# Supplementary material for: Transcriptomics-driven lipidomics (TDL) identifies the microbiome-regulated targets of ileal lipid metabolism
Source: NPJ Syst Biol Appl. 2017 Nov 7;3:33. doi: 10.1038/s41540-017-0033-0 (PMC5676686; doi:10.1038/s41540-017-0033-0)
Supplement: Supplementary file 3 — Data Set 1 [file 41540_2017_33_MOESM3_ESM.xlsx]

## Sheet: Sheet1
BASys Annotation Table for E.coli.genome
Start	End	Strand	Gene	COG	Protein Function
294	2798	+	thrA [H]	COG0527	Bifunctional aspartokinase/homoserine dehydrogenase 1 [H]
2800	3732	+	thrB	COG0083	Homoserine kinase
3733	5019	+	thrC [H]	COG0498	Threonine synthase [H]
5233	5529	+	yaaX [H]	-	Uncharacterized protein yaaX [H]
5789	6769	+	piv [H]	COG3547	Pilin gene-inverting protein [H]
7737	6961	-	yaaA [H]	COG3022	UPF0246 protein yaaA [H]
9237	7807	-	yaaJ	COG1115	Uncharacterized transporter yaaJ
9453	10469	+	tal1 [H]	COG0176	Transaldolase 1 [H]
10581	11171	+	mog [H]	COG0521	Molybdopterin adenylyltransferase [H]
11772	11206	-	yaaH	COG1584	Inner membrane protein yaaH
12634	11921	-	yaaW [H]	-	UPF0174 protein yaaW [H]
13064	12660	-	yaaI [H]	-	UPF0412 protein yaaI [H]
13213	13320	+	-	-	IS1 Encoded Protein
13441	15357	+	dnaK [H]	COG0443	Chaperone protein DnaK [H]
15435	13399	-	-	-	NAD-Specific Glutamate Dehydrogenase
15416	16576	+	dnaJ [H]	COG0484	Chaperone protein DnaJ [H]
17418	18584	+	nhaA [H]	COG3004	Na(+)/H(+) antiporter nhaA [H]
18626	19549	+	nhaR [H]	COG0583	Transcriptional activator protein nhaR [H]
20367	19588	-	-	-	Hypothetical Protein Z
21704	20559	-	yehB [H]	COG3188	Uncharacterized outer membrane usher protein yehB [H]
23558	22137	-	-	-	Non-LEE-Encoded Type III Secreted Effector
24304	24041	-	rpsT	COG0268	30S ribosomal protein S20
24407	24625	+	yaaY [H]	-	Uncharacterized protein yaaY [H]
24633	25574	+	ribF	COG0196	Riboflavin biosynthesis protein ribF
25617	28433	+	ileS [H]	COG0060	Isoleucyl-tRNA synthetase [H]
28433	28927	+	lspA	COG0597	Lipoprotein signal peptidase
29015	29464	+	fkpB	COG1047	FKBP-type 16 kDa peptidyl-prolyl cis-trans isomerase
29421	30416	+	ispH [H]	COG0761	4-hydroxy-3-methylbut-2-enyl diphosphate reductase [H]
30482	31396	+	rihC [H]	COG1957	Non-specific ribonucleoside hydrolase rihC [H]
31563	32384	+	dapB [H]	COG0289	Dihydrodipicolinate reductase [H]
32663	32800	+	-	-	Carbamoyl Phosphate Synthase Small Subunit
32813	33988	+	carA [H]	COG0505	Carbamoyl-phosphate synthase small chain [H]
34006	37227	+	carB [H]	COG0458	Carbamoyl-phosphate synthase large chain [H]
37453	37235	-	yaaV [C]	-	Conserved Hypothetical Protein
37488	37883	+	caiF [H]	-	Transcriptional activatory protein CaiF [H]
38580	37969	-	caiE [H]	COG0663	Carnitine operon protein CaiE [H]
39458	38565	-	caiD [H]	COG1024	Carnitinyl-CoA dehydratase [H]
41027	39459	-	caiC [H]	COG0318	Probable crotonobetaine/carnitine-CoA ligase [H]
42303	41086	-	caiB [H]	COG1804	Crotonobetainyl-CoA:carnitine CoA-transferase [H]
43474	42494	-	piv [H]	COG3547	Pilin gene-inverting protein [H]
44853	43711	-	caiA [H]	COG1960	Crotonobetainyl-CoA dehydrogenase [H]
46398	44884	-	caiT [H]	COG1292	L-carnitine/gamma-butyrobetaine antiporter [H]
46413	46514	+	-	-	Hypothetical Protein BASYS00043
46693	46803	+	-	-	Hypothetical A
46809	47642	+	fixA [H]	COG2086	Protein fixA [H]
47657	48598	+	fixB [H]	COG2025	Protein fixB [H]
48649	49935	+	fixC [H]	COG0644	Protein fixC [H]
49932	50219	+	fixX [H]	COG2440	Ferredoxin-like protein fixX [H]
50277	51608	+	yaaU	COG0477	Putative metabolite transport protein yaaU
51716	52246	+	kefF	COG2249	Glutathione-regulated potassium-efflux system ancillary protein kefF
52239	54101	+	kefC [H]	COG0475	Glutathione-regulated potassium-efflux system protein kefC [H]
54158	54772	+	folA [H]	COG1539	Dihydrofolate reductase [H]
55692	54850	-	apaH [H]	COG0639	Bis(5'-nucleosyl)-tetraphosphatase, symmetrical [H]
56076	55699	-	apaG [H]	COG2967	Protein ApaG [H]
56900	56079	-	rsmA [H]	COG0030	Ribosomal RNA small subunit methyltransferase A [H]
57886	56897	-	pdxA1 [H]	COG1995	4-hydroxythreonine-4-phosphate dehydrogenase 1 [H]
59172	57886	-	surA	COG0760	Chaperone surA
61579	59225	-	lptD [H]	COG5656	LPS-assembly protein lptD [H]
61789	62649	+	djlA [H]	COG1076	DnaJ-like protein DjlA [H]
63482	62766	-	rluA [H]	COG0564	Ribosomal large subunit pseudouridine synthase A [H]
66343	63437	-	rapA [H]	COG0553	RNA polymerase-associated protein rapA [H]
68859	66508	-	polB [H]	COG0417	DNA polymerase II [H]
69659	68934	-	araD [H]	COG0235	L-ribulose-5-phosphate 4-epimerase [H]
71324	69798	-	araA [H]	COG2160	L-arabinose isomerase [H]
73011	71311	-	araB [H]	COG1069	Ribulokinase [H]
73299	74228	+	araC [H]	COG2207	Arabinose operon regulatory protein [H]
74314	75078	+	yabI [H]	COG0586	Inner membrane protein yabI [H]
75911	75192	-	thiQ [H]	COG3840	Thiamine import ATP-binding protein ThiQ [H]
77484	75874	-	thiP [H]	COG1178	Thiamine transport system permease protein thiP [H]
78455	77460	-	thiB [H]	COG4143	Thiamine-binding periplasmic protein [H]
80283	78607	-	sgrR [H]	COG4533	HTH-type transcriptional regulator sgrR [H]
80584	81762	+	setA [H]	COG0477	Sugar efflux transporter A [H]
82416	81811	-	leuD1 [H]	COG0066	3-isopropylmalate dehydratase small subunit 1 [H]
83827	82427	-	leuC1 [H]	COG0065	3-isopropylmalate dehydratase large subunit 1 [H]
84924	83830	-	leuB [H]	COG0473	3-isopropylmalate dehydrogenase [H]
86492	84921	-	leuA [H]	COG0119	2-isopropylmalate synthase [H]
87132	87254	+	-	-	Hypothetical Protein BASYS00077
87247	88275	+	leuO [H]	COG0583	Probable HTH-type transcriptional regulator leuO [H]
88509	90317	+	ilvI [H]	COG0028	Acetolactate synthase isozyme 3 large subunit [H]
90290	90811	+	ilvH [H]	COG0440	Acetolactate synthase isozyme 3 small subunit [H]
90863	90994	+	-	-	Conserved Hypothetical Protein
90991	91995	+	fruR	COG1609	Fructose repressor
92561	93055	+	mraZ [H]	COG2001	Protein MraZ [H]
93057	93998	+	rsmH [H]	COG0275	Ribosomal RNA small subunit methyltransferase H [H]
93995	94360	+	ftsL	COG3116	Cell division protein ftsL
94376	96142	+	ftsI	COG0768	Peptidoglycan synthase ftsI
96129	97616	+	murE [H]	COG0769	UDP-N-acetylmuramoyl-L-alanyl-D-glutamate--2,6-diaminopimelate ligase [H]
97613	98971	+	murF [H]	COG0770	UDP-N-acetylmuramoyl-tripeptide--D-alanyl-D-alanine ligase [H]
98965	100047	+	mraY [H]	COG0472	Phospho-N-acetylmuramoyl-pentapeptide-transferase [H]
100050	101366	+	murD [H]	COG0771	UDP-N-acetylmuramoylalanine--D-glutamate ligase [H]
101363	102610	+	ftsW [H]	COG0772	Cell division protein ftsW [H]
102607	103674	+	murG	COG0707	UDP-N-acetylglucosamine--N-acetylmuramyl-(pentapeptide) pyrophosphoryl-undecaprenol N-acetylglucosamine transferase
103728	105203	+	murC [H]	COG0773	UDP-N-acetylmuramate--L-alanine ligase [H]
105196	106116	+	ddlB [H]	COG1181	D-alanine--D-alanine ligase B [H]
106118	106948	+	ftsQ [H]	COG1589	Cell division protein ftsQ [H]
106945	108207	+	ftsA	COG0849	Cell division protein ftsA
108268	109419	+	ftsZ [H]	COG0206	Cell division protein ftsZ [H]
109520	110437	+	lpxC [H]	COG0774	UDP-3-O-[3-hydroxymyristoyl] N-acetylglucosamine deacetylase [H]
110515	111180	+	secM [H]	-	Secretion monitor [H]
111242	113947	+	secA [H]	COG0653	Protein translocase subunit secA [H]
114007	114396	+	mutT [H]	COG0494	Mutator mutT protein [H]
114699	114496	-	yacG [H]	COG3024	UPF0243 zinc-binding protein yacG [H]
115446	114703	-	yacF [H]	-	UPF0289 protein yacF [H]
116066	115446	-	coaE	COG0237	Dephospho-CoA kinase
116132	116224	+	-	-	Hypothetical Protein BASYS00105
116291	117334	+	guaC [H]	COG0516	GMP reductase [H]
118571	117369	-	hofC [H]	COG1459	Protein transport protein hofC [H]
119946	118561	-	hofB [H]	COG2804	Protein transport protein hofB [H]
120396	119956	-	ppdD [H]	COG4969	Prepilin peptidase-dependent protein D [H]
121534	120599	-	nadC [H]	COG0157	Nicotinate-nucleotide pyrophosphorylase [carboxylating] [H]
121580	122131	+	ampD	COG3023	1,6-anhydro-N-acetylmuramyl-L-alanine amidase AmpD
122089	122982	+	ampE [H]	COG3725	Protein AmpE [H]
124398	123025	-	aroP [H]	COG1113	Aromatic amino acid transport protein AroP [H]
124906	125703	+	pdhR [H]	COG2186	Pyruvate dehydrogenase complex repressor [H]
125864	128527	+	aceE [H]	COG2609	Pyruvate dehydrogenase E1 component [H]
128542	130434	+	aceF [H]	COG0508	Dihydrolipoyllysine-residue acetyltransferase component of pyruvate dehydrogenase complex [H]
130726	132183	+	lpdA [H]	COG1249	Dihydrolipoyl dehydrogenase [H]
134011	132254	-	yacH [H]	-	Uncharacterized protein yacH [H]
134213	136963	+	acnB [H]	COG1049	Aconitate hydratase 2 [H]
137090	137500	+	yacL [C]	COG3112	UPF0231 protein CKO_03249 [H]
138332	137538	-	speD [H]	COG1586	S-adenosylmethionine decarboxylase proenzyme [H]
139214	138348	-	speE	COG0421	Spermidine synthase
139838	139320	-	yacC [H]	-	Uncharacterized protein yacC [H]
139794	141383	+	cueO [H]	COG2132	Blue copper oxidase CueO [H]
141667	142647	+	piv [H]	COG3547	Pilin gene-inverting protein [H]
145272	142864	-	gcd [H]	COG4993	Quinoprotein glucose dehydrogenase [H]
145385	145996	+	hpt [H]	COG0634	Hypoxanthine phosphoribosyltransferase [H]
146699	146037	-	can	COG0288	Carbonic anhydrase 2
146808	147734	+	yadG	COG1131	Uncharacterized ABC transporter ATP-binding protein YadG
147731	148501	+	yadH	COG0842	Inner membrane transport permease yadH
148606	149046	+	yadI [H]	COG2893	Putative phosphotransferase enzyme IIA component yadI [H]
149110	150339	+	yadE [H]	COG0726	Uncharacterized protein yadE [H]
150723	150343	-	panD [H]	COG0853	Aspartate 1-decarboxylase [H]
150997	151899	+	yadD [H]	-	Uncharacterized protein yadD [H]
152824	151973	-	panC [H]	COG0414	Pantothenate synthetase [H]
153630	152836	-	panB	COG0413	3-methyl-2-oxobutanoate hydroxymethyltransferase
155089	153743	-	yadC [H]	-	Uncharacterized fimbrial-like protein yadC [H]
155666	155070	-	yadK [H]	-	Uncharacterized protein yadK [H]
156295	155693	-	yadL [H]	-	Uncharacterized protein yadL [H]
156392	156297	-	-	-	Hypothetical Protein BASYS00140
156722	156883	+	-	-	Hypothetical Protein BASYS00141
159496	156896	-	htrE [H]	COG3188	Outer membrane usher protein htrE [H]
160271	159531	-	ecpD [H]	COG3121	Chaperone protein ecpD [H]
160251	160364	+	-	-	Hypothetical A
160984	160376	-	yadN [H]	COG3539	Uncharacterized fimbrial-like protein yadN [H]
161196	161324	+	-	-	Hypothetical Protein BASYS00146
161809	161330	-	folK [H]	COG0801	2-amino-4-hydroxy-6-hydroxymethyldihydropteridine pyrophosphokinase [H]
163224	161806	-	pcnB [H]	COG0617	Poly(A) polymerase [H]
164189	163263	-	gluQ [H]	COG0008	Glutamyl-Q tRNA(Asp) synthetase [H]
164699	164226	-	dksA [H]	COG1734	DnaK suppressor protein [H]
165563	164859	-	sfsA	COG1489	Sugar fermentation stimulation protein A
166117	165578	-	ligT [H]	COG1514	2'-5'-RNA ligase [H]
166137	168611	+	hrpB [H]	COG1643	ATP-dependent RNA helicase hrpB [H]
168792	171341	+	mrcB [H]	COG0744	Penicillin-binding protein 1B [H]
171540	171406	-	-	-	Conserved Hypothetical Protein
171561	173804	+	fhuA	COG1629	Ferrichrome-iron receptor
173813	174652	+	fhuC [H]	COG1120	Iron(3+)-hydroxamate import ATP-binding protein FhuC [H]
174649	175542	+	fhuD [H]	COG0614	Iron(3+)-hydroxamate-binding protein fhuD [H]
175539	177521	+	fhuB [H]	COG0609	Iron(3+)-hydroxamate import system permease protein fhuB [H]
178836	177556	-	hemL [H]	COG0001	Glutamate-1-semialdehyde 2,1-aminomutase [H]
179061	180482	+	clcA	COG0038	H(+)/Cl(-) exchange transporter ClcA
180531	180908	+	erpA [H]	COG0316	Iron--sulfur cluster insertion protein erpA [H]
181578	180955	-	yadS	COG2860	UPF0126 inner membrane protein yadS
182443	181616	-	btuF [H]	COG0614	Vitamin B12-binding protein [H]
183107	182409	-	mtnN [H]	COG0775	5'-methylthioadenosine/S-adenosylhomocysteine nucleosidase [H]
183191	184708	+	dgt [H]	COG0232	Deoxyguanosinetriphosphate triphosphohydrolase [H]
184838	186262	+	degP [H]	COG0265	Protease do [H]
186399	187574	+	cdaR [H]	COG3835	Carbohydrate diacid regulator [H]
188049	187663	-	yaeH [C]	-	UPF0325 protein ESA_03178 [H]
189188	188364	-	dapD [H]	COG2171	2,3,4,5-tetrahydropyridine-2,6-dicarboxylate N-succinyltransferase [H]
191891	189219	-	glnD [H]	COG2844	[Protein-PII] uridylyltransferase [H]
192747	191953	-	map	COG0024	Methionine aminopeptidase
192917	193840	+	rpsB [H]	COG0052	30S ribosomal protein S2 [H]
194098	194949	+	tsf [H]	COG0264	Elongation factor Ts [H]
194844	193792	-	-	-	Hypothetical Protein CKO
195096	195821	+	pyrH [H]	COG0528	Uridylate kinase [H]
196112	196669	+	frr	COG0233	Ribosome-recycling factor
196761	197957	+	dxr [H]	COG0743	1-deoxy-D-xylulose 5-phosphate reductoisomerase [H]
198143	198904	+	uppS	COG0020	Undecaprenyl pyrophosphate synthase
198904	199056	+	-	-	Hypothetical Protein BASYS00180
199025	199774	+	cdsA	COG0575	Phosphatidate cytidylyltransferase
199741	201138	+	rseP [H]	COG0750	Regulator of sigma E protease [H]
201168	203600	+	yaeT	COG4775	Outer membrane protein assembly factor yaeT
203722	204207	+	skp	COG2825	Chaperone protein skp
204360	204259	-	-	-	Hypothetical Protein BASYS00185
204211	205236	+	lpxD [H]	COG1044	UDP-3-O-[3-hydroxymyristoyl] glucosamine N-acyltransferase [H]
205248	205796	+	fabZ [H]	COG0764	(3R)-hydroxymyristoyl-[acyl-carrier-protein] dehydratase [H]
205800	206588	+	lpxA	COG1043	Acyl-[acyl-carrier-protein]--UDP-N-acetylglucosamine O-acyltransferase
206588	207736	+	lpxB [H]	COG0763	Lipid-A-disaccharide synthase [H]
207733	208329	+	rnhB [H]	COG0164	Ribonuclease HII [H]
208366	211848	+	dnaE [H]	COG0587	DNA polymerase III subunit alpha [H]
212727	211792	-	-	-	Hypothetical Protein ESA
211861	212820	+	accA [H]	COG0825	Acetyl-coenzyme A carboxylase carboxyl transferase subunit alpha [H]
212919	215060	+	ldcC [H]	COG1982	Lysine decarboxylase, constitutive [H]
215090	215506	+	yaeR [H]	COG0346	Uncharacterized protein yaeR [H]
215571	216884	+	tilS	COG0037	tRNA(Ile)-lysidine synthase
217178	216918	-	rof [H]	-	Protein rof [H]
217383	217165	-	yaeP [C]	-	UPF0253 protein CKO_03176 [H]
217531	218076	+	yaeQ [H]	-	Uncharacterized protein yaeQ [H]
218073	218495	+	yaeJ [H]	COG1186	Uncharacterized protein yaeJ [H]
218509	219219	+	nlpE [H]	COG3015	Lipoprotein NlpE [H]
220089	219367	-	insK [H]	COG2801	Putative transposase InsK for insertion sequence element IS150 [H]
220719	220189	-	insJ [C]	COG2963	Insertion element IS1397 uncharacterized 20.1 kDa protein [H]
221627	220890	-	yaeF [H]	-	Uncharacterized lipoprotein yaeF [H]
223443	221671	-	proS [H]	COG0442	Prolyl-tRNA synthetase [H]
224207	223500	-	yaeB [H]	COG1720	UPF0066 protein yaeB [H]
224608	224204	-	rcsF	-	Protein rcsF
225541	224726	-	metQ [H]	COG1464	D-methionine-binding lipoprotein metQ [H]
226234	225581	-	metI [H]	COG2011	D-methionine transport system permease protein metI [H]
227258	226227	-	metN1 [H]	COG1135	Methionine import ATP-binding protein MetN 1 [H]
227446	228018	+	gmhB [H]	COG0241	D,D-heptose 1,7-bisphosphate phosphatase [H]
232107	232226	+	-	-	Hypothetical EI
233780	234583	+	dkgB [H]	COG0656	2,5-diketo-D-gluconic acid reductase B [H]
235494	234580	-	yafC [H]	COG0583	Uncharacterized HTH-type transcriptional regulator yafC [H]
235711	236535	+	yafD [C]	COG3021	UPF0294 protein Ent638_0743 [H]
236613	237383	+	yafE [H]	COG0500	Uncharacterized protein yafE [H]
238790	237432	-	mltD	COG0741	Membrane-bound lytic murein transglycosylase D
239617	238862	-	gloB [H]	COG0491	Hydroxyacylglutathione hydrolase [H]
239633	240373	+	yafS [H]	COG0500	Uncharacterized protein yafS [H]
240948	240370	-	rnhA [H]	COG0328	Ribonuclease H [H]
240893	241633	+	dnaQ [H]	COG0847	DNA polymerase III subunit epsilon [H]
242208	241963	-	-	-	Hypothetical
242820	242374	-	-	-	Hypothetical
243135	243356	+	-	COG2963	Hypothetical
243426	243776	+	-	COG3436	Uncharacterized protein y4hO [H]
243780	244454	+	-	COG3436	Uncharacterized protein y4jD [H]
244405	245376	+	-	COG3436	Uncharacterized protein y4hP [H]
245548	246234	+	-	COG3335	Insertion element IS630 uncharacterized 39 kDa protein [H]
246282	246536	+	-	COG3335	Insertion element IS630 uncharacterized 39 kDa protein [H]
247107	246829	-	yeeW [H]	-	Uncharacterized protein yeeW [H]
247481	247104	-	cbtA [H]	-	Toxin CbtA [H]
247992	247528	-	yeeU [H]	-	Antitoxin YeeU [H]
248596	247952	-	-	-	Hypothetical
248836	248615	-	yeeT [H]	-	Uncharacterized protein yeeT [H]
249273	248899	-	yeeS [H]	COG2003	UPF0758 protein yeeS [H]
249289	249870	+	-	-	Hypothetical Protein C
249936	249391	-	yfjX [H]	-	Uncharacterized protein YfjX [H]
250161	251015	+	-	-	Hypothetical _C
251021	250203	-	yafZ [H]	-	UPF0380 protein yafZ [H]
251101	251211	+	-	-	Hypothetical Protein BASYS00240
251957	251472	-	-	-	Hypothetical Protein C
252080	251961	-	-	-	Hypothetical Protein BASYS00242
252337	252080	-	-	-	Hypothetical Protein C
252997	252359	-	-	-	Hypothetical Protein ECSE
253511	253044	-	yfjT [H]	-	Uncharacterized protein yfjT [H]
253612	253508	-	-	-	Hypothetical Protein BASYS00246
254710	253640	-	-	COG1752	Patatin
255612	254707	-	yjcZ [H]	-	Uncharacterized protein yjcZ [H]
258005	255609	-	yjdA [H]	COG0699	Uncharacterized protein yjdA [H]
258720	258223	-	yeeP [H]	COG3596	Putative uncharacterized protein yeeP [H]
259542	259658	+	-	-	Hypothetical Protein BASYS00251
259982	258879	-	-	-	Hypothetical
261208	261945	+	-	-	Conserved Hypothetical Protein
262872	262063	-	-	-	Hypothetical
263355	265520	+	fatA [H]	COG1629	Ferric anguibactin receptor [H]
265528	266520	+	-	COG0614	Uncharacterized protein HI_1472 [H]
266539	267597	+	fecD [C]	COG0609	Putative ABC transporter permease protein MJ0087 [H]
267594	268361	+	fepC [H]	COG1120	Ferric enterobactin transport ATP-binding protein FepC [H]
269408	269262	-	-	-	Hypothetical Protein ECP
270180	270365	+	-	-	Conserved Hypothetical Protein
270466	270603	+	-	-	Hypothetical Protein C
271822	271205	-	-	-	Hypothetical
272107	271901	-	-	COG3311	Phage Transcriptional Regulator AlpA
272463	272368	-	-	-	Hypothetical Protein BASYS00264
273282	272491	-	yagM [C]	-	Hypothetical Protein Entcl
274357	274497	+	hha [C]	-	Hemolysin Expression Modulating Protein
274785	274684	-	-	-	Hypothetical Protein BASYS00267
274762	275328	+	-	-	Hypothetical
276080	276433	+	-	-	Hypothetical Protein ECP
276437	278056	+	-	COG3464	Transposase
278476	278718	+	yagK [C]	-	Conserved Hypothetical Protein
280390	278777	-	-	COG3436	Uncharacterized protein y4hP [H]
280771	280421	-	-	COG3436	Uncharacterized protein y4hO [H]
281193	280768	-	-	COG2963	Hypothetical
281247	281852	+	-	-	Conserved Hypothetical Protein
282240	282437	+	-	COG3311	Phage Transcriptional Regulator AlpA
283395	282757	-	rpiB [C]	COG0698	Ribose/Galactose Isomerase
283768	283508	-	-	-	Hypothetical Protein BASYS00278
283790	284962	+	ogl [H]	-	Oligogalacturonide lyase [H]
284992	285792	+	idnO [H]	COG1028	Gluconate 5-dehydrogenase [H]
286536	288050	+	ynaJ [H]	COG2211	Uncharacterized symporter ynaJ [H]
289107	288985	-	-	-	Hypothetical Protein C
287980	290286	+	pelX [H]	-	Pectate disaccharide-lyase [H]
290379	291359	+	-	-	Hypothetical Protein Sterm
294270	294097	-	-	-	Hypothetical
294230	294346	+	ilvN [H]	COG0440	Acetolactate synthase isozyme 1 small subunit [H]
294347	294445	+	ilvN [C]	COG0440	Hypothetical Protein ilvN
295232	294447	-	deoR [H]	COG1349	Deoxyribose operon repressor [H]
295508	296455	+	rbsK [H]	COG0524	Ribokinase [H]
296483	297799	+	fucP [H]	COG0738	L-fucose-proton symporter [H]
297811	298824	+	-	-	Hypothetical
299049	299213	+	-	-	Hypothetical Protein BASYS00292
299675	299767	+	-	-	Hypothetical Protein BASYS00293
301003	299747	-	ulaA [H]	COG3037	Ascorbate-specific permease IIC component ulaA [H]
301303	301016	-	-	COG3414	Sugar Phosphotransferase Component II B
301762	301319	-	sgcA [H]	COG1762	Putative phosphotransferase IIA component sgcA [H]
302033	303064	+	gntR [H]	COG1609	HTH-type transcriptional regulator gntR [H]
303482	303351	-	-	-	Hypothetical Protein C
303719	303567	-	-	-	Hypothetical Protein C
303783	304442	+	-	-	Conserved Hypothetical Protein
304621	304433	-	-	-	Hypothetical Protein C
304664	306436	+	shlB [H]	COG2831	Hemolysin transporter protein shlB [H]
306449	316099	+	shlA [H]	COG3210	Hemolysin [H]
316620	316997	+	-	-	Filamentous Hemagglutinin Family Outer Membrane Protein
317497	317739	+	-	-	Hypothetical Protein Entcl
317884	318222	+	-	COG3328	Transposase for insertion sequence element ISRM3 [H]
319820	318249	-	-	COG3436	Uncharacterized protein y4hP [H]
320187	319840	-	-	COG3436	Uncharacterized protein y4hO [H]
320837	320187	-	-	COG4584	Transposase
320930	321721	+	-	COG3328	Transposase for insertion sequence element ISRM3 [H]
321778	321972	+	-	-	Hypothetical Protein BASYS00311
322492	322205	-	-	-	AFA-III Adhesin Operon Regulatory Protein
326839	322724	-	pic [H]	-	Serine protease pic autotransporter [H]
326906	327067	+	-	-	Hypothetical Protein C
327500	327396	-	-	-	Hypothetical Protein BASYS00315
327530	327634	+	-	-	Hypothetical Protein BASYS00316
328952	329248	+	-	COG3464	Transposase
329566	329706	+	-	-	Hypothetical Protein BASYS00318
329285	329731	+	-	COG3464	Transposase
329694	330077	+	-	-	Transposase
331249	332496	+	-	COG1538	Outer Membrane Efflux Protein
332521	334668	+	lktB [H]	COG2274	Leukotoxin translocation ATP-binding protein LktB [H]
334714	335976	+	prtE [H]	COG0845	Proteases secretion protein prtE [H]
336175	340002	+	-	-	RTX Family Exoprotein A Protein
341356	341087	-	-	-	Transposase
341973	341497	-	-	COG3415	Transposase
342351	342551	+	-	-	Hypothetical
343602	342823	-	yafV [H]	COG0388	UPF0012 hydrolase yafV [H]
343747	344220	+	ivy [H]	-	Inhibitor of vertebrate lysozyme [H]
346785	344263	-	fadE [H]	COG1960	Acyl-coenzyme A dehydrogenase [H]
346785	347525	+	gmhA [H]	COG0279	Phosphoheptose isomerase [H]
347715	348497	+	yafJ [H]	COG0121	Putative glutamine amidotransferase yafJ [H]
349208	348468	-	yafK [H]	COG3034	Putative L,D-transpeptidase YafK [H]
349602	349465	-	-	-	Conserved Hypothetical Protein
349577	350269	+	yafL [H]	COG0791	Uncharacterized lipoprotein yafL [H]
352283	350544	-	fhiA [H]	COG1298	Putative protein fhiA [H]
352225	353013	+	mbhA [H]	COG1360	Putative protein mbhA [H]
353084	354139	+	dinB [H]	COG0389	DNA polymerase IV [H]
354136	354588	+	yafP [H]	COG0454	Uncharacterized N-acetyltransferase YafP [H]
354766	355917	+	ykfJ [H]	COG1690	Uncharacterized protein ykfJ [H]
355914	356528	+	prfH [H]	COG1186	Putative peptide chain release factor homolog [H]
358042	356585	-	pepD [H]	COG2195	Aminoacyl-histidine dipeptidase [H]
358303	358761	+	gpt [H]	COG0503	Xanthine phosphoribosyltransferase [H]
358853	360097	+	frsA [H]	COG1073	Esterase frsA [H]
360155	360556	+	crl	-	Sigma factor-binding protein crl
361656	360595	-	phoE [H]	COG3203	Outer membrane pore protein E [H]
361851	363041	+	proB [H]	COG0263	Glutamate 5-kinase [H]
363053	364306	+	proA [H]	COG0014	Gamma-glutamyl phosphate reductase [H]
364807	365403	+	-	-	Hypothetical
365387	365488	+	-	-	Hypothetical
367127	365490	-	-	-	Hypothetical
367490	367639	+	-	-	Hypothetical Protein BASYS00352
367618	367764	+	-	-	Hypothetical Protein BASYS00353
368609	370060	+	yfjI [H]	-	Uncharacterized protein yfjI [H]
370983	371546	+	-	-	Conserved Hypothetical Protein
371776	371970	+	-	-	Hypothetical Protein BASYS00356
374037	374135	+	-	-	Hypothetical Protein BASYS00357
374268	371848	-	pifA [H]	-	Phage T7 exclusion protein [H]
374856	374461	-	-	COG3464	Transposase
375670	377289	+	-	COG3464	Transposase
377405	377569	+	-	COG1061	Helicase
378407	377661	-	-	-	HIRAN Domain Family
379320	378391	-	-	-	Hypothetical
379781	381547	+	shlB [H]	COG2831	Hemolysin transporter protein shlB [H]
381560	391063	+	shlA [H]	COG3210	Hemolysin [H]
391060	391416	+	-	COG3792	Hypothetical Protein PD
391623	391781	+	-	-	Hypothetical Protein BASYS00367
392274	392134	-	-	-	Hypothetical Protein BASYS00368
391939	392460	+	-	-	Hypothetical
392495	393400	+	-	-	Filamentous Hemagglutinin Family Outer Membrane Protein
393646	394314	+	-	-	Adhesin/Hemagglutinin/Hemolysin
394597	394463	-	-	-	Hypothetical Protein BASYS00372
394702	394956	+	-	-	Filamentous Hemagglutinin Family Outer Membrane Protein
395005	395343	+	-	-	Hypothetical Protein ETAE
395724	396506	+	yeeF [H]	-	UPF0720 protein yeeF [H]
397091	398014	+	-	-	Filamentous Hemagglutinin Family Outer Membrane Protein
401804	398688	-	hsdR [H]	COG0610	Type I restriction enzyme EcoR124II R protein [H]
402839	402931	+	-	-	Hypothetical Protein BASYS00378
403131	401926	-	hsdS [H]	COG0732	Type-1 restriction enzyme EcoR124II specificity protein [H]
404684	403128	-	hsdM [H]	COG0286	Type I restriction enzyme EcoR124II M protein [H]
404911	405819	+	yeeP [H]	COG3596	Putative uncharacterized protein yeeP [H]
406116	409313	+	flu [H]	COG3468	Antigen 43 [H]
409428	411950	+	yeeR [H]	-	Inner membrane protein yeeR [H]
412026	412481	+	-	-	Hypothetical Protein PAU
412560	412793	+	ykfF [C]	-	UPF0401 protein c3666 [H]
412790	412602	-	-	-	Hypothetical Protein ECUMN
412893	413675	+	yafZ [H]	-	UPF0380 protein yafZ [H]
413766	414251	+	yfjX [H]	-	Uncharacterized protein YfjX [H]
414731	413820	-	-	-	Hypothetical Protein C
414806	415027	+	yeeT [H]	-	Uncharacterized protein yeeT [H]
415107	415475	+	yeeU [H]	-	Antitoxin YeeU [H]
415506	415622	+	-	-	Hypothetical Protein BASYS00392
415705	415941	+	cbtA [H]	-	Toxin CbtA [H]
415938	416426	+	yeeW [H]	-	Uncharacterized protein yeeW [H]
416446	416643	+	-	-	Hypothetical
416740	417588	+	-	-	Conserved Hypothetical Protein
417666	417779	+	-	-	Hypothetical Protein BASYS00397
419036	417681	-	intA [H]	COG0582	Prophage CP4-57 integrase [H]
420704	419727	-	yagQ [H]	COG1975	Uncharacterized protein yagQ [H]
422892	420694	-	yagR [H]	COG1529	Putative xanthine dehydrogenase YagR molybdenum-binding subunit [H]
423845	422889	-	yagS [H]	COG1319	Putative xanthine dehydrogenase YagS FAD-binding subunit [H]
424531	423842	-	yagT [H]	COG2080	Putative xanthine dehydrogenase yagT iron-sulfur-binding subunit [H]
424949	425563	+	yagU	COG3477	Inner membrane protein yagU
427208	426453	-	yagV [H]	-	Uncharacterized protein yagV [H]
428775	427132	-	yagW [H]	-	Uncharacterized protein yagW [H]
431290	428765	-	yagX [H]	-	Uncharacterized protein yagX [H]
431984	431316	-	matC [H]	-	Uncharacterized protein matC [H]
432629	432042	-	matB [H]	-	Fimbrillin matB homolog [H]
433294	432704	-	matA [H]	COG2771	Probable HTH-type transcriptional regulator matA homolog [H]
433587	433492	-	-	-	Hypothetical Protein BASYS00410
434474	434331	-	rpmJ2 [H]	COG0257	50S ribosomal protein L36 2 [H]
434898	434990	+	-	-	Hypothetical Protein BASYS00412
435198	435097	-	ykgR	-	Uncharacterized membrane protein ykgR
436314	440567	+	eaeH [H]	-	Putative attaching and effacing protein homolog [H]
441578	440688	-	ykgA [H]	COG2207	Putative HTH-type transcriptional regulator ykgA [H]
441779	442663	+	ytbE [H]	COG0656	Uncharacterized oxidoreductase YtbE [H]
443425	442823	-	ykgB [H]	COG3059	Inner membrane protein ykgB [H]
443399	443668	+	b0302 [C]	-	Hypothetical
443679	443428	-	ykgI [H]	-	Uncharacterized protein YkgI [H]
445125	443773	-	ykgC [H]	COG1249	Probable pyridine nucleotide-disulfide oxidoreductase ykgC [H]
445178	445270	+	-	-	Hypothetical Protein BASYS00421
445324	446178	+	ykgD [H]	COG2207	Uncharacterized HTH-type transcriptional regulator ykgD [H]
446704	447423	+	ykgE [H]	COG0247	Uncharacterized protein ykgE [H]
447434	448861	+	ykgF [H]	COG1139	Uncharacterized electron transport protein ykgF [H]
448854	449549	+	ykgG [H]	COG1556	Uncharacterized protein ykgG [H]
449820	449623	-	-	-	Conserved Hypothetical Protein
450460	449795	-	ykgH [H]	-	Uncharacterized protein ykgH [H]
452974	450644	-	yaiT [H]	COG3468	Uncharacterized protein YaiT [H]
453744	452983	-	-	-	Hypothetical Protein T
454692	453898	-	-	COG2771	Transcriptional Regulator LuxR Family
455585	455022	-	fimB [H]	COG0582	Type 1 fimbriae regulatory protein fimB [H]
456095	456211	+	-	-	Conserved Hypothetical Protein
458375	456660	-	betA [H]	COG2303	Choline dehydrogenase [H]
459819	458344	-	betB [H]	COG1012	Betaine aldehyde dehydrogenase [H]
460435	459830	-	betI [H]	COG1309	HTH-type transcriptional regulator BetI [H]
460546	462561	+	betT [H]	COG1292	High-affinity choline transport protein [H]
463085	467134	+	yuaQ [H]	COG3468	Uncharacterized protein YuaQ [H]
467267	468364	+	yahA [H]	COG2200	Cyclic di-GMP phosphodiesterase yahA [H]
469338	468406	-	yahB [H]	COG0583	Uncharacterized HTH-type transcriptional regulator yahB [H]
469927	469430	-	yahC [H]	-	Uncharacterized protein yahC [H]
470004	470237	+	-	-	Hypothetical Protein ECP
470218	470790	+	yahD [H]	COG0666	Putative ankyrin repeat protein YahD [H]
470830	471600	+	yahE [H]	-	Uncharacterized protein yahE [H]
471684	473231	+	yahF [H]	COG0074	Uncharacterized protein yahF [H]
473231	474649	+	yahG [H]	-	Uncharacterized protein yahG [H]
474792	475742	+	yahI [H]	COG0549	Carbamate kinase-like protein YahI [H]
475752	477134	+	yahJ [H]	COG0402	Uncharacterized protein yahJ [H]
477403	477843	+	-	-	Hypothetical
477972	477871	-	-	-	Hypothetical Protein BASYS00449
478094	479080	+	lsrB [H]	COG1879	Autoinducer 2-binding protein lsrB [H]
479114	480613	+	rbsA2 [H]	COG1129	Ribose import ATP-binding protein RbsA 2 [H]
480606	481577	+	rbsC [H]	COG1172	Ribose transport system permease protein rbsC [H]
481544	482530	+	rbsC [H]	COG1172	Ribose transport system permease protein rbsC [H]
482617	483666	+	yahK [H]	COG1064	Uncharacterized zinc-type alcohol dehydrogenase-like protein YahK [H]
483909	484724	+	yahL [H]	-	Uncharacterized protein yahL [H]
486070	485399	-	yahN [H]	COG1280	Uncharacterized membrane protein yahN [H]
486217	486492	+	yahO [H]	-	Uncharacterized protein YahO [H]
488191	486593	-	prpR [H]	COG1221	Propionate catabolism operon regulatory protein [H]
488240	488338	+	-	-	Hypothetical Protein BASYS00459
488418	489308	+	prpB [H]	COG2513	Methylisocitrate lyase [H]
489353	490522	+	prpC [H]	COG0372	2-methylcitrate synthase [H]
490556	492007	+	prpD [H]	COG2079	2-methylcitrate dehydratase [H]
492047	493933	+	prpE [H]	COG0365	Propionate--CoA ligase [H]
494170	495429	+	codB [H]	COG1457	Cytosine permease [H]
495404	496702	+	codA [H]	COG0402	Cytosine deaminase [H]
497665	496742	-	cynR [H]	COG0583	HTH-type transcriptional regulator CynR [H]
497751	498410	+	cynT	COG0288	Carbonic anhydrase 1
498441	498911	+	cynS	COG1513	Cyanate hydratase
498917	500098	+	cynX [H]	COG2807	Cyanate transport protein CynX [H]
500863	500201	-	lacA [H]	COG0110	Galactoside O-acetyltransferase [H]
502131	500878	-	lacY	COG0477	Lactose permease
505257	502183	-	lacZ [H]	COG3250	Beta-galactosidase [H]
506471	505380	-	lacI [H]	COG1609	Lactose operon repressor [H]
507486	506539	-	mhpR [H]	COG1414	Mhp operon transcriptional activator [H]
507563	509227	+	mhpA [H]	COG0654	3-(3-hydroxy-phenyl)propionate/3-hydroxycinnamic acid hydroxylase [H]
509229	510173	+	mhpB [H]	-	2,3-dihydroxyphenylpropionate/2,3-dihydroxicinnamic acid 1,2-dioxygenase [H]
510128	511057	+	mhpC [H]	COG0596	2-hydroxy-6-oxononadienedioate/2-hydroxy-6-oxononatrienedioate hydrolase [H]
511061	511876	+	mhpD [H]	COG3971	2-keto-4-pentenoate hydratase [H]
511873	512823	+	mhpF	-	Acetaldehyde dehydrogenase
512820	513833	+	mhpE	COG4569	4-hydroxy-2-oxovalerate aldolase
513964	515220	+	mhpT [H]	COG0477	Putative 3-hydroxyphenylpropionic acid transporter [H]
515205	515861	+	yaiL [H]	COG3122	Uncharacterized protein yaiL [H]
516819	515986	-	frmB	COG0627	S-formylglutathione hydrolase frmB
518021	516912	-	frmA	COG1062	S-(hydroxymethyl)glutathione dehydrogenase
518352	518056	-	frmR [H]	COG1937	Transcriptional repressor frmR [H]
519289	518516	-	yaiO [H]	-	Uncharacterized protein yaiO [H]
519731	519291	-	yaiX [H]	COG0110	Uncharacterized acetyltransferase yaiX [H]
521046	519850	-	yaiP [H]	COG1215	Uncharacterized protein yaiP [H]
521727	521056	-	yaiS [H]	COG2120	Uncharacterized deacetylase yaiS [H]
522286	523305	+	tauA [H]	COG4521	Taurine-binding periplasmic protein [H]
523318	524085	+	tauB [H]	COG4525	Taurine import ATP-binding protein TauB [H]
524082	524909	+	tauC [H]	COG0600	Taurine transport system permease protein tauC [H]
524906	525757	+	tauD [H]	COG2175	Alpha-ketoglutarate-dependent taurine dioxygenase [H]
526922	525915	-	hemB [H]	COG0113	Delta-aminolevulinic acid dehydratase [H]
527413	530319	+	yaiT [H]	-	Putative uncharacterized protein YaiT [H]
530362	531030	+	yaiV [H]	-	Uncharacterized protein yaiV [H]
532188	531031	-	ampH	COG1680	Penicillin-binding protein AmpH
532335	532234	-	-	-	Hypothetical Protein BASYS00498
532326	532520	+	-	-	Hypothetical Protein ECCG
532534	533760	+	sbmA [H]	COG1133	Protein sbmA [H]
533773	534867	+	yaiW [H]	-	Uncharacterized protein yaiW [H]
535150	534926	-	yaiY [H]	-	Inner membrane protein yaiY [H]
535185	535298	+	-	-	Conserved Hypothetical Protein
535362	535706	+	yaiZ [H]	-	Uncharacterized protein yaiZ [H]
536824	535730	-	ddlA	COG1181	D-alanine--D-alanine ligase A
536902	537105	+	-	-	Hypothetical
537128	537241	+	-	-	Hypothetical Protein BASYS00507
537287	537547	+	iraP	-	Anti-adapter protein iraP
537579	539063	+	phoA [H]	COG1785	Alkaline phosphatase [H]
539164	539502	+	psiF [H]	-	Phosphate starvation-inducible protein psiF [H]
539604	540719	+	adrA [H]	COG2199	Protein AdrA [H]
541545	540736	-	proC	COG0345	Pyrroline-5-carboxylate reductase
541545	542123	+	yaiI [H]	COG1671	UPF0178 protein yaiI [H]
542306	542830	+	aroL	COG0703	Shikimate kinase 2
542880	543071	+	yaiA	-	Uncharacterized protein yaiA
543329	544006	+	aroM [H]	-	Protein AroM [H]
544078	544362	+	yaiE [H]	COG3123	UPF0345 protein yaiE [H]
544623	544985	+	-	-	Conserved Hypothetical Protein
546046	545063	-	rdgC [H]	COG2974	Recombination-associated protein rdgC [H]
545961	547007	+	mak [H]	COG1940	Fructokinase [H]
548418	547150	-	araJ [H]	COG2814	Protein AraJ [H]
551603	548460	-	sbcC [H]	COG0419	Nuclease sbcCD subunit C [H]
552802	551600	-	sbcD [H]	COG0420	Nuclease sbcCD subunit D [H]
552788	552919	+	-	-	Conserved Hypothetical Protein
552992	553681	+	phoB	COG0745	Phosphate regulon transcriptional regulatory protein phoB
553739	555034	+	phoR [H]	COG2202	Phosphate regulon sensor protein phoR [H]
555155	555045	-	-	-	Hypothetical
555396	555247	-	-	-	Conserved Hypothetical Protein
555441	556760	+	brnQ	COG1114	Branched-chain amino acid transport system 2 carrier protein
556833	558209	+	proY [H]	COG1113	Proline-specific permease ProY [H]
558365	560182	+	malZ [H]	COG0366	Maltodextrin glucosidase [H]
560768	560187	-	acpH	COG3124	Acyl carrier protein phosphodiesterase
560861	561931	+	queA [H]	COG0809	S-adenosylmethionine:tRNA ribosyltransferase-isomerase [H]
561987	563114	+	tgt [H]	COG0343	Queuine tRNA-ribosyltransferase [H]
563107	563469	+	yajC [H]	COG1862	UPF0092 membrane protein yajC [H]
563497	565344	+	secD	COG0342	Protein translocase subunit SecD
565310	566326	+	secF [H]	COG0341	Protein translocase subunit SecF [H]
566455	566802	+	yajD	-	Uncharacterized protein yajD
567911	566979	-	tsx [H]	COG3248	Nucleoside-specific channel-forming protein tsx [H]
568761	568162	-	yajI [H]	-	Uncharacterized lipoprotein yajI [H]
568852	569301	+	nrdR	COG1327	Transcriptional repressor NrdR
569305	570408	+	ribD [H]	COG1985	Riboflavin biosynthesis protein RibD [H]
570401	570967	+	ribH [H]	COG0054	6,7-dimethyl-8-ribityllumazine synthase [H]
570987	571406	+	nusB [H]	COG0781	N utilization substance protein B homolog [H]
571484	572461	+	thiL [H]	COG0611	Thiamine-monophosphate kinase [H]
572424	572957	+	pgpA [H]	COG1267	Phosphatidylglycerophosphatase A [H]
574057	573011	-	yajO [H]	COG0667	Uncharacterized oxidoreductase YajO [H]
576027	574165	-	dxs [H]	COG1154	1-deoxy-D-xylulose-5-phosphate synthase [H]
576951	576052	-	ispA	COG1404	Farnesyl diphosphate synthase
577193	576951	-	xseB [H]	COG1722	Exodeoxyribonuclease 7 small subunit [H]
577281	577373	+	-	-	Hypothetical Protein BASYS00551
577399	578847	+	thiI [H]	COG0301	tRNA sulfurtransferase [H]
579497	578901	-	yajL [H]	COG0693	Chaperone protein YajL [H]
580365	579454	-	panE [H]	COG1893	2-dehydropantoate 2-reductase [H]
580365	581024	+	yajQ [C]	COG1666	UPF0234 protein CKO_02735 [H]
582522	581152	-	yajR [H]	COG0477	Inner membrane transport protein yajR [H]
582864	583859	+	ybeQ [C]	COG0790	Sel1 Domain-Containing Protein Repeat-Containing Protein
584457	583915	-	-	COG0454	Acetyltransferase
584818	584441	-	-	-	Hypothetical Protein ECB
585872	584937	-	cyoE [H]	COG0109	Protoheme IX farnesyltransferase [H]
586168	585839	-	cyoD	COG3125	Cytochrome o ubiquinol oxidase protein CyoD
586782	586168	-	cyoC	COG1845	Cytochrome o ubiquinol oxidase subunit 3
588763	586772	-	cyoB	COG0843	Ubiquinol oxidase subunit 1
589732	588785	-	cyoA [H]	COG1622	Ubiquinol oxidase subunit 2 [H]
591667	590192	-	ampG [H]	COG0477	Protein AmpG [H]
592448	591711	-	yajG [H]	COG3056	Uncharacterized lipoprotein yajG [H]
592845	593108	+	-	-	Hypothetical Protein SDY
593255	594553	+	tig [H]	COG0544	Trigger factor [H]
594565	593264	-	-	-	Hypothetical _C
594799	595422	+	clpP	COG0740	ATP-dependent Clp protease proteolytic subunit
595548	596822	+	clpX [H]	COG1219	ATP-dependent Clp protease ATP-binding subunit ClpX [H]
596965	599364	+	lon [H]	COG0466	Lon protease [H]
599573	599845	+	hupB	COG0776	DNA-binding protein HU-beta
600037	601908	+	ppiD [H]	COG0760	Peptidyl-prolyl cis-trans isomerase D [H]
602059	602430	+	ybaV [H]	COG1555	Uncharacterized protein ybaV [H]
602536	602934	+	tesC	COG0824	Long-chain acyl-CoA thioesterase tesC
603681	602986	-	queC [H]	COG0603	7-cyano-7-deazaguanine synthase [H]
605461	603746	-	ybaE [H]	COG4533	Uncharacterized protein ybaE [H]
605534	606364	+	cof [H]	COG5234	HMP-PP phosphatase [H]
606409	606975	+	ybaO [H]	COG1522	Uncharacterized HTH-type transcriptional regulator ybaO [H]
607005	608777	+	mdlA [H]	COG1132	Multidrug resistance-like ATP-binding protein MdlA [H]
608656	610551	+	mdlB [H]	COG1132	Multidrug resistance-like ATP-binding protein MdlB [H]
610594	611070	+	glnK [H]	COG0347	Nitrogen regulatory protein P-II 2 [H]
611100	612386	+	amtB	COG0004	Ammonia channel
613312	612434	-	tesB [H]	COG1946	Acyl-CoA thioesterase 2 [H]
613617	613399	-	-	-	Hypothetical Protein BASYS00586
613710	614084	+	ybaY [H]	COG3126	Uncharacterized lipoprotein ybaY [H]
614525	614115	-	ybaZ [H]	COG3695	Uncharacterized protein ybaZ [H]
614805	615158	+	ybaA	-	Uncharacterized protein ybaA
616756	615200	-	ylaB [H]	-	Uncharacterized protein YlaB [H]
617384	616914	-	ylaC	-	Inner membrane protein ylaC
618030	617500	-	maa [H]	COG5660	Maltose O-acetyltransferase [H]
618121	618017	-	-	-	Hypothetical Protein BASYS00593
618841	618467	-	ybaJ	-	Uncharacterized protein ybaJ
622536	619387	-	acrB	COG0841	Acriflavine resistance protein B
623788	622559	-	acrA [H]	COG0845	Acriflavine resistance protein A [H]
623894	624541	+	acrR	COG1309	HTH-type transcriptional regulator AcrR
624669	628031	+	kefA [H]	COG3264	Potassium efflux system KefA [H]
628404	628243	-	ybaM [H]	-	Uncharacterized protein ybaM [H]
628945	628418	-	priC [H]	-	Primosomal replication protein N'' [H]
629015	629392	+	ybaN	COG2832	Inner membrane protein ybaN
629367	629477	+	-	-	Hypothetical A
629491	630096	+	apt [H]	COG5614	Adenine phosphoribosyltransferase [H]
630225	632156	+	dnaX [H]	COG2812	DNA polymerase III subunit tau [H]
632194	632538	+	ybaB [C]	COG0718	UPF0133 protein KPK_4227 [H]
632538	633143	+	recR [H]	COG0353	Recombination protein recR [H]
633253	635127	+	htpG [H]	COG0326	Chaperone protein htpG [H]
635248	635952	+	adk [H]	COG0563	Adenylate kinase [H]
636042	635272	-	-	-	Hypothetical Protein BASYS00609
636188	637150	+	hemH [H]	COG0276	Ferrochelatase [H]
638106	637147	-	aes [H]	COG0657	Acetyl esterase [H]
638258	639562	+	gsk	COG0524	Inosine-guanosine kinase
641321	639645	-	ybaL [H]	COG4651	Inner membrane protein ybaL [H]
642779	641559	-	fsr	COG0477	Fosmidomycin resistance protein
642997	644649	+	ushA [H]	COG0737	Protein UshA [H]
645165	644686	-	ybaK	COG2606	Cys-tRNA(Pro)/Cys-tRNA(Cys) deacylase ybaK
646163	645369	-	ybaP [H]	COG3735	Uncharacterized protein ybaP [H]
646247	646642	+	ybaQ [H]	COG3093	Uncharacterized HTH-type transcriptional regulator ybaQ [H]
649260	646756	-	copA [H]	COG2217	Copper-exporting P-type ATPase A [H]
649522	650454	+	glsA1 [H]	COG2066	Glutaminase 1 [H]
650457	651749	+	ybaT	COG0531	Inner membrane transport protein YbaT
651874	652281	+	cueR [H]	COG2103	HTH-type transcriptional regulator CueR [H]
652740	652282	-	ybbJ	COG1585	Inner membrane protein ybbJ
653654	652737	-	qmcA	COG0330	Protein QmcA
653800	654477	+	ybbL [H]	COG4619	Uncharacterized ABC transporter ATP-binding protein YbbL [H]
654437	655243	+	ybbM [H]	COG0390	UPF0014 inner membrane protein ybbM [H]
656196	655306	-	ybbN [H]	COG3118	Uncharacterized protein ybbN [H]
657030	656221	-	ybbO [H]	COG1028	Uncharacterized oxidoreductase ybbO [H]
657676	657020	-	tesA [H]	COG2755	Acyl-CoA thioesterase I [H]
657614	658300	+	ybbA	COG4181	Uncharacterized ABC transporter ATP-binding protein YbbA
658297	660711	+	ybbP [H]	COG3127	Uncharacterized ABC transporter permease ybbP [H]
665329	665129	-	-	-	Hypothetical Protein BASYS00632
661141	665430	+	rhsD [H]	COG3209	Protein rhsD [H]
665470	665838	+	ybbC	-	Uncharacterized protein ybbC
665838	666107	+	ylbH [H]	COG3209	Putative uncharacterized protein ylbH [H]
667521	667306	-	-	-	Hypothetical
667943	667536	-	ylbG [H]	-	Uncharacterized protein ylbG [H]
669117	668023	-	selU [H]	COG2603	tRNA 2-selenouridine synthase [H]
670112	669186	-	allS	COG0583	HTH-type transcriptional activator AllS
670272	670382	+	-	-	Hypothetical Protein BASYS00640
670444	670824	+	allA [H]	COG3194	Ureidoglycolate hydrolase [H]
670902	671717	+	allR [H]	COG1414	HTH-type transcriptional repressor AllR [H]
671717	673588	+	gcl [H]	COG3960	Glyoxylate carboligase [H]
673601	674377	+	hyi [H]	COG3622	Hydroxypyruvate isomerase [H]
674477	675355	+	glxR	COG2084	2-hydroxy-3-oxopropionate reductase
675520	676974	+	ybbW [H]	COG1953	Putative allantoin permease [H]
677034	678395	+	allB [H]	COG0044	Allantoinase [H]
678446	679753	+	ybbY [H]	COG2233	Putative purine permease ybbY [H]
679769	680920	+	glxK [H]	COG1929	Glycerate kinase 1 [H]
681018	680902	-	-	-	Hypothetical Protein BASYS00650
681834	681049	-	ylbA [H]	COG3257	Uncharacterized protein ylbA [H]
683098	681845	-	allC [H]	COG0624	Allantoate amidohydrolase [H]
684151	683102	-	allD [H]	COG2340	Ureidoglycolate dehydrogenase [H]
684468	686135	+	fdrA [H]	COG0074	Protein fdrA [H]
686145	687404	+	ylbE [H]	-	Uncharacterized protein ylbE [H]
687322	688230	+	ylbF [H]	-	Uncharacterized protein ylbF [H]
688227	689120	+	arcC [H]	COG0549	Carbamate kinase [H]
690382	689315	-	purK [H]	COG0026	N5-carboxyaminoimidazole ribonucleotide synthase [H]
690915	690379	-	purE [H]	COG0041	N5-carboxyaminoimidazole ribonucleotide mutase [H]
691728	691006	-	lpxH	COG2908	UDP-2,3-diacylglucosamine hydrolase
692225	691731	-	ppiB	COG0652	Peptidyl-prolyl cis-trans isomerase B
692399	693784	+	cysS	COG0215	Cysteinyl-tRNA synthetase
694123	694010	-	-	-	Hypothetical Protein BASYS00663
694341	693820	-	ybcI [H]	COG5609	Inner membrane protein ybcI [H]
694691	694449	-	ybcJ [H]	COG2501	Uncharacterized protein ybcJ [H]
695529	694663	-	folD [H]	COG0190	Bifunctional protein FolD [H]
695977	696552	+	sfmA [H]	COG3539	Sfm fimbrial protein, A chain [H]
696759	696652	-	-	-	Hypothetical Protein BASYS00668
696772	697464	+	sfmC [H]	COG3121	Chaperone protein sfmC [H]
697495	700104	+	sfmD [H]	COG3188	Outer membrane usher protein sfmD [H]
700117	701124	+	sfmH [H]	COG3539	Protein sfmH [H]
702348	701653	-	fimZ [H]	COG2197	Fimbriae Z protein [H]
703783	702620	-	intD [H]	COG0582	Prophage DLP12 integrase [H]
704628	704533	-	-	-	Hypothetical Protein BASYS00674
704906	704625	-	-	-	Hypothetical
705940	705260	-	ybcC [H]	-	Putative uncharacterized protein ybCC [H]
706722	705937	-	-	-	Phage Recombination Protein Bet
707024	706728	-	-	-	Host-Nuclease Inhibitor Protein Gam
707258	707100	-	-	-	Prophage Kil Protein
707235	707393	+	-	-	Hypothetical Protein BASYS00680
708723	707791	-	-	-	Hypothetical Protein SC
710003	709275	-	-	COG2932	Uncharacterized HTH-type transcriptional regulator HI_1476 [H]
710330	710875	+	ydaT [C]	-	Regulatory Protein CII Bacteriophage Origin
710872	711891	+	yfdO [H]	-	Uncharacterized protein YfdO [H]
711888	712589	+	ybcD [H]	-	Putative uncharacterized protein YbcD [H]
712586	712879	+	renD [H]	-	Putative defective protein ren from DLP12 prophage [H]
712819	712920	+	-	-	Hypothetical Protein BASYS00687
713365	713925	+	-	-	UDP-N-Acetylglucosamine Acyltransferase
713922	714374	+	slyB [C]	COG3133	Outer Membrane Lipoprotein SlyB
714565	715020	+	ybcN [H]	-	Uncharacterized protein ybcN in lambdoid DLP12 prophage region [H]
715144	715473	+	ybcO [H]	-	82 prophage-derived uncharacterized protein ybcO [H]
715470	715832	+	rusA [H]	-	Crossover junction endodeoxyribonuclease rusA [H]
715829	715969	+	ylcG [H]	-	Uncharacterized protein ylcG in lambdoid DLP12 prophage region [H]
715988	715491	-	-	-	Hypothetical Protein EFER
716040	716438	+	quuD [H]	-	Antitermination protein Q homolog from lambdoid prophage DLP12 [H]
717677	716628	-	nmpC [H]	COG3203	Putative outer membrane porin protein nmpC [H]
717786	717652	-	-	-	Hypothetical Protein C
718299	718514	+	essD	-	Lysis protein S homolog from lambdoid prophage DLP12
718514	719011	+	arrD [H]	COG3772	Probable lysozyme from lambdoid prophage DLP12 [H]
718996	719469	+	rzpD [H]	-	Putative Rz endopeptidase from lambdoid prophage DLP12 [H]
719794	719501	-	borD [H]	-	Lipoprotein bor homolog from lambdoid prophage DLP12 [H]
721821	722366	+	nohA [H]	-	Putative prophage Qin DNA-packaging protein NU1 homolog [H]
722341	724266	+	tfaD [H]	-	Putative tail fiber assembly protein homolog from lambdoid prophage DLP12 [H]
724263	724469	+	-	-	Lambda prophage-derived head-to-tail joining protein W
724466	726067	+	-	-	Phage Portal Protein Lambda Family
725934	727367	+	sppA [H]	COG0616	Putative signal peptide peptidase sppA [H]
727371	727709	+	-	-	Bacteriophage Lambda Head Decoration Protein D
727738	728790	+	-	-	P21 prophage-derived major head protein [H]
728793	729227	+	-	-	DNA-Packaging Protein
729239	729592	+	-	-	Tail Attachment Protein
729604	730182	+	-	-	Minor Tail Protein
730179	730574	+	-	-	Minor Tail Protein U
730552	731322	+	-	-	Tail Protein V
731338	731760	+	-	-	Phage Minor Tail Protein G
731742	732176	+	-	-	Minor Tail Protein
732169	734748	+	ynaA [C]	-	Prophage Tail Length Tape Measure
734745	735074	+	-	-	Minor Tail Protein
735074	735772	+	-	-	Phage Minor Tail Protein L
735784	734972	-	-	-	Hypothetical Protein C
735778	736521	+	-	COG0791	NLP/P60 Protein
736458	737090	+	-	-	Phage Tail Assembly Protein
737150	740548	+	-	-	Hocificity Protein J
740615	741214	+	lomR [H]	-	Putative protein lomR [H]
741388	741215	-	-	-	Conserved Hypothetical Protein
742711	741776	-	-	-	Hypothetical Protein BASYS00725
741375	744674	+	stfR [H]	-	Side tail fiber protein homolog from lambdoid prophage Rac [H]
744674	745249	+	tfaQ [H]	-	Tail fiber assembly protein homolog from lambdoid prophage Qin [H]
745937	745347	-	pinQ [H]	COG1961	Putative DNA-invertase from lambdoid prophage Qin [H]
746520	746254	-	ydfK	-	Uncharacterized protein ydfK
747703	747035	-	ybcY [H]	COG0500	Putative uncharacterized protein ybcY [H]
747760	748065	+	ylcE [H]	-	Putative uncharacterized protein ylcE [H]
749733	748249	-	yuaR [H]	COG0596	Putative hydrolase yuaR [H]
750873	749920	-	ompT [H]	-	Protease 7 [H]
751027	751125	+	-	-	Hypothetical Protein BASYS00734
751392	751276	-	-	-	Hypothetical Protein ECUMN
752147	751386	-	envY [H]	COG2207	Porin thermoregulatory protein envY [H]
753220	752330	-	ybcH [H]	-	Uncharacterized protein ybcH [H]
756133	753221	-	nfrA [H]	COG0457	Bacteriophage N4 adsorption protein A [H]
758417	756180	-	nfrB [H]	COG2804	Bacteriophage N4 adsorption protein B [H]
759822	758686	-	ybfL [H]	-	Putative protein ybfL [H]
760242	759949	-	-	COG3209	YD Repeat Protein
760549	760286	-	-	-	Hypothetical
761222	760824	-	-	-	Hypothetical
761515	762453	+	-	-	Hypothetical Protein BASYS00744
762546	761191	-	rhsE [H]	COG3209	Putative protein rhsE [H]
765986	762459	-	rhsD [H]	COG3209	Protein rhsD [H]
766467	766006	-	-	-	Hypothetical Protein Pecwa
768396	766495	-	-	COG3501	Type VI Secretion System Vgr Family Protein
770593	769133	-	cusS [H]	COG0642	Sensor kinase CusS [H]
771254	770571	-	cusR [H]	COG0745	Transcriptional regulatory protein CusR [H]
771411	772793	+	cusC [H]	COG1538	Cation efflux system protein CusC [H]
772817	773149	+	cusF [H]	-	Cation efflux system protein CusF [H]
773165	774388	+	cusB [H]	COG0845	Cation efflux system protein CusB [H]
774400	777543	+	cusA [H]	COG3696	Cation efflux system protein CusA [H]
777609	779021	+	pheP [H]	COG1113	Phenylalanine-specific permease [H]
780354	779089	-	mscM [H]	COG0668	Miniconductance mechanosensitive channel [H]
781148	780444	-	nfnB [H]	COG0778	Oxygen-insensitive NAD(P)H nitroreductase [H]
781559	781191	-	ybdF	COG2315	Uncharacterized protein ybdF
781872	781624	-	ybdJ [H]	-	Uncharacterized protein ybdJ [H]
783056	781938	-	ybdK [H]	COG2170	Carboxylate-amine ligase YbdK [H]
783462	783650	+	hokE [H]	-	Protein hokE [H]
784922	784275	-	entD [H]	COG2977	4'-phosphopantetheinyl transferase entD [H]
787541	785070	-	fepA [H]	COG4771	Ferrienterobactin receptor [H]
787553	788755	+	fes [H]	COG2382	Enterochelin esterase [H]
788752	788976	+	ybdZ [H]	COG3251	Uncharacterized protein ybdZ [H]
788973	792854	+	entF [H]	COG1020	Enterobactin synthase component F [H]
793070	794203	+	fepE [H]	COG3765	Ferric enterobactin transport protein fepE [H]
795015	794200	-	fepC	COG1120	Ferric enterobactin transport ATP-binding protein FepC
796004	795012	-	fepG [H]	COG4779	Ferric enterobactin transport system permease protein fepG [H]
797017	796001	-	fepD [H]	COG0609	Ferric enterobactin transport system permease protein fepD [H]
797116	797418	+	entS [H]	COG1131	Enterobactin exporter EntS [H]
797442	798365	+	entS [H]	COG0477	Enterobactin exporter EntS [H]
799325	798369	-	fepB [H]	COG4592	Ferrienterobactin-binding periplasmic protein [H]
799688	800875	+	entC [H]	COG1169	Isochorismate synthase entC [H]
800885	802495	+	entE [H]	COG1021	Enterobactin synthase component E [H]
802509	803366	+	entB [H]	COG1535	Isochorismatase [H]
803336	804112	+	entA [H]	COG1028	2,3-dihydro-2,3-dihydroxybenzoate dehydrogenase [H]
804115	804528	+	ybdB	COG2050	Esterase YbdB
804709	806814	+	cstA [H]	COG1966	Carbon starvation protein A [H]
806996	807193	+	ybdD	COG2879	Uncharacterized protein ybdD
808291	807203	-	ybdH [H]	COG0371	Uncharacterized oxidoreductase YbdH [H]
808400	809560	+	ybdL [H]	COG0436	Aminotransferase YbdL [H]
810190	809561	-	ybdM [H]	COG1475	Uncharacterized protein ybdM [H]
811383	810163	-	ybdN [H]	COG3969	Uncharacterized protein ybdN [H]
812432	811530	-	ybdO [H]	COG0583	Uncharacterized HTH-type transcriptional regulator ybdO [H]
813447	812641	-	dsbG [H]	COG1651	Thiol:disulfide interchange protein DsbG [H]
813759	814322	+	ahpC	COG0450	Alkyl hydroperoxide reductase subunit C
814421	816016	+	ahpF [H]	COG3634	Alkyl hydroperoxide reductase subunit F [H]
816565	816137	-	uspG	COG0589	Universal stress protein G
816786	818024	+	ybdR [H]	COG1063	Uncharacterized zinc-type alcohol dehydrogenase-like protein YbdR [H]
818156	818028	-	-	-	Hypothetical Protein ECBD
818159	818566	+	b0609 [C]	-	Hypothetical Protein SBO
818665	818255	-	rnk	COG0782	Regulator of nucleoside diphosphate kinase
819719	818895	-	rna [H]	COG3719	Ribonuclease I [H]
821278	819815	-	citT	COG4565	Citrate carrier
822207	821329	-	citG	COG1767	2-(5''-triphosphoribosyl)-3'-dephosphocoenzyme-A synthase
822733	822182	-	citX	COG3697	Apo-citrate lyase phosphoribosyl-dephospho-CoA transferase
824311	822737	-	citF [H]	COG3051	Citrate lyase alpha chain [H]
825203	824280	-	citE [H]	COG2301	Citrate lyase subunit beta [H]
824271	825317	+	-	-	Hypothetical _C
825310	825185	-	citD [H]	COG3052	Citrate lyase acyl carrier protein [H]
825386	825514	+	-	-	Hypothetical Protein BASYS00802
826641	825496	-	citC [H]	COG3053	[Citrate [pro-3S]-lyase] ligase [H]
826874	828592	+	dpiB [H]	COG3290	Sensor histidine kinase DpiB [H]
828561	829241	+	dpiA	COG4565	Transcriptional regulatory protein DpiA
830667	829282	-	dcuC	COG3069	Anaerobic C4-dicarboxylate transporter DcuC
830822	830712	-	-	-	Hypothetical A
831026	831133	+	-	-	Hypothetical A
831231	831815	+	crcA [H]	-	Protein CrcA [H]
831906	832199	+	cspE [H]	COG1278	Cold shock-like protein CspE [H]
832637	832254	-	crcB [H]	COG0239	Protein CrcB homolog [H]
832724	833518	+	ybeM [H]	COG0388	UPF0012 hydrolase ybeM [H]
833647	833850	+	tatE	COG1826	Sec-independent protein translocase protein tatE
834916	833951	-	lipA [H]	COG1075	Lipoyl synthase [H]
835128	835015	-	-	-	Hypothetical A
836078	835125	-	ybeF	COG0583	Uncharacterized HTH-type transcriptional regulator ybeF
836978	836337	-	lipB [H]	COG0321	Octanoyltransferase [H]
837342	837079	-	ybeD [C]	COG2921	UPF0250 protein Ent638_1166 [H]
838664	837453	-	dacA	COG1686	D-alanyl-D-alanine carboxypeptidase dacA
838684	838827	+	-	-	Hypothetical Protein CKO
839892	838804	-	rlpA [H]	COG0797	Rare lipoprotein A [H]
841015	839903	-	mrdB	COG0772	Rod shape-determining protein rodA
842919	841018	-	mrdA	COG0768	Penicillin-binding protein 2
843417	842950	-	rlmH [H]	COG1576	Ribosomal RNA large subunit methyltransferase H [H]
843738	843421	-	ybeB	COG0799	Uncharacterized protein ybeB
843892	843779	-	-	-	Hypothetical Protein BASYS00826
844612	843998	-	cobC [H]	COG0406	Alpha-ribazole phosphatase [H]
845274	844633	-	nadD	COG1057	Probable nicotinate-nucleotide adenylyltransferase
846307	845276	-	holA [H]	COG1466	DNA polymerase III subunit delta [H]
846888	846307	-	lptE	COG2980	LPS-assembly lipoprotein lptE
849626	846903	-	leuS [H]	COG0495	Leucyl-tRNA synthetase [H]
849720	850202	+	ybeL	-	Uncharacterized protein ybeL
851255	850272	-	ybeQ [H]	COG0790	Uncharacterized protein ybeQ [H]
851239	851379	+	-	-	Hypothetical A
851413	852120	+	ybeR [H]	-	Uncharacterized protein ybeR [H]
852117	853544	+	djlB [H]	-	Uncharacterized J domain-containing protein djlB [H]
854108	853554	-	ybeT [H]	COG0790	Uncharacterized protein ybeT [H]
854209	854916	+	ybeU [H]	-	Uncharacterized protein ybeU [H]
854913	856364	+	djlC [H]	-	Uncharacterized J domain-containing protein djlC [H]
858094	856424	-	hscC [H]	COG0443	Chaperone protein hscC [H]
859145	858177	-	rihA [H]	COG1957	Pyrimidine-specific ribonucleoside hydrolase rihA [H]
859955	859230	-	gltL	COG1126	Glutamate/aspartate transport ATP-binding protein GltL
860629	859955	-	gltK	COG0765	Glutamate/aspartate transport system permease protein gltK
861369	860629	-	gltJ [H]	COG0765	Glutamate/aspartate transport system permease protein gltJ [H]
862522	861539	-	gltI [H]	COG0834	Glutamate/aspartate periplasmic-binding protein [H]
862902	864779	+	aarA [H]	COG0457	Rhomboid protease AarA [H]
866395	864857	-	lnt [H]	COG0815	Apolipoprotein N-acyltransferase [H]
867298	866420	-	corC	COG4535	Magnesium and cobalt efflux protein CorC
867855	867388	-	ybeY [H]	COG0319	Probable rRNA maturation factor YbeY [H]
868892	867852	-	ybeZ	COG1702	PhoH-like protein
870469	869045	-	miaB [H]	COG0621	(Dimethylallyl)adenosine tRNA methylthiotransferase miaB [H]
870609	871790	+	ubiF [H]	COG0654	2-octaprenyl-3-methyl-6-methoxy-1,4-benzoquinol hydroxylase [H]
874882	873137	-	asnB [H]	COG0367	Asparagine synthetase B [glutamine-hydrolyzing] [H]
875810	875058	-	nagD	COG0647	Protein nagD
877078	875858	-	nagC	COG1940	N-acetylglucosamine repressor
878235	877087	-	nagA	COG1820	N-acetylglucosamine-6-phosphate deacetylase
879095	878295	-	nagB [H]	COG0363	Glucosamine-6-phosphate deaminase [H]
879428	881374	+	nagE [H]	COG1263	PTS system N-acetylglucosamine-specific EIICBA component [H]
881472	881344	-	-	-	Hypothetical
881577	883241	+	glnS [H]	COG0008	Glutaminyl-tRNA synthetase [H]
883376	883272	-	-	-	Conserved Hypothetical Protein
883429	883244	-	-	-	Hypothetical A
883496	883392	-	-	-	Hypothetical Protein BASYS00863
883687	885093	+	ybfM [H]	-	Uncharacterized protein ybfM [H]
885143	885469	+	ybfN	-	Uncharacterized lipoprotein ybfN
885999	885553	-	fur [H]	COG0735	Ferric uptake regulation protein [H]
886935	886288	-	fldA [H]	COG0716	Flavodoxin-1 [H]
887320	886958	-	ybfE [H]	-	Uncharacterized protein ybfE [H]
888155	887391	-	ybfF [H]	COG0596	Esterase ybfF [H]
888205	888885	+	seqA [H]	COG3057	Protein seqA [H]
888860	890551	+	pgm [H]	COG0696	Phosphoglucomutase [H]
891926	890607	-	potE	COG0531	Putrescine-ornithine antiporter
894055	891923	-	speF [H]	COG1982	Ornithine decarboxylase, inducible [H]
894069	894215	+	-	-	Hypothetical Protein BASYS00874
894655	894789	+	-	-	Hypothetical A
895488	894811	-	kdpE [H]	COG0745	KDP operon transcriptional regulatory protein KdpE [H]
898202	895485	-	kdpD [H]	COG2205	Sensor protein KdpD [H]
898758	898162	-	kdpC [H]	COG2156	Potassium-transporting ATPase C chain [H]
900791	898743	-	kdpB [H]	COG2216	Potassium-transporting ATPase B chain [H]
902631	900814	-	kdpA [H]	COG2060	Potassium-transporting ATPase A chain [H]
902786	903046	+	-	-	Hypothetical Protein BASYS00881
902889	903095	+	ybfA	-	Uncharacterized protein ybfA
903338	907531	+	rhsC [H]	COG3209	Protein rhsC [H]
907975	909408	+	ybfO [H]	COG3209	Putative uncharacterized protein ybfO [H]
909405	909974	+	ybfC	-	Uncharacterized protein ybfC
910200	910454	+	ybfQ	-	Putative defective transposase ybfQ
910655	911341	+	ybfL [H]	-	Putative protein ybfL [H]
911489	911998	+	ybgA [H]	COG3272	Uncharacterized protein ybgA [H]
911995	913413	+	phrB [H]	COG0415	Deoxyribodipyrimidine photo-lyase [H]
914936	913455	-	dtpD [H]	COG3104	Dipeptide permease D [H]
915207	915950	+	ybgI	COG0327	UPF0135 protein ybgI
915973	916629	+	ybgJ	COG2049	Uncharacterized protein ybgJ
916623	917555	+	ybgK [H]	COG1984	Uncharacterized protein ybgK [H]
917545	918279	+	ybgL [H]	COG1540	UPF0271 protein ybgL [H]
918315	919106	+	nei	COG0266	Endonuclease 8
920227	919103	-	abrB [H]	COG3180	Protein AbrB [H]
921392	920301	-	ybgO [H]	-	Uncharacterized protein ybgO [H]
922114	921359	-	ybgP [H]	COG3121	Uncharacterized fimbrial chaperone ybgP [H]
924606	922105	-	ybgQ [H]	COG3188	Uncharacterized outer membrane usher protein ybgQ [H]
925181	924615	-	ybgD [H]	COG3539	Uncharacterized fimbrial-like protein ybgD [H]
926855	925572	-	gltA	COG0372	Citrate synthase
927549	927953	+	sdhC [H]	COG2009	Succinate dehydrogenase cytochrome b556 subunit [H]
927947	928294	+	sdhD [H]	COG2142	Succinate dehydrogenase hydrophobic membrane anchor subunit [H]
928282	930060	+	sdhA [H]	COG1053	Succinate dehydrogenase flavoprotein subunit [H]
930076	930792	+	sdhB [H]	COG0479	Succinate dehydrogenase iron-sulfur subunit [H]
930993	933794	+	sucA	COG0567	2-oxoglutarate dehydrogenase E1 component
933809	935026	+	sucB [H]	COG0508	Dihydrolipoyllysine-residue succinyltransferase component of 2-oxoglutarate dehydrogenase complex [H]
935120	936286	+	sucC	COG0045	Succinyl-CoA ligase [ADP-forming] subunit beta
936286	937155	+	sucD	COG0074	Succinyl-CoA ligase [ADP-forming] subunit alpha
937981	937259	-	mngR [H]	COG2188	Mannosyl-D-glycerate transport/metabolism system repressor mngR [H]
938090	940066	+	hrsA [H]	COG1299	Heat-responsive suppressor hrsA [H]
940084	942717	+	mngB [H]	COG2040	Alpha-mannosidase mngB [H]
942780	942688	-	-	-	Hypothetical Protein BASYS00913
942742	942969	+	-	-	Hypothetical Protein SSON
943562	945133	+	cydA [H]	COG1271	Cytochrome d ubiquinol oxidase subunit 1 [H]
945149	946288	+	cydB	COG1294	Cytochrome d ubiquinol oxidase subunit 2
946318	945038	-	-	-	Hypothetical Protein CKO
946303	946416	+	ybgT	-	Uncharacterized protein ybgT
946416	946709	+	ybgE	COG3790	Uncharacterized protein ybgE
946859	947263	+	ybgC	COG0824	Acyl-CoA thioester hydrolase YbgC
947260	947952	+	tolQ	COG0811	Protein tolQ
947956	948384	+	tolR	COG0848	Protein tolR
948449	949714	+	tolA	COG3064	Protein tolA
949844	951139	+	tolB [H]	COG0823	Protein tolB [H]
951150	951695	+	pal [H]	COG2885	Peptidoglycan-associated lipoprotein [H]
951705	952496	+	ybgF [H]	COG1729	Uncharacterized protein YbgF [H]
953761	954804	+	nadA	COG0379	Quinolinate synthase A
954842	955561	+	pnuC	COG3201	Nicotinamide riboside transporter pnuC
956499	955558	-	zitB	COG1230	Zinc transporter zitB
956993	956613	-	ybgS	-	Uncharacterized protein ybgS
957309	958361	+	aroG	COG0722	Phospho-2-dehydro-3-deoxyheptonate aldolase, Phe-sensitive
959286	958519	-	gpmA [H]	COG0588	2,3-bisphosphoglycerate-dependent phosphoglycerate mutase [H]
960516	959476	-	galM [H]	COG2017	Aldose 1-epimerase [H]
961658	960510	-	galK [H]	COG0153	Galactokinase [H]
962708	961662	-	galT [H]	COG1085	Galactose-1-phosphate uridylyltransferase [H]
963776	962718	-	galE [H]	COG1087	UDP-glucose 4-epimerase [H]
965479	963995	-	modF [H]	COG1119	Putative molybdenum transport ATP-binding protein ModF [H]
966323	965535	-	modE	COG2005	Transcriptional regulator modE
966446	966601	+	ybhT [H]	-	Uncharacterized protein ybhT [H]
966768	967541	+	modA [H]	COG0725	Molybdate-binding periplasmic protein [H]
967541	968230	+	modB [H]	COG4149	Molybdenum transport system permease protein modB [H]
968233	969291	+	modC	COG4148	Molybdenum import ATP-binding protein ModC
970212	969292	-	ybhA [H]	COG0561	Phosphatase YbhA [H]
970265	971260	+	pgl [H]	COG2706	6-phosphogluconolactonase [H]
972254	971301	-	ybhD [H]	COG0583	Uncharacterized HTH-type transcriptional regulator ybhD [H]
972236	972352	+	-	-	Hypothetical Protein ECOG
972438	973490	+	ybhH	COG2828	Uncharacterized protein ybhH
973566	974999	+	ybhI [H]	COG0471	Inner membrane protein ybhI [H]
975158	977443	+	ybhJ [H]	COG1048	Uncharacterized protein YbhJ [H]
978868	977585	-	ybhC	-	Putative acyl-CoA thioester hydrolase ybhC
979496	979020	-	ybhB [H]	COG1881	UPF0098 protein ybhB [H]
980955	979555	-	bioA [H]	COG0161	Adenosylmethionine-8-amino-7-oxononanoate aminotransferase [H]
980931	981971	+	bioB [H]	COG0502	Biotin synthase [H]
981968	983122	+	bioF [H]	COG0156	8-amino-7-oxononanoate synthase [H]
983070	983864	+	bioC [H]	COG0500	Malonyl-CoA O-methyltransferase BioC [H]
983851	984534	+	bioD1 [H]	COG0132	ATP-dependent dethiobiotin synthetase BioD 1 [H]
985113	987134	+	uvrB [H]	COG0556	UvrABC system protein B [H]
988294	987326	-	ybhK [H]	COG0391	UPF0052 protein ybhK [H]
988550	989620	+	moaA [H]	COG2896	Molybdenum cofactor biosynthesis protein A [H]
989642	990154	+	moaB	COG0521	Molybdenum cofactor biosynthesis protein B
990142	989600	-	-	-	Hypothetical Protein BASYS00961
990157	990642	+	moaC [H]	COG0315	Molybdenum cofactor biosynthesis protein C [H]
990614	990880	+	moaD [H]	COG1977	Molybdopterin synthase sulfur carrier subunit [H]
990882	991334	+	moaE [H]	COG0314	Molybdopterin synthase catalytic subunit [H]
991471	992175	+	ybhL	COG0670	Inner membrane protein YbhL
992320	993024	+	ybhM [H]	COG0670	Uncharacterized protein ybhM [H]
993094	993807	+	ybhM [H]	COG0670	Uncharacterized protein ybhM [H]
994799	993843	-	ybhN [H]	COG0392	Inner membrane protein ybhN [H]
996040	994799	-	ybhO [H]	COG1502	Putative cardiolipin synthase YbhO [H]
996798	996037	-	ybhP [H]	COG3568	Uncharacterized protein ybhP [H]
996931	997341	+	ybhQ	-	Inner membrane protein ybhQ
998409	997303	-	ybhR	COG0842	Inner membrane transport permease ybhR
999553	998420	-	ybhS	COG0842	Inner membrane transport permease ybhS
1001297	999546	-	ybhF [H]	COG1131	Uncharacterized ABC transporter ATP-binding protein YbhF [H]
1002273	1001275	-	ybhG	COG0845	UPF0194 membrane protein ybhG
1002956	1002273	-	ybiH [H]	COG1309	Uncharacterized HTH-type transcriptional regulator ybiH [H]
1003173	1004537	+	rhlE [H]	COG0513	ATP-dependent RNA helicase rhlE [H]
1004544	1004639	+	-	-	Hypothetical Protein BASYS00978
1005251	1004769	-	ybiA [H]	COG3236	Swarming motility protein ybiA [H]
1005236	1007521	+	dinG [H]	COG1199	Probable ATP-dependent helicase dinG [H]
1007549	1008511	+	ybiB	COG0547	Uncharacterized protein ybiB
1008652	1009737	+	ybiC [H]	COG2055	Uncharacterized oxidoreductase ybiC [H]
1010225	1009965	-	ybiJ	-	Uncharacterized protein YbiJ
1010756	1010490	-	ybiI [H]	COG1734	Uncharacterized protein YbiI [H]
1011543	1010830	-	ybiX [H]	COG3128	PKHD-type hydroxylase ybiX [H]
1013750	1011549	-	fiu [H]	COG4774	Catecholate siderophore receptor fiu [H]
1013793	1013918	+	-	-	Conserved Hypothetical Protein
1014499	1014095	-	mcbA [H]	-	Uncharacterized protein McbA [H]
1014550	1015557	+	rlmF [H]	COG3129	Ribosomal RNA large subunit methyltransferase F [H]
1017803	1015554	-	ybiO [H]	COG0668	Uncharacterized mscS family protein ybiO [H]
1018615	1017893	-	glnQ [H]	COG1126	Glutamine transport ATP-binding protein GlnQ [H]
1019271	1018612	-	glnP	COG0765	Glutamine transport system permease protein glnP
1020156	1019410	-	glnH	COG0834	Glutamine-binding periplasmic protein
1021186	1020560	-	dps [H]	COG0783	DNA protection during starvation protein [H]
1022261	1021362	-	rhtA [H]	COG5006	Inner membrane transporter rhtA [H]
1022596	1023117	+	ompX [H]	-	Outer membrane protein X [H]
1024749	1023166	-	ybiP [H]	COG2194	Putative phosphoethanolamine transferase ybiP [H]
1025335	1025802	+	mntR [H]	COG1321	Transcriptional regulator mntR [H]
1025799	1026917	+	ybiR [H]	COG0471	Inner membrane protein YbiR [H]
1027896	1026976	-	ybiS	COG1376	Probable L,D-transpeptidase YbiS
1028115	1029707	+	ybiT	COG0488	Uncharacterized ABC transporter ATP-binding protein YbiT
1029758	1029922	+	-	-	Hypothetical
1029986	1030966	+	piv [H]	COG3547	Pilin gene-inverting protein [H]
1032498	1031227	-	ybiU [H]	-	Uncharacterized protein ybiU [H]
1033459	1032644	-	supH [H]	COG0561	Sugar phosphatase SupH [H]
1036037	1033605	-	ybiW [H]	COG1882	Putative formate acetyltransferase 3 [H]
1036969	1036043	-	ybiY [H]	COG1180	Putative pyruvate formate-lyase 3-activating enzyme [H]
1037001	1037735	+	fsaA [H]	COG0176	Fructose-6-phosphate aldolase 1 [H]
1038663	1037914	-	moeB [H]	COG0476	Sulfur carrier protein moaD adenylyltransferase [H]
1039898	1038663	-	moeA [H]	COG0303	Molybdopterin molybdenumtransferase [H]
1040102	1041067	+	iaaA [H]	COG1446	Isoaspartyl peptidase [H]
1041036	1042925	+	gsiA [H]	COG1123	Glutathione import ATP-binding protein GsiA [H]
1042789	1044483	+	gsiB [H]	COG0747	Glutathione-binding protein gsiB [H]
1044501	1045421	+	gsiC [H]	COG0601	Glutathione transport system permease protein gsiC [H]
1045424	1046335	+	gsiD	COG1173	Glutathione transport system permease protein gsiD
1046435	1048861	+	yliE [H]	COG2200	Putative cyclic di-GMP phosphodiesterase YliE [H]
1048869	1050197	+	yliF [H]	COG2199	Uncharacterized membrane protein yliF [H]
1051569	1050244	-	rimO [H]	COG0621	Ribosomal protein S12 methylthiotransferase RimO [H]
1051749	1052165	+	bssR [H]	-	Biofilm regulator BssR [H]
1052276	1053391	+	yliI [H]	COG2133	Soluble aldose sugar dehydrogenase yliI [H]
1054020	1053388	-	yliJ [H]	COG0625	Uncharacterized GST-like protein yliJ [H]
1054239	1054904	+	dacC [H]	COG1686	D-alanyl-D-alanine carboxypeptidase dacC [H]
1056488	1054869	-	-	COG3464	Transposase
1056569	1057192	+	dacC [H]	COG1686	D-alanyl-D-alanine carboxypeptidase dacC [H]
1057997	1057239	-	deoR [H]	COG1349	Deoxyribose operon repressor [H]
1058666	1058055	-	ybjG [H]	COG0671	Putative undecaprenyl-diphosphatase ybjG [H]
1058844	1058951	+	-	-	Hypothetical A
1058936	1060168	+	mdfA [H]	COG0477	Multidrug transporter MdfA [H]
1060493	1060209	-	ybjH [H]	-	Uncharacterized protein ybjH [H]
1061397	1060579	-	ybjI [H]	COG0561	Phosphatase YbjI [H]
1062602	1061394	-	ybjJ [H]	COG0477	Inner membrane protein ybjJ [H]
1062656	1063222	+	ybjK [H]	COG3226	Uncharacterized HTH-type transcriptional regulator ybjK [H]
1065082	1063397	-	ybjL [H]	COG2985	Putative transport protein YbjL [H]
1065352	1065729	+	ybjM	-	Inner membrane protein ybjM
1066031	1065759	-	grxA [H]	COG0695	Glutaredoxin-1 [H]
1066176	1066463	+	ybjC	-	Uncharacterized protein ybjC
1066447	1067169	+	nfsA	COG0778	Oxygen-insensitive NADPH nitroreductase
1067230	1068132	+	rimK [H]	COG0189	Ribosomal protein S6 modification protein [H]
1068172	1068696	+	ybjN [H]	-	Uncharacterized protein ybjN [H]
1068973	1070160	+	potF [H]	COG0687	Putrescine-binding periplasmic protein [H]
1070174	1071388	+	potG [H]	COG3842	Putrescine transport ATP-binding protein PotG [H]
1071398	1072351	+	potH	COG1176	Putrescine transport system permease protein PotH
1072306	1073193	+	potI [H]	COG1177	Putrescine transport system permease protein PotI [H]
1073253	1073741	+	ybjO	-	Inner membrane protein ybjO
1073782	1074909	+	rumB [H]	COG2265	23S rRNA (uracil-5-)-methyltransferase RumB [H]
1075866	1075084	-	artJ [H]	COG0834	ABC transporter arginine-binding protein 1 [H]
1076775	1076107	-	artM	COG4160	Arginine ABC transporter permease protein ArtM
1077491	1076775	-	artQ	COG4215	Arginine ABC transporter permease protein ArtQ
1078229	1077498	-	artI	COG0834	Putative ABC transporter arginine-binding protein 2
1079074	1078247	-	artP [H]	COG4161	Arginine transport ATP-binding protein ArtP [H]
1079133	1079252	+	-	-	Hypothetical Protein BASYS01051
1079708	1079193	-	ybjP [H]	-	Uncharacterized lipoprotein ybjP [H]
1079834	1080157	+	ybjQ [C]	COG0393	UPF0145 protein Ent638_1382 [H]
1080154	1080984	+	amiD [H]	COG3023	N-acetylmuramoyl-L-alanine amidase AmiD [H]
1082057	1080981	-	ybjS [H]	COG0451	Uncharacterized protein ybjS [H]
1083598	1082093	-	ybjT [H]	COG0702	Uncharacterized protein ybjT [H]
1084535	1083534	-	ltaE [H]	COG2008	Low specificity L-threonine aldolase [H]
1086290	1084572	-	poxB [H]	COG0028	Pyruvate dehydrogenase [ubiquinone] [H]
1087397	1086423	-	hcr [H]	COG1018	NADH oxidoreductase hcr [H]
1089061	1087403	-	hcp	COG1151	Hydroxylamine reductase
1090146	1089199	-	ybjE [H]	COG2431	Uncharacterized protein ybjE [H]
1091294	1090593	-	aqpZ [H]	COG0580	Aquaporin Z [H]
1091714	1093372	+	ybjD [H]	COG3593	Uncharacterized protein ybjD [H]
1094361	1093369	-	ybjX [H]	COG2990	Uncharacterized protein ybjX [H]
1094430	1094564	+	-	-	Hypothetical Protein SFV
1094572	1095591	+	macA [H]	COG0845	Macrolide-specific efflux protein macA [H]
1095588	1097534	+	macB [H]	COG0577	Macrolide export ATP-binding/permease protein MacB [H]
1097861	1097607	-	cspD [H]	COG1278	Cold shock-like protein CspD [H]
1098154	1098474	+	clpS [H]	COG2127	ATP-dependent Clp protease adapter protein ClpS [H]
1098490	1100781	+	clpA [H]	COG0542	ATP-dependent Clp protease ATP-binding subunit ClpA [H]
1101682	1101464	-	infA [H]	COG0361	Translation initiation factor IF-1 [H]
1102671	1101967	-	aat	COG2360	Leucyl/phenylalanyl-tRNA--protein transferase
1104434	1102713	-	cydC [H]	COG4988	ATP-binding/permease protein CydC [H]
1106201	1104435	-	cydD [H]	COG4988	ATP-binding/permease protein CydD [H]
1107385	1106324	-	trxB [H]	COG0492	Thioredoxin reductase [H]
1107358	1107471	+	-	-	Conserved Hypothetical Protein
1107780	1108328	+	lrp [H]	COG1522	Leucine-responsive regulatory protein [H]
1108463	1112530	+	ftsK [H]	COG1674	DNA translocase ftsK [H]
1112686	1113300	+	lolA [H]	COG2834	Outer-membrane lipoprotein carrier protein [H]
1113311	1114654	+	rarA	COG2256	Replication-associated recombination protein A
1114745	1116037	+	serS [H]	COG0172	Seryl-tRNA synthetase [H]
1116276	1118720	+	dmsA [H]	COG0243	Anaerobic dimethyl sulfoxide reductase chain A [H]
1118783	1118685	-	-	-	Hypothetical Protein BASYS01083
1118818	1119348	+	dmsB [H]	COG0437	Anaerobic dimethyl sulfoxide reductase chain B [H]
1119795	1118926	-	-	-	Hypothetical A
1119350	1120213	+	dmsC [H]	COG3302	Anaerobic dimethyl sulfoxide reductase chain C [H]
1120875	1120249	-	ycaC [H]	COG1335	Uncharacterized protein ycaC [H]
1121189	1122337	+	ycaD [C]	COG0477	Uncharacterized MFS-type transporter CKO_02171 [H]
1122355	1123977	+	ycaM [H]	COG0531	Inner membrane transporter ycaM [H]
1124886	1123978	-	ycaN [H]	COG0583	Uncharacterized HTH-type transcriptional regulator ycaN [H]
1124986	1125576	+	ycaK [H]	COG2249	Uncharacterized NAD(P)H oxidoreductase ycaK [H]
1126425	1125658	-	pflA [H]	COG1180	Pyruvate formate-lyase 1-activating enzyme [H]
1128872	1126590	-	pflB	COG1882	Formate acetyltransferase 1
1129958	1128927	-	focA [H]	COG2116	Probable formate transporter 1 [H]
1131983	1130190	-	ycaO [H]	COG1944	UPF0142 protein ycaO [H]
1132080	1132772	+	ycaP	COG2323	UPF0702 transmembrane protein ycaP
1132971	1134059	+	serC [H]	COG1932	Phosphoserine aminotransferase [H]
1134130	1135413	+	aroA [H]	COG0128	3-phosphoshikimate 1-carboxyvinyltransferase [H]
1135558	1136346	+	ycaL [H]	COG0501	Uncharacterized metalloprotease ycaL [H]
1136519	1137202	+	cmk [H]	COG0283	Cytidylate kinase [H]
1137313	1138986	+	rpsA [H]	COG0539	30S ribosomal protein S1 [H]
1139146	1139430	+	ihfB [H]	COG0776	Integration host factor subunit beta [H]
1139463	1139155	-	-	-	Hypothetical Protein PANA
1139606	1139770	+	-	-	Hypothetical Protein BASYS01104
1140027	1139929	-	-	-	Hypothetical Protein BASYS01105
1139559	1141901	+	ycaI [H]	COG0658	Uncharacterized protein ycaI [H]
1141938	1143686	+	msbA	COG1132	Lipid A export ATP-binding/permease protein MsbA
1143683	1144669	+	lpxK [H]	COG1663	Tetraacyldisaccharide 4'-kinase [H]
1144706	1145938	+	ycaQ [H]	COG3214	Uncharacterized protein ycaQ [H]
1145990	1146172	+	ycaR [C]	COG2835	UPF0434 protein CKO_02153 [H]
1146169	1146915	+	kdsB [H]	COG1212	3-deoxy-manno-octulosonate cytidylyltransferase [H]
1147069	1147962	+	ycbJ [H]	-	Uncharacterized protein ycbJ [H]
1148568	1147939	-	ycbC [H]	COG1434	Uncharacterized protein ycbC [H]
1148785	1148621	-	-	-	Hypothetical
1148842	1149639	+	smtA [H]	COG0500	Protein smtA [H]
1149636	1150958	+	mukF [H]	COG3006	Chromosome partition protein mukF [H]
1150912	1151643	+	mukE [H]	COG3095	Chromosome partition protein mukE [H]
1151643	1156103	+	mukB [H]	COG3096	Chromosome partition protein mukB [H]
1156364	1158211	+	ycbB [H]	COG2989	Probable L,D-transpeptidase YcbB [H]
1158383	1158940	+	ycbK [H]	COG3108	Uncharacterized protein ycbK [H]
1158967	1159614	+	ycbL [H]	COG0745	Uncharacterized protein ycbL [H]
1161026	1159836	-	aspC	COG1448	Aspartate aminotransferase
1161198	1161100	-	-	-	Hypothetical A
1162299	1161211	-	ompF	COG3203	Outer membrane protein F
1162623	1162778	+	-	-	Hypothetical Protein ECSE
1164346	1162901	-	asnS [H]	COG0017	Asparaginyl-tRNA synthetase [H]
1165720	1164470	-	pncB [H]	COG1488	Nicotinate phosphoribosyltransferase [H]
1165938	1168550	+	pepN [H]	COG0308	Aminopeptidase N [H]
1169524	1168757	-	ssuB [H]	COG1116	Aliphatic sulfonates import ATP-binding protein SsuB [H]
1170357	1169521	-	ssuC [H]	COG0600	Putative aliphatic sulfonates transport permease protein ssuC [H]
1171468	1170323	-	ssuD [H]	COG2141	Alkanesulfonate monooxygenase [H]
1172466	1171465	-	ssuA [H]	COG0715	Putative aliphatic sulfonates-binding protein [H]
1172992	1172417	-	ssuE [H]	COG0431	FMN reductase [H]
1173339	1173890	+	ycbQ [H]	COG3539	Uncharacterized fimbrial-like protein ycbQ [H]
1173973	1174674	+	ycbR [H]	COG3121	Uncharacterized fimbrial chaperone ycbR [H]
1174699	1177299	+	ycbS [H]	COG3188	Uncharacterized outer membrane usher protein ycbS [H]
1177290	1178360	+	ycbT [H]	COG3539	Uncharacterized fimbrial-like protein ycbT [H]
1178372	1178914	+	ycbU	COG3539	Uncharacterized fimbrial-like protein ycbU
1178874	1179437	+	ycbV [H]	COG3539	Uncharacterized fimbrial-like protein ycbV [H]
1179403	1180140	+	ycbF [H]	COG4948	Uncharacterized fimbrial chaperone ycbF [H]
1180224	1181261	+	pyrD [H]	COG0167	Dihydroorotate dehydrogenase (quinone) [H]
1181435	1181977	+	ycbW [H]	-	Uncharacterized protein ycbW [H]
1183083	1181974	-	ycbX [H]	COG3217	Uncharacterized protein ycbX [H]
1183327	1185435	+	rlmL [H]	COG0116	Ribosomal RNA large subunit methyltransferase L [H]
1185447	1187354	+	uup [H]	COG0488	ABC transporter ATP-binding protein uup [H]
1187484	1188737	+	pqiA	COG2995	Paraquat-inducible protein A
1188682	1190382	+	pqiB [H]	COG3008	Paraquat-inducible protein B [H]
1190379	1190942	+	ymbA [H]	COG3009	Uncharacterized lipoprotein ymbA [H]
1192061	1191435	-	fabA [H]	COG0764	3-hydroxydecanoyl-[acyl-carrier-protein] dehydratase [H]
1193782	1192022	-	ycbZ [H]	COG1067	Putative Lon protease homolog [H]
1193968	1194420	+	ycbG [H]	COG3120	UPF0268 protein ycbG [H]
1195619	1194495	-	ompA [H]	COG2885	Outer membrane protein A [H]
1195702	1195920	+	-	-	Hypothetical Protein BASYS01153
1196419	1195904	-	sulA [H]	-	Cell division inhibitor sulA [H]
1196632	1197261	+	sxy	COG3070	Protein sxy
1199386	1197224	-	yccS [H]	COG1289	Inner membrane protein yccS [H]
1199842	1199396	-	yccF	COG3318	Inner membrane protein yccF
1199872	1202019	+	helD [H]	COG0210	Helicase IV [H]
1202518	1202051	-	mgsA [H]	COG1803	Methylglyoxal synthase [H]
1203267	1202605	-	yccT	COG3110	UPF0319 protein yccT
1203414	1203307	-	-	-	Hypothetical
1203416	1203853	+	yccU [H]	COG1832	Uncharacterized protein yccU [H]
1204266	1203898	-	hspQ [H]	COG3785	Heat shock protein hspQ [H]
1205463	1204273	-	rlmI [H]	COG1092	Ribosomal RNA large subunit methyltransferase I [H]
1206219	1205833	-	tusE [H]	COG2920	Sulfurtransferase TusE [H]
1206912	1206253	-	yccA	COG0670	Inner membrane protein YccA
1207606	1208751	+	hyaA [H]	COG1740	Hydrogenase-1 small chain [H]
1208748	1210541	+	hyaB [H]	COG0374	Hydrogenase-1 large chain [H]
1210560	1211267	+	hyaC [H]	COG1969	Probable Ni/Fe-hydrogenase 1 B-type cytochrome subunit [H]
1211264	1211851	+	hyaD	COG0680	Hydrogenase 1 maturation protease
1211848	1212246	+	hyaE [H]	-	Hydrogenase-1 operon protein hyaE [H]
1212243	1213100	+	hyaF	-	Hydrogenase-1 operon protein hyaF
1213228	1214778	+	appC [H]	COG1271	Cytochrome bd-II oxidase subunit 1 [H]
1214790	1215926	+	appB	COG1294	Cytochrome bd-II oxidase subunit 2
1215939	1216031	+	yccB [C]	-	Hypothetical Protein yccB
1216081	1217409	+	appA [H]	-	Periplasmic AppA protein [H]
1219704	1217524	-	etk [H]	COG3206	Tyrosine-protein kinase etk [H]
1220182	1219724	-	etp [H]	COG0394	Low molecular weight protein-tyrosine-phosphatase etp [H]
1221318	1220158	-	gfcE [H]	COG1596	Putative polysaccharide export protein gfcE [H]
1223439	1221343	-	gfcD [H]	-	Uncharacterized lipoprotein gfcD [H]
1224185	1223439	-	gfcC	-	Uncharacterized protein gfcC
1224826	1224182	-	gfcB	-	Uncharacterized lipoprotein gfcB
1225256	1224933	-	gfcA [H]	-	Threonine-rich inner membrane protein gfcA [H]
1225892	1225680	-	cspH	COG1278	Cold shock-like protein CspH
1226000	1225902	-	-	-	Hypothetical Protein BASYS01185
1226178	1226390	+	cspG	COG1278	Cold shock-like protein CspG
1226784	1226957	+	gnsA	-	Protein gnsA
1226972	1226799	-	-	-	Hypothetical
1228078	1227005	-	yccM [H]	COG0348	Putative electron transport protein yccM [H]
1230894	1228150	-	torS [H]	COG0642	Sensor protein torS [H]
1230977	1232005	+	torT [H]	COG1879	Periplasmic protein torT [H]
1232670	1231978	-	torR [H]	COG0745	TorCAD operon transcriptional regulatory protein torR [H]
1232752	1233972	+	torC [H]	COG3005	Cytochrome c-type protein TorC [H]
1233972	1236518	+	torA [H]	COG0243	Trimethylamine-N-oxide reductase 1 [H]
1236482	1237114	+	torD [H]	COG3381	Chaperone protein torD [H]
1237203	1237054	-	-	-	Conserved Hypothetical Protein
1237527	1237207	-	cbpM [H]	-	Chaperone modulatory protein CbpM [H]
1238432	1237512	-	cbpA [H]	COG2214	Curved DNA-binding protein [H]
1238692	1239951	+	yccE [H]	-	Uncharacterized protein yccE [H]
1239961	1240101	+	-	-	Hypothetical Protein BASYS01200
1240216	1241481	+	agp [H]	-	Glucose-1-phosphatase [H]
1241746	1241519	-	yccJ	-	Uncharacterized protein yccJ
1242363	1241767	-	wrbA [H]	COG0655	Flavoprotein wrbA [H]
1242767	1242925	+	-	-	Hypothetical Protein BASYS01204
1242922	1243059	+	-	-	LOW QUALITY PROTEIN Conserved Hypothetical Protein
1244320	1242992	-	rutG [H]	COG2233	Putative pyrimidine permease RutG [H]
1244895	1244341	-	rutF [H]	COG1853	NAD(P)H-flavin reductase RutF [H]
1245319	1244846	-	rutE	COG1121	Probable malonic semialdehyde reductase RutE
1245377	1245472	+	-	-	Hypothetical Protein BASYS01209
1246273	1245446	-	rutD [H]	COG0596	Putative aminoacrylate hydrolase RutD [H]
1246640	1246254	-	rutC	COG0251	Putative aminoacrylate peracid reductase RutC
1247386	1246652	-	rutB [H]	COG1335	Peroxyureidoacrylate/ureidoacrylate amidohydrolase RutB [H]
1248525	1247344	-	rutA [H]	COG2141	Pyrimidine monooxygenase RutA [H]
1248696	1249361	+	rutR [H]	COG1309	HTH-type transcriptional regulator RutR [H]
1253429	1249401	-	putA [H]	COG4230	Bifunctional protein putA [H]
1253418	1253627	+	-	-	Conserved Hypothetical Protein
1253659	1253796	+	-	-	Conserved Hypothetical Protein
1253786	1255294	+	putP [H]	COG0591	Sodium/proline symporter [H]
1255827	1256666	+	efeU [H]	COG0672	Ferrous iron permease efeU [H]
1256724	1257851	+	ycdO [H]	COG2822	UPF0409 protein ycdO [H]
1257857	1259128	+	ycdB [H]	COG2837	Peroxidase ycdB [H]
1259392	1259195	-	-	-	Hypothetical
1259612	1260535	+	phoH [H]	COG1702	Protein phoH [H]
1260998	1260585	-	pgaD	-	Biofilm PGA synthesis protein PgaD
1261848	1261000	-	pgaC [H]	COG1215	Poly-beta-1,6-N-acetyl-D-glucosamine synthase [H]
1262325	1261903	-	pgaC [H]	COG1215	Poly-beta-1,6-N-acetyl-D-glucosamine synthase [H]
1264336	1262318	-	pgaB [H]	COG0726	Poly-beta-1,6-N-acetyl-D-glucosamine N-deacetylase [H]
1266768	1264345	-	pgaA [H]	-	Poly-beta-1,6-N-acetyl-D-glucosamine export protein [H]
1267283	1268713	+	ycdT [H]	COG2199	Probable diguanylate cyclase YcdT [H]
1269620	1268754	-	insF1	COG2801	Transposase insF for insertion sequence IS3A
1269925	1269617	-	insE1 [H]	COG2963	Transposase insE for insertion sequence IS3A [H]
1269966	1270325	+	ymdE [H]	COG0556	Putative uncharacterized protein ymdE [H]
1270322	1271308	+	ycdU [H]	-	Uncharacterized protein ycdU [H]
1271783	1272760	+	ghrA [H]	COG0111	Glyoxylate/hydroxypyruvate reductase A [H]
1272815	1273552	+	ycdX [H]	COG1387	Putative hydrolase ycdX [H]
1273576	1274130	+	ycdY [H]	COG3381	Uncharacterized protein ycdY [H]
1274184	1274723	+	ycdZ [H]	-	Inner membrane protein ycdZ [H]
1275620	1274787	-	csgG [H]	COG1462	Curli production assembly/transport component CsgG [H]
1276063	1275647	-	csgF	-	Curli production assembly/transport component CsgF
1276477	1276088	-	csgE [H]	-	Curli production assembly/transport component CsgE [H]
1277132	1276482	-	csgD [H]	COG2771	CsgBAC operon transcriptional regulatory protein [H]
1277859	1278341	+	csgB [H]	-	Minor curlin subunit [H]
1278382	1278837	+	csgA [H]	-	Major curlin subunit [H]
1278800	1279228	+	csgC [H]	-	Curli assembly protein CsgC [H]
1279459	1279659	+	ymdA [H]	-	Uncharacterized protein YmdA [H]
1279754	1280287	+	ymdB [H]	COG2110	Regulator of RNase III activity [H]
1280232	1281710	+	ymdC [H]	COG1502	Uncharacterized protein YmdC [H]
1282875	1281718	-	mdoC [H]	-	Glucans biosynthesis protein C [H]
1283063	1282920	-	-	-	Hypothetical
1283251	1284804	+	mdoG	COG3131	Glucans biosynthesis protein G
1284767	1287340	+	mdoH [H]	COG2943	Glucans biosynthesis glucosyltransferase H [H]
1287513	1287740	+	yceK [H]	-	Uncharacterized protein yceK [H]
1288118	1287741	-	msyB [H]	-	Acidic protein msyB [H]
1289424	1288198	-	mdtG [H]	COG2310	Multidrug resistance protein mdtG [H]
1290579	1289596	-	htrB [H]	COG1560	Lipid A biosynthesis lauroyl acyltransferase [H]
1290687	1291793	+	yceA [C]	COG1108	UPF0176 protein CKO_02011 [H]
1292410	1291835	-	yceI [H]	COG2353	Protein yceI [H]
1292992	1292414	-	yceJ [H]	COG3038	Cytochrome b561 homolog 2 [H]
1292970	1293116	+	-	-	Conserved Hypothetical Protein
1293381	1293241	-	yceO	-	Uncharacterized protein yceO
1294520	1293402	-	solA [H]	COG0665	N-methyl-L-tryptophan oxidase [H]
1294892	1294635	-	bssS [H]	-	Biofilm regulator BssS [H]
1295481	1295179	-	dinI [H]	-	DNA-damage-inducible protein I [H]
1296544	1295498	-	pyrC [H]	COG0418	Dihydroorotase [H]
1297267	1296650	-	yceB [H]	-	Uncharacterized lipoprotein yceB [H]
1297991	1297344	-	grxB	COG2999	Glutaredoxin-2
1299293	1298055	-	mdtH [H]	COG0477	Multidrug resistance protein mdtH [H]
1299499	1300083	+	rimJ	COG1670	Ribosomal-protein-alanine acetyltransferase
1300094	1300741	+	yceH	COG3853	UPF0502 protein yceH
1300996	1300898	-	-	-	Hypothetical Protein BASYS01270
1300710	1301666	+	mviM [H]	COG0673	Virulence factor mviM homolog [H]
1301737	1303311	+	mviN [H]	COG0728	Virulence factor mviN [H]
1303767	1303351	-	flgN [H]	COG3418	Flagella synthesis protein flgN [H]
1304065	1303772	-	flgM [H]	COG2747	Negative regulator of flagellin synthesis [H]
1304800	1304141	-	flgA [H]	COG1261	Flagella basal body P-ring formation protein flgA [H]
1304955	1305371	+	flgB	COG1815	Flagellar basal-body rod protein flgB
1305375	1305779	+	flgC	COG1558	Flagellar basal-body rod protein flgC
1305791	1306486	+	flgD	COG1843	Basal-body rod modification protein flgD
1306511	1307716	+	flgE [H]	COG1749	Flagellar hook protein flgE [H]
1307736	1308491	+	flgF [H]	COG4787	Flagellar basal-body rod protein flgF [H]
1308629	1309411	+	flgG	COG4786	Flagellar basal-body rod protein flgG
1309449	1310162	+	flgH [H]	COG2063	Flagellar L-ring protein [H]
1310171	1311271	+	flgI [H]	COG1706	Flagellar P-ring protein [H]
1311241	1312212	+	flgJ [H]	COG3951	Peptidoglycan hydrolase flgJ [H]
1312278	1313921	+	flgK [H]	COG1256	Flagellar hook-associated protein 1 [H]
1313933	1314886	+	flgL [H]	COG1344	Flagellar hook-associated protein 3 [H]
1318268	1315083	-	rne [H]	COG1530	Ribonuclease E [H]
1318841	1319800	+	rluC [H]	COG0564	Ribosomal large subunit pseudouridine synthase C [H]
1320535	1319912	-	yceF1 [H]	COG0861	Maf-like protein yceF 1 [H]
1320695	1321216	+	yceD	COG1399	Uncharacterized protein yceD
1321522	1322592	+	plsX [H]	COG0416	Phosphate acyltransferase [H]
1322660	1323613	+	fabH [H]	COG0332	3-oxoacyl-[acyl-carrier-protein] synthase 3 [H]
1324144	1323263	-	-	-	Hypothetical Protein BASYS01293
1323629	1324558	+	fabD [H]	COG0331	Malonyl CoA-acyl carrier protein transacylase [H]
1324571	1325305	+	fabG	COG1028	3-oxoacyl-[acyl-carrier-protein] reductase FabG
1325516	1325752	+	acpP	COG0236	Acyl carrier protein
1325815	1325462	-	-	-	Hypothetical _C
1325840	1327081	+	fabF	COG0304	3-oxoacyl-[acyl-carrier-protein] synthase 2
1327201	1328010	+	pabC [H]	COG0115	Aminodeoxychorismate lyase [H]
1328013	1329035	+	yceG [H]	COG1559	UPF0755 protein yceG [H]
1329025	1329666	+	tmk [H]	COG0125	Thymidylate kinase [H]
1329663	1330667	+	holB [H]	COG0470	DNA polymerase III subunit delta' [H]
1330618	1331475	+	ycfH [H]	COG0084	Uncharacterized deoxyribonuclease ycfH [H]
1331770	1333203	+	ptsG	COG1263	PTS system glucose-specific EIICB component
1335452	1333263	-	fhuE [H]	COG4773	FhuE receptor [H]
1335656	1335468	-	-	-	Conserved Hypothetical Protein
1335769	1336146	+	hinT [H]	COG0537	HIT-like protein hinT [H]
1336149	1336526	+	ycfL [H]	-	Uncharacterized protein ycfL [H]
1336537	1337181	+	lpoB [H]	COG3417	Penicillin-binding protein activator LpoB [H]
1337162	1337986	+	thiK	COG0510	Thiamine kinase
1337997	1339022	+	nagZ [H]	COG1472	Beta-hexosaminidase [H]
1339045	1339587	+	ycfP [C]	COG3150	UPF0227 protein KPN78578_10770 [H]
1339968	1341299	+	ndh [H]	COG1252	NADH dehydrogenase [H]
1341487	1342065	+	ycfJ [H]	COG3134	Uncharacterized protein ycfJ [H]
1342837	1342127	-	ycfQ [H]	COG1309	Uncharacterized HTH-type transcriptional regulator ycfQ [H]
1343000	1343257	+	bhsA	-	Multiple stress resistance protein BhsA
1344305	1343340	-	ycfS [H]	COG1376	Probable L,D-transpeptidase YcfS [H]
1347955	1344446	-	mfd [H]	COG1197	Transcription-repair-coupling factor [H]
1349093	1348020	-	ycfT [H]	-	Inner membrane protein YcfT [H]
1349085	1349195	+	-	-	Hypothetical Protein BASYS01320
1349304	1350554	+	lolC [H]	COG4591	Lipoprotein-releasing system transmembrane protein lolC [H]
1350547	1351248	+	lolD [H]	COG1136	Lipoprotein-releasing system ATP-binding protein LolD [H]
1351248	1352492	+	lolE [H]	COG4591	Lipoprotein-releasing system transmembrane protein lolE [H]
1352461	1353432	+	nagK [H]	COG1940	N-acetyl-D-glucosamine kinase [H]
1353448	1354269	+	cobB	COG0846	NAD-dependent deacetylase
1355196	1354408	-	ycfZ [H]	-	Inner membrane protein ycfZ [H]
1355496	1355633	+	-	-	Hypothetical A
1355663	1355193	-	ymfA [H]	-	Inner membrane protein ymfA [H]
1356758	1355712	-	potD	COG0687	Spermidine/putrescine-binding periplasmic protein
1357549	1356755	-	potC	COG1177	Spermidine/putrescine transport system permease protein PotC
1358039	1358506	+	-	-	Hypothetical Protein Cag
1359101	1358544	-	-	-	Bacteriophage Protein
1359369	1359079	-	-	-	Hypothetical Protein BASYS01333
1360484	1359366	-	intE [H]	COG0582	Prophage lambda integrase [H]
1360794	1360453	-	-	-	Excisionase For Prophage
1363255	1360784	-	ydfE [H]	-	Putative uncharacterized protein ydfE [H]
1363285	1363389	+	-	-	Hypothetical Protein BASYS01337
1363549	1363349	-	ydfD [H]	-	Uncharacterized protein ydfD [H]
1363821	1363537	-	dicB [H]	-	Division inhibition protein dicB [H]
1364405	1364223	-	ymfJ [C]	-	Hypothetical A
1364643	1364425	-	ydfC [H]	-	Uncharacterized protein ydfC [H]
1365340	1365567	+	dicC [H]	-	Repressor protein of division inhibition gene dicB [H]
1365551	1366102	+	ydfX [H]	-	Uncharacterized protein ydfX [H]
1366074	1367114	+	dnaT [H]	-	Primosomal protein 1 [H]
1367107	1367568	+	-	-	Replication Protein
1367565	1368023	+	-	-	Bacteriophage Protein
1368020	1368319	+	-	-	Hypothetical Protein SG
1368312	1368872	+	-	-	Conserved Hypothetical Protein
1369302	1369775	+	-	-	Conserved Hypothetical Protein
1370325	1370423	+	-	-	Hypothetical Protein BASYS01350
1370950	1371177	+	-	-	Bacteriophage Protein
1373573	1371960	-	-	COG3436	Uncharacterized protein y4hP [H]
1373954	1373604	-	-	COG3436	Uncharacterized protein y4hO [H]
1374376	1373951	-	-	COG2963	Hypothetical
1374501	1374710	+	rem [H]	-	Uncharacterized protein Rem [H]
1375057	1376121	+	ydfU [H]	-	Uncharacterized protein ydfU [H]
1376122	1376487	+	rusA [H]	-	Crossover junction endodeoxyribonuclease rusA [H]
1376484	1377038	+	-	-	Hypothetical Protein Z
1379730	1380155	+	-	COG3793	Conserved Hypothetical Protein
1380152	1380304	+	-	-	Hypothetical Protein BASYS01360
1380342	1380785	+	-	-	Phage Holin
1380760	1381050	+	-	-	Prophage Membrane Protein
1381047	1381430	+	-	-	Endolysin
1381470	1381709	+	-	-	Hypothetical Protein BASYS01364
1381619	1381792	+	-	-	Hypothetical Protein BASYS01365
1381776	1381976	+	-	-	Hypothetical C
1382100	1382447	+	-	-	Hypothetical Protein ECSE
1382751	1383299	+	nohA [H]	-	P21 prophage-derived terminase small subunit [H]
1383247	1385187	+	tfaD [H]	-	Putative tail fiber assembly protein homolog from lambdoid prophage DLP12 [H]
1385191	1385400	+	-	-	GpW Family Protein
1385397	1386968	+	-	-	Phage Portal Protein Lambda Family
1386955	1388574	+	sppA [H]	COG0616	Putative signal peptide peptidase sppA [H]
1388613	1388948	+	-	-	Bacteriophage Lambda Head Decoration Protein D
1388942	1388598	-	-	-	Hypothetical
1389033	1388935	-	-	-	Hypothetical Protein BASYS01375
1389017	1390045	+	-	-	P21 prophage-derived major head protein [H]
1390093	1390461	+	-	-	Gifsy-1 Prophage DNA Packaging
1390458	1390865	+	-	-	Gifsy-1 Prophage DNA Packaging
1390846	1391568	+	-	-	Conserved Hypothetical Protein
1391565	1392131	+	-	-	Conserved Hypothetical Protein
1392115	1392738	+	-	-	Phage Baseplate Assembly Protein V
1392701	1393129	+	-	COG3628	GPW/Gp25 Family Protein
1393104	1394018	+	-	-	Baseplate J Family Protein
1395604	1395452	-	-	-	Hypothetical Protein BASYS01384
1396028	1395828	-	-	-	Hypothetical Protein BASYS01385
1394011	1396422	+	-	-	Phage Tail Protein I
1396435	1397823	+	-	-	Tail Fiber Protein
1397826	1398371	+	-	-	Tail Fiber Assembly Protein
1400042	1398471	-	-	COG3436	Uncharacterized protein y4hP [H]
1400409	1400062	-	-	COG3436	Uncharacterized protein y4hO [H]
1401059	1400409	-	-	COG4584	Transposase
1401193	1402614	+	-	COG3497	Tail Sheath Protein
1402611	1403129	+	-	COG3498	Hypothetical A
1403191	1403493	+	-	-	Hypothetical Protein EFER
1403611	1405263	+	-	-	Conserved Hypothetical Protein
1405260	1405754	+	-	COG3499	P2 GpU Family Protein
1405729	1405947	+	-	-	Phage Tail Protein X
1405938	1407038	+	-	COG3500	Late Control D Family Protein
1407063	1408460	+	stfR [H]	-	Side tail fiber protein homolog from lambdoid prophage Rac [H]
1408457	1409059	+	ycdD [H]	-	Tail fiber assembly protein homolog from lambdoid prophage Fels-1 [H]
1410119	1409256	-	potB [H]	COG1176	Spermidine/putrescine transport system permease protein PotB [H]
1411239	1410103	-	potA [H]	COG3842	Spermidine/putrescine import ATP-binding protein PotA [H]
1411447	1412718	+	pepT [H]	COG2195	Peptidase T [H]
1413994	1412864	-	ycfD [H]	COG2850	Uncharacterized protein ycfD [H]
1415521	1414061	-	phoQ [H]	COG0642	Sensor protein PhoQ [H]
1416192	1415521	-	phoP [H]	COG0745	Virulence transcriptional regulatory protein phoP [H]
1417730	1416360	-	purB [H]	COG0015	Adenylosuccinate lyase [H]
1418381	1417734	-	hflD [H]	COG2915	High frequency lysogenization protein hflD [H]
1419562	1418411	-	mnmA [H]	COG0482	tRNA-specific 2-thiouridylase mnmA [H]
1420032	1419571	-	nudJ [H]	COG0494	Phosphatase nudJ [H]
1420695	1420042	-	rluE [H]	COG2188	Ribosomal large subunit pseudouridine synthase E [H]
1420867	1422117	+	icd [H]	COG0538	Isocitrate dehydrogenase [NADP] [H]
1423643	1423239	-	ycgX	-	Uncharacterized protein ycgX
1424595	1423864	-	ycgE [H]	COG1846	HTH-type transcriptional repressor YcgE [H]
1424818	1424720	-	-	-	Hypothetical Protein BASYS01415
1425799	1425894	+	-	-	Hypothetical Protein BASYS01416
1426089	1424800	-	ycgF [H]	COG2200	Blue light- and temperature-regulated antirepressor YcgF [H]
1426325	1426561	+	ycgZ [H]	-	Probable two-component-system connector protein YcgZ [H]
1426905	1427171	+	ariR	-	Regulatory protein AriR
1427284	1427532	+	ymgC	-	Uncharacterized protein YmgC
1427822	1429387	+	ycgG [H]	COG2200	Uncharacterized protein YcgG [H]
1429483	1429737	+	ymgF [H]	-	Uncharacterized protein ymgF [H]
1429830	1429973	+	-	-	Hypothetical A
1430137	1430346	+	b1169 [C]	-	Conserved Hypothetical Protein
1430463	1432784	+	yuaQ [H]	COG3468	Uncharacterized protein YuaQ [H]
1433176	1432841	-	ymgD [H]	-	Uncharacterized protein ymgD [H]
1433524	1433180	-	ymgG	-	UPF0757 protein ymgG
1433946	1434065	+	-	-	Conserved Hypothetical Protein
1434034	1434444	+	ycgI [H]	-	Putative uncharacterized protein ycgI [H]
1435082	1434816	-	minE [H]	COG0851	Cell division topological specificity factor [H]
1435898	1435086	-	minD	COG2894	Septum site-determining protein minD
1436632	1435922	-	minC [H]	COG0850	Probable septum site-determining protein minC [H]
1437137	1437505	+	ycgJ [H]	-	Uncharacterized protein ycgJ [H]
1438026	1437625	-	ycgK [H]	-	Uncharacterized protein ycgK [H]
1438138	1438263	+	-	-	Hypothetical _E
1438235	1438561	+	ycgL	COG3100	UPF0745 protein YcgL
1438633	1439292	+	ycgM [H]	COG0179	Uncharacterized protein ycgM [H]
1439261	1439830	+	ycgN [C]	COG2983	UPF0260 protein CKO_01185 [H]
1440318	1440037	-	hlyE [H]	-	Hemolysin E [H]
1441091	1440438	-	hlyE [H]	-	Hemolysin E [H]
1441320	1441739	+	umuD [H]	COG1974	Protein umuD [H]
1441739	1443007	+	umuC	COG0389	Protein umuC
1443589	1443053	-	dsbB [H]	COG1495	Disulfide bond formation protein B [H]
1445324	1443729	-	nhaB [H]	COG3067	Na(+)/H(+) antiporter nhaB [H]
1445468	1446211	+	fadR [H]	COG2186	Fatty acid metabolism regulator protein [H]
1446785	1446369	-	-	-	Conserved Hypothetical Protein
1447332	1446745	-	yfdK [C]	-	Hypothetical
1449343	1447289	-	stfR [H]	-	Side tail fiber protein homolog from lambdoid prophage Rac [H]
1449915	1449391	-	-	-	Tail Fiber Assembly Protein
1450732	1449929	-	stfR [H]	-	Side tail fiber protein homolog from lambdoid prophage Rac [H]
1451304	1450732	-	ymfQ [C]	COG3778	Tail Protein
1452387	1451308	-	ymfP [C]	COG3299	Mu-like prophage FluMu protein gp47 [H]
1452737	1452387	-	-	-	Hypothetical C
1453444	1452791	-	-	-	Phage Baseplate Assembly Protein V
1454652	1453441	-	-	-	Phage Tail Protein
1455985	1454636	-	-	-	DNA Circulation Family Protein
1458204	1455985	-	-	-	Pyocin R2_PP Tail Length Determination Protein
1458352	1458194	-	-	-	Hypothetical Protein BASYS01458
1458750	1458367	-	-	-	Hypothetical C
1458499	1458849	+	-	-	Hypothetical Protein BASYS01460
1459121	1458747	-	-	-	Hypothetical C
1460555	1459134	-	-	-	Mu-like prophage FluMu tail sheath protein [H]
1460790	1460548	-	-	-	Hypothetical C
1461361	1460771	-	-	-	Hypothetical Protein NMA
1461846	1461415	-	-	-	Mu-like prophage FluMu protein gp36 [H]
1462191	1461850	-	-	-	Hypothetical C
1461619	1462557	+	-	-	Hypothetical Protein BASYS01467
1463145	1462195	-	-	-	Mu-like prophage FluMu major head subunit [H]
1463509	1463114	-	-	-	Conserved Hypothetical Protein
1464679	1463510	-	-	-	Mu-like prophage FluMu I protein [H]
1465386	1464835	-	-	-	Phage Virion Morphogenesis Protein
1466549	1465383	-	-	COG2369	Mu-like prophage FluMu F protein [H]
1468131	1466536	-	-	-	Mu-like prophage FluMu protein gp29 [H]
1469832	1468135	-	-	-	Conserved Hypothetical Protein
1470517	1469777	-	yubD [H]	COG0863	Putative methylase yubD [H]
1471064	1470564	-	-	-	Hypothetical Protein Aave
1471270	1471064	-	-	-	Hypothetical Protein BASYS01477
1471473	1471291	-	-	-	Hypothetical C
1472015	1471470	-	-	-	Conserved Hypothetical Protein
1472301	1471999	-	-	-	Prophage Membrane Protein
1472737	1472285	-	-	-	Phage Holin
1473165	1472860	-	-	-	Hypothetical Protein ROD
1473632	1473165	-	-	-	Bacteriophage DNA Transposition Protein B
1474268	1473744	-	-	-	Hypothetical Protein BASYS01484
1474712	1474308	-	-	-	E16-Related Protein
1474890	1474684	-	-	-	Hypothetical Protein ROD
1474864	1475043	+	-	-	Hypothetical Protein BASYS01487
1475578	1475390	-	-	-	Hypothetical C
1475865	1475575	-	-	-	Hypothetical Protein Z
1476085	1475855	-	-	-	Hypothetical C
1477022	1476312	-	-	-	Phage Associated Protein
1477336	1477205	-	-	-	Hypothetical Protein ROD
1477838	1477299	-	-	-	Hypothetical Protein BASYS01493
1478105	1477914	-	-	-	Hypothetical C
1478340	1478086	-	-	-	Hypothetical C
1478965	1478321	-	-	-	Hypothetical
1479210	1478995	-	-	-	Hypothetical Protein ROD
1479462	1479223	-	-	-	Hypothetical Protein ROD
1480355	1479462	-	-	COG2842	Mu-like prophage FluMu DNA transposition protein B [H]
1482415	1480373	-	-	COG2801	Transposase
1482820	1483470	+	-	-	Hypothetical Protein Plu
1483694	1483593	-	-	-	Hypothetical Protein BASYS01502
1485302	1483701	-	ycgB [H]	COG2719	Uncharacterized protein ycgB [H]
1485626	1486930	+	dadA [H]	COG0665	D-amino acid dehydrogenase small subunit [H]
1486940	1488010	+	dadX [H]	COG0787	Alanine racemase, catabolic [H]
1490129	1488393	-	cvrA [H]	-	Cell volume regulation protein A [H]
1491138	1490224	-	ldcA [H]	COG1619	Murein tetrapeptide carboxypeptidase [H]
1491124	1491849	+	emtA2 [H]	COG0741	Endo-type membrane-bound lytic murein transglycosylase A-like protein [H]
1492585	1491851	-	ycgR [H]	-	Flagellar brake protein YcgR [H]
1492753	1493040	+	ymgE [H]	COG2261	UPF0410 protein ymge [H]
1493218	1493658	+	ycgY	-	Uncharacterized protein ycgY
1495437	1493737	-	treA [H]	COG1626	Periplasmic trehalase [H]
1495448	1495594	+	-	-	Conserved Hypothetical Protein
1497178	1495754	-	dhaM [H]	COG1080	PTS-dependent dihydroxyacetone kinase, phosphotransferase subunit dhaM [H]
1497893	1497183	-	dhaL [H]	COG2376	PTS-dependent dihydroxyacetone kinase, ADP-binding subunit dhaL [H]
1498926	1497826	-	dhaK [H]	COG2376	PTS-dependent dihydroxyacetone kinase, dihydroxyacetone-binding subunit dhaK [H]
1499115	1501043	+	dhaR [H]	COG3284	PTS-dependent dihydroxyacetone kinase operon regulatory protein [H]
1504028	1501143	-	ycgV [H]	-	Uncharacterized protein YcgV [H]
1504370	1504576	+	-	-	Conserved Hypothetical Protein
1505960	1504869	-	engD	COG0012	GTP-dependent nucleic acid-binding protein engD
1506661	1506077	-	pth [H]	COG0193	Peptidyl-tRNA hydrolase [H]
1506939	1507217	+	ychH	-	Uncharacterized protein ychH
1508810	1507272	-	ychM	COG0659	Putative sulfate transporter ychM
1508979	1508857	-	-	-	Hypothetical A
1510089	1509076	-	prs [H]	COG0760	Ribose-phosphate pyrophosphokinase [H]
1511025	1510174	-	ispE [H]	COG1947	4-diphosphocytidyl-2-C-methyl-D-erythritol kinase [H]
1511648	1511025	-	lolB [H]	COG3017	Outer-membrane lipoprotein lolB [H]
1511664	1513118	+	hemA [H]	COG0373	Glutamyl-tRNA reductase [H]
1513160	1514242	+	prfA [H]	COG0216	Peptide chain release factor 1 [H]
1514242	1515075	+	hemK	COG2890	Protein methyltransferase hemK
1515072	1515464	+	sirB2 [H]	COG3094	Protein sirB2 [H]
1515468	1516277	+	sirB1	COG2912	Protein sirB1
1516313	1517167	+	kdsA [H]	COG2877	2-dehydro-3-deoxyphosphooctonate aldolase [H]
1517236	1516274	-	-	-	Hypothetical Protein C
1517220	1517441	+	-	-	Conserved Hypothetical Protein
1517450	1517316	-	ldrA [H]	-	Small toxic polypeptide ldrA/ldrC [H]
1517737	1517976	+	-	-	Conserved Hypothetical Protein
1518018	1517851	-	ldrA [H]	-	Small toxic polypeptide ldrA/ldrC [H]
1518273	1518512	+	-	-	Conserved Hypothetical Protein
1518521	1518387	-	ldrA [H]	-	Small toxic polypeptide ldrA/ldrC [H]
1520086	1518899	-	chaA [H]	COG0387	Calcium/proton antiporter [H]
1520269	1520499	+	chaB [H]	-	Cation transport regulator ChaB [H]
1520621	1521352	+	chaC [H]	COG3703	Cation transport protein ChaC [H]
1521749	1521396	-	ychN [H]	COG1553	Protein ychN [H]
1521934	1523328	+	ychO [H]	-	Uncharacterized protein ychO [H]
1524045	1523329	-	narL [H]	COG2197	Nitrate/nitrite response regulator protein narL [H]
1525768	1523972	-	narX [H]	COG3850	Nitrate/nitrite sensor protein narX [H]
1526101	1527498	+	narK [H]	COG2223	Nitrite extrusion protein 1 [H]
1527891	1531634	+	narG [H]	COG5013	Respiratory nitrate reductase 1 alpha chain [H]
1531631	1533169	+	narH [H]	COG1140	Respiratory nitrate reductase 1 beta chain [H]
1533166	1533876	+	narJ [H]	COG2180	Nitrate reductase molybdenum cofactor assembly chaperone NarJ [H]
1533876	1534553	+	narI [H]	COG2181	Respiratory nitrate reductase 1 gamma chain [H]
1536120	1535278	-	purU	COG0788	Formyltetrahydrofolate deformylase
1536649	1536170	-	ychJ [H]	COG3012	UPF0225 protein ychJ [H]
1536702	1537646	+	rssA [H]	COG1752	NTE family protein rssA [H]
1537738	1538751	+	hnr [H]	COG0784	Protein hnr [H]
1538953	1539861	+	galU	COG1210	UTP--glucose-1-phosphate uridylyltransferase
1540418	1540005	-	hns	COG2916	DNA-binding protein H-NS
1541023	1541640	+	tdk	COG1435	Thymidine kinase
1544617	1541942	-	adhE	COG1012	Aldehyde-alcohol dehydrogenase
1545094	1545741	+	ychE	COG2095	UPF0056 membrane protein yhcE
1545768	1545863	+	-	-	Hypothetical Protein BASYS01562
1546406	1548109	+	oppA [H]	COG4166	Periplasmic oligopeptide-binding protein [H]
1548195	1549115	+	oppB	COG0601	Oligopeptide transport system permease protein oppB
1549130	1550038	+	oppC	COG1173	Oligopeptide transport system permease protein oppC
1550050	1551063	+	oppD [H]	COG0444	Oligopeptide transport ATP-binding protein OppD [H]
1551060	1552064	+	oppF [H]	COG4608	Oligopeptide transport ATP-binding protein OppF [H]
1552452	1552117	-	yciU [C]	COG3099	UPF0263 protein CKO_01325 [H]
1553941	1552481	-	cls [H]	COG1502	Cardiolipin synthase [H]
1555583	1554312	-	kch [H]	COG1226	Voltage-gated potassium channel Kch [H]
1556256	1555864	-	yciI [H]	COG2350	Protein yciI [H]
1556333	1557103	+	tonB [H]	COG0810	Protein tonB [H]
1557541	1557143	-	yciA [H]	COG1607	Acyl-CoA thioester hydrolase YciA [H]
1558185	1557646	-	ispZ [H]	COG2917	Probable intracellular septation protein [H]
1558958	1558215	-	yciC [H]	-	UPF0259 membrane protein yciC [H]
1559315	1559953	+	ompW	COG3047	Outer membrane protein W
1560519	1560013	-	yciE [H]	COG3685	Protein yciE [H]
1561113	1560565	-	yciF [H]	COG3685	Protein yciF [H]
1561387	1561151	-	yciG [H]	COG3729	Uncharacterized protein yciG [H]
1561362	1561123	-	-	-	Hypothetical A
1562517	1561711	-	trpA [H]	COG0159	Tryptophan synthase alpha chain [H]
1563710	1562517	-	trpB [H]	COG0133	Tryptophan synthase beta chain [H]
1565083	1563722	-	trpC [H]	COG0134	Tryptophan biosynthesis protein trpCF [H]
1566679	1565084	-	trpD	COG0547	Anthranilate synthase component II
1568241	1566679	-	trpE [H]	COG0147	Anthranilate synthase component 1 [H]
1569255	1569100	-	-	-	Hypothetical Protein BASYS01586
1568515	1569396	+	trpH	COG0613	Protein trpH
1569357	1570013	+	yciO [H]	COG0009	Uncharacterized protein yciO [H]
1570087	1570986	+	rluB [H]	COG1187	Ribosomal large subunit pseudouridine synthase B [H]
1571616	1571026	-	btuR	COG2109	Cob(I)yrinic acid a,c-diamide adenosyltransferase
1572371	1571613	-	yciK [H]	COG1028	Uncharacterized oxidoreductase yciK [H]
1572591	1573640	+	sohB	COG0616	Probable protease sohB
1573610	1573702	+	-	-	Hypothetical Protein BASYS01593
1573927	1573676	-	yciN	-	Protein yciN
1574265	1576904	+	topA [H]	COG0550	DNA topoisomerase 1 [H]
1577114	1578088	+	cysB	COG0583	HTH-type transcriptional regulator CysB
1578383	1578547	+	ymiA [H]	-	Uncharacterized protein ymiA [H]
1578529	1578717	+	yciX [H]	-	Uncharacterized protein yciX [H]
1579090	1581765	+	acnA [H]	COG1048	Aconitate hydratase 1 [H]
1582482	1581829	-	ribA [H]	COG0807	GTP cyclohydrolase-2 [H]
1582589	1583353	+	pgpB	COG0671	Phosphatidylglycerophosphatase B
1583557	1583438	-	-	-	Hypothetical Protein BASYS01602
1583529	1583810	+	yciS [H]	COG3771	Inner membrane protein yciS [H]
1583817	1584986	+	yciM	COG2956	Uncharacterized protein yciM
1585166	1585020	-	-	-	Hypothetical _E
1585179	1585916	+	pyrF [H]	COG0284	Orotidine 5'-phosphate decarboxylase [H]
1585913	1586242	+	yciH [H]	COG0023	Uncharacterized protein yciH [H]
1586586	1586368	-	osmB	-	Osmotically-inducible lipoprotein B
1587604	1586855	-	yciT [H]	COG1349	Uncharacterized HTH-type transcriptional regulator yciT [H]
1587909	1587694	-	yciZ [H]	-	UPF0509 protein yciZ [H]
1589999	1588014	-	gmr [H]	COG2200	Cyclic di-GMP phosphodiesterase Gmr [H]
1590053	1590157	+	ymiB	-	Putative protein ymiB
1590211	1590104	-	-	-	Hypothetical A
1592169	1590235	-	rnb [H]	COG4776	Exoribonuclease 2 [H]
1593442	1592237	-	yciW [H]	-	Uncharacterized protein yciW [H]
1594297	1593509	-	fabI	COG0623	Enoyl-[acyl-carrier-protein] reductase [NADH] FabI
1594312	1594416	+	-	-	Hypothetical A
1595020	1594667	-	ycjD [H]	COG2852	Uncharacterized protein ycjD [H]
1595894	1595088	-	sapF	COG4167	Peptide transport system ATP-binding protein SapF
1596888	1595896	-	sapD	COG4170	Peptide transport system ATP-binding protein SapD
1597778	1596888	-	sapC [H]	COG4171	Peptide transport system permease protein sapC [H]
1598730	1597765	-	sapB	COG4168	Peptide transport system permease protein sapB
1600370	1598727	-	sapA [H]	COG4166	Peptide transport periplasmic protein sapA [H]
1600928	1600683	-	ymjA [H]	-	Uncharacterized protein ymjA [H]
1602501	1601062	-	puuP [H]	COG0531	Putrescine importer PuuP [H]
1604246	1602750	-	puuA [H]	COG0174	Gamma-glutamylputrescine synthetase PuuA [H]
1604490	1604356	-	-	-	Hypothetical A
1604500	1605144	+	puuD [H]	COG2071	Gamma-glutamyl-gamma-aminobutyrate hydrolase [H]
1605171	1605728	+	puuR	COG1396	HTH-type transcriptional regulator PuuR
1605907	1607490	+	puuC [H]	COG1012	Aldehyde dehydrogenase PuuC [H]
1607492	1608772	+	puuB [H]	COG0665	Gamma-glutamylputrescine oxidoreductase [H]
1608810	1610075	+	puuE [H]	COG0160	4-aminobutyrate aminotransferase PuuE [H]
1611187	1610195	-	pspF [H]	COG1221	Psp operon transcriptional activator [H]
1611339	1612007	+	pspA	COG1842	Phage shock protein A
1612061	1612285	+	pspB	-	Phage shock protein B
1612285	1612644	+	pspC	COG1983	Phage shock protein C
1612641	1612874	+	pspD [H]	-	Phage shock protein D [H]
1612949	1613263	+	pspE	COG0607	Thiosulfate sulfurtransferase PspE
1613288	1613395	+	-	-	Hypothetical Protein ECPG
1613448	1615154	+	ycjM [H]	COG0366	Putative sucrose phosphorylase [H]
1615168	1616460	+	ycjN [H]	COG1653	Putative ABC transporter periplasmic-binding protein ycjN [H]
1616481	1617362	+	ycjO [H]	COG1175	Inner membrane ABC transporter permease protein ycjO [H]
1617349	1618191	+	ycjP	COG0395	Inner membrane ABC transporter permease protein ycjP
1618222	1619274	+	ycjQ	COG1063	Uncharacterized zinc-type alcohol dehydrogenase-like protein YcjQ
1619284	1620081	+	ycjR [H]	COG1082	Uncharacterized protein ycjR [H]
1620091	1621146	+	ycjS [H]	COG0673	Uncharacterized oxidoreductase ycjS [H]
1621143	1623410	+	ycjT [H]	COG1554	Uncharacterized glycosyl hydrolase ycjT [H]
1623395	1623297	-	-	-	Hypothetical A
1623407	1624066	+	ycjU [H]	COG0637	Putative beta-phosphoglucomutase [H]
1624080	1625162	+	ycjV [H]	COG3839	Uncharacterized ABC transporter ATP-binding protein YcjV [H]
1625207	1626112	+	ompG	-	Outer membrane protein G
1627221	1626223	-	ycjW [H]	COG1609	Uncharacterized HTH-type transcriptional regulator ycjW [H]
1627295	1628773	+	ycjX [H]	COG3106	Uncharacterized protein ycjX [H]
1628770	1629831	+	ycjF [C]	COG3768	UPF0283 membrane protein CKO_01392 [H]
1629952	1631520	+	tyrR [H]	COG3283	Transcriptional regulatory protein tyrR [H]
1632070	1631564	-	tpx [H]	COG2077	Thiol peroxidase [H]
1632147	1633154	+	ycjG [H]	COG4948	L-Ala-D/L-Glu epimerase [H]
1633917	1633129	-	mpaA [H]	COG2866	Protein mpaA [H]
1634121	1633939	-	ymjC	COG0702	Putative uncharacterized protein ymjC
1635124	1634192	-	ycjY [H]	COG1073	Uncharacterized protein ycjY [H]
1635250	1636149	+	ycjZ [H]	COG0583	Uncharacterized HTH-type transcriptional regulator ycjZ [H]
1636238	1636363	+	-	-	Conserved Hypothetical Protein
1636465	1638099	+	mppA [H]	COG4166	Periplasmic murein peptide-binding protein [H]
1639181	1638150	-	ynaI	COG0668	MscS family inner membrane protein ynaI
1639425	1639682	+	ynaJ	-	Uncharacterized protein ynaJ
1640709	1639732	-	uspE [H]	COG0589	Universal stress protein E [H]
1641643	1640834	-	fnr [H]	COG0664	Fumarate and nitrate reduction regulatory protein [H]
1642296	1641781	-	ogt [H]	COG0350	Methylated-DNA--protein-cysteine methyltransferase [H]
1643839	1642307	-	abgT [H]	COG2978	Aminobenzoyl-glutamate transport protein [H]
1645315	1643870	-	abgB [H]	COG1473	Aminobenzoyl-glutamate utilization protein B [H]
1646625	1645315	-	abgA [H]	COG1473	Aminobenzoyl-glutamate utilization protein A [H]
1646704	1646600	-	-	-	Hypothetical A
1646802	1646701	-	-	-	Hypothetical A
1646801	1647538	+	abgR [H]	COG2199	HTH-type transcriptional regulator AbgR [H]
1647543	1647710	+	abgR	COG2199	HTH-type transcriptional regulator AbgR
1648040	1648603	+	ydaL [H]	COG2840	Uncharacterized protein ydaL [H]
1649433	1648624	-	ydaM [H]	COG2199	Uncharacterized protein ydaM [H]
1649915	1649448	-	ydaM [H]	COG2202	Uncharacterized protein ydaM [H]
1650110	1651093	+	zntB [H]	COG0598	Zinc transport protein ZntB [H]
1651571	1652944	+	dbpA [H]	COG0513	ATP-independent RNA helicase dbpA [H]
1654008	1653073	-	ttcA [H]	COG0037	tRNA 2-thiocytidine biosynthesis protein TtcA [H]
1654690	1654184	-	uspF [H]	COG0589	Universal stress protein F [H]
1655892	1654759	-	ompN [H]	COG3203	Outer membrane protein N [H]
1659782	1656258	-	ydbK [H]	COG0674	Probable pyruvate-flavodoxin oxidoreductase [H]
1659923	1659792	-	-	-	Hypothetical A
1660056	1660322	+	ydbJ	-	Uncharacterized protein ydbJ
1660753	1660319	-	hslJ [H]	COG3187	Heat shock protein hslJ [H]
1661841	1660852	-	ldhA [H]	COG1052	D-lactate dehydrogenase [H]
1662049	1664688	+	ydbH [H]	-	Uncharacterized protein ydbH [H]
1664685	1664870	+	ynbE [H]	-	Uncharacterized protein ynbE [H]
1664845	1665204	+	ydbL [H]	COG3784	Uncharacterized protein ydbL [H]
1666281	1665376	-	feaR [H]	COG2207	Transcriptional activator feaR [H]
1666514	1668016	+	feaB [H]	COG1012	Phenylacetaldehyde dehydrogenase [H]
1670383	1668074	-	tynA [H]	COG3733	Primary amine oxidase [H]
1672580	1670595	-	maoC [H]	COG1012	Protein maoC [H]
1672704	1672585	-	-	-	Hypothetical Protein BASYS01696
1672925	1673854	+	paaA [H]	COG3396	Phenylacetic acid degradation protein paaA [H]
1673866	1674153	+	paaB	COG3460	Phenylacetic acid degradation protein paaB
1674150	1674908	+	paaC [H]	COG3396	Phenylacetic acid degradation protein paaC [H]
1674902	1675420	+	paaD [H]	COG2151	Phenylacetic acid degradation protein paaD [H]
1675428	1676498	+	paaE [H]	COG1018	Probable phenylacetic acid degradation NADH oxidoreductase paaE [H]
1676495	1677262	+	paaF [H]	COG3402	Probable enoyl-CoA hydratase paaF [H]
1677262	1678050	+	paaG [H]	COG1024	Probable enoyl-CoA hydratase paaG [H]
1677971	1679479	+	paaH [H]	COG1250	Probable 3-hydroxybutyryl-CoA dehydrogenase [H]
1679469	1679891	+	paaI	COG2050	Acyl-coenzyme A thioesterase PaaI
1679891	1681096	+	paaJ [H]	COG0183	Beta-ketoadipyl-CoA thiolase [H]
1681039	1682436	+	paaK [H]	COG1541	Phenylacetate-coenzyme A ligase [H]
1682537	1683487	+	paaX [H]	COG3327	Phenylacetic acid degradation operon negative regulatory protein paaX [H]
1683469	1684059	+	paaY [H]	COG0663	Phenylacetic acid degradation protein paaY [H]
1684290	1685150	+	ydbC	COG0667	Putative oxidoreductase YdbC
1685208	1685708	+	ydbD [H]	-	Uncharacterized protein ydbD [H]
1685747	1687519	+	ydbD [H]	-	Uncharacterized protein ydbD [H]
1687684	1688295	+	ynbA [H]	COG0558	Inner membrane protein ynbA [H]
1688295	1689191	+	ynbB [H]	COG4589	Uncharacterized protein YnbB [H]
1689207	1690964	+	ynbC [H]	COG0500	Uncharacterized protein ynbC [H]
1690879	1692270	+	ynbD [H]	COG0671	Uncharacterized protein ynbD [H]
1692926	1692321	-	azoR	COG1182	FMN-dependent NADH-azoreductase
1693127	1697029	+	hrpA [H]	COG1643	ATP-dependent RNA helicase hrpA [H]
1697301	1698101	+	ydcF [H]	COG1434	Protein ydcF [H]
1698298	1699737	+	aldA [H]	COG1012	Lactaldehyde dehydrogenase [H]
1700780	1699779	-	gapC [H]	COG0057	Glyceraldehyde-3-phosphate dehydrogenase C [H]
1700933	1701499	+	cybB [H]	COG3038	Cytochrome b561 [H]
1701744	1701917	+	ydcA	-	Uncharacterized protein ydcA
1702537	1704177	+	trg [H]	COG0840	Methyl-accepting chemotaxis protein III [H]
1705279	1704215	-	ydcI [H]	COG2183	Uncharacterized HTH-type transcriptional regulator ydcI [H]
1705355	1706698	+	ydcJ [H]	-	Uncharacterized protein ydcJ [H]
1706923	1708578	+	mdoD [H]	COG3131	Glucans biosynthesis protein D [H]
1708712	1708942	+	ydcH [H]	COG2841	Uncharacterized protein ydcH [H]
1708990	1709541	+	rimL [H]	COG1670	Ribosomal-protein-serine acetyltransferase [H]
1710516	1709536	-	ydcK [H]	-	Uncharacterized acetyltransferase ydcK [H]
1710532	1711632	+	tehA [H]	COG1275	Tellurite resistance protein tehA [H]
1711629	1712222	+	tehB [H]	COG0500	Tellurite resistance protein TehB [H]
1712374	1712493	+	-	-	Conserved Hypothetical Protein
1712525	1713193	+	ydcL	-	Uncharacterized lipoprotein ydcL
1713378	1713211	-	-	COG1943	Transposase TnA
1713630	1713490	-	-	COG1943	Transposase
1713638	1713742	+	-	-	Hypothetical _E
1713720	1714928	+	insQ [H]	COG2856	Putative transposase InsQ for insertion sequence element IS609 [H]
1716266	1714968	-	ydcO [H]	COG3135	Inner membrane protein ydcO [H]
1716235	1716771	+	ydcN	COG1396	Uncharacterized HTH-type transcriptional regulator ydcN
1716802	1718805	+	ydcP [H]	COG0826	Uncharacterized protease ydcP [H]
1719127	1718897	-	yncJ	-	Uncharacterized protein yncJ
1719306	1719184	-	-	-	Conserved Hypothetical Protein
1719528	1719965	+	hicB [H]	COG1674	Antitoxin HicB [H]
1720044	1721450	+	ydcR [H]	COG2946	Uncharacterized HTH-type transcriptional regulator ydcR [H]
1721695	1722840	+	ydcS [H]	COG0687	Putative ABC transporter periplasmic-binding protein ydcS [H]
1722858	1723871	+	ydcT [H]	COG3842	Uncharacterized ABC transporter ATP-binding protein YdcT [H]
1723872	1724813	+	ydcU [H]	COG1176	Inner membrane ABC transporter permease protein ydcU [H]
1724803	1725597	+	ydcV	COG1177	Inner membrane ABC transporter permease protein ydcV
1725619	1727043	+	prr [H]	COG1012	Gamma-aminobutyraldehyde dehydrogenase [H]
1727156	1727040	-	-	-	Hypothetical
1727244	1727140	-	-	-	Hypothetical Protein BASYS01752
1727355	1727603	+	ydcX [H]	-	Uncharacterized protein ydcX [H]
1727689	1727823	+	ydcY	-	Uncharacterized protein ydcY
1727889	1727794	-	-	-	Hypothetical Protein BASYS01755
1727830	1727922	+	ydcY [C]	-	Hypothetical Protein ydcY
1728168	1727923	-	ydcZ [H]	COG3238	Inner membrane protein ydcZ [H]
1729058	1728195	-	insK [H]	COG2801	Putative transposase InsK for insertion sequence element IS150 [H]
1729540	1729034	-	insJ [C]	COG2963	Insertion element IS1397 uncharacterized 20.1 kDa protein [H]
1729796	1729566	-	ydcZ [H]	COG3238	Inner membrane protein ydcZ [H]
1730503	1729793	-	yncA [H]	COG1247	Uncharacterized N-acetyltransferase YncA [H]
1730468	1731529	+	yncB [H]	COG2130	Putative NADP-dependent oxidoreductase yncB [H]
1731670	1732392	+	mcbR [H]	COG1802	HTH-type transcriptional regulator mcbR [H]
1734530	1732428	-	yncD [H]	COG1629	Probable tonB-dependent receptor yncD [H]
1734529	1734624	+	-	-	Hypothetical Protein BASYS01765
1734772	1735833	+	yncE [H]	COG3391	Uncharacterized protein YncE [H]
1737498	1735948	-	ansP [H]	COG1113	L-asparagine permease [H]
1737713	1738330	+	yncG [H]	COG0625	Uncharacterized GST-like protein yncG [H]
1739203	1739295	+	-	-	Hypothetical Protein BASYS01769
1741423	1739942	-	-	-	Hypothetical Protein BASYS01770
1739996	1741546	+	-	COG3501	Rhs Element Vgr Protein
1743141	1743025	-	-	-	Hypothetical Protein BASYS01772
1741613	1745851	+	rhsD [H]	COG3209	Protein rhsD [H]
1745851	1746312	+	-	-	Hypothetical
1746648	1747364	+	ybfL [H]	-	Putative protein ybfL [H]
1747358	1747624	+	pptA [H]	COG1942	Tautomerase pptA [H]
1748245	1747628	-	yddH [H]	COG1853	Uncharacterized protein yddH [H]
1748370	1749215	+	nhoA [H]	COG2162	N-hydroxyarylamine O-acetyltransferase [H]
1750204	1749311	-	yddE [H]	COG0384	Uncharacterized isomerase yddE [H]
1750963	1750283	-	narV	COG2181	Respiratory nitrate reductase 2 gamma chain
1751655	1750960	-	narW [H]	COG2180	Probable nitrate reductase molybdenum cofactor assembly chaperone NarW [H]
1753199	1751655	-	narY [H]	COG1140	Respiratory nitrate reductase 2 beta chain [H]
1756993	1753196	-	narZ [H]	COG5013	Respiratory nitrate reductase 2 alpha chain [H]
1758466	1757018	-	narU [H]	COG2223	Nitrite extrusion protein 2 [H]
1760062	1758908	-	yddK [H]	-	Putative uncharacterized protein yddK [H]
1760376	1760086	-	yddL [H]	COG3203	Putative uncharacterized protein yddL [H]
1761516	1760635	-	yddG [H]	COG0697	Inner membrane protein yddG [H]
1761748	1762335	+	fdnG	COG0243	Formate dehydrogenase, nitrate-inducible, major subunit
1762384	1764795	+	fdnG [H]	COG0243	Formate dehydrogenase, nitrate-inducible, major subunit [H]
1764808	1765692	+	fdnH	COG0437	Formate dehydrogenase, nitrate-inducible, iron-sulfur subunit
1765716	1764772	-	-	-	Hypothetical Protein C
1765667	1766338	+	fdnI [H]	COG2864	Formate dehydrogenase, nitrate-inducible, cytochrome b556(fdn) subunit [H]
1766751	1766389	-	yddM [H]	COG3093	Uncharacterized HTH-type transcriptional regulator YddM [H]
1767860	1766820	-	adhP [H]	COG1064	Alcohol dehydrogenase, propanol-preferring [H]
1769688	1767964	-	maeA [H]	COG0281	NAD-dependent malic enzyme [H]
1769955	1769818	-	sra	-	Stationary-phase-induced ribosome-associated protein
1770335	1770057	-	bdm [H]	-	Protein bdm homolog [H]
1770618	1771049	+	osmC	COG1764	Peroxiredoxin osmC
1771123	1771031	-	-	-	Hypothetical Protein BASYS01799
1772031	1771105	-	ddpF [H]	COG1124	Probable D,D-dipeptide transport ATP-binding protein DdpF [H]
1773010	1772024	-	ddpD [H]	COG0444	Probable D,D-dipeptide transport ATP-binding protein DdpD [H]
1773903	1773007	-	ddpC [H]	COG1173	Probable D,D-dipeptide transport system permease protein ddpC [H]
1774922	1773900	-	ddpB [H]	COG0601	Probable D,D-dipeptide transport system permease protein ddpB [H]
1776474	1774924	-	ddpA [H]	COG0747	Probable D,D-dipeptide-binding periplasmic protein ddpA [H]
1777069	1776488	-	ddpX [H]	COG2173	D-alanyl-D-alanine dipeptidase [H]
1779750	1777327	-	dosP [H]	COG2202	Oxygen sensor protein DosP [H]
1781133	1779751	-	dosC [H]	COG2199	Diguanylate cyclase DosC [H]
1782824	1781505	-	yddW [H]	COG1649	UPF0748 lipoprotein yddW [H]
1783218	1782955	-	gadC	COG0531	Probable glutamate/gamma-aminobutyrate antiporter
1784490	1783222	-	gadC [H]	COG0531	Probable glutamate/gamma-aminobutyrate antiporter [H]
1786115	1784646	-	gadA [H]	COG0076	Glutamate decarboxylase alpha [H]
1786278	1786165	-	-	-	Hypothetical _E
1789203	1786408	-	pqqL [H]	COG0612	Probable zinc protease pqqL [H]
1791620	1789248	-	yddB [H]	-	Uncharacterized protein yddB [H]
1793343	1791658	-	yddA [H]	COG4178	Inner membrane ABC transporter ATP-binding protein YddA [H]
1794806	1793634	-	ydeM [H]	COG0641	Anaerobic sulfatase-maturating enzyme homolog YdeM [H]
1796525	1794843	-	ydeN [H]	COG3545	Uncharacterized sulfatase ydeN [H]
1797688	1796927	-	ydeO [C]	COG2207	HTH-type transcriptional regulator ydeO [H]
1800487	1798208	-	ydeP [H]	COG1733	Protein ydeP [H]
1801735	1800821	-	ydeQ [H]	-	Uncharacterized fimbrial-like protein ydeQ [H]
1802297	1801794	-	ydeR [H]	COG3539	Uncharacterized fimbrial-like protein ydeR [H]
1802840	1802310	-	ydeS [H]	COG3539	Uncharacterized fimbrial-like protein ydeS [H]
1805505	1802854	-	fimD [H]	COG3188	Outer membrane usher protein fimD [H]
1806266	1805547	-	focC [H]	COG3121	Chaperone protein focC [H]
1807229	1806618	-	fimA [H]	COG3539	Type-1 fimbrial protein, A chain [H]
1809452	1808190	-	hipA [H]	COG3550	Serine/threonine-protein kinase HipA [H]
1809730	1809446	-	hipB [H]	COG1396	Antitoxin HipB [H]
1809893	1809801	-	-	-	Hypothetical Protein BASYS01828
1815341	1809921	-	ydeK [H]	COG3468	Uncharacterized lipoprotein ydeK [H]
1817464	1815872	-	lsrK	COG1070	Autoinducer 2 kinase LsrK
1818496	1817543	-	lsrR	COG2390	Transcriptional regulator lsrR
1818745	1820280	+	lsrA [H]	COG1129	Autoinducer 2 import ATP-binding protein LsrA [H]
1820274	1821302	+	lsrC [H]	COG1172	Autoinducer 2 import system permease protein lsrC [H]
1821302	1822294	+	lsrD [H]	COG1172	Autoinducer 2 import system permease protein lsrD [H]
1822306	1823328	+	lsrB	COG1879	Autoinducer 2-binding protein lsrB
1823355	1824230	+	lsrF [H]	COG1961	Uncharacterized aldolase lsrF [H]
1824254	1824544	+	lsrG [H]	COG1359	Autoinducer 2-degrading protein lsrG [H]
1824601	1825359	+	tam [H]	COG5630	Trans-aconitate 2-methyltransferase [H]
1826328	1825363	-	yneE [H]	COG3781	UPF0187 protein yneE [H]
1827935	1826484	-	uxaB [H]	COG0246	Altronate oxidoreductase [H]
1829580	1828162	-	yneF [H]	COG2199	Uncharacterized protein yneF [H]
1830078	1829719	-	yneG	-	Uncharacterized protein yneG
1831004	1830078	-	glsA2	COG2066	Glutaminase 2
1832480	1831068	-	sad [H]	COG1012	Succinate semialdehyde dehydrogenase [NAD(P)+] Sad [H]
1832557	1833438	+	yneJ [H]	COG0583	Uncharacterized HTH-type transcriptional regulator yneJ [H]
1833516	1834514	+	yneK [H]	-	Uncharacterized protein yneK [H]
1834585	1835010	+	-	COG2963	Hypothetical
1835007	1835357	+	-	COG3436	Uncharacterized protein y4hO [H]
1835388	1837001	+	-	COG3436	Uncharacterized protein y4hP [H]
1837321	1838511	+	sotB [H]	COG2814	Probable sugar efflux transporter [H]
1839201	1838536	-	marC [H]	COG2095	UPF0056 inner membrane protein marC [H]
1839413	1839847	+	marR [H]	COG1846	Multiple antibiotic resistance protein marR [H]
1839816	1840250	+	marA [H]	COG2207	Multiple antibiotic resistance protein marA [H]
1840282	1840500	+	marB [H]	-	Multiple antibiotic resistance protein marB [H]
1842002	1840557	-	bglA [H]	COG2723	Aryl-phospho-beta-D-glucosidase BglA [H]
1843694	1842021	-	bglH [H]	-	Putative outer membrane porin BglH [H]
1844064	1843750	-	chbA [H]	COG1447	N,N'-diacetylchitobiose-specific phosphotransferase enzyme IIA component [H]
1845450	1844089	-	chbC [H]	COG1455	N,N'-diacetylchitobiose permease IIC component [H]
1845804	1845526	-	celA [H]	COG1440	Cellobiose-specific phosphotransferase enzyme IIB component [H]
1845883	1845782	-	-	-	Hypothetical Protein BASYS01860
1845989	1845873	-	-	-	Hypothetical Protein ECPG
1846036	1846734	+	yidP [H]	COG2188	Uncharacterized HTH-type transcriptional regulator yidP [H]
1847699	1846779	-	eamA [H]	COG0697	Probable amino-acid metabolite efflux pump [H]
1847873	1849060	+	ydeE [H]	COG1167	Uncharacterized MFS-type transporter ydeE [H]
1849187	1849282	+	yneM	-	Uncharacterized protein yneM
1850397	1849501	-	ydeH [H]	COG2199	Diguanylate cyclase YdeH [H]
1851038	1850646	-	ydeI [H]	COG4430	Uncharacterized protein ydeI [H]
1851314	1851832	+	ydeJ [H]	COG1546	Protein YdeJ [H]
1853988	1851877	-	dcp [H]	COG0339	Peptidyl-dipeptidase dcp [H]
1854044	1854805	+	ydfG [H]	COG4221	NADP-dependent L-serine/L-allo-threonine dehydrogenase ydfG [H]
1854894	1855580	+	ydfH	COG4585	Uncharacterized HTH-type transcriptional regulator ydfH
1855758	1855961	+	ydfZ	-	Putative selenoprotein ydfZ
1857457	1855997	-	ydfI [H]	COG2197	Uncharacterized oxidoreductase ydfI [H]
1858913	1857546	-	ydfJ [H]	COG2409	Putative inner membrane metabolite transport protein ydfJ [H]
1860014	1858971	-	rspB [H]	COG1063	Starvation-sensing protein RspB [H]
1861249	1860002	-	rspA [H]	COG4948	Starvation-sensing protein rspA [H]
1861748	1861422	-	ynfA [H]	COG1742	UPF0060 membrane protein ynfA [H]
1861883	1862224	+	ynfB [H]	-	UPF0482 protein ynfB [H]
1862259	1862819	+	speG	COG1670	Spermidine N(1)-acetyltransferase
1863568	1862822	-	ynfC [H]	-	UPF0257 lipoprotein ynfC [H]
1863598	1863945	+	ynfD [H]	-	Uncharacterized protein ynfD [H]
1864144	1866570	+	ynfE [H]	COG0243	Putative dimethyl sulfoxide reductase chain ynfE [H]
1866628	1869054	+	ynfF [H]	COG5520	Probable dimethyl sulfoxide reductase chain ynfF [H]
1869065	1869682	+	dmsB [H]	COG0437	Anaerobic dimethyl sulfoxide reductase chain B [H]
1869684	1870538	+	ynfH [H]	COG3302	Anaerobic dimethyl sulfoxide reductase chain ynfH [H]
1870572	1871195	+	dmsD [H]	COG3381	Twin-arginine leader-binding protein dmsD [H]
1871216	1871323	+	-	-	Hypothetical Protein BASYS01887
1871330	1872646	+	clcB [H]	COG0038	Voltage-gated ClC-type chloride channel ClcB [H]
1873306	1872599	-	bioD2 [H]	COG0132	ATP-dependent dethiobiotin synthetase BioD 2 [H]
1874639	1873419	-	mlc [H]	COG1940	Protein mlc [H]
1875667	1874774	-	ynfL [H]	COG0583	Uncharacterized HTH-type transcriptional regulator ynfL [H]
1875774	1877027	+	ynfM [H]	COG0477	Inner membrane transport protein ynfM [H]
1877424	1877759	+	asr [H]	-	Acid shock protein [H]
1878035	1878856	+	ydgD [H]	COG3591	Uncharacterized serine protease ydgD [H]
1879224	1878895	-	mdtI	COG2076	Spermidine export protein mdtI
1879576	1879211	-	mdtJ	COG2076	Spermidine export protein mdtJ
1879988	1881022	+	tqsA	COG1846	AI-2 transport protein tqsA
1882435	1881047	-	pntB	COG1282	NAD(P) transhydrogenase subunit beta
1884032	1882446	-	pntA [H]	COG3288	NAD(P) transhydrogenase subunit alpha [H]
1884502	1885446	+	ydgH [H]	-	Protein ydgH [H]
1885632	1887014	+	ydgI	COG0778	Putative arginine/ornithine antiporter
1887051	1887773	+	folM [H]	COG1028	Dihydrofolate reductase folM [H]
1888105	1887770	-	ydgC	COG3136	Inner membrane protein ydgC
1888174	1888953	+	rstA [H]	COG0745	Transcriptional regulatory protein rstA [H]
1888944	1889078	+	-	-	Hypothetical Protein BASYS01905
1889080	1890258	+	rstB [H]	COG0642	Sensor protein rstB [H]
1890322	1891263	+	tus [H]	-	DNA replication terminus site-binding protein [H]
1892663	1891260	-	fumC [H]	COG0114	Fumarate hydratase class II [H]
1894452	1892806	-	fumA [H]	COG1951	Fumarate hydratase class I, aerobic [H]
1894573	1895826	+	manA [H]	COG1482	Mannose-6-phosphate isomerase [H]
1895927	1897435	+	ydgA [H]	-	Protein ydgA [H]
1897505	1897600	+	-	-	Hypothetical Protein BASYS01912
1898926	1897661	-	uidC [H]	-	Membrane-associated protein uidC [H]
1900338	1898965	-	uidB [H]	COG2211	Glucuronide carrier protein [H]
1902146	1900335	-	uidA [H]	COG3250	Beta-glucuronidase [H]
1903125	1902535	-	uidR [H]	COG1309	HTH-type transcriptional regulator uidR [H]
1904121	1903354	-	hdhA [H]	COG1028	7-alpha-hydroxysteroid dehydrogenase [H]
1905261	1904233	-	malI [H]	COG1609	Maltose regulon regulatory protein malI [H]
1905232	1907028	+	malX [H]	COG1263	PTS system maltose- and glucose-specific EIICB component [H]
1907038	1908210	+	malY [H]	COG1168	Protein MalY [H]
1908314	1909315	+	add	COG3857	Adenosine deaminase
1910429	1909350	-	ydgJ [H]	COG0673	Uncharacterized oxidoreductase ydgJ [H]
1910768	1910872	+	-	-	Hypothetical Protein BASYS01923
1911031	1911246	+	cnu	-	OriC-binding nucleoid-associated protein
1911308	1911772	+	ydgK [H]	-	Inner membrane protein ydgK [H]
1911849	1912430	+	rnfA [H]	COG4657	Electron transport complex protein rnfA [H]
1912430	1913008	+	rnfB [H]	COG2878	Electron transport complex protein rnfB [H]
1913001	1915127	+	rnfC [H]	-	Electron transport complex protein rnfC [H]
1915128	1916186	+	rnfD [H]	COG4658	Electron transport complex protein rnfD [H]
1916190	1916810	+	rnfG [H]	COG4659	Electron transport complex protein rnfG [H]
1916814	1917509	+	rnfE [H]	COG4660	Electron transport complex protein rnfE [H]
1917808	1917098	-	-	-	Hypothetical A
1917509	1918144	+	nth	COG5653	Endonuclease III
1918755	1920257	+	dtpA [H]	COG3104	Dipeptide and tripeptide permease A [H]
1920363	1920968	+	gst [H]	COG0625	Glutathione S-transferase [H]
1921875	1921012	-	pdxY [H]	COG2240	Pyridoxamine kinase [H]
1923220	1921934	-	tyrS [H]	COG0162	Tyrosyl-tRNA synthetase [H]
1923993	1923337	-	pdxH [H]	COG0259	Pyridoxine/pyridoxamine 5'-phosphate oxidase [H]
1924381	1924052	-	mliC [H]	-	Membrane-bound lysozyme inhibitor of C-type lysozyme [H]
1925588	1924479	-	anmK [H]	COG2377	Anhydro-N-acetylmuramic acid kinase [H]
1925862	1926329	+	slyB	COG3133	Outer membrane lipoprotein slyB
1926816	1926376	-	slyA [H]	COG1846	Transcriptional regulator slyA [H]
1926954	1926835	-	-	-	Conserved Hypothetical Protein
1927011	1927247	+	ydhI	-	Uncharacterized protein ydhI
1927241	1928107	+	ydhJ [H]	COG1566	Uncharacterized protein ydhJ [H]
1928107	1930119	+	ydhK [H]	COG1289	Uncharacterized transporter YdhK [H]
1930692	1930120	-	sodC [H]	COG2032	Superoxide dismutase [Cu-Zn] [H]
1931618	1930722	-	ydhF [H]	COG4989	Oxidoreductase YdhF [H]
1931675	1931797	+	-	-	Hypothetical _E
1932009	1932608	+	nemR	COG1440	HTH-type transcriptional repressor nemR
1932645	1933742	+	nemA [H]	COG1902	N-ethylmaleimide reductase [H]
1933823	1934230	+	gloA	COG0346	Lactoylglutathione lyase
1934333	1934980	+	rnt	COG0847	Ribonuclease T
1935121	1935011	-	-	-	Hypothetical A
1935112	1939689	+	lhr [H]	COG1201	Probable ATP-dependent helicase lhr [H]
1940087	1939740	-	grxD	COG0278	Glutaredoxin-4
1940322	1940212	-	-	-	Conserved Hypothetical Protein
1940422	1941237	+	ydhO	COG1455	Uncharacterized protein ydhO
1941365	1941946	+	sodB	COG0605	Superoxide dismutase [Fe]
1943261	1942092	-	ydhP [H]	COG2814	Inner membrane transport protein ydhP [H]
1943546	1943427	-	-	-	Hypothetical Protein BASYS01961
1943815	1944840	+	purR [H]	COG1609	HTH-type transcriptional repressor purR [H]
1945769	1944837	-	ydhB	COG0583	Uncharacterized HTH-type transcriptional regulator ydhB
1945882	1947093	+	ydhC [H]	COG0477	Inner membrane transport protein ydhC [H]
1947384	1948532	+	cfa [H]	COG2230	Cyclopropane-fatty-acyl-phospholipid synthase [H]
1949213	1948572	-	ribE	COG0307	Riboflavin synthase alpha chain
1949428	1950801	+	mdtK [H]	COG0534	Multidrug resistance protein mdtK [H]
1950867	1950769	-	-	-	Hypothetical Protein BASYS01968
1952098	1950842	-	ydhQ [H]	-	Uncharacterized protein ydhQ [H]
1952671	1952976	+	ydhR	-	Putative monooxygenase ydhR
1953102	1954706	+	ydhS [H]	-	Uncharacterized protein ydhS [H]
1955530	1954718	-	ydhT [H]	-	Uncharacterized protein ydhT [H]
1954919	1955665	+	-	-	Hypothetical Protein EcHS_A
1956319	1955534	-	ydhU [H]	-	Protein phsC homolog [H]
1956819	1956932	+	-	-	Hypothetical Protein BASYS01975
1957035	1956316	-	ydhX [H]	COG0437	Uncharacterized ferredoxin-like protein ydhX [H]
1957695	1957048	-	ydhW [H]	-	Uncharacterized protein ydhW [H]
1959885	1957699	-	ydhV [H]	COG2414	Uncharacterized oxidoreductase YdhV [H]
1960448	1959822	-	ydhY	COG0437	Uncharacterized ferredoxin-like protein ydhY
1960476	1960613	+	-	-	Hypothetical Protein BASYS01980
1961113	1960904	-	ydhZ	-	Uncharacterized protein ydhZ
1961454	1963082	+	pykF [H]	COG0469	Pyruvate kinase I [H]
1963393	1963629	+	lpp1 [H]	-	Major outer membrane lipoprotein 1 [H]
1964697	1963693	-	ynhG [H]	COG1376	Probable L,D-transpeptidase YnhG [H]
1965262	1964846	-	sufE [H]	COG2166	Cysteine desulfuration protein sufE [H]
1966495	1965275	-	sufS [H]	COG0520	Cysteine desulfurase [H]
1967763	1966492	-	sufD [H]	COG0719	FeS cluster assembly protein sufD [H]
1968484	1967738	-	sufC [H]	COG0396	Probable ATP-dependent transporter SufC [H]
1970020	1968494	-	sufB [H]	COG0719	FeS cluster assembly protein sufB [H]
1970358	1969990	-	sufA	COG1214	Protein sufA
1971176	1970907	-	ydiH [H]	-	Uncharacterized protein ydiH [H]
1971605	1971195	-	ydiI [H]	COG2050	Esterase YdiI [H]
1974658	1971602	-	ydiJ [H]	COG0277	Uncharacterized protein ydiJ [H]
1975047	1976159	+	ydiK	COG0628	UPF0118 inner membrane protein ydiK
1976561	1976944	+	ydiL [H]	-	Uncharacterized protein ydiL [H]
1977044	1978258	+	ydiM [H]	COG0477	Inner membrane transport protein ydiM [H]
1978479	1979750	+	ydiN [H]	COG0477	Inner membrane transport protein ydiN [H]
1979762	1980628	+	ydiB [H]	COG0802	Quinate/shikimate dehydrogenase [H]
[truncated: 3,187 more rows]
