# Supplementary material for: Transcriptomics-driven lipidomics (TDL) identifies the microbiome-regulated targets of ileal lipid metabolism
Source: NPJ Syst Biol Appl. 2017 Nov 7;3:33. doi: 10.1038/s41540-017-0033-0 (PMC5676686; doi:10.1038/s41540-017-0033-0)
Supplement: Supplementary file 4 — Data Set 2 [file 41540_2017_33_MOESM4_ESM.xlsx]

## Sheet: Feuil1
Sample ID	Sample descrip	Sample type	Organism	Quantity extracted (mg)	Volume of MeOH/H2O (2/1) (uL) for extraction	Extract concentration (mg/mL)	Volume used for Sample prep (ul)	3Oxo-CA	7Keto-DCA	7Keto-LCA	aMCA	bMCA	CA	CDCA	DCA	GCA	GCDCA	GDCA	GHDCA	GLCA	GUDCA	IsoDCA	LCA	MCA	MDCA	TaMCA	TbMCA	TCA	TCDCA	TDCA	THDCA	TLCA	TUDCA	UDCA	wMCA
blank6	H2O/ACN ; 7/3	blank	x	x	x		50	N/F	N/F	N/F	N/F	N/F	N/F	N/F	N/F	N/F	N/F	N/F	N/F	N/F	N/F	N/F	N/F	N/F	N/F	N/F	N/F	N/F	N/F	N/F	N/F	N/F	N/F	N/F	N/F
Cal0	cal0	cal	x	x	x		50	0	N/F	N/F	N/F	0	0	0	0	0	0	N/A	N/F	0	N/F	0	0	N/F	N/F	N/F	0	0	0	0	N/F	0	N/F	N/F	N/F
Cal1	cal1	cal	x	x	x		50	1.47	3.153	2.985	12.322	28.953	30.763	3.052	12.054	1.461	1.535	N/A	2.308	1.407	2.589	1.373	1.702	3.298	2.798	94.053	120.998	27.765	30.919	30.027	31.614	1.547	27.592	5.589	44.628
Cal2	cal2	cal	x	x	x		50	2.92	4.367	4.027	16.954	55.112	57.286	6.039	23.073	3.719	4.191	N/A	3.824	2.808	4.116	2.701	3.023	4.358	4.124	147.165	228.383	52.083	58.753	57.713	43.363	2.967	39.317	7.876	71.194
Cal3	cal3	cal	x	x	x		50	5.805	6.927	6.746	27.154	112.303	113.747	11.878	44.874	5.598	5.219	N/A	6.912	5.52	6.755	5.187	5.604	7.144	7.302	253.883	442.543	107.069	115.684	113.597	59.615	5.762	62.371	12.822	127.277
Cal4	cal4	cal	x	x	x		50	11.807	12.271	12.61	49.603	234.188	242.338	24.554	94.022	11.861	11.331	N/A	12.872	11.662	12.773	11.094	11.959	12.485	12.964	480.351	921.725	222.807	239.321	237.517	121.421	12.009	120.091	23.879	246.51
Cal5	cal5	cal	x	x	x		50	23.297	23.342	24.191	95.386	484.478	475.428	48.178	190.643	23.661	22.746	N/A	23.848	22.734	23.953	22.732	23.7	23.518	23.334	936.63	1849.97	456.201	482.069	477.004	221.15	23.794	236.021	45.57	492.37
Cal6	cal6	cal	x	x	x		50	47.069	46.082	45.545	182.995	946.522	953.297	94.623	379.396	47.106	44.684	N/A	47.017	47.023	46.207	46.15	48.349	44.768	45.349	1803.53	3644.3	899.471	947.378	948.371	419.023	47.56	437.221	88.899	970.101
Cal7	cal7	cal	x	x	x		50	106.07	102.296	102.335	409.337	2107.19	2095.89	208.552	843.438	105.031	98.808	N/A	101.658	107.283	102.045	109.2	104.101	102.867	102.568	3896.45	8018.19	2040.64	2094.63	2104.52	1007.21	104.799	980.404	201.138	2016.67
QCH	QC	Plasma	x	x	x		50	0.744	4.247	3.564	8.385	N/F	65.33	113.504	65.01	607.318	1401.7	N/A	N/F	8.578	188.074	0.066	6.696	8.716	N/F	78.972	1.331	167.663	273.277	49.149	N/F	0.903	34.405	19.539	N/F
QCF	QC	Plasma	x	x	x		50	0.737	8.052	5.045	N/F	N/F	108.88	143.624	113.543	928.347	1512.39	N/A	N/F	10.636	132.79	0.065	3.512	5.665	N/F	48.175	0.424	218.846	347.379	30.885	N/F	0.453	23.425	27.337	N/F
								Concentration (ng / mL)																												Total
1	A01	Cecum Content	Mus musculus	21.3	500	42.6	50	N/F	N/F	N/F	N/F	4.258	N/F	N/F	N/F	N/F	N/F	N/A	N/F	N/F	N/F	N/F	N/F	N/F	N/F	630.018	23414.1	4253.15	293.278	N/F	N/F	N/F	267.309	N/F	N/F	28862.2
2	A02	Cecum Content	Mus musculus	20	500	40	50	N/F	N/F	1.896	N/F	10.409	N/F	N/F	N/F	N/F	N/F	N/A	N/F	N/F	N/F	N/F	N/F	N/F	N/F	944.629	36545.3	4678.07	361.855	N/F	N/F	N/F	454.877	N/F	N/F	42997
3	A03	Cecum Content	Mus musculus	23.2	500	46.4	50	N/F	N/F	1.908	N/F	8.339	N/F	N/F	N/F	N/F	N/F	N/A	N/F	N/F	N/F	N/F	N/F	N/F	N/F	768.354	37350.9	6197.24	372.521	N/F	N/F	N/F	362.787	N/F	N/F	45062
4	A04	Cecum Content	Mus musculus	23.4	500	46.8	50	N/F	1.811	1.889	N/F	11.132	N/F	N/F	N/F	N/F	N/F	N/A	N/F	N/F	N/F	N/F	N/F	N/F	N/F	740.157	31498.4	4119.7	297.257	N/F	N/F	N/F	363.341	N/F	N/F	37033.7
5	A05	Cecum Content	Mus musculus	20.2	500	40.4	50	N/F	1.835	N/F	N/F	5.111	3.987	N/F	N/F	10.293	9.128	N/A	N/F	N/F	N/F	N/F	N/F	N/F	N/F	610.376	22852.2	4959.58	268.624	N/F	N/F	N/F	256.075	2.959	N/F	28980.2
6	A06	Cecum Content	Mus musculus	22.4	500	44.8	50	N/F	1.813	N/F	N/F	10.524	N/F	N/F	N/F	N/F	N/F	N/A	N/F	N/F	N/F	N/F	N/F	N/F	N/F	857.05	26507.2	4948.72	372.611	N/F	N/F	N/F	354.731	N/F	N/F	33052.7
7	A07	Cecum Content	Mus musculus	23.5	500	47	50	N/F	N/F	N/F	N/F	8.428	N/F	N/F	N/F	N/F	N/F	N/A	N/F	N/F	N/F	N/F	N/F	N/F	N/F	675.549	26908.6	4166.93	273.517	N/F	N/F	N/F	290.134	N/F	N/F	32323.2
8	A08	Cecum Content	Mus musculus	20.6	500	41.2	50	N/F	1.808	N/F	N/F	13.952	N/F	N/F	N/F	N/F	N/F	N/A	N/F	N/F	N/F	N/F	N/F	N/F	N/F	864.197	28550.7	4652.92	306.095	N/F	N/F	N/F	383.899	N/F	N/F	34773.6
9	B11	Cecum Content	Mus musculus	23.3	500	46.6	50	N/F	2.408	1.889	N/F	34.821	27.487	7.093	N/F	N/F	N/F	N/A	N/F	N/F	N/F	1.013	N/F	N/F	N/F	1243.65	28194.9	4160.62	701.356	N/F	N/F	N/F	464.125	3.599	N/F	34843
10	B12	Cecum Content	Mus musculus	22.9	500	45.8	50	N/F	1.821	N/F	N/F	18.218	N/F	N/F	N/F	N/F	N/F	N/A	N/F	N/F	N/F	N/F	N/F	N/F	N/F	738.743	32054.8	3567.51	393.452	N/F	N/F	N/F	295.244	2.966	N/F	37072.8
11	B13	Cecum Content	Mus musculus	19	500	38	50	N/F	N/F	N/F	N/F	34.446	N/F	N/F	N/F	N/F	N/F	N/A	N/F	N/F	N/F	N/F	N/F	N/F	N/F	800.878	40127.3	3611.36	337.987	N/F	N/F	N/F	295.485	3.046	14.532	45225.1
12	B14	Cecum Content	Mus musculus	22	500	44	50	N/F	N/F	1.905	N/F	34.833	N/F	N/F	N/F	N/F	N/F	N/A	N/F	N/F	N/F	N/F	N/F	N/F	N/F	894.188	50269.6	5633.27	594.761	N/F	N/F	N/F	360.029	2.957	N/F	57791.6
13	B15	Cecum Content	Mus musculus	22	500	44	50	N/F	N/F	N/F	N/F	16.5	N/F	N/F	N/F	N/F	N/F	N/A	N/F	N/F	N/F	1.333	N/F	N/F	N/F	709.404	26426.1	3149.81	569.047	N/F	N/F	N/F	282.737	N/F	N/F	31155
14	B16	Cecum Content	Mus musculus	23	500	46	50	N/F	N/F	N/F	N/F	37.821	N/F	N/F	N/F	N/F	N/F	N/A	N/F	N/F	N/F	N/F	N/F	N/F	N/F	1618.84	54883.7	4578.56	562.246	N/F	N/F	N/F	437.776	N/F	N/F	62119
15	B17	Cecum Content	Mus musculus	22.4	500	44.8	50	N/F	N/F	N/F	N/F	15.085	N/F	N/F	N/F	N/F	N/F	N/A	N/F	N/F	N/F	N/F	N/F	N/F	N/F	617.488	21019	7292.47	264.936	N/F	N/F	N/F	155.574	N/F	N/F	29364.5
								Normalized to coecum content dry weight (ng / mg of dry content weight)																												Total
1	A01	Cecum Content	Mus musculus	21.3	500	42.6	50	N/F	N/F	N/F	N/F	0.0999531	N/F	N/F	N/F	N/F	N/F	N/F	N/F	N/F	N/F	N/F	N/F	N/F	N/F	14.7892	549.628	99.8392	6.88446	N/F	N/F	N/F	6.27486	N/F	N/F	677.515
2	A02	Cecum Content	Mus musculus	20	500	40	50	N/F	N/F	0.0474	N/F	0.260225	N/F	N/F	N/F	N/F	N/F	N/F	N/F	N/F	N/F	N/F	N/F	N/F	N/F	23.6157	913.632	116.952	9.04638	N/F	N/F	N/F	11.3719	N/F	N/F	1074.93
3	A03	Cecum Content	Mus musculus	23.2	500	46.4	50	N/F	N/F	0.0411207	N/F	0.17972	N/F	N/F	N/F	N/F	N/F	N/F	N/F	N/F	N/F	N/F	N/F	N/F	N/F	16.5594	804.976	133.561	8.02847	N/F	N/F	N/F	7.81869	N/F	N/F	971.164
4	A04	Cecum Content	Mus musculus	23.4	500	46.8	50	N/F	0.0386966	0.0403632	N/F	0.237863	N/F	N/F	N/F	N/F	N/F	N/F	N/F	N/F	N/F	N/F	N/F	N/F	N/F	15.8153	673.042	88.0279	6.35165	N/F	N/F	N/F	7.7637	N/F	N/F	791.317
5	A05	Cecum Content	Mus musculus	20.2	500	40.4	50	N/F	0.0454208	N/F	N/F	0.12651	0.0986881	N/F	N/F	0.254777	0.225941	N/F	N/F	N/F	N/F	N/F	N/F	N/F	N/F	15.1083	565.648	122.762	6.64911	N/F	N/F	N/F	6.33849	0.0732426	N/F	717.331
6	A06	Cecum Content	Mus musculus	22.4	500	44.8	50	N/F	0.0404688	N/F	N/F	0.234911	N/F	N/F	N/F	N/F	N/F	N/F	N/F	N/F	N/F	N/F	N/F	N/F	N/F	19.1306	591.679	110.463	8.31721	N/F	N/F	N/F	7.9181	N/F	N/F	737.782
7	A07	Cecum Content	Mus musculus	23.5	500	47	50	N/F	N/F	N/F	N/F	0.179319	N/F	N/F	N/F	N/F	N/F	N/F	N/F	N/F	N/F	N/F	N/F	N/F	N/F	14.3734	572.524	88.6582	5.81951	N/F	N/F	N/F	6.17306	N/F	N/F	687.727
8	A08	Cecum Content	Mus musculus	20.6	500	41.2	50	N/F	0.0438835	N/F	N/F	0.338641	N/F	N/F	N/F	N/F	N/F	N/F	N/F	N/F	N/F	N/F	N/F	N/F	N/F	20.9757	692.978	112.935	7.42949	N/F	N/F	N/F	9.31794	N/F	N/F	844.018
9	B11	Cecum Content	Mus musculus	23.3	500	46.6	50	N/F	0.0516738	0.0405365	N/F	0.747232	0.58985	0.15221	N/F	N/F	N/F	N/F	N/F	N/F	N/F	0.0217382	N/F	N/F	N/F	26.6877	605.041	89.2838	15.0506	N/F	N/F	N/F	9.95976	0.0772318	N/F	747.703
10	B12	Cecum Content	Mus musculus	22.9	500	45.8	50	N/F	0.0397598	N/F	N/F	0.397773	N/F	N/F	N/F	N/F	N/F	N/F	N/F	N/F	N/F	N/F	N/F	N/F	N/F	16.1298	699.887	77.8931	8.59066	N/F	N/F	N/F	6.44638	0.0647598	N/F	809.449
11	B13	Cecum Content	Mus musculus	19	500	38	50	N/F	N/F	N/F	N/F	0.906474	N/F	N/F	N/F	N/F	N/F	N/F	N/F	N/F	N/F	N/F	N/F	N/F	N/F	21.0757	1055.98	95.0358	8.89439	N/F	N/F	N/F	7.77592	0.0801579	0.382421	1190.13
12	B14	Cecum Content	Mus musculus	22	500	44	50	N/F	N/F	0.0432955	N/F	0.791659	N/F	N/F	N/F	N/F	N/F	N/F	N/F	N/F	N/F	N/F	N/F	N/F	N/F	20.3225	1142.49	128.029	13.5173	N/F	N/F	N/F	8.18248	0.0672045	N/F	1313.44
13	B15	Cecum Content	Mus musculus	22	500	44	50	N/F	N/F	N/F	N/F	0.375	N/F	N/F	N/F	N/F	N/F	N/F	N/F	N/F	N/F	0.0302955	N/F	N/F	N/F	16.1228	600.594	71.5866	12.9329	N/F	N/F	N/F	6.42584	N/F	N/F	708.068
14	B16	Cecum Content	Mus musculus	23	500	46	50	N/F	N/F	N/F	N/F	0.822196	N/F	N/F	N/F	N/F	N/F	N/F	N/F	N/F	N/F	N/F	N/F	N/F	N/F	35.1922	1193.12	99.534	12.2227	N/F	N/F	N/F	9.51687	N/F	N/F	1350.41
15	B17	Cecum Content	Mus musculus	22.4	500	44.8	50	N/F	N/F	N/F	N/F	0.336719	N/F	N/F	N/F	N/F	N/F	N/F	N/F	N/F	N/F	N/F	N/F	N/F	N/F	13.7832	469.174	162.778	5.91375	N/F	N/F	N/F	3.47263	N/F	N/F	655.458
																bMCA	TaMCA	TbMCA	TCDCA

## Sheet: SelectedForAnalysis
Sample ID	Sample descrip	Sample type	Organism	Quantity extracted (mg)	Volume of MeOH/H2O (2/1) (uL) for extraction	Extract concentration (mg/mL)	Volume used for Sample prep (ul)	bMCA	TaMCA	TbMCA	TCA	TCDCA	TUDCA
blank6	H2O/ACN ; 7/3	blank	x	x	x		50	N/F	N/F	N/F	N/F	N/F	N/F
Cal0	cal0	cal	x	x	x		50	0	N/F	0	0	0	N/F
Cal1	cal1	cal	x	x	x		50	28.953	94.053	120.998	27.765	30.919	27.592
Cal2	cal2	cal	x	x	x		50	55.112	147.165	228.383	52.083	58.753	39.317
Cal3	cal3	cal	x	x	x		50	112.303	253.883	442.543	107.069	115.684	62.371
Cal4	cal4	cal	x	x	x		50	234.188	480.351	921.725	222.807	239.321	120.091
Cal5	cal5	cal	x	x	x		50	484.478	936.63	1849.97	456.201	482.069	236.021
Cal6	cal6	cal	x	x	x		50	946.522	1803.53	3644.3	899.471	947.378	437.221
Cal7	cal7	cal	x	x	x		50	2107.19	3896.45	8018.19	2040.64	2094.63	980.404
QCH	QC	Plasma	x	x	x		50	N/F	78.972	1.331	167.663	273.277	34.405
QCF	QC	Plasma	x	x	x		50	N/F	48.175	0.424	218.846	347.379	23.425
								Concentration (ng / mL)								Total
1	A01	Cecum Content	Mus musculus	21.3	500	42.6	50	4.258	630.018	23414.1	4253.15	293.278	267.309			28862.2
2	A02	Cecum Content	Mus musculus	20	500	40	50	10.409	944.629	36545.3	4678.07	361.855	454.877			42997
3	A03	Cecum Content	Mus musculus	23.2	500	46.4	50	8.339	768.354	37350.9	6197.24	372.521	362.787			45062
4	A04	Cecum Content	Mus musculus	23.4	500	46.8	50	11.132	740.157	31498.4	4119.7	297.257	363.341			37033.7
5	A05	Cecum Content	Mus musculus	20.2	500	40.4	50	5.111	610.376	22852.2	4959.58	268.624	256.075			28980.2
6	A06	Cecum Content	Mus musculus	22.4	500	44.8	50	10.524	857.05	26507.2	4948.72	372.611	354.731			33052.7
7	A07	Cecum Content	Mus musculus	23.5	500	47	50	8.428	675.549	26908.6	4166.93	273.517	290.134			32323.2
8	A08	Cecum Content	Mus musculus	20.6	500	41.2	50	13.952	864.197	28550.7	4652.92	306.095	383.899			34773.6
9	B11	Cecum Content	Mus musculus	23.3	500	46.6	50	34.821	1243.65	28194.9	4160.62	701.356	464.125			34843
10	B12	Cecum Content	Mus musculus	22.9	500	45.8	50	18.218	738.743	32054.8	3567.51	393.452	295.244			37072.8
11	B13	Cecum Content	Mus musculus	19	500	38	50	34.446	800.878	40127.3	3611.36	337.987	295.485			45225.1
12	B14	Cecum Content	Mus musculus	22	500	44	50	34.833	894.188	50269.6	5633.27	594.761	360.029			57791.6
13	B15	Cecum Content	Mus musculus	22	500	44	50	16.5	709.404	26426.1	3149.81	569.047	282.737			31155
14	B16	Cecum Content	Mus musculus	23	500	46	50	37.821	1618.84	54883.7	4578.56	562.246	437.776			62119
15	B17	Cecum Content	Mus musculus	22.4	500	44.8	50	15.085	617.488	21019	7292.47	264.936	155.574			29364.5
								Normalized to coecum content dry weight (ng / mg of dry content weight)								Total
1	A01	Cecum Content	Mus musculus	21.3	500	42.6	50	0.0999531	14.7892	549.628	99.8392	6.88446	6.27486			677.515
2	A02	Cecum Content	Mus musculus	20	500	40	50	0.260225	23.6157	913.632	116.952	9.04638	11.3719			1074.93
3	A03	Cecum Content	Mus musculus	23.2	500	46.4	50	0.17972	16.5594	804.976	133.561	8.02847	7.81869			971.164
4	A04	Cecum Content	Mus musculus	23.4	500	46.8	50	0.237863	15.8153	673.042	88.0279	6.35165	7.7637			791.317
5	A05	Cecum Content	Mus musculus	20.2	500	40.4	50	0.12651	15.1083	565.648	122.762	6.64911	6.33849			717.331
6	A06	Cecum Content	Mus musculus	22.4	500	44.8	50	0.234911	19.1306	591.679	110.463	8.31721	7.9181			737.782
7	A07	Cecum Content	Mus musculus	23.5	500	47	50	0.179319	14.3734	572.524	88.6582	5.81951	6.17306			687.727
8	A08	Cecum Content	Mus musculus	20.6	500	41.2	50	0.338641	20.9757	692.978	112.935	7.42949	9.31794			844.018
9	B11	Cecum Content	Mus musculus	23.3	500	46.6	50	0.747232	26.6877	605.041	89.2838	15.0506	9.95976			747.703
10	B12	Cecum Content	Mus musculus	22.9	500	45.8	50	0.397773	16.1298	699.887	77.8931	8.59066	6.44638			809.449
11	B13	Cecum Content	Mus musculus	19	500	38	50	0.906474	21.0757	1055.98	95.0358	8.89439	7.77592			1190.13
12	B14	Cecum Content	Mus musculus	22	500	44	50	0.791659	20.3225	1142.49	128.029	13.5173	8.18248			1313.44
13	B15	Cecum Content	Mus musculus	22	500	44	50	0.375	16.1228	600.594	71.5866	12.9329	6.42584			708.068
14	B16	Cecum Content	Mus musculus	23	500	46	50	0.822196	35.1922	1193.12	99.534	12.2227	9.51687			1350.41
15	B17	Cecum Content	Mus musculus	22.4	500	44.8	50	0.336719	13.7832	469.174	162.778	5.91375	3.47263			655.458
							Mean GF	0.207143	17.5459	670.513	109.15	7.31578	7.87209		ng/mg	812.723
							Mean MI	0.625293	21.3306	823.756	103.449	11.0175	7.39713			967.81
					2 tailed, unequal variance		Ttest	0.00333354	0.250166	0.242764	0.678861	0.0237059	0.657217			0.250478
					2 tailed equal variance			0.000489273	0.216395	0.208188	0.662141	0.0096504	0.651463			0.218368
							Std GF	0.0768502	3.35286	130.452	16.084	1.09006	1.77868			143.384
							Std MI	0.24429	7.45046	297.396	31.8309	3.26806	2.20112			303.818
								bMCA				TCDCA
							Mean GF	9.01912	761.291	29203.4	4747.04	318.22	341.644		ng/ml	35385.5
							Mean MI	27.3891	946.17	36139.4	4570.52	489.112	327.281			42510.1
					2 tailed, unequal variance		Ttest	0.00252571	0.233381	0.217971	0.775266	0.0286322	0.761351			0.219308
					2 tailed equal variance			0.000314833	0.191349	0.183342	0.762134	0.0114292	0.752756			0.186821
								bMCA				TCDCA
							Std GF	3.20151	120.255	5508	673.641	43.8792	66.7589			6012.65
							Std MI	10.1927	358.68	12712.8	1452.07	158.215	104.493			13009.6
