# Supplementary material for: Transcriptomics-driven lipidomics (TDL) identifies the microbiome-regulated targets of ileal lipid metabolism
Source: NPJ Syst Biol Appl. 2017 Nov 7;3:33. doi: 10.1038/s41540-017-0033-0 (PMC5676686; doi:10.1038/s41540-017-0033-0)
Supplement: Supplementary file 5 — Data Set 3 [file 41540_2017_33_MOESM5_ESM.xlsx]

## Sheet: Legend
Legend
A = GF
B = MI
Positive FC means higher expression level in GF
Negative FC means higher expression level in MI

## Sheet: Transriptomics_Raw_After_PCorr
Column ID	Entrez Gene	Gene Symbol	Gene Title	RefSeq Transcript ID	corrected p-value(A vs. B)	Fold-Change(A vs. B)
1418724_at	12630	Cfi	complement component factor i	NM_007686 /// XM_006500960 /// XM_006500961 /// XM_006500962 /// XM_006500963	0.00591312	-3.20071
1438056_x_at	27416	Abcc5	ATP-binding cassette, sub-family C (CFTR/MRP), member 5	NM_013790 /// NM_176839 /// XM_006522208 /// XM_006522209 /// XM_006522210 /// XM_00652	0.00591312	1.5568
1417936_at	20308	Ccl9	chemokine (C-C motif) ligand 9	NM_011338	0.00591312	-2.31396
1418469_at	268903	Nrip1	nuclear receptor interacting protein 1	NM_173440 /// XM_006523050 /// XM_006523051 /// XM_006523052 /// XM_006523053 /// XM_00	0.00591312	1.43531
1422805_a_at	71777	Ing3	inhibitor of growth family, member 3	NM_023626 /// XM_006505165 /// XM_006505166 /// XM_006505167	0.00591312	1.32454
1418042_a_at	27416	Abcc5	ATP-binding cassette, sub-family C (CFTR/MRP), member 5	NM_013790 /// NM_176839 /// XM_006522208 /// XM_006522209 /// XM_006522210 /// XM_00652	0.00591312	1.5432
1423909_at	66058	Tmem176a	transmembrane protein 176A	NM_001098271 /// NM_025326	0.00591312	-1.46593
1419359_at	192231	Hexim1	hexamethylene bis-acetamide inducible 1	NM_138753	0.00591312	1.44129
1423094_at	58799	Crbn	cereblon	NM_021449 /// NM_175357	0.00591312	1.25995
1416561_at	14415	Gad1	glutamate decarboxylase 1	NM_008077 /// XM_006498765 /// XM_006498766 /// XM_006498767 /// XM_006498768 /// XM_00	0.00591312	-1.33522
1420621_a_at	11820	App	amyloid beta (A4) precursor protein	NM_001198823 /// NM_001198824 /// NM_001198825 /// NM_001198826 /// NM_007471 /// XM_00	0.00591312	1.22069
1416034_at	12484	Cd24a	CD24a antigen	NM_009846	0.00591312	-3.00128
1416937_at	56486	Gabarap	gamma-aminobutyric acid receptor associated protein	NM_019749 /// XM_006533801 /// XM_006537191	0.00591312	1.09365
1416856_at	66680	Oser1	oxidative stress responsive serine rich 1	NM_025699 /// XM_006500025 /// XM_006500026	0.00599162	1.31989
1417735_at	66289	Mptx1	mucosal pentraxin 1	NM_025470 /// XM_006543574	0.00622631	-8.27351
1460369_at	233987	Zfp958	zinc finger protein 958	NM_145591	0.00622631	1.2023
1427475_a_at	56376	Pdlim5	PDZ and LIM domain 5	NM_001190852 /// NM_001190853 /// NM_001190854 /// NM_001190855 /// NM_001190856 /// NM	0.00649728	1.20443
1451611_at	225845	Pla2g16	phospholipase A2, group XVI	NM_139269 /// XM_006526921	0.00649728	-1.78809
1434757_at	12396	Cbfa2t2	core-binding factor, runt domain, alpha subunit 2, translocated to, 2 (human)	NM_001285446 /// NM_009823 /// NM_172860 /// XM_006498640 /// XM_006498641 /// XM_00649	0.00673325	1.16833
1425853_s_at	19116	Prlr	prolactin receptor	NM_001253781 /// NM_001253782 /// NM_011169 /// NR_045590 /// NR_045591 /// NR_045592 /	0.00673325	1.33419
1450723_at	16392	Isl1	ISL1 transcription factor, LIM/homeodomain	NM_021459 /// XM_006517533 /// XM_006517534	0.00684472	1.42225
1421382_at	19116	Prlr	prolactin receptor	NM_001253781 /// NM_001253782 /// NM_011169 /// NR_045590 /// NR_045591 /// NR_045592 /	0.00684472	1.63226
1434345_at	212070	Clrn3	clarin 3	NM_178669	0.00684472	1.26409
1451107_at	223754	Tbc1d22a	TBC1 domain family, member 22a	NM_145476 /// XM_006520832 /// XM_006520833	0.00684472	1.20539
1419666_x_at	56312	Nupr1	nuclear protein transcription regulator 1	NM_019738	0.00684472	-2.5785
1449279_at	14776	Gpx2	glutathione peroxidase 2	NM_030677	0.00684472	-2.27924
1428620_at	56205	Ensa	endosulfine alpha	NM_001026212 /// NM_019561 /// XM_006501734 /// XM_006501735	0.00684472	1.29469
1422948_s_at	69386 /// 97122 /// 319155 /// 319156 /// 319157 /// 319158 /// 319159 /// 319160 /// 3	Hist1h4a /// Hist1h4b /// Hist1h4c /// Hist1h4d /// Hist1h4f /// Hist1h4h /// Hist1h4i /// Hist1h4j /// Hist1h4k /// Hist1h4m /// Hist1h4n /// Hist2h4 /// Hist4h4	histone cluster 1, H4a /// histone cluster 1, H4b /// histone cluster 1, H4c /// histon	NM_001195421 /// NM_033596 /// NM_153173 /// NM_175652 /// NM_175654 /// NM_175655 ///	0.00684472	-1.33288
1418004_a_at	65963	Tmem176b	transmembrane protein 176B	NM_001164207 /// NM_001164208 /// NM_001164209 /// NM_001286651 /// NM_001286652 /// NM	0.00684472	-1.26288
1419665_a_at	56312	Nupr1	nuclear protein transcription regulator 1	NM_019738	0.00684472	-2.77088
1417483_at	80859	Nfkbiz	nuclear factor of kappa light polypeptide gene enhancer in B cells inhibitor, zeta	NM_001159394 /// NM_001159395 /// NM_030612	0.0071853	-1.57224
1450226_at	19116	Prlr	prolactin receptor	NM_001253781 /// NM_001253782 /// NM_011169 /// NR_045590 /// NR_045591 /// NR_045592 /	0.0071853	1.56305
1437537_at	12371	Casp9	caspase 9	NM_001277932 /// NM_015733	0.00731978	1.32954
1455253_at	75137	Rprd2	regulation of nuclear pre-mRNA domain containing 2	NM_001081293 /// NM_028328 /// NM_029180 /// XM_006502226 /// XM_006502227 /// XM_00650	0.00731978	1.23059
1415678_at	19042	Ppm1a	protein phosphatase 1A, magnesium dependent, alpha isoform	NM_008910 /// XM_006515600 /// XM_006515601 /// XM_006515602 /// XM_006515603	0.00731978	1.19257
1417697_at	20652	Soat1	sterol O-acyltransferase 1	NM_009230 /// XM_006496719	0.00731978	-1.45382
1419684_at	20307	Ccl8	chemokine (C-C motif) ligand 8	NM_021443	0.00731978	-2.10604
1455490_at	18703	Pigr	polymeric immunoglobulin receptor	NM_011082	0.00764049	-1.44164
1448124_at	110006	Gusb	glucuronidase, beta	NM_010368 /// XM_006504342 /// XR_377102	0.00793268	-1.40016
1448740_at	57785	Rangrf	RAN guanine nucleotide release factor	NM_001285441 /// NM_001285442 /// NM_001285443 /// NM_021329	0.00793268	-1.41739
1432474_a_at	69815	Krtcap3	keratinocyte associated protein 3	NM_027221 /// XM_006504093 /// XM_006504094	0.00809946	-1.33723
1448182_a_at	12484	Cd24a	CD24a antigen	NM_009846	0.00841148	-2.02334
1449486_at	12623	Ces1g	carboxylesterase 1G	NM_021456	0.00841747	2.83377
1423903_at	52118	Pvr	poliovirus receptor	NM_027514	0.00958019	1.43097
1454747_a_at	71765	Klhdc3	kelch domain containing 3	NM_001163729 /// NM_027910 /// XM_006524943	0.00998442	1.30971
1415991_a_at	71765	Klhdc3	kelch domain containing 3	NM_001163729 /// NM_027910 /// XM_006524943	0.0109045	1.3061
1422962_a_at	16913	Psmb8	proteasome (prosome, macropain) subunit, beta type 8 (large multifunctional peptidase 7	NM_010724 /// XM_006536549 /// XM_006537283	0.0109045	-1.89603
1415880_a_at	16783	Lamp1	lysosomal-associated membrane protein 1	NM_010684	0.0114664	1.16019
1416307_at	11767	Ap1m1	adaptor-related protein complex AP-1, mu subunit 1	NM_007456 /// XM_006509538	0.0128523	1.13139
1424305_at	16069	Igj	immunoglobulin joining chain	NM_152839	0.0128523	-3.19417
1450919_at	17524	Mpp1	membrane protein, palmitoylated	NM_008621	0.0128523	1.15826
1450130_at	19775	Xpr1	xenotropic and polytropic retrovirus receptor 1	NM_011273	0.0128523	1.25107
1419491_at	13214	Defb1	defensin beta 1	NM_007843	0.0128523	-9.78619
1428094_at	16784	Lamp2	lysosomal-associated membrane protein 2	NM_001017959 /// NM_001290485 /// NM_010685 /// XM_006541430	0.0128523	-1.34242
1450060_at	18703	Pigr	polymeric immunoglobulin receptor	NM_011082	0.0132703	-1.56631
1435169_at	77128	Crebrf	CREB3 regulatory factor	NM_029870 /// XM_006525114 /// XM_006525115 /// XM_006525116 /// XM_006525117 /// XM_00	0.0132703	1.37461
1448186_at	18947	Pnliprp2	pancreatic lipase-related protein 2	NM_011128	0.0133305	-2.43658
1439465_x_at	231093	Agbl5	ATP/GTP binding protein-like 5	NM_001048190 /// NM_001048191 /// NM_001048192 /// NM_001294262 /// NM_174849 /// NR_12	0.0133305	1.32673
1423315_at	170770	Bbc3	BCL2 binding component 3	NM_133234 /// XM_006539575 /// XM_006539576 /// XM_006539577 /// XM_006539578 /// XM_00	0.0133305	1.11293
1424616_s_at	233575	Pgap2	post-GPI attachment to proteins 2	NM_001291358 /// NM_145583 /// NR_111937 /// NR_111938 /// XM_006507641 /// XM_00650764	0.0135565	-1.44378
1452417_x_at	16071 /// 16114 /// 110759 /// 384419 /// 546213 /// 637227	Igk-V28 /// Igkc /// Igkj1 /// Igkv4-53 /// Igkv6-23 /// Igkv8-30	immunoglobulin kappa chain variable 28 (V28) /// immunoglobulin kappa constant /// immu	---	0.0135565	-1.97759
1460697_s_at	66618	Snrnp27	small nuclear ribonucleoprotein 27 (U4/U6.U5)	NM_025665 /// XM_006506479	0.0135565	-1.19383
1416756_at	81489	Dnajb1	DnaJ (Hsp40) homolog, subfamily B, member 1	NM_018808 /// XM_006531518	0.0135565	1.21156
1424612_at	223473	Nipal2	NIPA-like domain containing 2	NM_145469 /// XM_006520055 /// XM_006520056	0.0135565	-1.47873
1451977_at	13548	Dyrk1a	dual-specificity tyrosine-(Y)-phosphorylation regulated kinase 1a	NM_001113389 /// NM_007890 /// XM_006522888 /// XM_006523156	0.0135565	1.4087
1423776_s_at	223754	Tbc1d22a	TBC1 domain family, member 22a	NM_145476 /// XM_006520832 /// XM_006520833	0.0135565	1.25988
1423808_at	216853	Wrap53	WD repeat containing, antisense to Trp53	NM_144824 /// XM_006532899 /// XM_006532900 /// XR_388402	0.0135565	1.34388
1427565_a_at	27416	Abcc5	ATP-binding cassette, sub-family C (CFTR/MRP), member 5	NM_013790 /// NM_176839 /// XM_006522208 /// XM_006522209 /// XM_006522210 /// XM_00652	0.0135565	1.71992
1425420_s_at	50523	Lats2	large tumor suppressor 2	NM_015771 /// NM_153382 /// XM_006519223 /// XM_006519224 /// XM_006519225	0.0135565	1.60112
1435362_at	230700	Foxj3	forkhead box J3	NM_001290696 /// NM_172699 /// XM_006503017 /// XM_006503018	0.0135565	1.22004
1447146_s_at	193116	Slu7	SLU7 splicing factor homolog (S. cerevisiae)	NM_148673 /// NM_198936 /// XM_006532582	0.0135565	1.30665
1450246_at	14344	Fut2	fucosyltransferase 2	NM_001271993 /// NM_018876 /// XM_006540617	0.0135565	-1.57785
1452584_at	69029	Smdt1	single-pass membrane protein with aspartate rich tail 1	NM_026914	0.0135565	1.13161
1419905_s_at	15446	Hpgd	hydroxyprostaglandin dehydrogenase 15 (NAD)	NM_008278	0.0135565	1.40064
1418607_at	67235	Zkscan14	zinc finger with KRAB and SCAN domains 14	NM_023322 /// XM_006504861 /// XM_006504862	0.0135565	1.39044
1448647_at	17158	Man2a1	mannosidase 2, alpha 1	NM_008549 /// XM_006523739	0.0136061	-1.14839
1424002_at	68833	Pdcl3	phosducin-like 3	NM_026850	0.0140783	1.23941
1431665_a_at	30057	Timm8b	translocase of inner mitochondrial membrane 8B	NM_013897	0.0141651	-1.33628
1423068_at	67661	Ift172	intraflagellar transport 172	NM_026298 /// XM_006504069 /// XM_006504070 /// XR_376822	0.0141651	-1.40204
1423695_at	108687	Edem2	ER degradation enhancer, mannosidase alpha-like 2	NM_145537 /// XM_006498554 /// XM_006498555 /// XM_006498556	0.0142676	-1.15385
1448100_at	97820	4833439L19Rik	RIKEN cDNA 4833439L19 gene	NM_001252645 /// NM_001252646 /// NM_001252647 /// NM_001252648 /// NM_133797 /// XM_00	0.0142676	1.15181
1434881_s_at	239217 /// 100628599	Kctd12 /// Mir5130	potassium channel tetramerisation domain containing 12 /// microRNA 5130	NM_177715 /// NR_039592	0.0142676	-2.7113
1431885_a_at	71711	Mus81	MUS81 endonuclease homolog (yeast)	NM_027877 /// XM_006531838 /// XM_006531839 /// XR_388271 /// XR_388272	0.0142737	-1.11254
1422457_s_at	20610	Sumo3	SMT3 suppressor of mif two 3 homolog 3 (yeast)	NM_019929 /// XM_006513426	0.0142737	1.12201
1419325_at	56183	Nmu	neuromedin U	NM_019515	0.0142737	-2.51223
1454967_at	77128	Crebrf	CREB3 regulatory factor	NM_029870 /// XM_006525114 /// XM_006525115 /// XM_006525116 /// XM_006525117 /// XM_00	0.0142737	1.47379
1425893_a_at	14198	Fhit	fragile histidine triad gene	NM_010210 /// XM_006517922 /// XM_006517923 /// XM_006517924 /// XM_006517925 /// XM_00	0.0142737	1.33876
1417778_at	22694	Zfp35	zinc finger protein 35	NM_011755	0.014383	1.18947
1451029_at	12050	Bcl2l2	BCL2-like 2	NM_007537 /// XM_006518457 /// XM_006518458	0.0144439	1.28475
1449089_at	268903	Nrip1	nuclear receptor interacting protein 1	NM_173440 /// XM_006523050 /// XM_006523051 /// XM_006523052 /// XM_006523053 /// XM_00	0.0146867	1.24286
1450631_x_at	13216 /// 13240 /// 503491 /// 100038927	Defa1 /// Defa24 /// Defa6 /// Gm15284	defensin, alpha 1 /// defensin, alpha, 24 /// defensin, alpha, 6 /// predicted gene 152	NM_001024225 /// NM_001177485 /// NM_007852 /// NM_010031	0.0149769	-1.33192
1424266_s_at	234564	Ces1f	carboxylesterase 1F	NM_144930 /// XR_387740	0.0149769	1.52353
1424615_at	233575	Pgap2	post-GPI attachment to proteins 2	NM_001291358 /// NM_145583 /// NR_111937 /// NR_111938 /// XM_006507641 /// XM_00650764	0.0149769	-1.30853
1460180_at	15212	Hexb	hexosaminidase B	NM_010422	0.0151298	1.49581
1451389_at	99349	Dnajc24	DnaJ (Hsp40) homolog, subfamily C, member 24	NM_026992 /// NR_033993	0.0152762	-1.2586
1427025_at	54384	Mtmr7	myotubularin related protein 7	NM_001040699 /// NM_019433 /// XM_006509466 /// XM_006509467 /// XM_006509468 /// XM_00	0.0158991	1.30797
1427660_x_at	16071 /// 16114 /// 110759 /// 384419 /// 546213 /// 637227	Igk-V28 /// Igkc /// Igkj1 /// Igkv4-53 /// Igkv6-23 /// Igkv8-30	immunoglobulin kappa chain variable 28 (V28) /// immunoglobulin kappa constant /// immu	---	0.0158991	-1.75871
1423657_at	52858	Cdipt	CDP-diacylglycerol--inositol 3-phosphatidyltransferase (phosphatidylinositol synthase)	NM_026638 /// XM_006508022	0.0160947	1.24443
1448242_at	53421	Sec61a1	Sec61 alpha 1 subunit (S. cerevisiae)	NM_016906	0.0162458	-1.24908
1415805_at	109791	Clps	colipase, pancreatic	NM_025469	0.0164179	-3.0916
1426009_a_at	18720	Pip5k1a	phosphatidylinositol-4-phosphate 5-kinase, type 1 alpha	NM_001293707 /// NM_008847 /// XM_006501128 /// XM_006501129 /// XM_006501130 /// XR_37	0.0169988	1.18137
1426200_at	384515 /// 385253	abParts /// Igkv4-55 /// Igkv4-62 /// Igkv4-68 /// Igkv4-69 /// Igkv4-71 /// Igkv4-72 /// Igkv4-78	Parts of antibodies, mostly variable regions. /// immunoglobulin kappa variable 4-55 //	---	0.0170073	-3.01816
1448026_at	320790	Chd7	chromodomain helicase DNA binding protein 7	NM_001033395 /// NM_001081417 /// NM_001277149 /// XM_006538004 /// XM_006538005 /// XM	0.0170073	1.24088
1448227_at	14786	Grb7	growth factor receptor bound protein 7	NM_010346 /// XM_006532233	0.017171	1.54654
1439332_at	73284	Ddit4l	DNA-damage-inducible transcript 4-like	NM_030143	0.0172858	1.46175
1438478_a_at	19055	Ppp3ca	protein phosphatase 3, catalytic subunit, alpha isoform	NM_001293622 /// NM_008913 /// XM_006501136	0.0172858	1.23702
1451126_at	68877	Maf1	MAF1 homolog (S. cerevisiae)	NM_001164607 /// NM_001164608 /// NM_026859 /// XM_006521337 /// XM_006521338 /// XM_00	0.0174439	1.27762
1450128_at	18780	Pla2g2a	phospholipase A2, group IIA (platelets, synovial fluid)	NM_001082531 /// NM_011108 /// NR_002926	0.0174439	-4.04874
1448989_a_at	17912	Myo1b	myosin IB	NM_001161817 /// NM_001290982 /// NM_010863 /// XM_006495764 /// XM_006495765 /// XM_00	0.0174439	-1.48209
1450760_a_at	71777	Ing3	inhibitor of growth family, member 3	NM_023626 /// XM_006505165 /// XM_006505166 /// XM_006505167	0.0174439	1.39458
1418172_at	15199	Hebp1	heme binding protein 1	NM_013546	0.0174439	-1.28527
1448898_at	20308	Ccl9	chemokine (C-C motif) ligand 9	NM_011338	0.0174439	-2.74684
1420354_at	83674	Cnnm1	cyclin M1	NM_031396 /// XM_006527480 /// XM_006527481 /// XM_006527482 /// XM_006527483 /// XM_00	0.0175394	1.41865
1427450_x_at	17912	Myo1b	myosin IB	NM_001161817 /// NM_001290982 /// NM_010863 /// XM_006495764 /// XM_006495765 /// XM_00	0.0177214	-1.44735
1425763_x_at	16061 /// 238447	Igh-VJ558 /// Igha	immunoglobulin heavy chain (J558 family) /// immunoglobulin heavy constant alpha	NM_001024700	0.0178739	-2.21144
1427119_at	20731	Spink4	serine peptidase inhibitor, Kazal type 4	NM_011463	0.0184028	-2.43198
1435684_at	27416	Abcc5	ATP-binding cassette, sub-family C (CFTR/MRP), member 5	NM_013790 /// NM_176839 /// XM_006522208 /// XM_006522209 /// XM_006522210 /// XM_00652	0.0184593	1.4624
1427790_at	17165 /// 280668	Adam1a /// Mapkapk5	a disintegrin and metallopeptidase domain 1a /// MAP kinase-activated protein kinase 5	NM_010765 /// NM_172126	0.0187446	1.23604
1426568_at	117591	Slc2a9	solute carrier family 2 (facilitated glucose transporter), member 9	NM_001012363 /// NM_001102414 /// NM_001102415 /// NM_145559 /// XM_006503683 /// XM_00	0.0187446	1.40572
1430332_a_at	110006	Gusb	glucuronidase, beta	NM_010368 /// XM_006504342 /// XR_377102	0.0187446	-1.71299
1421816_at	14782	Gsr	glutathione reductase	NM_010344	0.0187446	-1.44988
1434852_at	26971	Pla2g2f	phospholipase A2, group IIF	NM_012045	0.0193115	-1.61706
1419575_s_at	30046	Zfp292	zinc finger protein 292	NM_013889 /// XM_006537977 /// XM_006537978	0.0193115	1.22317
1452596_at	17749 /// 100862456	LOC100862456 /// Polr2k	DNA-directed RNA polymerases I, II, and III subunit RPABC4-like /// polymerase (RNA) II	NM_001039368 /// NM_023127 /// XM_006537451	0.0196263	-1.12477
1450709_at	13239 /// 100041688 /// 100041952	Defa5 /// Gm10104 /// Gm15315	defensin, alpha, 5 /// predicted gene 10104 /// predicted gene 15315	NM_001177481 /// NM_001177528 /// NM_007851	0.0196263	-1.28125
1425276_at	14123	Fbrs	fibrosin	NM_010183 /// XM_006507347 /// XM_006507348	0.0196263	1.46234
1448728_a_at	80859	Nfkbiz	nuclear factor of kappa light polypeptide gene enhancer in B cells inhibitor, zeta	NM_001159394 /// NM_001159395 /// NM_030612	0.0196263	-1.40787
1451112_s_at	223453	Dap	death-associated protein	NM_146057	0.0196263	1.37971
1417118_a_at	56292	Naa10	N(alpha)-acetyltransferase 10, NatA catalytic subunit	NM_001177965 /// NM_019870 /// XM_006528158 /// XM_006528159	0.0197312	-1.29719
1449003_a_at	53612	Vti1b	vesicle transport through interaction with t-SNAREs 1B	NM_016800 /// XM_006516088	0.019937	1.33396
1428120_at	68628	Fbxw9	F-box and WD-40 domain protein 9	NM_026791 /// XM_006531334 /// XM_006531335	0.0199425	1.09246
1456177_x_at	68036 /// 100042023	Gm10193 /// Zfp706	predicted gene 10193 /// zinc finger protein 706	NM_026521 /// XM_001478111 /// XM_006543522	0.020105	1.24307
1435886_at	56709	Dnajb12	DnaJ (Hsp40) homolog, subfamily B, member 12	NM_019965 /// XM_006513903 /// XM_006513904	0.020105	1.33277
1435685_x_at	27416	Abcc5	ATP-binding cassette, sub-family C (CFTR/MRP), member 5	NM_013790 /// NM_176839 /// XM_006522208 /// XM_006522209 /// XM_006522210 /// XM_00652	0.020105	1.32436
1419492_s_at	13214	Defb1	defensin beta 1	NM_007843	0.020105	-3.60812
1427873_at	13234	Defa15	defensin, alpha, 15	---	0.020105	2.92289
1437438_x_at	18947	Pnliprp2	pancreatic lipase-related protein 2	NM_011128	0.0203129	-2.88507
1426828_at	72325	Vps9d1	VPS9 domain containing 1	NM_028200 /// XM_006531390	0.0203465	1.33396
1417918_at	66419	Mrpl11	mitochondrial ribosomal protein L11	NM_025553 /// XM_006531821	0.0204095	-1.21934
1423790_at	223453	Dap	death-associated protein	NM_146057	0.0208136	1.32868
1450042_at	11878	Arx	aristaless related homeobox	NM_007492 /// XM_006527751	0.0211129	1.24758
1429381_x_at	16061 /// 238447	Igh-VJ558 /// Igha	immunoglobulin heavy chain (J558 family) /// immunoglobulin heavy constant alpha	NM_001024700	0.0215262	-2.58379
1421388_at	17261	Mef2d	myocyte enhancer factor 2D	NM_133665 /// XM_006501089 /// XM_006501090 /// XM_006501091 /// XM_006501092 /// XM_00	0.021613	1.17112
1417200_at	57439	Tmem183a	transmembrane protein 183A	NM_001042485 /// NM_020588 /// XR_387187	0.0218943	1.18175
1451453_at	13143	Dapk2	death-associated protein kinase 2	NM_010019 /// XM_006510811	0.0221277	-1.43433
1417965_at	101476	Plekha1	pleckstrin homology domain containing, family A (phosphoinositide binding specific) mem	NM_133942 /// XM_006507140 /// XM_006507141 /// XM_006507142 /// XM_006507143 /// XM_00	0.0226685	1.38293
1448749_at	56193	Plek	pleckstrin	NM_019549	0.0226685	-2.26058
1449074_at	67077	Tex40	testis expressed 40	NM_001039494 /// XR_386501	0.0226685	1.13703
1424837_at	69942	Rnf113a1	ring finger protein 113A1	NM_153503	0.023467	1.22245
1424704_at	12393	Runx2	runt related transcription factor 2	NM_001145920 /// NM_001146038 /// NM_001271627 /// NM_001271630 /// NM_001271631 /// NM	0.0235826	-1.46204
1451114_at	67213	Cmtm6	CKLF-like MARVEL transmembrane domain containing 6	NM_026036 /// XM_006512242	0.0235826	1.21513
1449066_a_at	54126	Arhgef7	Rho guanine nucleotide exchange factor (GEF7)	NM_001113517 /// NM_001113518 /// NM_017402 /// XM_006508841 /// XM_006508842 /// XM_00	0.0235826	1.25371
1422120_at	106389	Eaf2	ELL associated factor 2	NM_001113401 /// NM_001113405 /// NM_134111 /// XM_006521682 /// XM_006521683 /// XM_00	0.0235826	-1.65881
1417266_at	20305	Ccl6	chemokine (C-C motif) ligand 6	NM_009139	0.0235826	-1.35164
1453596_at	15902	Id2	inhibitor of DNA binding 2	NM_010496	0.0238186	1.53318
1424751_at	30946	Abt1	activator of basal transcription 1	NM_013924	0.0240186	1.14873
1421492_at	54486	Hpgds	hematopoietic prostaglandin D synthase	NM_019455 /// XM_006506398 /// XM_006506399	0.0242312	-1.3088
1451516_at	69159	Rhebl1	Ras homolog enriched in brain like 1	NM_026967 /// XM_006521344 /// XM_006521345	0.0242827	1.52475
1456628_x_at	20088	Rps24	ribosomal protein S24	NM_011297 /// NM_207634 /// NM_207635 /// XM_006518732 /// XM_006518733 /// XM_00651873	0.024668	-1.17318
1418355_at	53322	Nucb2	nucleobindin 2	NM_001130479 /// NM_016773 /// XM_006508024 /// XM_006508025 /// XM_006508026 /// XM_00	0.024668	-1.43321
1436989_s_at	107723	Slc12a6	solute carrier family 12, member 6	NM_133648 /// NM_133649 /// XM_006498545 /// XM_006498546	0.0247426	1.27472
1427129_a_at	74326	Hnrnpr	heterogeneous nuclear ribonucleoprotein R	NM_001277121 /// NM_001277122 /// NM_001277123 /// NM_028871 /// XM_006539221 /// XM_00	0.0250765	-1.28416
1432400_at	13835	Epha1	Eph receptor A1	NM_023580	0.0252881	1.42477
1427045_at	104027	Synpo	synaptopodin	NM_001109975 /// NM_177340 /// XM_006525468 /// XM_006525469 /// XM_006525470 /// XM_00	0.0253501	1.10283
1448558_a_at	18783	Pla2g4a	phospholipase A2, group IVA (cytosolic, calcium-dependent)	NM_008869 /// XM_006529252	0.0254314	-1.42267
1437747_at	140630	Ube4a	ubiquitination factor E4A	NM_145400 /// XM_006510001 /// XM_006510002 /// XM_006510003 /// XM_006510004 /// XM_00	0.0254314	1.23611
1415971_at	17118	Marcks	myristoylated alanine rich protein kinase C substrate	NM_008538	0.0254314	-1.345
1433683_at	77411	Esrp2	epithelial splicing regulatory protein 2	NM_176838 /// XM_006531492 /// XM_006531493	0.0254314	-1.19007
1424102_at	66615	Atg4b	autophagy related 4B, cysteine peptidase	NM_174874 /// XM_006529793	0.0254314	1.17643
1425327_at	230789	Fam76a	family with sequence similarity 76, member A	NM_001163792 /// NM_145553 /// XM_006538733	0.0254314	1.22723
1427442_a_at	11820	App	amyloid beta (A4) precursor protein	NM_001198823 /// NM_001198824 /// NM_001198825 /// NM_001198826 /// NM_007471 /// XM_00	0.0254319	1.15372
1450788_at	20208	Saa1	serum amyloid A 1	NM_009117 /// XM_006540724 /// XM_006540725 /// XM_006540726	0.0254319	-12.8847
1438165_x_at	26949	Vat1	vesicle amine transport protein 1 homolog (T californica)	NM_012037	0.0254319	1.83934
1460362_at	66404	Rtfdc1	replication termination factor 2 domain containing 1	NM_025542 /// NM_175297	0.0255066	1.2689
1419398_a_at	13476	Reep5	receptor accessory protein 5	NM_007874 /// XR_385972	0.0255066	-1.96292
1448258_a_at	69019	Spcs1	signal peptidase complex subunit 1 homolog (S. cerevisiae)	NM_026911	0.0255066	-1.11104
1443695_at	226243	Habp2	hyaluronic acid binding protein 2	NM_146101 /// XM_006527014 /// XM_006527015 /// XM_006527016 /// XM_006527017	0.0255066	-1.57049
1460423_x_at	16081 /// 434025	Igk-V1 /// Igkv9-120	immunoglobulin kappa chain variable 1 (V1) /// immunoglobulin kappa chain variable 9-12	---	0.0255066	-7.63692
1419230_at	268482	Krt12	keratin 12	NM_010661 /// XM_006533413	0.0255066	2.32042
1438640_x_at	18655	Pgk1	phosphoglycerate kinase 1	NM_008828	0.0258551	1.15616
1438612_a_at	109791	Clps	colipase, pancreatic	NM_025469	0.026062	-3.0626
1452063_at	73680	Zbtb8a	zinc finger and BTB domain containing 8a	NM_028603 /// XM_006537019	0.026062	-1.26801
1449478_at	17393	Mmp7	matrix metallopeptidase 7	NM_010810	0.0265089	-2.16526
1433502_s_at	104662	Tsr1	TSR1 20S rRNA accumulation	NM_177325	0.0268129	-1.321
1425659_at	216810	Tom1l2	target of myb1-like 2 (chicken)	NM_001039092 /// NM_001039093 /// NM_153080 /// XM_006532860 /// XM_006532861 /// XM_00	0.0268784	1.25397
1417115_at	26404	Map3k12	mitogen-activated protein kinase kinase kinase 12	NM_001163643 /// NM_009582 /// XM_006521011 /// XM_006521012 /// XM_006521013 /// XM_00	0.0268886	1.24812
1452016_at	11690	Alox5ap	arachidonate 5-lipoxygenase activating protein	NM_009663	0.0268886	-3.60523
1434128_a_at	232976	Zfp574	zinc finger protein 574	NM_001168506 /// NM_175477 /// XM_006539850 /// XM_006539851 /// XM_006539852	0.0268886	1.3682
1460173_at	16796	Lasp1	LIM and SH3 protein 1	NM_010688 /// XM_006532341 /// XM_006532342	0.0270972	1.20785
1423243_at	17524	Mpp1	membrane protein, palmitoylated	NM_008621	0.0273931	1.28317
1433591_at	19058	Ppp3r1	protein phosphatase 3, regulatory subunit B, alpha isoform (calcineurin B, type I)	NM_024459	0.0273931	1.19297
1427455_x_at	16071 /// 16114 /// 110759 /// 384419 /// 546213 /// 637227	Igk-V28 /// Igkc /// Igkj1 /// Igkv4-53 /// Igkv6-23 /// Igkv8-30	immunoglobulin kappa chain variable 28 (V28) /// immunoglobulin kappa constant /// immu	---	0.0273931	-2.36062
1434503_s_at	16784	Lamp2	lysosomal-associated membrane protein 2	NM_001017959 /// NM_001290485 /// NM_010685 /// XM_006541430	0.0273931	-1.30108
1433999_at	20874	Slk	STE20-like kinase	NM_001164639 /// NM_009289 /// XM_006526827	0.0273931	-1.28559
1448632_at	19171	Psmb10	proteasome (prosome, macropain) subunit, beta type 10	NM_013640 /// XM_006530769 /// XM_006530770	0.0273931	-1.36225
1448948_at	19729	Slc50a1	solute carrier family 50 (sugar transporter), member 1	NM_009057 /// XM_006501155 /// XM_006501156 /// XM_006501157	0.0273931	-1.18681
1424956_at	230793	Ahdc1	AT hook, DNA binding motif, containing 1	NM_146155 /// XM_006538734 /// XM_006538735 /// XM_006538736 /// XM_006538737 /// XM_00	0.0273931	1.37487
1423569_at	67092	Gatm	glycine amidinotransferase (L-arginine:glycine amidinotransferase)	NM_025961	0.0275423	-1.3127
1460671_at	14775	Gpx1	glutathione peroxidase 1	NM_008160	0.0275423	-1.18093
1448748_at	56193	Plek	pleckstrin	NM_019549	0.0275423	-1.93918
1418000_a_at	16432	Itm2b	integral membrane protein 2B	NM_008410	0.0275423	1.11533
1448021_at	74645	Fam46c	family with sequence similarity 46, member C	NM_001142952 /// XM_006502212 /// XM_006536933	0.0275423	-1.68726
1449991_at	18106	Cd244	CD244 natural killer cell receptor 2B4	NM_018729 /// XM_006496695 /// XR_373597	0.0275423	-1.40837
1455077_a_at	21761 /// 624582 /// 627352	A730098P11Rik /// Gm6747 /// Morf4l1	mortality factor 4 like 1 pseudogene /// predicted gene 6747 /// mortality factor 4 lik	NM_001039147 /// NM_024431 /// NR_038091 /// XM_006511018 /// XM_894313	0.0275423	1.13545
1437342_x_at	108705	Pttg1ip	pituitary tumor-transforming 1 interacting protein	NM_145925	0.0275423	1.22273
1416351_at	26395	Map2k1	mitogen-activated protein kinase kinase 1	NM_008927 /// XM_006511196 /// XM_006511197	0.0275423	1.24352
1417890_at	57028	Pdxp	pyridoxal (pyridoxine, vitamin B6) phosphatase	NM_020271	0.0275423	1.16101
1421719_at	56552	Vmn2r26	vomeronasal 2, receptor 26	NM_019917	0.0275423	-2.1029
1425793_a_at	19885	Rorc	RAR-related orphan receptor gamma	NM_001293734 /// NM_011281 /// NR_121656 /// XM_006501161 /// XM_006501162 /// XM_00650	0.0275423	1.6998
1421212_at	27421	Abcc6	ATP-binding cassette, sub-family C (CFTR/MRP), member 6	NM_018795 /// XM_006540945 /// XM_006540946 /// XM_006540947 /// XM_006540948 /// XM_00	0.0275423	1.62954
1421653_a_at	16061 /// 238447	Igh-VJ558 /// Igha	immunoglobulin heavy chain (J558 family) /// immunoglobulin heavy constant alpha	NM_001024700	0.0275423	-1.91807
1432329_a_at	17179	Matk	megakaryocyte-associated tyrosine kinase	NM_001285853 /// NM_001285854 /// NM_001285855 /// NM_010768 /// XM_006513294 /// XM_00	0.0275423	-3.2886
1422844_a_at	70465	Wdr77	WD repeat domain 77	NM_027432	0.0275423	-1.30135
1421209_s_at	16151	Ikbkg	inhibitor of kappaB kinase gamma	NM_001136067 /// NM_001161421 /// NM_001161422 /// NM_001161423 /// NM_001161424 /// NM	0.0275423	1.19122
1456042_s_at	57354	Cramp1l	Crm, cramped-like (Drosophila)	NM_020608 /// XM_006524698 /// XM_006524699 /// XM_006524700 /// XM_006524701 /// XM_00	0.0282088	1.22066
1418021_at	12268 /// 625018	C4a /// C4b	complement component 4A (Rodgers blood group) /// complement component 4B (Chido blood	NM_009780 /// NM_011413 /// XM_006523531 /// XM_006523532 /// XM_006525280 /// XM_00652	0.0282088	-1.45091
1426417_at	67864	Yipf4	Yip1 domain family, member 4	NM_026417	0.0284846	1.18777
1456737_x_at	113868	Acaa1a	acetyl-Coenzyme A acyltransferase 1A	NM_130864 /// XM_006511923 /// XM_006511924	0.0284846	1.21819
1437502_x_at	12484	Cd24a	CD24a antigen	NM_009846	0.0284846	-2.0245
1452680_at	107686 /// 545531	Gm5848 /// Snrpd2	predicted pseudogene 5848 /// small nuclear ribonucleoprotein D2	NM_026943 /// XM_006502496 /// XM_006543764	0.0291706	-1.28164
1416468_at	11668	Aldh1a1	aldehyde dehydrogenase family 1, subfamily A1	NM_013467	0.0296045	1.30612
1451897_a_at	17966	Nbr1	neighbor of Brca1 gene 1	NM_001252220 /// NM_001252222 /// NM_001252223 /// NM_008676 /// XM_006532430 /// XM_00	0.0296045	1.30912
1437000_at	110524	Dgkq	diacylglycerol kinase, theta	NM_199011 /// XM_006534723 /// XM_006534724 /// XM_006534725 /// XM_006534726 /// XM_00	0.0298311	1.2318
1451844_at	19116	Prlr	prolactin receptor	NM_001253781 /// NM_001253782 /// NM_011169 /// NR_045590 /// NR_045591 /// NR_045592 /	0.0298311	1.36846
1448838_at	106021	Topors	topoisomerase I binding, arginine/serine-rich	NM_134097	0.0298311	1.11477
1449932_at	104318	Csnk1d	casein kinase 1, delta	NM_027874 /// NM_139059	0.0298649	1.16964
1425821_at	26373	Clcn7	chloride channel 7	NM_011930 /// XM_006524296 /// XR_385328	0.0298649	1.13952
1417733_at	68031	Rnf146	ring finger protein 146	NM_001110196 /// NM_001110197 /// NM_001110198 /// NM_001284279 /// NM_026518	0.0298649	1.17844
1425603_at	66058	Tmem176a	transmembrane protein 176A	NM_001098271 /// NM_025326	0.0298649	-1.29237
1425937_a_at	192231	Hexim1	hexamethylene bis-acetamide inducible 1	NM_138753	0.0298649	1.34056
1434814_x_at	14751	Gpi1	glucose phosphate isomerase 1	NM_008155 /// XM_006544528	0.0298649	1.1778
1427735_a_at	11459	Acta1	actin, alpha 1, skeletal muscle	NM_001272041 /// NM_009606	0.0298649	-2.12513
1416257_at	12334	Capn2	calpain 2	NM_009794 /// XM_006496627	0.0298649	-1.36032
1437915_at	216810	Tom1l2	target of myb1-like 2 (chicken)	NM_001039092 /// NM_001039093 /// NM_153080 /// XM_006532860 /// XM_006532861 /// XM_00	0.0298649	1.38826
1427350_a_at	107999	Gtpbp6	GTP binding protein 6 (putative)	NM_145147 /// XM_006534697 /// XM_006534698 /// XM_006534699 /// XM_006534700 /// XM_00	0.0298649	1.21159
1426371_at	67420	Far1	fatty acyl CoA reductase 1	NM_001285831 /// NM_026143 /// NM_027379 /// XM_006508127 /// XM_006508128 /// XM_00650	0.0298649	-1.48778
1449569_at	21832	Thpo	thrombopoietin	NM_001173505 /// NM_001289894 /// NM_001289896 /// NM_009379 /// XM_006521984 /// XM_00	0.0302358	-1.44087
1452463_x_at	384419	Igkv8-30	immunoglobulin kappa chain variable 8-30	---	0.0303973	-2.79018
1448765_at	14360	Fyn	Fyn proto-oncogene	NM_001122892 /// NM_001122893 /// NM_008054 /// XM_006512537 /// XM_006512538 /// XM_00	0.0305146	-1.35652
1423051_at	51810	Hnrnpu	heterogeneous nuclear ribonucleoprotein U	NM_016805 /// XR_373612	0.0306005	-1.1809
1452322_a_at	93871	Brwd1	bromodomain and WD repeat domain containing 1	NM_001103179 /// NM_145125 /// NM_176928 /// XM_006523113 /// XM_006523114 /// XM_00652	0.0306005	1.24096
1422665_a_at	18537	Pcmt1	protein-L-isoaspartate (D-aspartate) O-methyltransferase 1	NM_008786 /// XM_006512588 /// XM_006512589 /// XM_006512590 /// XM_006512591 /// XM_00	0.0306005	1.21002
1451924_a_at	13614	Edn1	endothelin 1	NM_010104	0.0306005	1.47698
1448449_at	56532	Ripk3	receptor-interacting serine-threonine kinase 3	NM_001164107 /// NM_001164108 /// NM_019955	0.0306005	-1.52371
1426201_at	385109	Igkv4-72	immunoglobulin kappa chain variable 4-72	---	0.0306005	-1.74705
1417219_s_at	19240	Tmsb10	thymosin, beta 10	NM_001039392 /// NM_001190327 /// NM_025284	0.0306329	-1.3354
1452475_at	18552	Pcsk5	proprotein convertase subtilisin/kexin type 5	NM_001163144 /// NM_001190483 /// XM_006526759 /// XM_006526760 /// XM_006526761 /// XR	0.0306329	1.52651
1450696_at	16912	Psmb9	proteasome (prosome, macropain) subunit, beta type 9 (large multifunctional peptidase 2	NM_013585 /// XM_006523729 /// XM_006523730 /// XM_006525329 /// XM_006525330 /// XM_00	0.0308013	-1.6486
1427386_at	230972	Arhgef16	Rho guanine nucleotide exchange factor (GEF) 16	NM_001112744 /// XM_006538828 /// XM_006538829	0.0309394	1.15148
1455019_x_at	216197	Ckap4	cytoskeleton-associated protein 4	NM_175451	0.0309394	-1.46256
1416942_at	80898	Erap1	endoplasmic reticulum aminopeptidase 1	NM_030711 /// XM_006517476	0.0309394	-1.17538
1416167_at	53381	Prdx4	peroxiredoxin 4	NM_016764 /// XM_006528909 /// XM_006528910	0.0309394	-1.30143
1451747_a_at	67526	Atg12	autophagy related 12	NM_026217 /// XM_006526187	0.0312082	1.18993
1452271_at	19775	Xpr1	xenotropic and polytropic retrovirus receptor 1	NM_011273	0.0312619	1.28073
1422972_s_at	14534	Kat2a	K(lysine) acetyltransferase 2A	NM_001038010 /// NM_020004 /// XM_006532218 /// XM_006532219	0.0313569	-1.34309
1450982_at	26941	Slc9a3r1	solute carrier family 9 (sodium/hydrogen exchanger), member 3 regulator 1	NM_012030 /// XM_006533443	0.0316291	1.22632
1415720_s_at	66591	Mad2l1bp	MAD2L1 binding protein	NM_025649	0.0316291	1.31702
1425455_a_at	211151	Churc1	churchill domain containing 1	NM_206534	0.0316291	-1.59811
1452270_s_at	65969	Cubn	cubilin (intrinsic factor-cobalamin receptor)	NM_001081084	0.0316291	1.4288
1416985_at	19261	Sirpa	signal-regulatory protein alpha	NM_001177646 /// NM_001177647 /// NM_001291019 /// NM_001291020 /// NM_001291021 /// NM	0.0317441	-1.29163
1426553_at	74330	Dnajc14	DnaJ (Hsp40) homolog, subfamily C, member 14	NM_028873 /// XM_006514249 /// XM_006514250 /// XM_006514251	0.0317917	1.17447
1417412_at	14070	F8a	factor 8-associated gene A	NM_007978	0.0320102	1.1388
1422931_at	14284	Fosl2	fos-like antigen 2	NM_008037	0.0320102	1.31178
1451257_at	216739	Acsl6	acyl-CoA synthetase long-chain family member 6	NM_001033597 /// NM_001033598 /// NM_001033599 /// NM_144823 /// XM_006532842 /// XM_00	0.0320529	1.27656
1450840_a_at	67248 /// 102634681 /// 102642609	LOC102634681 /// LOC102642609 /// Rpl39	60S ribosomal protein L39-like /// 60S ribosomal protein L39-like /// ribosomal protein	NM_026055 /// XM_006500524 /// XM_006543710 /// XR_406305	0.0320529	-1.1192
1438376_s_at	19720	Trim27	tripartite motif-containing 27	NM_009054 /// XM_006516606 /// XR_382062	0.0320529	1.20718
1451067_at	52551	Sgta	small glutamine-rich tetratricopeptide repeat (TPR)-containing, alpha	NM_024499 /// XM_006513876 /// XM_006513877	0.0320529	1.13687
1417555_at	67979	Atad1	ATPase family, AAA domain containing 1	NM_026487 /// XM_006527312 /// XM_006527313	0.0320529	1.13696
1451839_a_at	18583	Pde7a	phosphodiesterase 7A	NM_001122759 /// NM_008802 /// XM_006535405 /// XM_006535406 /// XM_006535407 /// XM_00	0.0320529	1.60768
1418984_at	12695	Inadl	InaD-like (Drosophila)	NM_001005784 /// NM_001005787 /// NM_007704 /// NM_172696 /// XM_006502699 /// XM_00650	0.0320529	1.28198
1451177_at	67035	Dnajb4	DnaJ (Hsp40) homolog, subfamily B, member 4	NM_025926 /// NM_027287 /// XM_006501919 /// XM_006501920 /// XM_006501921	0.0320529	1.18438
1422847_a_at	18753	Prkcd	protein kinase C, delta	NM_011103 /// XM_006518695 /// XM_006518696 /// XM_006518697 /// XM_006518698	0.0320529	1.34033
1430297_a_at	72103	Aplf	aprataxin and PNKP like factor	NM_001170489 /// NM_024251 /// XM_006506655 /// XM_006506656 /// XM_006506657	0.0320529	1.26834
1428213_at	67872	Nsmce4a	non-SMC element 4 homolog A (S. cerevisiae)	NM_001162855	0.0320529	1.11324
1449455_at	15162	Hck	hemopoietic cell kinase	NM_001172117 /// NM_010407	0.0320529	-3.89872
1426011_a_at	217039	Ggnbp2	gametogenetin binding protein 2	NM_153144 /// XM_006532992 /// XM_006532993 /// XM_006532994 /// XM_006532995 /// XM_00	0.0320529	1.12171
1416427_at	12453	Ccni	cyclin I	NM_017367 /// XM_006534736	0.0320529	1.13009
1418778_at	66815	Ccdc109b	coiled-coil domain containing 109B	NM_001293644 /// NM_025779 /// XM_006501900 /// XM_006501901 /// XM_006501902	0.0320529	-2.32653
1439448_x_at	67511	Tmed9	transmembrane emp24 protein transport domain containing 9	NM_026211	0.0320529	-1.23888
1424654_at	11432	Acp2	acid phosphatase 2, lysosomal	NM_007387 /// XM_006498585	0.0320529	1.19723
1430371_x_at	13666	Eif2ak3	eukaryotic translation initiation factor 2 alpha kinase 3	NM_010121 /// XM_006505501	0.0320529	1.23057
1448501_at	56496	Tspan6	tetraspanin 6	NM_019656	0.0320529	-3.01288
1427176_s_at	233066	Syne4	spectrin repeat containing, nuclear envelope family member 4	NM_001290565 /// NM_153577 /// XM_006539884 /// XM_006539885	0.0320529	-1.24758
1422145_at	17309	Mgat3	mannoside acetylglucosaminyltransferase 3	NM_010795 /// XM_006520553 /// XM_006520554 /// XM_006520555 /// XM_006520556 /// XM_00	0.0320529	1.28832
1421133_at	58998	Pvrl3	poliovirus receptor-related 3	NM_021495 /// NM_021496 /// NM_021497 /// XM_006522434 /// XM_006522435 /// XM_00652243	0.0320529	1.3175
1454856_x_at	66489	Rpl35	ribosomal protein L35	NM_025592	0.0320529	-1.16814
1422787_at	56299	Fkbpl	FK506 binding protein-like	NM_019873 /// XM_006524658 /// XM_006524659 /// XM_006524660 /// XM_006524661 /// XM_00	0.0320529	1.30013
1423502_at	14312	Brd2	bromodomain containing 2	NM_001025387 /// NM_001204973 /// NM_010238 /// NR_037970 /// XM_006523658 /// XM_00652	0.0323008	1.21425
1438097_at	19332	Rab20	RAB20, member RAS oncogene family	NM_011227	0.0323008	1.22994
1448437_a_at	56055	Gtpbp2	GTP binding protein 2	NM_001145979 /// NM_019581 /// XM_006524651 /// XM_006524652 /// XR_385347 /// XR_38534	0.0323008	1.23112
1417040_a_at	51800	Bok	BCL2-related ovarian killer	NM_016778	0.0324009	1.56337
1460655_a_at	22221	Ubp1	upstream binding protein 1	NM_001083319 /// NM_013699 /// XM_006512050 /// XM_006512051 /// XM_006512052 /// XM_00	0.0324934	1.11818
1430123_a_at	58810	Akr1a1	aldo-keto reductase family 1, member A1 (aldehyde reductase)	NM_021473 /// XM_006503253	0.0325862	1.11414
1460260_s_at	16646	Kpna1	karyopherin (importin) alpha 1	NM_008465 /// XM_006521814	0.0325862	1.12355
1452885_at	72193	Scaf11	SR-related CTD-associated factor 11	NM_028148 /// XM_006521430 /// XM_006521431	0.0325862	1.30049
1419900_at	76794	2410133F24Rik /// Man2c1os	--- /// mannosidase, alpha, class 2C, member 1, opposite strand	NR_102289	0.0326865	1.42943
1448978_at	53972	Ngef	neuronal guanine nucleotide exchange factor	NM_001111314 /// NM_019867 /// XM_006529755	0.0330099	1.43216
1418962_at	66147	Necap2	NECAP endocytosis associated 2	NM_025383 /// XM_006539102 /// XM_006539103 /// XR_390777	0.0332447	1.24889
1433511_at	83602	Gtf2a1	general transcription factor II A, 1	NM_031391 /// NM_175335 /// XM_006516395	0.0332447	-1.2056
1416871_at	11501	Adam8	a disintegrin and metallopeptidase domain 8	NM_001291066 /// NM_007403 /// XM_006536151 /// XM_006536152 /// XM_006536153 /// XR_38	0.0332447	-1.41568
1423314_s_at	18583	Pde7a	phosphodiesterase 7A	NM_001122759 /// NM_008802 /// XM_006535405 /// XM_006535406 /// XM_006535407 /// XM_00	0.0332978	1.41655
1423357_at	67164	Lipt2	lipoyl(octanoyl) transferase 2 (putative)	NM_026010	0.0332978	-1.33792
1425482_s_at	217473	Ankmy2	ankyrin repeat and MYND domain containing 2	NM_146033 /// NM_178910 /// XM_006515066	0.0332978	1.20411
1418804_at	84112	Sucnr1	succinate receptor 1	NM_032400	0.0333861	-3.90711
1448990_a_at	17912	Myo1b	myosin IB	NM_001161817 /// NM_001290982 /// NM_010863 /// XM_006495764 /// XM_006495765 /// XM_00	0.0333861	-1.56829
1422422_at	13238	Defa4	defensin, alpha, 4	NM_010039	0.0333861	-1.17534
1420399_at	14582	Gfi1b	growth factor independent 1B	NM_001160406 /// NM_008114	0.0333861	-1.36327
1452731_x_at	545007 /// 666329 /// 100036568 /// 100036569 /// 100040671 /// 100040697 /// 100040852	Gm10340 /// Gm10409 /// Gm16525 /// Gm2897 /// Gm3002 /// Gm3005 /// Gm3095 /// Gm3115 /// Gm3164 /// Gm3173 /// Gm3239 /// Gm3252 /// Gm3264 /// Gm3317 /// Gm3373 /// Gm3383 /// Gm3488 /// Gm3500 /// Gm3558 /// Gm3636 /// Gm3642 /// Gm3667 /// Gm3696 /// Gm3739 /// Gm5796 /// LOC100861615 /// LOC102638110	predicted gene 10340 /// predicted pseudogene 8348 /// predicted gene, 16525 /// predic	NM_001024712 /// NM_001029930 /// NM_001177714 /// NM_001177715 /// NM_001205306 /// NM	0.0333861	-1.69325
AFFX-r2-Bs-dap-3_at	---	---	---	---	0.0333861	-1.43717
1421901_at	15467	Eif2ak1	eukaryotic translation initiation factor 2 alpha kinase 1	NM_013557	0.0333861	1.37127
1416755_at	81489	Dnajb1	DnaJ (Hsp40) homolog, subfamily B, member 1	NM_018808 /// XM_006531518	0.0333861	1.29318
1437457_a_at	14489	Mtpn	myotrophin	NM_008098	0.0333861	-1.12747
1423785_at	112405	Egln1	egl-9 family hypoxia-inducible factor 1	NM_053207 /// XM_006530578	0.0333861	1.24181
1427055_at	75778	Them4	thioesterase superfamily member 4	NM_029431 /// XM_006502236	0.0333861	1.23008
1426490_at	67118	Bfar	bifunctional apoptosis regulator	NM_001177552 /// NM_025976	0.0333861	1.44401
1429040_at	547150	6820431F20Rik	cadherin 11 pseudogene	NR_030708	0.0334185	1.30144
AFFX-MURINE_b1_at	---	---	---	---	0.0334185	-1.45256
1419463_at	80797	Clca2	chloride channel calcium activated 2	NM_030601 /// XM_006502345 /// XM_006502346	0.0334185	-1.87974
1426752_at	269424	Jade1	jade family PHD finger 1	NM_001130184 /// NM_001130185 /// NM_001130186 /// NM_172303 /// XM_006500783 /// XM_00	0.0334468	1.15182
1448202_x_at	66494	Prelid1	PRELI domain containing 1	NM_025596	0.0334468	1.13108
1460204_at	21682	Tec	tec protein tyrosine kinase	NM_001113460 /// NM_001113461 /// NM_001113464 /// NM_013689 /// XM_006503845 /// XM_00	0.0335482	1.39324
1417180_at	18554	Pcsk7	proprotein convertase subtilisin/kexin type 7	NM_001281934 /// NM_008794 /// NR_104055 /// XM_006510086 /// XM_006510087 /// XM_00651	0.0335482	1.17895
AFFX-DapX-5_at	---	---	---	---	0.0336695	-1.50705
1451331_at	19049	Ppp1r1b	protein phosphatase 1, regulatory (inhibitor) subunit 1B	NM_144828	0.0336695	-1.31503
AFFX-DapX-M_at	---	---	---	---	0.033746	-1.446
1424236_at	68449	Tbc1d10b	TBC1 domain family, member 10b	NM_144522	0.033746	1.32712
1428871_at	74026	Msl1	male-specific lethal 1 homolog (Drosophila)	NM_028722 /// XM_006534351 /// XR_388540	0.033825	1.22133
1451150_at	52708	Zfp410	zinc finger protein 410	NM_001252582 /// NM_001252583 /// NM_144833 /// NR_045546 /// NR_045615 /// XM_00651608	0.033825	1.18548
1415769_at	16396	Itch	itchy, E3 ubiquitin protein ligase	NM_001243712 /// NM_008395 /// XM_006498803 /// XM_006498804	0.033825	1.20658
1452535_at	16019	Ighm	immunoglobulin heavy constant mu	---	0.033825	-2.5169
1455343_at	233765	Plekha7	pleckstrin homology domain containing, family A member 7	NM_172743 /// XM_006507665 /// XM_006507666 /// XM_006507667 /// XM_006507668 /// XM_00	0.033825	1.33931
1456375_x_at	19720	Trim27	tripartite motif-containing 27	NM_009054 /// XM_006516606 /// XR_382062	0.033825	1.16686
1426270_at	226026	Smc5	structural maintenance of chromosomes 5	NM_001252684 /// NM_001252685 /// NM_153808 /// XM_006526980 /// XM_006526981	0.033825	-1.22878
1419689_at	23888	Gpc6	glypican 6	NM_001079844 /// NM_011821 /// XM_006518929	0.033825	-1.17473
1425287_at	230162	Zfp189	zinc finger protein 189	NM_001289901 /// NM_145547 /// XM_006537844 /// XM_006537845 /// XM_006537846	0.033825	1.1645
1424711_at	83921	Tmem2	transmembrane protein 2	NM_001033759 /// NM_031997 /// XM_006527486 /// XM_006527487	0.0340007	1.32086
1425545_x_at	14964 /// 14980	H2-D1 /// H2-L	histocompatibility 2, D region locus 1 /// histocompatibility 2, D region locus L	NM_001267808 /// NM_010380	0.0340007	-1.1619
1416872_at	56496	Tspan6	tetraspanin 6	NM_019656	0.0340007	-2.74464
1417955_at	72454	Ccdc71	coiled-coil domain containing 71	NM_133744 /// XM_006511836 /// XM_006511837	0.0340007	1.16566
1421489_a_at	67715	2010106E10Rik	RIKEN cDNA 2010106E10 gene	NM_001168590 /// NM_026333	0.0340007	1.30537
1420123_at	102791	Tcta	T cell leukemia translocation altered gene	NM_133986 /// XM_006511620	0.0340007	1.22959
1418146_a_at	19651	Rbl2	retinoblastoma-like 2	NM_001282000 /// NM_001282001 /// NM_011250	0.0340007	1.17556
1428237_at	433693	Akirin2	akirin 2	NM_001007589 /// NM_026019 /// XM_006538051	0.0342074	1.22912
1425792_a_at	19885	Rorc	RAR-related orphan receptor gamma	NM_001293734 /// NM_011281 /// NR_121656 /// XM_006501161 /// XM_006501162 /// XM_00650	0.0342074	1.59648
1451418_a_at	211949	Spsb4	splA/ryanodine receptor domain and SOCS box containing 4	NM_145134	0.0342074	2.44153
1418412_at	21987	Tpd52l1	tumor protein D52-like 1	NM_009413 /// XM_006512703 /// XM_006512704 /// XM_006512705	0.0342151	-1.29412
1451672_at	26385	Grk6	G protein-coupled receptor kinase 6	NM_001038018 /// NM_001112711 /// NM_001286063 /// NM_001286064 /// NM_001286065 /// NM	0.0342251	-1.26274
1424450_at	70355	Gprc5c	G protein-coupled receptor, family C, group 5, member C	NM_001110337 /// NM_001110338 /// NM_147217 /// XM_006534160 /// XM_006534161 /// XM_00	0.0342251	-1.49471
1451004_at	11480	Acvr2a	activin receptor IIA	NM_007396 /// XM_006497623	0.0342539	1.23111
1428214_at	66169	Tomm7	translocase of outer mitochondrial membrane 7 homolog (yeast)	NM_025394	0.0343601	-1.24615
1423185_a_at	67123	Ubap1	ubiquitin-associated protein 1	NM_001290454 /// NM_023305 /// XM_006538196 /// XM_006538197 /// XM_006538198 /// XM_00	0.0343601	1.14279
1419231_s_at	268482	Krt12	keratin 12	NM_010661 /// XM_006533413	0.0343601	2.31062
1417253_at	14300	Frg1	FSHD region gene 1	NM_013522	0.034465	1.21269
1427857_x_at	384515	abParts /// Igkv4-68 /// Igkv4-73 /// Igkv4-81	Parts of antibodies, mostly variable regions. /// immunoglobulin kappa variable 4-68 //	---	0.034465	-2.08428
1420373_at	60611	Foxj2	forkhead box J2	NM_021899	0.034465	1.26432
1424641_a_at	225160	Thoc1	THO complex 1	NM_153552	0.034465	-1.32674
1423873_at	67207	Lsm1	LSM1 homolog, U6 small nuclear RNA associated (S. cerevisiae)	NM_026032	0.034465	1.25112
1427419_x_at	12769	Ccr9	chemokine (C-C motif) receptor 9	NM_001166625 /// NM_009913	0.034465	-1.64108
1451151_s_at	52708	Zfp410	zinc finger protein 410	NM_001252582 /// NM_001252583 /// NM_144833 /// NR_045546 /// NR_045615 /// XM_00651608	0.034465	1.2655
1434736_at	217082	Hlf	hepatic leukemia factor	NM_172563 /// XM_006533004 /// XM_006533005 /// XM_006533006 /// XM_006533007	0.0345706	1.55605
1449436_s_at	22187 /// 218963	Gm1821 /// Ubb	ubiquitin pseudogene /// ubiquitin B	NM_011664 /// NR_002875 /// XM_006533159	0.0347587	1.04943
1425637_at	100463519	BB283400	expressed sequence BB283400	NR_038124	0.0348208	-1.16409
1434994_at	21945	Dedd	death effector domain-containing	NM_001128609 /// NM_011615 /// XM_006496738 /// XM_006496739 /// XM_006496740 /// XM_00	0.0348208	1.12349
1416243_a_at	66489	Rpl35	ribosomal protein L35	NM_025592	0.0348208	-1.18146
1451402_at	70601	Ecd	ecdysoneless homolog (Drosophila)	NM_027475	0.0348208	-1.21493
1451727_at	193116	Slu7	SLU7 splicing factor homolog (S. cerevisiae)	NM_148673 /// NM_198936 /// XM_006532582	0.0348384	1.16705
1447952_at	11992	Auh	AU RNA binding protein/enoyl-coenzyme A hydratase	NM_016709 /// XM_006516844 /// XM_006516845 /// XM_006516846 /// XR_382231	0.0348384	1.2616
1418287_a_at	12945	Dmbt1	deleted in malignant brain tumors 1	NM_007769 /// XM_006507298 /// XM_006507299 /// XM_006507300 /// XM_006507301 /// XM_00	0.0348384	-1.91819
1417243_at	102122	Fam192a	family with sequence similarity 192, member A	NM_028221 /// XM_006530539 /// XM_006530540 /// XM_006530541 /// XM_006530542	0.0348384	1.21537
1416046_a_at	66848	Fuca2	fucosidase, alpha-L- 2, plasma	NM_025799 /// XM_006512826 /// XM_006512827	0.034891	1.21801
1448200_at	21452	Tcn2	transcobalamin 2	NM_001130458 /// NM_001130459 /// NM_015749 /// XM_006514610 /// XM_006514611 /// XM_00	0.0349397	1.25347
1430694_at	---	---	---	---	0.0350024	1.42026
1419075_s_at	20208	Saa1	serum amyloid A 1	NM_009117 /// XM_006540724 /// XM_006540725 /// XM_006540726	0.0350024	-9.18065
1420795_at	14180	Fgf9	fibroblast growth factor 9	NM_013518 /// XM_006518553 /// XM_006518554	0.0350024	1.15785
1424792_at	208366	Rpp40	ribonuclease P 40 subunit	NM_145938 /// XM_006516631	0.0350024	-1.30512
1427860_at	667881	abParts /// Igkv6-13 /// Igkv6-14	Parts of antibodies, mostly variable regions. /// immunoglobulin kappa variable 6-13 //	---	0.0350024	-5.42764
1430820_a_at	70508	Bbx	bobby sox homolog (Drosophila)	NM_027444 /// XM_006522543 /// XM_006522544 /// XM_006522545 /// XM_006522546 /// XM_00	0.0350024	1.28091
1433883_at	326618	Tpm4	tropomyosin 4	NM_001001491	0.0350624	-1.2874
1425235_s_at	73368	Col20a1	collagen, type XX, alpha 1	NM_028518 /// XM_006500716 /// XM_006500717 /// XM_006500718 /// XM_006500719 /// XM_00	0.0350624	1.14173
1427348_at	230738	Zc3h12a	zinc finger CCCH type containing 12A	NM_153159	0.0350624	-1.29135
1427368_x_at	14159	Fes	feline sarcoma oncogene	NM_010194 /// XM_006540604 /// XM_006540605	0.0350624	-1.31613
1436890_at	227620	Uap1l1	UDP-N-acteylglucosamine pyrophosphorylase 1-like 1	NM_001033293 /// XR_374072 /// XR_374073 /// XR_374074 /// XR_374075	0.0351081	1.27191
1417090_at	19672	Rcn1	reticulocalbin 1	NM_009037	0.0351244	-1.3721
1451135_at	229906	Gtf2b	general transcription factor IIB	NM_145546	0.035154	1.21532
1420047_at	68877	Maf1	MAF1 homolog (S. cerevisiae)	NM_001164607 /// NM_001164608 /// NM_026859 /// XM_006521337 /// XM_006521338 /// XM_00	0.0352674	1.37603
1419186_a_at	20452	St8sia4	ST8 alpha-N-acetyl-neuraminide alpha-2,8-sialyltransferase 4	NM_001159745 /// NM_009183 /// XM_006529275	0.0352674	-1.39339
1424642_at	225160	Thoc1	THO complex 1	NM_153552	0.0352674	-1.20855
1415973_at	17118	Marcks	myristoylated alanine rich protein kinase C substrate	NM_008538	0.0352674	-1.26054
1431768_a_at	71974	Prmt3	protein arginine N-methyltransferase 3	NM_133740 /// XM_006541210 /// XM_006541211	0.0352674	-1.26562
1422084_at	12169	Bmx	BMX non-receptor tyrosine kinase	NM_009759	0.0352674	-2.92463
1419658_at	15040 /// 667803 /// 102641046	C920025E04Rik /// H2-T23 /// LOC102641046	RIKEN cDNA C920025E04 gene /// histocompatibility 2, T region locus 23 /// h-2 class I	NM_001271005 /// NM_010398 /// XM_003945738 /// XM_006523703 /// XM_006524800 /// XM_00	0.0352674	1.75842
1416094_at	11502	Adam9	a disintegrin and metallopeptidase domain 9 (meltrin gamma)	NM_001270996 /// NM_007404 /// XM_006508986	0.0352674	-1.18176
1419125_at	19253	Ptpn18	protein tyrosine phosphatase, non-receptor type 18	NM_011206 /// XM_006495800	0.0352674	-1.71102
1437690_x_at	104318	Csnk1d	casein kinase 1, delta	NM_027874 /// NM_139059	0.0352674	1.20536
1416274_at	83429	Ctns	cystinosis, nephropathic	NM_031251 /// XM_006534532 /// XM_006534533 /// XM_006534534 /// XM_006534535 /// XM_00	0.0352674	1.21377
1442006_at	---	---	---	---	0.035505	1.22264
1451066_at	77582	Mboat7	membrane bound O-acyltransferase domain containing 7	NM_029934 /// XM_006540432 /// XM_006540433	0.0355826	1.20902
1460367_at	73389	Hbp1	high mobility group box transcription factor 1	NM_153198 /// NM_177993 /// XM_006515227 /// XM_006515228 /// XM_006515229	0.0355826	1.28922
1426625_at	78834	Zfp623	zinc finger protein 623	NM_030199 /// XM_006521543	0.0355982	1.22322
1417178_at	54120	Gipc2	GIPC PDZ domain containing family, member 2	NM_016867	0.0355982	1.22597
1418717_at	64658	Mrps25	mitochondrial ribosomal protein S25	NM_025578	0.0356263	1.23633
1434541_x_at	20218	Khdrbs1	KH domain containing, RNA binding, signal transduction associated 1	NM_011317 /// NR_045036 /// XR_376300 /// XR_390162	0.0356968	-1.16595
1416858_a_at	30795	Fkbp3	FK506 binding protein 3	NM_013902	0.0356968	-1.28499
1421595_at	58227	Fam184b	family with sequence similarity 184, member B	NM_021416	0.0356968	1.69849
1424418_at	208638	Slc25a38	solute carrier family 25, member 38	NM_144793 /// XM_006512018 /// XM_006512019 /// XM_006512020 /// XM_006512021	0.035755	1.23788
1433448_at	229517	Slc25a44	solute carrier family 25, member 44	NM_001145876 /// NM_001145877 /// NM_001281795 /// NM_178696 /// XM_006501347	0.035755	1.49294
1431530_a_at	56224	Tspan5	tetraspanin 5	NM_019571 /// NR_121195 /// XM_006501736 /// XM_006501737 /// XR_375551 /// XR_375552	0.035755	1.39932
1421664_a_at	56291	Styx	serine/threonine/tyrosine interaction protein	NM_019637 /// XR_383195	0.035755	-1.2165
1427970_at	71131	Zfp689	zinc finger protein 689	NM_175163	0.0358265	1.27782
1449507_a_at	16423	Cd47	CD47 antigen (Rh-related antigen, integrin-associated signal transducer)	NM_010581 /// XM_006521806 /// XM_006521807 /// XM_006521808 /// XM_006521809 /// XM_00	0.0358265	-1.28352
1438248_at	18552	Pcsk5	proprotein convertase subtilisin/kexin type 5	NM_001163144 /// NM_001190483 /// XM_006526759 /// XM_006526760 /// XM_006526761 /// XR	0.0362569	1.41958
1420249_s_at	20305	Ccl6	chemokine (C-C motif) ligand 6	NM_009139	0.0362569	-1.35311
1425684_at	67861	Akr1b10	aldo-keto reductase family 1, member B10 (aldose reductase)	NM_172398 /// XM_006506527	0.0362856	-1.35514
1423125_at	13175	Dclk1	doublecortin-like kinase 1	NM_001111051 /// NM_001111052 /// NM_001111053 /// NM_001195538 /// NM_001195539 /// NM	0.0367693	-1.30549
1424975_at	233186	Siglec5	sialic acid binding Ig-like lectin 5	NM_001271019 /// NM_145581 /// XM_006540816 /// XM_006540817	0.0368197	-4.33435
1426820_at	72503	2610507B11Rik	RIKEN cDNA 2610507B11 gene	NM_001002004 /// XM_006534312 /// XM_006534313 /// XR_388535 /// XR_388536	0.0368699	1.22338
1435077_at	228790	Asxl1	additional sex combs like 1	NM_001039939 /// XM_006499330 /// XR_374455	0.0369522	1.2192
1427093_at	69020	Zfp707	zinc finger protein 707	NM_001081065 /// XM_006521340 /// XM_006521341	0.0369522	1.31763
1449732_at	22697	Zscan21	zinc finger and SCAN domain containing 21	NM_001044703 /// NM_001044704 /// NM_001044705 /// NM_011757 /// XM_006504566	0.0369522	1.42879
1456293_s_at	66671	Ccnh	cyclin H	NM_023243 /// XM_006517324 /// XM_006517325	0.0369522	-1.20674
1420125_at	102791	Tcta	T cell leukemia translocation altered gene	NM_133986 /// XM_006511620	0.0369522	1.36705
1419582_at	72082	Cyp2c55	cytochrome P450, family 2, subfamily c, polypeptide 55	NM_028089 /// XM_006527355	0.0370555	1.9716
1416690_at	56055	Gtpbp2	GTP binding protein 2	NM_001145979 /// NM_019581 /// XM_006524651 /// XM_006524652 /// XR_385347 /// XR_38534	0.0370555	1.26368
1450311_at	110893	Slc8a3	solute carrier family 8 (sodium/calcium exchanger), member 3	NM_001167920 /// NM_080440 /// XM_006515411 /// XM_006515412 /// XM_006515413 /// XM_00	0.0370555	-1.12317
1424454_at	211499	Tmem87a	transmembrane protein 87A	NM_001110496 /// NM_001110497 /// NM_173734 /// XM_006499077 /// XR_374435	0.0371198	1.20497
1416605_at	52530	Nhp2	NHP2 ribonucleoprotein	NM_026631	0.0373351	-1.54278
1416393_at	14791	Emg1	EMG1 nucleolar protein homolog (S. cerevisiae)	NM_013536	0.037977	-1.23604
1421834_at	18719	Pip5k1b	phosphatidylinositol-4-phosphate 5-kinase, type 1 beta	NM_008846 /// XM_006526763	0.0380587	1.18786
1456140_at	65100	Zic5	zinc finger protein of the cerebellum 5	NM_022987 /// XM_006519357	0.0380943	-1.29982
1430681_at	68631	Cryl1	crystallin, lambda 1	NM_030004	0.0385418	1.67872
1425020_at	217379	Ubxn2a	UBX domain protein 2A	NM_145441 /// XR_381186	0.0386145	1.23431
1425421_at	100504538	Gm20274	predicted gene, 20274	XM_003084732 /// XM_003086640	0.0386145	-1.38214
1415768_a_at	67615	Ube2r2	ubiquitin-conjugating enzyme E2R 2	NM_026275	0.0389583	1.28857
1452482_at	13867	Erbb3	v-erb-b2 erythroblastic leukemia viral oncogene homolog 3 (avian)	NM_010153	0.0390688	1.30646
1452026_a_at	66350	Pla2g12a	phospholipase A2, group XIIA	NM_001286948 /// NM_023196 /// NM_183423 /// NR_104611	0.0390688	-1.28899
1420062_at	---	---	---	---	0.0390688	-1.15771
1424276_at	74718	Snx16	sorting nexin 16	NM_001127191 /// NM_029068 /// XR_387523 /// XR_387524	0.0391365	1.21173
1435448_at	12125	Bcl2l11	BCL2-like 11 (apoptosis facilitator)	NM_001284410 /// NM_001291016 /// NM_009754 /// NM_207680 /// NM_207681 /// XM_00649861	0.0391365	1.51578
1426754_x_at	216197	Ckap4	cytoskeleton-associated protein 4	NM_175451	0.0392514	-1.33327
1419058_at	64424	Polr1e	polymerase (RNA) I polypeptide E	NM_001285800 /// NM_022811	0.039337	-1.22489
1415987_at	110611	Hdlbp	high density lipoprotein (HDL) binding protein	NM_133808 /// XM_006529073 /// XM_006529074 /// XM_006529075 /// XM_006529076 /// XM_00	0.039337	1.21107
1419102_at	20466	Sin3a	transcriptional regulator, SIN3A (yeast)	NM_001110350 /// NM_001110351 /// NM_011378 /// XM_006510890 /// XM_006510891 /// XM_00	0.039337	1.40033
1454690_at	16151	Ikbkg	inhibitor of kappaB kinase gamma	NM_001136067 /// NM_001161421 /// NM_001161422 /// NM_001161423 /// NM_001161424 /// NM	0.039337	1.19048
1450405_at	56284	Mrpl19	mitochondrial ribosomal protein L19	NM_026490	0.039337	-1.63402
1448561_at	17970	Ncf2	neutrophil cytosolic factor 2	NM_010877 /// XM_006529235 /// XM_006529236 /// XM_006529237	0.039337	-1.46262
1415890_at	23971	Papss1	3'-phosphoadenosine 5'-phosphosulfate synthase 1	NM_001289477 /// NM_001289478 /// NM_001289479 /// NM_011863 /// XM_006501455 /// XM_00	0.039337	1.38836
1428165_at	66700	Chmp3	charged multivesicular body protein 3	NM_025783 /// XM_006506480 /// XM_006506481 /// XM_006506482	0.039337	1.28317
1460438_at	217779	Lysmd1	LysM, putative peptidoglycan-binding, domain containing 1	NM_153121	0.039337	1.37248
1426238_at	12153	Bmp1	bone morphogenetic protein 1	NM_009755 /// NR_033241 /// XM_006518459 /// XM_006518460 /// XM_006518461 /// XM_00651	0.039337	1.49058
1451275_at	75089	Uhrf1bp1l	UHRF1 (ICBP90) binding protein 1-like	NM_029166 /// XM_006514263 /// XM_006514264 /// XM_006514265 /// XM_006514266 /// XR_38	0.039337	1.19337
1418857_at	20500	Slc13a2	solute carrier family 13 (sodium-dependent dicarboxylate transporter), member 2	NM_022411 /// XM_006532645 /// XM_006532646 /// XM_006532647 /// XM_006532648 /// XM_00	0.039337	1.28241
1451677_at	67608	Narf	nuclear prelamin A recognition factor	NM_026272	0.0393769	1.35613
1419258_at	21399	Tcea1	transcription elongation factor A (SII) 1	NM_001159750 /// NM_001159751 /// NM_011541	0.0395134	-1.24494
1418641_at	16822	Lcp2	lymphocyte cytosolic protein 2	NM_010696	0.0398431	-1.31558
1456700_x_at	17118	Marcks	myristoylated alanine rich protein kinase C substrate	NM_008538	0.0398937	-1.29614
1451893_s_at	14924	Magi1	membrane associated guanylate kinase, WW and PDZ domain containing 1	NM_001029850 /// NM_001083320 /// NM_001083321 /// NM_001286784 /// NM_001286785 /// NM	0.0398937	1.27551
1417741_at	110095	Pygl	liver glycogen phosphorylase	NM_133198	0.0398937	-2.45234
1424574_at	73130	Tmed5	transmembrane emp24 protein transport domain containing 5	NM_028876 /// XM_006535238 /// XM_006535239 /// XM_006535240	0.0398937	-1.29363
1426287_at	246103	Atxn7	ataxin 7	NM_139227 /// XM_006518015 /// XM_006518016 /// XM_006518017 /// XM_006518018	0.0398937	1.50562
1455625_at	24075	Taf10	TAF10 RNA polymerase II, TATA box binding protein (TBP)-associated factor	NM_020024 /// XM_006507814	0.0398937	1.30348
1436021_at	213006	Mfsd4	major facilitator superfamily domain containing 4	NM_001114662 /// NM_172510 /// XM_006529343 /// XM_006529344 /// XM_006529345 /// XR_38	0.0398937	-2.02327
1434500_at	117160	Ttyh2	tweety homolog 2 (Drosophila)	NM_053273	0.0398937	1.284
1451784_x_at	14964	H2-D1	histocompatibility 2, D region locus 1	NM_010380	0.0398937	-1.17387
1424748_at	231050	Galnt11	UDP-N-acetyl-alpha-D-galactosamine:polypeptide N-acetylgalactosaminyltransferase 11	NM_144908 /// XM_006535681	0.0398937	1.18044
1451569_at	22026	Nr2c2	nuclear receptor subfamily 2, group C, member 2	NM_011630 /// XM_006505902 /// XM_006505903 /// XM_006505904 /// XM_006505905 /// XM_00	0.0398937	1.58194
1451681_at	216454	BC089597	cDNA sequence BC089597	NM_145424	0.0398937	2.26608
1415685_at	76784	Mtif2	mitochondrial translational initiation factor 2	NM_001282118 /// NM_001282119 /// NM_001282120 /// NM_133767 /// XM_006514891 /// XM_00	0.0399129	-1.34471
1423152_at	56491	Vapb	vesicle-associated membrane protein, associated protein B and C	NM_019806	0.0399558	1.20013
1426884_at	68477	Rmnd5a	required for meiotic nuclear division 5 homolog A (S. cerevisiae)	NM_024288 /// XM_006506539	0.0399558	1.2716
1433433_at	217127	Kat7	K(lysine) acetyltransferase 7	NM_001195003 /// NM_001195004 /// NM_177619 /// XM_006533013 /// XM_006533014 /// XM_00	0.0399558	1.12218
1435666_at	546071	Mast3	microtubule associated serine/threonine kinase 3	NM_199308 /// XM_006509707 /// XM_006509708 /// XM_006509709 /// XM_006509710 /// XM_00	0.0400013	1.43734
1438154_x_at	67513	2610002J02Rik	RIKEN cDNA 2610002J02 gene	NM_001190445 /// NR_033802 /// XM_006539119	0.0401272	1.19586
1423549_at	55963	Slc1a4	solute carrier family 1 (glutamate/neutral amino acid transporter), member 4	NM_018861	0.0402698	-1.41352
1418274_at	68051 /// 621832 /// 668830 /// 100043462	Gm10349 /// Gm9386 /// Nutf2 /// Nutf2-ps1	predicted gene 10349 /// predicted pseudogene 9386 /// nuclear transport factor 2 /// n	NM_026532 /// NR_033574 /// XM_001003873 /// XM_001473957 /// XM_006531325 /// XM_00654	0.0402698	-1.29358
1428070_at	74126	Syvn1	synovial apoptosis inhibitor 1, synoviolin	NM_001164709 /// NM_028769 /// XM_006531850	0.0404119	1.37232
1448283_a_at	50995	Uba2	ubiquitin-like modifier activating enzyme 2	NM_016682	0.0404119	-1.16276
1417695_a_at	20652	Soat1	sterol O-acyltransferase 1	NM_009230 /// XM_006496719	0.0404119	-1.4181
1460698_a_at	66286	Sec11c	SEC11 homolog C (S. cerevisiae)	NM_025468 /// XM_006526150	0.0404119	-1.30497
1428662_a_at	74318	Hopx	HOP homeobox	NM_001159900 /// NM_001159901 /// NM_175606	0.0404639	-1.25944
1428572_at	70350	Basp1	brain abundant, membrane attached signal protein 1	NM_027395	0.0404639	-1.53404
1421179_at	117160	Ttyh2	tweety homolog 2 (Drosophila)	NM_053273	0.0404639	1.16982
1454970_at	231889	Bud31	BUD31 homolog (yeast)	NM_001008705 /// XM_006504826 /// XM_006504827	0.0404639	1.23774
1452742_at	67095	Trak1	trafficking protein, kinesin binding 1	NM_175114 /// XM_006512221 /// XM_006512222 /// XM_006512223 /// XM_006512224 /// XM_00	0.0404639	1.17999
1417696_at	20652	Soat1	sterol O-acyltransferase 1	NM_009230 /// XM_006496719	0.0405748	-1.36189
1422864_at	12394	Runx1	runt related transcription factor 1	NM_001111021 /// NM_001111022 /// NM_001111023 /// NM_009821 /// XM_006522882	0.0405748	-1.44331
1427209_at	116848	Baz2a	bromodomain adjacent to zinc finger domain, 2A	NM_054078 /// XM_006513104 /// XM_006513105 /// XM_006513106 /// XM_006513107 /// XM_00	0.0406566	1.33177
1450101_a_at	99470	Magi3	membrane associated guanylate kinase, WW and PDZ domain containing 3	NM_001159354 /// NM_133853	0.0406688	1.2299
1425016_at	13844	Ephb2	Eph receptor B2	NM_001290753 /// NM_010142 /// XM_006538531 /// XM_006538532 /// XM_006538533 /// XM_00	0.0408875	-1.21942
1416880_at	17210	Mcl1	myeloid cell leukemia sequence 1	NM_008562 /// XM_006501088	0.0409036	1.26693
AFFX-MUR_b2_at	---	---	---	---	0.0409036	-1.3121
1449051_at	19013	Ppara	peroxisome proliferator activated receptor alpha	NM_001113418 /// NM_011144 /// XM_006520619 /// XM_006520620 /// XM_006520621 /// XM_00	0.0409036	1.34777
1418165_at	16429 /// 493583	Itln1 /// Itlnb	intelectin 1 (galactofuranose binding) /// intelectin b	NM_001007552 /// NM_010584 /// XM_006496676	0.0409036	-1.43596
1416662_at	192166	Sardh	sarcosine dehydrogenase	NM_138665 /// XM_006497788 /// XM_006497789	0.0409036	1.36452
1417340_at	30926 /// 620016	Glrx3 /// Gm12669	glutaredoxin 3 /// glutaredoxin 3 pseudogene	NM_023140 /// NR_033611 /// XM_006507916	0.0409036	-1.28472
1450050_at	15260	Hira	histone cell cycle regulation defective homolog A (S. cerevisiae)	NM_001005228 /// NM_010435 /// XM_006521798 /// XM_006521799 /// XM_006521800 /// XM_00	0.0409036	1.19534
1454870_x_at	52710	Slc52a2	solute carrier protein 52, member 2	NM_029643 /// XM_006521151	0.0409036	1.41573
1451823_at	229927	Clca4	chloride channel calcium activated 4	NM_139148	0.0409103	-1.72756
1418955_at	22755	Zfp93	zinc finger protein 93	NM_009567	0.0411665	1.31649
1416736_at	192160	Casc3	cancer susceptibility candidate 3	NM_138660	0.0411731	1.2454
1424271_at	13175	Dclk1	doublecortin-like kinase 1	NM_001111051 /// NM_001111052 /// NM_001111053 /// NM_001195538 /// NM_001195539 /// NM	0.0411731	-2.91339
1456120_at	70354	Secisbp2l	SECIS binding protein 2-like	NM_133725 /// NM_177608 /// XM_006500156	0.0412924	1.44731
1449377_at	66257	Nicn1	nicolin 1	NM_025449	0.0414462	1.30935
1438115_a_at	26941	Slc9a3r1	solute carrier family 9 (sodium/hydrogen exchanger), member 3 regulator 1	NM_012030 /// XM_006533443	0.0414766	1.15689
1456005_a_at	12125	Bcl2l11	BCL2-like 11 (apoptosis facilitator)	NM_001284410 /// NM_001291016 /// NM_009754 /// NM_207680 /// NM_207681 /// XM_00649861	0.0416623	1.60356
1416795_at	68631	Cryl1	crystallin, lambda 1	NM_030004	0.0417367	1.15129
1428475_at	66225 /// 433748 /// 100043002	Llph /// Llph-ps1 /// Llph-ps2	LLP homolog, long-term synaptic facilitation (Aplysia) /// LLP homolog, pseudogene 1 //	NM_025431 /// XM_001477326 /// XM_006513954 /// XM_006543879 /// XM_006544547 /// XM_90	0.0417621	-1.19409
1449224_at	56843	Trpm5	transient receptor potential cation channel, subfamily M, member 5	NM_020277 /// XM_006508645 /// XM_006508646	0.0418283	-1.68679
1417469_at	27045	Nit1	nitrilase 1	NM_001242580 /// NM_012049 /// XM_006496866	0.0418283	1.28579
1448263_a_at	66054	Cndp2	CNDP dipeptidase 2 (metallopeptidase M20 family)	NM_001289531 /// NM_023149	0.0418477	1.23321
1451586_at	110213	Tmbim6	transmembrane BAX inhibitor motif containing 6	NM_001171034 /// NM_001171035 /// NM_001171036 /// NM_026669	0.0418477	1.18191
1427620_at	78309	Cul9	cullin 9	NM_001081335 /// XM_006525133 /// XM_006525134 /// XM_006525135 /// XM_006525136 /// XM	0.041936	1.25265
1427339_at	230810	Slc30a2	solute carrier family 30 (zinc transporter), member 2	NM_001039677 /// XM_006538755 /// XM_006538756 /// XR_390737	0.041936	1.48401
1418372_at	11564	Adsl	adenylosuccinate lyase	NM_009634 /// XM_006520320 /// XM_006520321 /// XM_006520322	0.041936	-1.76835
1448171_at	20439	Siah2	seven in absentia 2	NM_009174	0.041936	1.24071
1420788_at	50928	Klrg1	killer cell lectin-like receptor subfamily G, member 1	NM_016970	0.041936	-1.2
1416592_at	93692	Glrx	glutaredoxin	NM_053108 /// XM_006517477	0.041936	1.20233
1449048_s_at	19341	Rab4a	RAB4A, member RAS oncogene family	NM_009003 /// XM_006530773	0.041948	1.33948
1428215_x_at	66169	Tomm7	translocase of outer mitochondrial membrane 7 homolog (yeast)	NM_025394	0.0420208	-1.17152
1437389_x_at	20218	Khdrbs1	KH domain containing, RNA binding, signal transduction associated 1	NM_011317 /// NR_045036 /// XR_376300 /// XR_390162	0.0421319	-1.17833
1431421_x_at	66494	Prelid1	PRELI domain containing 1	NM_025596	0.0421396	1.08317
1418333_at	17764	Mtf1	metal response element binding transcription factor 1	NM_008636 /// XM_006502830 /// XM_006502831 /// XM_006502832	0.0421396	1.3051
1417523_at	56193	Plek	pleckstrin	NM_019549	0.0421396	-1.20611
1449477_s_at	170441	Slc2a10	solute carrier family 2 (facilitated glucose transporter), member 10	NM_130451	0.0421396	-1.18851
1416195_at	19062	Inpp5k	inositol polyphosphate 5-phosphatase K	NM_008916 /// XM_006532507 /// XM_006532508 /// XR_388367	0.0421396	1.32099
1426882_at	100763	Ube3c	ubiquitin protein ligase E3C	NM_133907	0.0421396	1.13205
1417821_at	110956	D17H6S56E-5	DNA segment, Chr 17, human D6S56E 5	NM_033075	0.0421396	-1.49993
1424938_at	70358	Steap1	six transmembrane epithelial antigen of the prostate 1	NM_027399 /// XM_006503601	0.042176	-1.4362
AFFX-r2-Bs-dap-M_at	---	---	---	---	0.042176	-1.45728
1456724_x_at	216853	Wrap53	WD repeat containing, antisense to Trp53	NM_144824 /// XM_006532899 /// XM_006532900 /// XR_388402	0.042176	1.33095
1423313_at	18583	Pde7a	phosphodiesterase 7A	NM_001122759 /// NM_008802 /// XM_006535405 /// XM_006535406 /// XM_006535407 /// XM_00	0.0422379	1.32421
1438179_s_at	58523	Elp2	elongator acetyltransferase complex subunit 2	NM_021448 /// XM_006526129 /// XM_006526130	0.0422394	1.16781
1452222_at	22288	Utrn	utrophin	NM_011682 /// XM_006512706 /// XM_006512707 /// XM_006512708 /// XM_006512709 /// XM_00	0.042303	-1.14395
1452304_a_at	54324	Arhgef5	Rho guanine nucleotide exchange factor (GEF) 5	NM_133674 /// XM_006506387	0.0423868	1.25166
1427457_a_at	12153	Bmp1	bone morphogenetic protein 1	NM_009755 /// NR_033241 /// XM_006518459 /// XM_006518460 /// XM_006518461 /// XM_00651	0.0423868	1.56437
1418540_a_at	19267	Ptpre	protein tyrosine phosphatase, receptor type, E	NM_011212 /// XM_006507458 /// XM_006507459 /// XM_006507460 /// XM_006507461 /// XM_00	0.0424495	1.34584
1433936_at	68332	Sdhaf1	succinate dehydrogenase complex assembly factor 1	NM_001033140	0.0424495	-1.2233
1437381_x_at	52710	Slc52a2	solute carrier protein 52, member 2	NM_029643 /// XM_006521151	0.042479	1.34839
1425393_a_at	26400	Map2k7	mitogen-activated protein kinase kinase 7	NM_001042557 /// NM_001164172 /// NM_001291777 /// NM_001291778 /// NM_001291783 /// NM	0.0425117	1.27258
1448141_at	74778	Rrp7a	ribosomal RNA processing 7 homolog A (S. cerevisiae)	NM_029101 /// XR_384053	0.0427064	1.22934
1438563_s_at	64660	Mrps24	mitochondrial ribosomal protein S24	NM_026080 /// XM_006514770	0.042836	-1.23092
1433910_at	214290	Zcchc6	zinc finger, CCHC domain containing 6	NM_153538 /// XM_006517207 /// XM_006517208 /// XM_006517209 /// XR_382428 /// XR_38242	0.0428892	1.326
1448480_at	66164	Nip7	nuclear import 7 homolog (S. cerevisiae)	NM_001164472 /// NM_025391 /// NR_028367	0.0428892	-1.39587
1427965_at	381760	Ssbp1	single-stranded DNA binding protein 1	NM_001286663 /// NM_001286664 /// NM_028358 /// NM_212468 /// XM_006506328 /// XM_00650	0.0428892	-1.15456
1422591_at	27224	Tceb3	transcription elongation factor B (SIII), polypeptide 3	NM_013736	0.0428892	1.22345
AFFX-r2-Bs-dap-5_at	---	---	---	---	0.0433415	-1.51338
1426428_at	69009	Thap7	THAP domain containing 7	NM_026909 /// XM_006522511 /// XM_006522512 /// XM_006522513 /// XM_006522514	0.0433783	1.1487
1450009_at	17002	Ltf	lactotransferrin	NM_008522	0.0434335	-1.2979
1435800_a_at	56449	Ybx3	Y box protein 3	NM_011733 /// NM_139117	0.0434335	-1.18986
1422707_at	30955	Pik3cg	phosphoinositide-3-kinase, catalytic, gamma polypeptide	NM_001146200 /// NM_001146201 /// NM_020272 /// XM_006515112 /// XM_006515113	0.0434335	-1.90404
1422687_at	18176	Nras	neuroblastoma ras oncogene	NM_010937 /// XM_006501118 /// XM_006501119 /// XM_006501120 /// XM_006501121 /// XM_00	0.0434335	-1.27586
1416194_at	13120	Cyp4b1	cytochrome P450, family 4, subfamily b, polypeptide 1	NM_007823	0.0434335	1.44437
1424317_at	67283	Slc25a19	solute carrier family 25 (mitochondrial thiamine pyrophosphate carrier), member 19	NM_001252384 /// NM_001252394 /// NM_001252395 /// NM_001252396 /// NM_026071 /// XM_00	0.0434335	1.20452
1424104_at	68592	Syf2	SYF2 homolog, RNA splicing factor (S. cerevisiae)	NM_026780	0.0434335	1.20369
1448405_a_at	58521	Eid1	EP300 interacting inhibitor of differentiation 1	NM_025613	0.0434335	1.42301
1421739_a_at	17179	Matk	megakaryocyte-associated tyrosine kinase	NM_001285853 /// NM_001285854 /// NM_001285855 /// NM_010768 /// XM_006513294 /// XM_00	0.0434335	-2.57903
1419122_at	17299	Mettl1	methyltransferase like 1	NM_010792 /// XM_006513312 /// XM_006513313	0.0435981	-1.25883
1424288_at	231803	Mepce	methylphosphate capping enzyme	NM_144913 /// XM_006504572	0.0437448	1.37494
1423881_at	52036	Ppp6r3	protein phosphatase 6, regulatory subunit 3	NM_001164159 /// NM_028999 /// NM_029456 /// XM_006531789 /// XM_006531790 /// XM_00653	0.0441788	1.16751
1420673_a_at	93732	Acox2	acyl-Coenzyme A oxidase 2, branched chain	NM_001161667 /// NM_053115 /// XM_006518108 /// XM_006518109	0.0444486	1.75706
1438233_at	226151	Fam178a	family with sequence similarity 178, member A	NM_001081225 /// NM_172638 /// XM_006526999 /// XM_006527000 /// XM_006527001 /// XM_00	0.0444486	1.23212
1417755_at	106021	Topors	topoisomerase I binding, arginine/serine-rich	NM_134097	0.0444486	1.18664
1422483_a_at	13063	Cycs	cytochrome c, somatic	NM_007808	0.0444486	-1.2574
1452768_at	21766	Tex261	testis expressed gene 261	NM_009357 /// XM_006505886 /// XM_006505887 /// XM_006505888	0.0444486	1.24424
1420426_at	17922	Myo7b	myosin VIIB	NM_032394	0.044519	1.19271
1438223_at	---	---	---	---	0.044519	-1.32095
1416634_at	68250	Fam96a	family with sequence similarity 96, member A	NM_026635 /// XM_006511397	0.0447043	-1.1744
1424126_at	11655	Alas1	aminolevulinic acid synthase 1	NM_001291835 /// NM_020559 /// XM_006511632	0.0447292	1.22465
1422484_at	13063	Cycs	cytochrome c, somatic	NM_007808	0.0447362	-1.25763
1425113_x_at	---	---	---	---	0.0447362	-1.19894
1426014_a_at	72040	Cdhr5	cadherin-related family member 5	NM_001114322 /// NM_028069 /// XM_006536260	0.0447362	1.1914
1417754_at	106021	Topors	topoisomerase I binding, arginine/serine-rich	NM_134097	0.0450207	1.17543
1418130_at	74754	Dhcr24	24-dehydrocholesterol reductase	NM_053272	0.0450655	1.21945
1418931_at	67709	Reg4	regenerating islet-derived family, member 4	NM_026328	0.0450655	-3.49402
1431040_at	328092	Dtd2	D-tyrosyl-tRNA deacylase 2	NM_029545 /// XM_006516017 /// XM_006516018 /// XM_006516019	0.0450655	1.20097
AFFX-DapX-3_at	---	---	---	---	0.0450655	-1.38975
1433705_at	449521	Zfp213	zinc finger protein 213	NM_001033496	0.0450655	1.20111
1452117_a_at	23880	Fyb	FYN binding protein	NM_001278269 /// NM_011815 /// XM_006519982 /// XM_006519983 /// XM_006519984 /// XM_00	0.0450655	-1.70461
1427267_at	231861	Tnrc18	trinucleotide repeat containing 18	NM_001122730 /// NM_178242 /// XM_006504687 /// XM_006504688 /// XM_006504689 /// XM_00	0.0450655	1.35548
1437874_s_at	15212	Hexb	hexosaminidase B	NM_010422	0.0450655	1.31589
1422510_at	69274	Ctdspl	CTD (carboxy-terminal domain, RNA polymerase II, polypeptide A) small phosphatase-like	NM_133710 /// XM_006512262 /// XM_006512263	0.0450655	1.37167
1418134_at	67453	Slc25a46	solute carrier family 25, member 46	NM_026165 /// XM_006526185 /// XM_006526186	0.0450655	1.17748
1422721_at	83813	Tnk1	tyrosine kinase, non-receptor, 1	NM_031880 /// XM_006534554 /// XM_006534555	0.0450655	1.28845
1417776_at	12007	Azgp1	alpha-2-glycoprotein 1, zinc	NM_013478	0.0450655	-1.31332
1416938_at	66121	Chchd1	coiled-coil-helix-coiled-coil-helix domain containing 1	NM_025366	0.0450655	-1.34571
1450911_at	19035	Ppib	peptidylprolyl isomerase B	NM_011149	0.0450655	-1.09772
1437101_at	50523	Lats2	large tumor suppressor 2	NM_015771 /// NM_153382 /// XM_006519223 /// XM_006519224 /// XM_006519225	0.0451026	1.37082
1419476_at	58860	Adamdec1	ADAM-like, decysin 1	NM_021475	0.0451788	-1.54296
1436780_at	108155	Ogt	O-linked N-acetylglucosamine (GlcNAc) transferase (UDP-N-acetylglucosamine:polypeptide-	NM_001290535 /// NM_139144 /// XM_006527736 /// XM_006527737 /// XM_006527738	0.0451788	1.52282
1418399_at	105440	Kctd9	potassium channel tetramerisation domain containing 9	NM_001111028 /// NM_001285933 /// NM_134073 /// XM_006518340 /// XM_006518341 /// XM_00	0.0452393	1.12276
1423662_at	70495	Atp6ap2	ATPase, H+ transporting, lysosomal accessory protein 2	NM_027439	0.0452393	-1.18543
1418783_at	56843	Trpm5	transient receptor potential cation channel, subfamily M, member 5	NM_020277 /// XM_006508645 /// XM_006508646	0.0452394	-2.9585
1417346_at	66824	Pycard	PYD and CARD domain containing	NM_023258	0.0452394	-1.3939
1424691_at	381356	Cacfd1	calcium channel flower domain containing 1	NM_001243239 /// NM_001243240 /// NM_029862 /// XM_006498159 /// XM_006498160	0.0452394	-1.27291
1420712_a_at	15451	Hpn	hepsin	NM_001110252 /// NM_001276269 /// NM_008281 /// XM_006539561	0.0452394	-1.12073
1416943_at	22194	Ube2e1	ubiquitin-conjugating enzyme E2E 1	NM_009455	0.0452394	-1.3077
1426877_a_at	66923	Pbrm1	polybromo 1	NM_001081251 /// NM_025847 /// XM_006519402 /// XM_006519403 /// XM_006519404 /// XM_00	0.0452741	-1.25764
1455915_at	14426	Galnt4	UDP-N-acetyl-alpha-D-galactosamine:polypeptide N-acetylgalactosaminyltransferase 4	NM_015737	0.0452741	-1.25599
1423358_at	107522	Ece2	endothelin converting enzyme 2	NM_025462 /// NM_139293 /// NM_177940 /// NM_177941 /// NM_177942 /// XM_006521691 ///	0.0456007	-1.25427
1422865_at	12394	Runx1	runt related transcription factor 1	NM_001111021 /// NM_001111022 /// NM_001111023 /// NM_009821 /// XM_006522882	0.0457809	-1.55592
1438318_x_at	68966	Ngdn	neuroguidin, EIF4E binding protein	NM_026890	0.0457809	1.17396
1452089_at	12298	Cacnb4	calcium channel, voltage-dependent, beta 4 subunit	NM_001037099 /// NM_001285426 /// NM_001285427 /// NM_001285428 /// NM_146123 /// XM_00	0.0457809	-1.17359
1415970_at	12864	Cox6c	cytochrome c oxidase subunit VIc	NM_053071	0.0457941	-1.10777
1421900_at	15467	Eif2ak1	eukaryotic translation initiation factor 2 alpha kinase 1	NM_013557	0.0458299	1.21819
1439435_x_at	18655	Pgk1	phosphoglycerate kinase 1	NM_008828	0.0462235	1.11548
1424665_at	237943	Gpatch8	G patch domain containing 8	NM_001159492 /// XM_006533248 /// XM_006533249 /// XM_006533250 /// XM_006533251 /// XM	0.0462235	1.41944
1416068_at	85305	Kars	lysyl-tRNA synthetase	NM_001130868 /// NM_001286384 /// NM_053092 /// XM_006531519	0.0462235	-1.19082
1424945_at	83453	Chrdl1	chordin-like 1	NM_001114385 /// NM_031258 /// XM_006529001 /// XM_006529002 /// XM_006529003	0.0462235	1.23995
1437044_a_at	14466	Gba	glucosidase, beta, acid	NM_001077411 /// NM_008094 /// NR_122037 /// XM_006500997 /// XM_006500998	0.0462235	1.26265
1452497_a_at	18021	Nfatc3	nuclear factor of activated T cells, cytoplasmic, calcineurin dependent 3	NM_010901 /// XM_006530753 /// XM_006530754	0.0463474	1.3041
1448690_at	16525	Kcnk1	potassium channel, subfamily K, member 1	NM_008430 /// XM_006530716	0.0465441	-1.54245
1448498_at	56613	Rps6ka4	ribosomal protein S6 kinase, polypeptide 4	NM_019924 /// XM_006527231 /// XR_386497 /// XR_386498	0.0467056	1.33587
1415842_at	56716	Mlst8	MTOR associated protein, LST8 homolog (S. cerevisiae)	NM_001252463 /// NM_001252464 /// NM_001252465 /// NM_019988 /// XM_006524678 /// XM_00	0.0467056	1.1847
1425556_at	69131	Cdk12	cyclin-dependent kinase 12	NM_001109626 /// NM_001109628 /// NM_026952 /// XM_006534108 /// XR_388519 /// XR_38852	0.0469535	1.56802
1424550_at	319740	Zfyve27	zinc finger, FYVE domain containing 27	NM_001164531 /// NM_177319	0.0469535	1.27164
1423262_a_at	15078 /// 15081 /// 544973 /// 625328 /// 627371 /// 667250	Gm10257 /// Gm12657 /// Gm6749 /// H3f3a /// H3f3b /// H3f3c	predicted gene 10257 /// predicted gene 12657 /// predicted pseudogene 6749 /// H3 hist	NM_001081019 /// NM_008210 /// NM_008211 /// XM_003084942 /// XM_006532248 /// XM_00654	0.0470182	-1.15136
1425122_at	52793	Fam3b	family with sequence similarity 3, member B	NM_020622 /// XM_006523066	0.0470182	-1.45951
1424365_at	67704 /// 100039078	1810037I17Rik /// Gm2036	RIKEN cDNA 1810037I17 gene /// predicted gene 2036	NM_024461 /// XM_006535349	0.0470182	1.11935
1416691_at	56055	Gtpbp2	GTP binding protein 2	NM_001145979 /// NM_019581 /// XM_006524651 /// XM_006524652 /// XR_385347 /// XR_38534	0.0471124	1.15497
1450124_a_at	53313	Atp2a3	ATPase, Ca++ transporting, ubiquitous	NM_001163336 /// NM_001163337 /// NM_016745	0.0474103	-1.57535
1420074_at	101966	D8Ertd738e	DNA segment, Chr 8, ERATO Doi 738, expressed	NM_001007571	0.047438	1.21536
1416377_at	50996	Pdcd7	programmed cell death 7	NM_016688	0.047438	1.12569
1450500_at	16589	Uhmk1	U2AF homology motif (UHM) kinase 1	NM_010633 /// XM_006496682	0.047438	1.1807
1423532_at	105239	Rnf44	ring finger protein 44	NM_001146025 /// NM_001146026 /// NM_001146027 /// NM_134064 /// NR_027395 /// NR_02739	0.0475435	1.26445
1416283_at	14450	Gart	phosphoribosylglycinamide formyltransferase	NM_010256 /// XM_006522910 /// XM_006522911 /// XM_006522912 /// XM_006522913	0.0475613	-1.25381
1428004_at	78372	Snrnp25	small nuclear ribonucleoprotein 25 (U11/U12)	NM_030093	0.0476287	-2.03567
1431753_x_at	68205	Urm1	ubiquitin related modifier 1 homolog (S. cerevisiae)	NM_026615 /// XM_006498264	0.0476287	1.16802
1439075_at	70408	Polr3f	polymerase (RNA) III (DNA directed) polypeptide F	NM_029763	0.0476287	-1.23458
1416910_at	66148	Dnajc15	DnaJ (Hsp40) homolog, subfamily C, member 15	NM_025384	0.0476287	-1.25263
1415718_at	50724	Sap30l	SAP30-like	NM_001081168	0.0476287	1.27515
1416220_at	69019	Spcs1	signal peptidase complex subunit 1 homolog (S. cerevisiae)	NM_026911	0.0476339	-1.11196
1449956_at	18754	Prkce	protein kinase C, epsilon	NM_011104 /// XM_006523832 /// XM_006523833	0.0476339	1.47703
1421043_s_at	16800	Arhgef2	rho/rac guanine nucleotide exchange factor (GEF) 2	NM_001198911 /// NM_001198912 /// NM_001198913 /// NM_008487 /// XM_006501058 /// XM_00	0.0476339	1.3113
1439244_a_at	233833	Tnrc6a	trinucleotide repeat containing 6a	NM_144925 /// XM_006507705 /// XM_006507706 /// XM_006507707 /// XM_006507708 /// XM_00	0.0477656	1.21818
1454268_a_at	13057	Cyba	cytochrome b-245, alpha polypeptide	NM_007806 /// XM_006530649	0.0478551	-1.50952
1451683_x_at	14964	H2-D1	histocompatibility 2, D region locus 1	NM_010380	0.0478905	-1.32932
1438941_x_at	109674	Ampd2	adenosine monophosphate deaminase 2	NM_001289719 /// NM_001289720 /// NM_028779 /// XM_006500867 /// XM_006500868 /// XM_00	0.0479498	1.20521
1421906_at	19014	Med1	mediator complex subunit 1	NM_001080118 /// NM_013634 /// NM_134027 /// XM_006532502 /// XM_006532503 /// XM_00653	0.0479498	1.2206
1449515_at	30046	Zfp292	zinc finger protein 292	NM_013889 /// XM_006537977 /// XM_006537978	0.0481512	1.18698
1449266_at	17257	Mecp2	methyl CpG binding protein 2	NM_001081979 /// NM_010788 /// XM_006527888	0.0481945	1.24871
1454675_at	21833	Thra	thyroid hormone receptor alpha	NM_178060	0.0481945	1.43751
1421914_s_at	56284	Mrpl19	mitochondrial ribosomal protein L19	NM_026490	0.0481945	-1.43998
1415721_a_at	74763	Naa60	N(alpha)-acetyltransferase 60, NatF catalytic subunit	NM_001290689 /// NM_029090 /// XM_006522679 /// XM_006522680 /// XM_006522681	0.0481945	1.24312
1416083_at	22682	Zfand5	zinc finger, AN1-type domain 5	NM_009551 /// XM_006527058	0.0481945	-1.1618
1435949_at	223642	Zc3h3	zinc finger CCCH type containing 3	NM_172121	0.0481945	1.22999
1425014_at	22026	Nr2c2	nuclear receptor subfamily 2, group C, member 2	NM_011630 /// XM_006505902 /// XM_006505903 /// XM_006505904 /// XM_006505905 /// XM_00	0.0481945	1.3191
1451105_at	226841	Vash2	vasohibin 2	NM_144879 /// NR_027352 /// XM_006497149 /// XM_006497150	0.0481945	-1.15859
1448343_a_at	17966	Nbr1	neighbor of Brca1 gene 1	NM_001252220 /// NM_001252222 /// NM_001252223 /// NM_008676 /// XM_006532430 /// XM_00	0.0481945	1.26468
1426990_at	65969	Cubn	cubilin (intrinsic factor-cobalamin receptor)	NM_001081084	0.0483101	1.46936
1417864_at	18655	Pgk1	phosphoglycerate kinase 1	NM_008828	0.0483625	1.12971
1416015_s_at	24015	Abce1	ATP-binding cassette, sub-family E (OABP), member 1	NM_015751	0.0483625	-1.35925
1450969_at	66904	Pccb	propionyl Coenzyme A carboxylase, beta polypeptide	NM_025835 /// XM_006511369 /// XM_006511370	0.0483625	-1.55296
1416553_at	20892	Stra13	stimulated by retinoic acid 13	NM_016665 /// XM_006532726 /// XM_006532727 /// XM_006532728 /// XM_006532729 /// XM_00	0.0483625	-1.25463
1450863_a_at	13175	Dclk1	doublecortin-like kinase 1	NM_001111051 /// NM_001111052 /// NM_001111053 /// NM_001195538 /// NM_001195539 /// NM	0.0483625	-3.30739
1453369_a_at	72018	Fundc1	FUN14 domain containing 1	NM_028058	0.0483625	-1.12733
1421035_a_at	99470	Magi3	membrane associated guanylate kinase, WW and PDZ domain containing 3	NM_001159354 /// NM_133853	0.0483625	1.50888
1452639_at	224794	Enpp4	ectonucleotide pyrophosphatase/phosphodiesterase 4	NM_199016 /// XM_006524130 /// XM_006524131 /// XM_006524132 /// XM_006524133 /// XM_00	0.0483625	-1.19454
1439040_at	229841	Cenpe	centromere protein E	NM_173762	0.0483625	1.34726
1460590_s_at	22630	Ywhaq	tyrosine 3-monooxygenase/tryptophan 5-monooxygenase activation protein, theta polypepti	NM_011739	0.0483625	-1.13768
1448991_a_at	226180	Ina	internexin neuronal intermediate filament protein, alpha	NM_146100	0.0484492	1.26423
1419638_at	13642	Efnb2	ephrin B2	NM_010111 /// XM_006508694	0.0484492	-1.22639
1423794_at	51897	Atg13	autophagy related 13	NM_145528 /// XM_006499887 /// XM_006499888 /// XM_006499889 /// XM_006499890 /// XM_00	0.0484977	1.15866
1424503_at	19334	Rab22a	RAB22A, member RAS oncogene family	NM_024436	0.0484977	1.20781
1426383_at	12953	Cry2	cryptochrome 2 (photolyase-like)	NM_001113333 /// NM_009963	0.0484977	1.48693
1448145_at	66894	Wwp2	WW domain containing E3 ubiquitin protein ligase 2	NM_025830 /// XM_006531299 /// XM_006531300 /// XM_006531301 /// XM_006531302	0.0484977	1.29808
1424143_a_at	67177	Cdt1	chromatin licensing and DNA replication factor 1	NM_026014	0.0484977	1.18124
1417826_at	56043	Akr1e1	aldo-keto reductase family 1, member E1	NM_018859 /// XM_006516485	0.0484977	1.31897
1460248_at	55987	Cpxm2	carboxypeptidase X 2 (M14 family)	NM_018867 /// XM_006508033 /// XM_006508034 /// XM_006508035 /// XM_006508036	0.0484977	-1.32241
1415793_at	103711	Pnpo	pyridoxine 5'-phosphate oxidase	NM_134021	0.0485507	1.27729
1448190_at	66845	Mrpl33	mitochondrial ribosomal protein L33	NM_025796	0.0486431	-1.13895
1418368_at	57263	Retnlb	resistin like beta	NM_023881	0.0486431	-11.6352
1428362_at	13690	Eif4g2	eukaryotic translation initiation factor 4, gamma 2	NM_001040131 /// NM_013507	0.0486431	1.11248
1420124_s_at	102791	Tcta	T cell leukemia translocation altered gene	NM_133986 /// XM_006511620	0.0486431	1.16031
1421088_at	14735	Gpc4	glypican 4	NM_008150	0.0487481	1.17985
1426550_at	320007	Sidt1	SID1 transmembrane family, member 1	NM_001159419 /// NM_198034 /// XM_006522237 /// XR_384572	0.0489363	-1.45497
1420782_at	21935	Tnfrsf17	tumor necrosis factor receptor superfamily, member 17	NM_011608 /// XM_006521989 /// XM_006521990	0.0490882	-1.70963
1437728_at	268420	Alkbh5	alkB, alkylation repair homolog 5 (E. coli)	NM_172943	0.0491384	1.34683
1424539_at	27643 /// 100169864	Slc10a3-ubl4 /// Ubl4	Slc10a3-Ubl4 readthrough /// ubiquitin-like 4	NM_001278271 /// NM_001278272 /// NM_145405 /// NR_045779 /// NR_103489	0.0491384	1.09446
1448448_a_at	12651	Chkb	choline kinase beta	NM_007692 /// NR_037153 /// NR_037154	0.0492783	1.2371
1451419_at	211949	Spsb4	splA/ryanodine receptor domain and SOCS box containing 4	NM_145134	0.0492783	1.95629
1417239_at	12626	Cetn3	centrin 3	NM_007684 /// XM_006517074	0.0492783	-1.33101
1437835_a_at	68295	Aar2	AAR2 splicing factor homolog (S. cerevisiae)	NM_001164818 /// NM_026661 /// XM_006500097	0.0493313	1.30485
1451022_at	16974	Lrp6	low density lipoprotein receptor-related protein 6	NM_008514 /// XM_006505657	0.0493981	1.41334
1436715_s_at	52858	Cdipt	CDP-diacylglycerol--inositol 3-phosphatidyltransferase (phosphatidylinositol synthase)	NM_026638 /// XM_006508022	0.0494679	1.22857
1437867_at	---	---	---	---	0.0494925	-3.42712
1460177_at	66054	Cndp2	CNDP dipeptidase 2 (metallopeptidase M20 family)	NM_001289531 /// NM_023149	0.0494925	1.22423
1451458_at	83921	Tmem2	transmembrane protein 2	NM_001033759 /// NM_031997 /// XM_006527486 /// XM_006527487	0.0497376	1.28165
1417531_at	13109	Cyp2j5	cytochrome P450, family 2, subfamily j, polypeptide 5	NM_010007 /// XM_006502720	0.0497376	1.1613
1417770_s_at	67089	Psmc6	proteasome (prosome, macropain) 26S subunit, ATPase, 6	NM_025959	0.0499284	-1.19813
1427285_s_at	72289	Malat1	metastasis associated lung adenocarcinoma transcript 1 (non-coding RNA)	NR_002847	0.0499284	1.71643
1454157_a_at	18782	Pla2g2d	phospholipase A2, group IID	NM_011109 /// XM_006538657	0.0499284	-1.38364
1449878_a_at	107723	Slc12a6	solute carrier family 12, member 6	NM_133648 /// NM_133649 /// XM_006498545 /// XM_006498546	0.0499284	1.28181
1416315_at	105501	Abhd4	abhydrolase domain containing 4	NM_001205181 /// NM_134076 /// XM_006518367 /// XR_383129	0.0499336	1.26653
1424333_at	52575	Trmt10c	tRNA methyltransferase 10C	NM_029092	0.0499336	-1.26067
1418499_a_at	57442	Kcne3	potassium voltage-gated channel, Isk-related subfamily, gene 3	NM_001190869 /// NM_001190870 /// NM_001190871 /// NM_001190950 /// NM_020574 /// XM_00	0.0499336	-1.71788
1427107_at	216867	Slc16a11	solute carrier family 16 (monocarboxylic acid transporters), member 11	NM_001114970 /// NM_001114971 /// NM_153081 /// XM_006532916 /// XM_006537157	0.0499336	1.07641
1420046_s_at	68877	Maf1	MAF1 homolog (S. cerevisiae)	NM_001164607 /// NM_001164608 /// NM_026859 /// XM_006521337 /// XM_006521338 /// XM_00	0.0499336	1.26426
