# Supplementary material for: Transcriptomics-driven lipidomics (TDL) identifies the microbiome-regulated targets of ileal lipid metabolism
Source: NPJ Syst Biol Appl. 2017 Nov 7;3:33. doi: 10.1038/s41540-017-0033-0 (PMC5676686; doi:10.1038/s41540-017-0033-0)
Supplement: Supplementary file 6 — Data Set 4 [file 41540_2017_33_MOESM6_ESM.xlsx]

## Sheet: MatchingDataPNAS Study
PNAS Study								In our set									Bile Acid Specific Genes	FC	Pval									Ppary
	GF	EC	Gene Name	FC	Pval			Immune Related Genes	FC	Pval		Cytokine Related	FC	Pval			SLC2A9	1.40572	0.0187446									Angptl4
Lipid Digestion and Absorption			Agpat1	#N/A	#N/A			APP	1.22069	0.00591312		APP	1.22069	0.00591312			Acox2	1.75706	0.0444486	Bile acid syntehsis	MAFG, A NOVEL TARGET OF FXR THAT REGULATES BILE ACID HOMEOSTASIS
			Agpat2	#N/A	#N/A			CFI	-3.20071	0.00591312		MAP2K1	1.24352	0.0275423			SLC13A2	1.28241	0.039337
			Angptl4	#N/A	#N/A			DEFB1	-9.78619	0.0128523		PRKCD	1.34033	0.0320529			SLC2A10	-1.18851	0.0421396
			Apoa1	#N/A	#N/A			PSMB10	-1.36225	0.0273931		UBE2E1	-1.3077	0.0452394
			Apoa2	#N/A	#N/A			PYCARD	-1.3939	0.0452394		PRLR	1.33419	0.00673325
			Apoa4	#N/A	#N/A			CASP9	1.32954	0.00731978		PSMB10	-1.36225	0.0273931
			Scd3	#N/A	#N/A			PPP3CA	1.23702	0.0172858		PSMB8	-1.89603	0.0109045
			Scd4	#N/A	#N/A			NRAS	-1.27586	0.0434335		PSMB9	-1.6486	0.0308013
			Mogat2	#N/A	#N/A			FGF9	1.15785	0.0350024		NRAS	-1.27586	0.0434335
			Dgat1	#N/A	#N/A			ERBB3	1.30646	0.0390688		TEC	1.39324	0.0335482
			Abcg5	#N/A	#N/A			MLST8	1.1847	0.0467056		PSMC6	-1.19813	0.0499284
			Dgat2	#N/A	#N/A			PIP5K1A	1.18137	0.0169988		FGF9	1.15785	0.0350024
			Abcg8	#N/A	#N/A			THEM4	1.23008	0.0333861		ERBB3	1.30646	0.0390688
			Abca1	#N/A	#N/A			SIRPA	-1.29163	0.0317441		TNFRSF17	-1.70963	0.0490882
			Lep	#N/A	#N/A			FYN	-1.35652	0.0305146		FYN	-1.35652	0.0305146
			Mttp	#N/A	#N/A			PIP5K1B	1.18786	0.0380587		IKBKG	1.19122	0.0275423
				#N/A	#N/A			IKBKG	1.19122	0.0275423		BRWD1	1.24096	0.0306005
Adiposignaling			Adipoq	#N/A	#N/A			MAP2K7	1.27258	0.0425117		EIF4G2	1.11248	0.0486431
			Rxra	#N/A	#N/A			MAP2K1	1.24352	0.0275423
			Nr1h4/FXR	#N/A	#N/A			PRKCE	1.47703	0.0476339		Interleukin Sig	FC	Pval
			Ppard	#N/A	#N/A			PRKCD	1.34033	0.0320529		MAP2K1	1.24352	0.0275423
			Rxrb	#N/A	#N/A			NFATC3	1.3041	0.0463474		IKBKG	1.19122	0.0275423
			Ppara	1.34777	0.0409036			PSMB8	-1.89603	0.0109045		BRWD1	1.24096	0.0306005
			Pparg	#N/A	#N/A			ATG12	1.18993	0.0312082		NRAS	-1.27586	0.0434335
								PSMB9	-1.6486	0.0308013		TEC	1.39324	0.0335482
Circadian			Npas2	#N/A	#N/A			ITCH	1.20658	0.033825		PSMC6	-1.19813	0.0499284
			Arntl	#N/A	#N/A			TEC	1.39324	0.0335482		FGF9	1.15785	0.0350024
			Cry1	#N/A	#N/A			PSMC6	-1.19813	0.0499284		ERBB3	1.30646	0.0390688
			Rorc	1.6998	0.0275423			POLR3F	-1.23458	0.0476287		FYN	-1.35652	0.0305146
			Per1	#N/A	#N/A			LCP2	-1.31558	0.0398431		PSMB10	-1.36225	0.0273931
			Per2	#N/A	#N/A			IGHM	-2.5169	0.033825		PSMB8	-1.89603	0.0109045
			Per3	#N/A	#N/A			NCF2	-1.46262	0.039337		PSMB9	-1.6486	0.0308013
								FYB	-1.70461	0.0450655
Immune-homeostatis			Nfkbib	#N/A	#N/A			TNFRSF17	-1.70963	0.0490882
			Akt1	#N/A	#N/A			AP1M1	1.13139	0.0128523		MHC Part	FC	Pval
			Egfr	#N/A	#N/A			KLRG1	-1.2	0.041936		ERAP1	-1.17538	0.0309394
			Il5	#N/A	#N/A			SIAH2	1.24071	0.041936		PSMC6	-1.19813	0.0499284
			Cx3cr1	#N/A	#N/A			ERAP1	-1.17538	0.0309394		CENPE	1.34726	0.0483625
			Reg3g	#N/A	#N/A			FBXW9	1.09246	0.0199425		AP1M1	1.13139	0.0128523
			Cx3cl1	#N/A	#N/A			UBE2E1	-1.3077	0.0452394		H2-D1	-1.17387	0.0398937
			Il4ra	#N/A	#N/A			CYBA	-1.50952	0.0478551		NCF2	-1.46262	0.039337
			Socs3	#N/A	#N/A			PRLR	1.33419	0.00673325		SIAH2	1.24071	0.041936
			Cxcl10	#N/A	#N/A			CENPE	1.34726	0.0483625		FBXW9	1.09246	0.0199425
			Il7r	#N/A	#N/A			BRWD1	1.24096	0.0306005		PSMB9	-1.6486	0.0308013
			Nfkb1	#N/A	#N/A			H2-D1	-1.17387	0.0398937		CYBA	-1.50952	0.0478551
			Il18	#N/A	#N/A			EIF4G2	1.11248	0.0486431		PSMB10	-1.36225	0.0273931
			Ccl11	#N/A	#N/A			LTF	-1.2979	0.0434335		PSMB8	-1.89603	0.0109045
Ref:
		Rorc	Impacts IL-17 signaling		studies of a similar gene in mice have shown that this gene may be essential for lymphoid organogenesis and may play an important regulatory role in thymopoiesis. In addition, studies in mice suggest that the protein encoded by this gene may inhibit the expression of Fas ligand and IL2.
		Ppara	the peroxisome proliferator-activated receptors (PPARs) have emerged as links between lipids, metabolic diseases, and innate immunity. PPARs are activated by fatty acids and their derivatives, many of which also signal through membrane receptors, thereby creating a lipid signaling network between the cell surface and the nucleus. Tissues that play a role in whole-body metabolic homeostasis, such …
			ref:	PPARs at the crossroads of lipid signaling and inflammation
		DEFB1	Antimicrobial peptide		Increased almost 10 fold in MI
		Ref:	Mucosal Gene Expression of Antimicrobial Peptides in Inflammatory Bowel Disease Before and After First Infliximab Treatment
			Other AMP genes	AMP genes (PYY, NTS, NPY, KNG1, CST3,HIST1H2AB/HIST1H2AE and GRN)						Not affected significantly
			Antimicrobial peptides, including defensins, are essential effectors in host defence and in the maintenance of immune homeostasis.
		CFI	Complement factor 1
		PSMB8	Proteasomes are distributed throughout eukaryotic cells at a high concentration and cleave peptides in an ATP/ubiquitin-dependent process in a non-lysosomal pathway. An essential function of a modified proteasome, the immunoproteasome, is the processing of class I MHC peptides.
		REG4	-3.49402	0.0450655	Among the enriched genes in the villus epithelium controlling growth and differentiation, Reg4 was particularly interesting due to its role in activating the EGF receptor [40], and its classification, like Paneth cell Reg3A, within the regenerating (Reg) family of genes [41]. Thus, the large discrepancy between mRNA levels of Reg4 in the villus epithelium and Reg3A in crypt epithelium highlights …
					Ref:	In vivo gene expression profiling of human intestinal epithelial cells: analysis by laser microdissection of formalin fixed tissues											Ref:	expression of all REGS (REG1, REG3a, REG3b, REG3g, REG4) displayed by intestinal DCs. High REG protein secretion by intestinal DCs would help to keep organisms away from the DC membrane. REG4 has antiapoptosis properties that protect host cells from death (32, 33).
		No genes coding for Mucins changed																Helminth Infections Decrease Host Susceptibility to Immune-Mediated Diseases
		No genes coding for TLR signaling changed
		No genes coding for NOD signaling changed
		PIGR	-1.44164	0.00764049		For genes encoding immunoglobulins, the expression of immunoglobulin J chain (IGJ) and polymeric immunoglobulin receptor (PIGR) were detected
		IGJ	-3.19417	0.0128523		showed remarkably increased expression when comparing MI to GF
