# Supplementary material for: Transcriptomics-driven lipidomics (TDL) identifies the microbiome-regulated targets of ileal lipid metabolism
Source: NPJ Syst Biol Appl. 2017 Nov 7;3:33. doi: 10.1038/s41540-017-0033-0 (PMC5676686; doi:10.1038/s41540-017-0033-0)
Supplement: Supplementary file 8 — Data Set 6 [file 41540_2017_33_MOESM8_ESM.xlsx]

## Sheet: Tally
First step:
We used the 696 differential (P Val < 0.05) genes in reactome for Mus Muculus to see the participation/effect of the genes
Output 789 Predicted Classes - Groups
Second Step:
We shortlisted the reactome outputs for lipid related ones
Third Step:
Isolate the key genes which could be impacted
Findings:
Primaririly they are focussed around
Acyl chain remodelling of PI	Synthesis of PI	PI Metabolism
Acyl chain remodelling of PE	Synthesis of PE
Acyl chain remodelling of PS
Acyl chain remodelling of PG
Glycerophospholipid biosynthesis	Phospholipid metabolism	Role of phospholipids in phagocytosis
Acyl chain remodelling of PC	Synthesis of PC
Cholesterol biosynthesis via lathosterol	Cholesterol biosynthesis via desmosterol	Cholesterol biosynthesis
Glycosphingolipid metabolism	Sphingolipid de novo biosynthesis	Sphingolipid metabolism
alpha-linolenic acid (ALA) metabolism	alpha-linolenic (omega3) and linoleic (omega6) acid metabolism
HDL-mediated lipid transport
Choline catabolism
Regulation of lipid metabolism by Peroxisome proliferator-activated receptor alpha (PPARalpha)
Digestion of dietary lipid
Beta-oxidation of very long chain fatty acids
Acyl chain remodeling of CL
Fatty Acyl-CoA Biosynthesis
VLDL interactions
Synthesis of PA
Fatty acids	Fatty acid, triacylglycerol, and ketone body metabolism
Chylomicron-mediated lipid transport
Beta-oxidation of pristanoyl-CoA
Lipoprotein metabolism
Mitochondrial Fatty Acid Beta-Oxidation
Arachidonic acid metabolism
Triglyceride Biosynthesis
Glucose metabolism
Metabolism of lipids and lipoproteins
Peptide ligand-binding receptors
Peptide hormone metabolism
Lipid digestion, mobilization, and transport

## Sheet: Reactome_Results
Pathway identifier	Pathway name	#Entities found	#Entities total	Entities ratio	Entities pValue	Entities FDR	#Reactions found	#Reactions total	Reactions ratio	Species identifier	Species name	Submitted entities found	Mapped entities	Found reaction identifiers
R-DME-1433559	Regulation of KIT signaling	19	29	0.00299154	0.00571679	1	2	2	0.000590667	56210	Drosophila melanogaster	PVR		R-DME-1433508;R-DME-205244
R-DME-400206	Regulation of lipid metabolism by Peroxisome proliferator-activated receptor alpha (PPARalpha)	12	20	0.00206313	0.042622	1	1	2	0.000590667	56210	Drosophila melanogaster	SIN3A		R-DME-400183
R-MMU-428776	Class II GLUTs	7	12	0.00104941	0.0601191	0.999989	1	3	0.00043054	48892	Mus musculus	SLC2A9		R-MMU-429036
R-DRE-3772470	Negative regulation of TCF-dependent signaling by WNT ligand antagonists	3	4	0.000311429	0.0837417	1	1	1	0.000183722	68323	Danio rerio	LRP6		R-DRE-3769397
R-CFA-444473	Formyl peptide receptors bind formyl peptides and many other ligands	6	10	0.000973047	0.103361	0.999998	2	2	0.000323887	49646	Canis familiaris	HEBP1;APP;SAA1		R-CFA-391913;R-CFA-444476
R-CFA-8849468	PTK6 Regulates Proteins Involved in RNA Processing	2	2	0.000194609	0.134071	0.999998	1	1	0.000161943	49646	Canis familiaris	KHDRBS1		R-CFA-8848993
R-HSA-1462054	Alpha-defensins	5	11	0.000909091	0.180249	0.999933	12	12	0.00123801	48887	Homo sapiens	DEFA6;DEFA4;DEFA5;DEFA1		R-HSA-1462039;R-HSA-1462005;R-HSA-1471314;R-HSA-1461971;R-HSA-1462003;R-HSA-1462014;R-HSA-1461982;R-HSA-1471354;R-HSA-1461995;R-HSA-1972385;R-HSA-1462041;R-HSA-1461993
R-DRE-8848584	Wax biosynthesis	5	12	0.000934288	0.194167	1	1	2	0.000367444	68323	Danio rerio	FAR1		R-DRE-390425
R-DRE-975574	Reactions specific to the hybrid N-glycan synthesis pathway	3	6	0.000467144	0.198193	1	1	1	0.000183722	68323	Danio rerio	MGAT3		R-DRE-975926
R-MMU-5676934	Protein repair	8	20	0.00174902	0.218441	0.999989	1	3	0.00043054	48892	Mus musculus	PCMT1		R-MMU-5676966
R-RNO-174577	Activation of C3 and C5	6	14	0.00126685	0.237654	0.999995	3	3	0.000456135	48895	Rattus norvegicus	C4B;C4A		R-RNO-173680;R-RNO-166817;R-RNO-173636
R-CFA-426496	Post-transcriptional silencing by small RNAs	6	14	0.00136227	0.289504	0.999998	2	3	0.00048583	49646	Canis familiaris	ADSL;TNRC6A		R-CFA-426489;R-CFA-426522
R-GGA-391160	Signal regulatory protein (SIRP) family interactions	8	15	0.00192555	0.297933	0.999976	7	7	0.00133004	49591	Gallus gallus	SIRPA;CD47;FYB		R-GGA-391151;R-GGA-391158;R-GGA-391168;R-GGA-391155;R-GGA-391157;R-GGA-391152;R-GGA-391153
R-XTR-111446	Activation of BIM and translocation to mitochondria	1	1	0.000110314	0.302922	1	1	1	0.000179921	205621	Xenopus tropicalis	BCL2L11		R-XTR-139919
R-CFA-111458	Formation of apoptosome	4	9	0.000875742	0.32244	0.999998	3	3	0.00048583	49646	Canis familiaris	CASP9;CYCS		R-CFA-114254;R-CFA-114259;R-CFA-114256
R-XTR-5250941	Negative epigenetic regulation of rRNA expression	4	8	0.000882515	0.327393	1	1	1	0.000179921	205621	Xenopus tropicalis	HIST1H4A;HIST1H4B;HIST1H4K;H3F3B;H3F3A;HIST1H4C		R-XTR-427337
R-XTR-427413	NoRC negatively regulates rRNA expression	4	8	0.000882515	0.327393	1	1	1	0.000179921	205621	Xenopus tropicalis	HIST1H4A;HIST1H4B;HIST1H4K;H3F3B;H3F3A;HIST1H4C		R-XTR-427337
R-SSC-937039	IRAK1 recruits IKK complex	10	26	0.0025809	0.339431	0.999979	2	4	0.000690012	49633	Sus scrofa	UBB;IKBKG		R-SSC-937050;R-SSC-937032
R-SSC-975144	IRAK1 recruits IKK complex upon TLR7/8 or 9 stimulation	10	26	0.0025809	0.339431	0.999979	2	4	0.000690012	49633	Sus scrofa	UBB;IKBKG		R-SSC-975119;R-SSC-975122
R-GGA-8849468	PTK6 Regulates Proteins Involved in RNA Processing	1	1	0.00012837	0.342903	0.999976	1	1	0.000190006	49591	Gallus gallus	KHDRBS1		R-GGA-8848993
R-RNO-111458	Formation of apoptosome	4	10	0.000904895	0.343784	0.999995	3	3	0.000456135	48895	Rattus norvegicus	CASP9;CYCS		R-RNO-114256;R-RNO-114254;R-RNO-114259
R-TGU-8849468	PTK6 Regulates Proteins Involved in RNA Processing	1	1	0.000134138	0.355187	1	1	1	0.000210305	879693	Taeniopygia guttata	KHDRBS1		R-TGU-8848993
R-GGA-1299308	Tandem of pore domain in a weak inwardly rectifying K+ channels (TWIK)	2	3	0.000385109	0.35885	0.999976	1	1	0.000190006	49591	Gallus gallus	KCNK1		R-GGA-1299304
R-CFA-1253288	Downregulation of ERBB4 signaling	3	7	0.000681133	0.384801	0.999998	3	4	0.000647773	49646	Canis familiaris	ITCH;UBB		R-CFA-1253300;R-CFA-1253282;R-CFA-1977296
R-HSA-111458	Formation of apoptosome	2	5	0.000413223	0.391389	0.999933	3	3	0.000309502	48887	Homo sapiens	CASP9;CYCS		R-HSA-114256;R-HSA-114259;R-HSA-114254
R-CFA-428776	Class II GLUTs	4	10	0.000973047	0.393677	0.999998	1	3	0.00048583	49646	Canis familiaris	SLC2A9		R-CFA-429036
R-HSA-3359454	Defective TCN2 causes hereditary megaloblastic anemia	1	2	0.000165289	0.417663	0.999933	1	1	0.000103167	48887	Homo sapiens	TCN2		R-HSA-3299657
R-HSA-5619068	Defective SLC2A10 causes arterial tortuosity syndrome (ATS)	1	2	0.000165289	0.417663	0.999933	1	1	0.000103167	48887	Homo sapiens	SLC2A10		R-HSA-5632871
R-HSA-111457	Release of apoptotic factors from the mitochondria	1	2	0.000165289	0.417663	0.999933	1	2	0.000206334	48887	Homo sapiens	CYCS		R-HSA-114284
R-MMU-111458	Formation of apoptosome	2	5	0.000437254	0.4186	0.999989	3	3	0.00043054	48892	Mus musculus	CASP9;CYCS		R-MMU-114256;R-MMU-114259;R-MMU-114254
R-MMU-1989781	PPARA activates gene expression	2	5	0.000437254	0.4186	0.999989	1	1	0.000143513	48892	Mus musculus	PPARA		R-MMU-879764
R-RNO-418889	Ligand-independent caspase activation via DCC	3	8	0.000723916	0.421926	0.999995	2	4	0.00060818	48895	Rattus norvegicus	CASP9		R-RNO-418845;R-RNO-373700
R-RNO-2142850	Hyaluronan biosynthesis and export	3	8	0.000723916	0.421926	0.999995	1	3	0.000456135	48895	Rattus norvegicus	ABCC5		R-RNO-2142859
R-MMU-428790	Facilitative Na+-independent glucose transporters	8	25	0.00218627	0.423841	0.999989	2	7	0.00100459	48892	Mus musculus	SLC2A9;SLC2A10		R-MMU-429094;R-MMU-429036
R-RNO-3772470	Negative regulation of TCF-dependent signaling by WNT ligand antagonists	2	5	0.000452448	0.43548	0.999995	3	3	0.000456135	48895	Rattus norvegicus	LRP6		R-RNO-3769401;R-RNO-5368586;R-RNO-3769397
R-MMU-111457	Release of apoptotic factors from the mitochondria	1	2	0.000174902	0.435691	0.999989	1	2	0.000287026	48892	Mus musculus	CYCS		R-MMU-114284
R-DRE-381042	PERK regulates gene expression	2	6	0.000467144	0.451552	1	2	2	0.000367444	68323	Danio rerio	EIF2AK3		R-DRE-381087;R-DRE-381111
R-DRE-2142850	Hyaluronan biosynthesis and export	2	6	0.000467144	0.451552	1	1	3	0.000551167	68323	Danio rerio	ABCC5		R-DRE-2142859
R-CFA-111471	Apoptotic factor-mediated response	4	11	0.00107035	0.463667	0.999998	5	5	0.000809717	49646	Canis familiaris	CASP9;CYCS		R-CFA-114254;R-CFA-114261;R-CFA-114252;R-CFA-114259;R-CFA-114256
R-CFA-111461	Cytochrome c-mediated apoptotic response	4	11	0.00107035	0.463667	0.999998	5	5	0.000809717	49646	Canis familiaris	CASP9;CYCS		R-CFA-114254;R-CFA-114261;R-CFA-114252;R-CFA-114259;R-CFA-114256
R-CFA-111459	Activation of caspases through apoptosome-mediated cleavage	4	11	0.00107035	0.463667	0.999998	2	2	0.000323887	49646	Canis familiaris	CASP9;CYCS		R-CFA-114261;R-CFA-114252
R-CFA-167060	NGF processing	3	8	0.000778437	0.468053	0.999998	1	2	0.000323887	49646	Canis familiaris	PCSK5		R-CFA-187020
R-CFA-111457	Release of apoptotic factors from the mitochondria	1	2	0.000194609	0.470927	0.999998	1	2	0.000323887	49646	Canis familiaris	CYCS		R-CFA-114284
R-RNO-111461	Cytochrome c-mediated apoptotic response	4	12	0.00108587	0.474587	0.999995	5	5	0.000760225	48895	Rattus norvegicus	CASP9;CYCS		R-RNO-114256;R-RNO-114254;R-RNO-114261;R-RNO-114252;R-RNO-114259
R-RNO-111459	Activation of caspases through apoptosome-mediated cleavage	4	12	0.00108587	0.474587	0.999995	2	2	0.00030409	48895	Rattus norvegicus	CASP9;CYCS		R-RNO-114261;R-RNO-114252
R-SSC-8849468	PTK6 Regulates Proteins Involved in RNA Processing	1	2	0.000198531	0.477672	0.999979	1	1	0.000172503	49633	Sus scrofa	KHDRBS1		R-SSC-8848993
R-SSC-3772470	Negative regulation of TCF-dependent signaling by WNT ligand antagonists	1	2	0.000198531	0.477672	0.999979	1	1	0.000172503	49633	Sus scrofa	LRP6		R-SSC-3769397
R-HSA-3065678	SUMO is transferred from E1 to E2 (UBE2I, UBC9)	2	6	0.000495868	0.48219	0.999933	3	3	0.000309502	48887	Homo sapiens	SUMO3;UBA2		R-HSA-2993790;R-HSA-2993769;R-HSA-2993780
R-HSA-1306955	GRB7 events in ERBB2 signaling	2	6	0.000495868	0.48219	0.999933	1	1	0.000103167	48887	Homo sapiens	GRB7;ERBB3		R-HSA-1306953
R-MMU-1169092	Activation of RAS in B cells	5	16	0.00139921	0.48249	0.999989	1	2	0.000287026	48892	Mus musculus	NRAS		R-MMU-1168636
R-MMU-171007	p38MAPK events	5	16	0.00139921	0.48249	0.999989	1	2	0.000287026	48892	Mus musculus	NRAS		R-MMU-170986
R-SSC-381042	PERK regulates gene expression	2	5	0.000496327	0.482672	0.999979	2	2	0.000345006	49633	Sus scrofa	EIF2AK3		R-SSC-381111;R-SSC-381087
R-SSC-111446	Activation of BIM and translocation to mitochondria	2	5	0.000496327	0.482672	0.999979	2	2	0.000345006	49633	Sus scrofa	BCL2L11		R-SSC-139918;R-SSC-139919
R-XTR-73728	RNA Polymerase I Promoter Opening	4	10	0.00110314	0.486635	1	1	1	0.000179921	205621	Xenopus tropicalis	HIST1H4A;HIST1H4B;HIST1H4K;H3F3B;H3F3A;HIST1H4C		R-XTR-73718
R-BTA-427413	NoRC negatively regulates rRNA expression	3	8	0.000825593	0.506573	0.999987	1	1	0.000155207	48898	Bos taurus	HIST1H4A;HIST4H4;HIST1H4H;HIST1H4J;HIST1H4C;HIST1H4D		R-BTA-427337
R-SSC-1482922	Acyl chain remodelling of PI	9	27	0.00268017	0.513391	0.999979	5	6	0.00103502	49633	Sus scrofa	PLA2G2F;PLA2G16;PLA2G12A;PLA2G2D;MBOAT7;PLA2G2A;PLA2G4A		R-SSC-1602377;R-SSC-1482598;R-SSC-1482825;R-SSC-1482868;R-SSC-1482626
R-HSA-1482922	Acyl chain remodelling of PI	7	25	0.00206612	0.513806	0.999933	5	6	0.000619003	48887	Homo sapiens	PLA2G2F;PLA2G16;PLA2G12A;PLA2G2D;MBOAT7;PLA2G2A;PLA2G4A		R-HSA-1482598;R-HSA-1602377;R-HSA-1482868;R-HSA-1482626;R-HSA-1482825
R-XTR-111457	Release of apoptotic factors from the mitochondria	1	2	0.000220629	0.514102	1	1	2	0.000359842	205621	Xenopus tropicalis	CYCS		R-XTR-114284
R-TGU-73728	RNA Polymerase I Promoter Opening	2	4	0.000536553	0.523721	1	1	1	0.000210305	879693	Taeniopygia guttata	H3F3A;HIST1H4D		R-TGU-73718
R-RNO-427413	NoRC negatively regulates rRNA expression	2	6	0.000542937	0.530032	0.999995	1	1	0.000152045	48895	Rattus norvegicus	HIST1H4A;HIST1H4B;H3F3B;HIST4H4;HIST1H4M;H3F3A;HIST2H4		R-RNO-427337
R-RNO-6803204	TP53 Regulates Transcription of Genes Involved in Cytochrome C Release	2	6	0.000542937	0.530032	0.999995	2	3	0.000456135	48895	Rattus norvegicus	PRELID1		R-RNO-6801242;R-RNO-6801250
R-RNO-444473	Formyl peptide receptors bind formyl peptides and many other ligands	4	13	0.00117636	0.536363	0.999995	2	3	0.000456135	48895	Rattus norvegicus	HEBP1;APP;CCL9;CCL6		R-RNO-391913;R-RNO-444476
R-CFA-888568	GABA synthesis	3	9	0.000875742	0.545879	0.999998	2	2	0.000323887	49646	Canis familiaris	GAD1		R-CFA-888577;R-CFA-888572
R-CFA-112308	Depolarization of the Presynaptic Terminal Triggers the Opening of Calcium Channels	3	9	0.000875742	0.545879	0.999998	2	2	0.000323887	49646	Canis familiaris	CACNB4;CACFD1		R-CFA-5263618;R-CFA-210420
R-CFA-418889	Ligand-independent caspase activation via DCC	3	9	0.000875742	0.545879	0.999998	2	4	0.000647773	49646	Canis familiaris	CASP9		R-CFA-418845;R-CFA-373700
R-RNO-1482922	Acyl chain remodelling of PI	8	27	0.00244322	0.546059	0.999995	5	6	0.00091227	48895	Rattus norvegicus	PLA2G2F;PLA2G16;PLA2G12A;PLA2G2D;MBOAT7;PLA2G2A;PLA2G4A		R-RNO-1482868;R-RNO-1602377;R-RNO-1482825;R-RNO-1482626;R-RNO-1482598
R-HSA-111446	Activation of BIM and translocation to mitochondria	1	3	0.000247934	0.555628	0.999933	2	2	0.000206334	48887	Homo sapiens	BCL2L11		R-HSA-139918;R-HSA-139919
R-HSA-5602636	IKBKB deficiency causes SCID	1	3	0.000247934	0.555628	0.999933	1	1	0.000103167	48887	Homo sapiens	IKBKG		R-HSA-5228840
R-HSA-975574	Reactions specific to the hybrid N-glycan synthesis pathway	1	3	0.000247934	0.555628	0.999933	1	1	0.000103167	48887	Homo sapiens	MGAT3		R-HSA-975926
R-HSA-5619039	Defective SLC12A6 causes agenesis of the corpus callosum, with peripheral neuropathy (ACCPN)	1	3	0.000247934	0.555628	0.999933	1	1	0.000103167	48887	Homo sapiens	SLC12A6		R-HSA-5623806
R-HSA-3359485	Defective CD320 causes methylmalonic aciduria	1	3	0.000247934	0.555628	0.999933	1	1	0.000103167	48887	Homo sapiens	TCN2		R-HSA-3325546
R-HSA-111461	Cytochrome c-mediated apoptotic response	2	7	0.000578512	0.564136	0.999933	5	5	0.000515836	48887	Homo sapiens	CASP9;CYCS		R-HSA-114256;R-HSA-114259;R-HSA-114261;R-HSA-114252;R-HSA-114254
R-HSA-174577	Activation of C3 and C5	2	7	0.000578512	0.564136	0.999933	3	3	0.000309502	48887	Homo sapiens	C4B;C4A		R-HSA-173680;R-HSA-166817;R-HSA-173636
R-HSA-111459	Activation of caspases through apoptosome-mediated cleavage	2	7	0.000578512	0.564136	0.999933	2	2	0.000206334	48887	Homo sapiens	CASP9;CYCS		R-HSA-114261;R-HSA-114252
R-HSA-420597	Nectin/Necl trans heterodimerization	2	7	0.000578512	0.564136	0.999933	5	8	0.000825338	48887	Homo sapiens	PVRL3;PVR		R-HSA-420580;R-HSA-420595;R-HSA-420593;R-HSA-420591;R-HSA-420584
R-MMU-444473	Formyl peptide receptors bind formyl peptides and many other ligands	4	14	0.00122431	0.567572	0.999989	2	3	0.00043054	48892	Mus musculus	HEBP1;APP;CCL9;CCL6		R-MMU-391913;R-MMU-444476
R-GGA-3772470	Negative regulation of TCF-dependent signaling by WNT ligand antagonists	1	2	0.000256739	0.568247	0.999976	1	1	0.000190006	49591	Gallus gallus	LRP6		R-GGA-3769397
R-GGA-5610780	Degradation of GLI1 by the proteasome	1	2	0.000256739	0.568247	0.999976	1	1	0.000190006	49591	Gallus gallus	ITCH		R-GGA-5610735
R-GGA-111457	Release of apoptotic factors from the mitochondria	1	2	0.000256739	0.568247	0.999976	1	2	0.000380011	49591	Gallus gallus	CYCS		R-GGA-114284
R-BTA-391160	Signal regulatory protein (SIRP) family interactions	5	15	0.00154799	0.570714	0.999987	8	8	0.00124166	48898	Bos taurus	SIRPA;CD47;FYB		R-BTA-391168;R-BTA-210274;R-BTA-391158;R-BTA-391151;R-BTA-391152;R-BTA-391155;R-BTA-391157;R-BTA-391153
R-HSA-444473	Formyl peptide receptors bind formyl peptides and many other ligands	3	11	0.000909091	0.570978	0.999933	2	3	0.000309502	48887	Homo sapiens	HEBP1;APP;SAA1		R-HSA-444476;R-HSA-391913
R-MMU-111446	Activation of BIM and translocation to mitochondria	1	3	0.000262352	0.576104	0.999989	2	2	0.000287026	48892	Mus musculus	BCL2L11		R-MMU-139918;R-MMU-139919
R-MMU-975574	Reactions specific to the hybrid N-glycan synthesis pathway	1	3	0.000262352	0.576104	0.999989	1	1	0.000143513	48892	Mus musculus	MGAT3		R-MMU-975926
R-SSC-420597	Nectin/Necl trans heterodimerization	6	19	0.00188604	0.58128	0.999979	5	8	0.00138002	49633	Sus scrofa	PVRL3;PVR		R-SSC-420595;R-SSC-420580;R-SSC-420591;R-SSC-420584;R-SSC-420593
R-TGU-1299308	Tandem of pore domain in a weak inwardly rectifying K+ channels (TWIK)	1	2	0.000268276	0.584241	1	1	1	0.000210305	879693	Taeniopygia guttata	KCNK1		R-TGU-1299304
R-TGU-3772470	Negative regulation of TCF-dependent signaling by WNT ligand antagonists	1	2	0.000268276	0.584241	1	1	1	0.000210305	879693	Taeniopygia guttata	LRP6		R-TGU-3769397
R-TGU-111457	Release of apoptotic factors from the mitochondria	1	2	0.000268276	0.584241	1	1	2	0.00042061	879693	Taeniopygia guttata	CYCS		R-TGU-114284
R-MMU-2179392	EGFR Transactivation by Gastrin	5	18	0.00157411	0.585392	0.999989	1	6	0.000861079	48892	Mus musculus	NRAS		R-MMU-2179407
R-MMU-391160	Signal regulatory protein (SIRP) family interactions	8	29	0.00253607	0.587692	0.999989	10	10	0.00143513	48892	Mus musculus	SIRPA;CD47;FYB		R-MMU-391151;R-MMU-391168;R-MMU-548971;R-MMU-391152;R-MMU-548973;R-MMU-391155;R-MMU-391153;R-MMU-391158;R-MMU-210274;R-MMU-391157
R-RNO-975574	Reactions specific to the hybrid N-glycan synthesis pathway	1	3	0.000271469	0.588561	0.999995	1	1	0.000152045	48895	Rattus norvegicus	MGAT3		R-RNO-975926
R-MMU-111461	Cytochrome c-mediated apoptotic response	2	7	0.000612156	0.594716	0.999989	5	5	0.000717566	48892	Mus musculus	CASP9;CYCS		R-MMU-114256;R-MMU-114259;R-MMU-114254;R-MMU-114252;R-MMU-114261
R-MMU-111459	Activation of caspases through apoptosome-mediated cleavage	2	7	0.000612156	0.594716	0.999989	2	2	0.000287026	48892	Mus musculus	CASP9;CYCS		R-MMU-114252;R-MMU-114261
R-BTA-111458	Formation of apoptosome	2	6	0.000619195	0.600907	0.999987	3	3	0.000465622	48898	Bos taurus	CASP9;CYCS		R-BTA-114254;R-BTA-114256;R-BTA-114259
R-BTA-1253288	Downregulation of ERBB4 signaling	2	6	0.000619195	0.600907	0.999987	3	4	0.000620829	48898	Bos taurus	ITCH;UBB		R-BTA-1253282;R-BTA-1253300;R-BTA-1977296
R-BTA-2122948	Activated NOTCH1 Transmits Signal to the Nucleus	2	6	0.000619195	0.600907	0.999987	2	4	0.000620829	48898	Bos taurus	ITCH;UBB		R-BTA-1912357;R-BTA-1980125
R-RNO-428776	Class II GLUTs	2	7	0.000633427	0.613205	0.999995	1	3	0.000456135	48895	Rattus norvegicus	SLC2A9		R-RNO-429036
R-MMU-1482922	Acyl chain remodelling of PI	7	26	0.00227372	0.613452	0.999989	5	6	0.000861079	48892	Mus musculus	PLA2G2F;PLA2G16;PLA2G12A;PLA2G2D;MBOAT7;PLA2G2A;PLA2G4A		R-MMU-1482598;R-MMU-1482825;R-MMU-1602377;R-MMU-1482868;R-MMU-1482626
R-CFA-111446	Activation of BIM and translocation to mitochondria	1	3	0.000291914	0.615184	0.999998	2	2	0.000323887	49646	Canis familiaris	BCL2L11		R-CFA-139919;R-CFA-139918
R-CFA-937072	TRAF6 mediated induction of TAK1 complex	1	3	0.000291914	0.615184	0.999998	1	1	0.000161943	49646	Canis familiaris	UBB		R-CFA-450358
R-CFA-8849469	PTK6 Regulates RTKs and Their Effectors AKT1 and DOK1	1	3	0.000291914	0.615184	0.999998	1	1	0.000161943	49646	Canis familiaris	UBB		R-CFA-8848829
R-CFA-975574	Reactions specific to the hybrid N-glycan synthesis pathway	1	3	0.000291914	0.615184	0.999998	1	1	0.000161943	49646	Canis familiaris	MGAT3		R-CFA-975926
R-GGA-111458	Formation of apoptosome	2	5	0.000641849	0.620344	0.999976	3	3	0.000570017	49591	Gallus gallus	CASP9;CYCS		R-GGA-114259;R-GGA-114256;R-GGA-114254
R-SSC-937072	TRAF6 mediated induction of TAK1 complex	1	3	0.000297796	0.62252	0.999979	1	1	0.000172503	49633	Sus scrofa	UBB		R-SSC-450358
R-SSC-975574	Reactions specific to the hybrid N-glycan synthesis pathway	1	3	0.000297796	0.62252	0.999979	1	1	0.000172503	49633	Sus scrofa	MGAT3		R-SSC-975926
R-SSC-8849469	PTK6 Regulates RTKs and Their Effectors AKT1 and DOK1	1	3	0.000297796	0.62252	0.999979	1	1	0.000172503	49633	Sus scrofa	UBB		R-SSC-8848829
R-XTR-1253288	Downregulation of ERBB4 signaling	3	9	0.00099283	0.630057	1	3	4	0.000719683	205621	Xenopus tropicalis	ITCH;UBB		R-XTR-1977296;R-XTR-1253300;R-XTR-1253282
R-XTR-2122948	Activated NOTCH1 Transmits Signal to the Nucleus	3	9	0.00099283	0.630057	1	2	4	0.000719683	205621	Xenopus tropicalis	ITCH;UBB		R-XTR-1912357;R-XTR-1980125
R-MMU-1963640	GRB2 events in ERBB2 signaling	5	19	0.00166157	0.632451	0.999989	1	2	0.000287026	48892	Mus musculus	NRAS		R-MMU-1306972
R-HSA-3065676	SUMO is conjugated to E1 (UBA2:SAE1)	2	8	0.000661157	0.636327	0.999933	3	3	0.000309502	48887	Homo sapiens	SUMO3;UBA2		R-HSA-2993784;R-HSA-2993781;R-HSA-2990833
R-HSA-111453	BH3-only proteins associate with and inactivate anti-apoptotic BCL-2 members	2	8	0.000661157	0.636327	0.999933	2	3	0.000309502	48887	Homo sapiens	BCL2L11;BBC3		R-HSA-508163;R-HSA-508162
R-DME-5693568	Resolution of D-loop Structures through Holliday Junction Intermediates	1	3	0.00030947	0.636666	1	1	1	0.000295334	56210	Drosophila melanogaster	MUS81		R-DME-5686430
R-DME-5693537	Resolution of D-Loop Structures	1	3	0.00030947	0.636666	1	1	1	0.000295334	56210	Drosophila melanogaster	MUS81		R-DME-5686430
R-BTA-975574	Reactions specific to the hybrid N-glycan synthesis pathway	1	3	0.000309598	0.636818	0.999987	1	1	0.000155207	48898	Bos taurus	MGAT3		R-BTA-975926
R-BTA-937072	TRAF6 mediated induction of TAK1 complex	1	3	0.000309598	0.636818	0.999987	1	1	0.000155207	48898	Bos taurus	UBB		R-BTA-450358
R-BTA-111457	Release of apoptotic factors from the mitochondria	1	3	0.000309598	0.636818	0.999987	1	2	0.000310414	48898	Bos taurus	CYCS		R-BTA-114284
R-TGU-111458	Formation of apoptosome	2	5	0.000670691	0.644021	1	3	3	0.000630915	879693	Taeniopygia guttata	CASP9;CYCS		R-TGU-114254;R-TGU-114259;R-TGU-114256
R-RNO-111471	Apoptotic factor-mediated response	4	15	0.00135734	0.647626	0.999995	5	7	0.00106432	48895	Rattus norvegicus	CASP9;CYCS		R-RNO-114256;R-RNO-114254;R-RNO-114261;R-RNO-114252;R-RNO-114259
R-CFA-1306955	GRB7 events in ERBB2 signaling	2	7	0.000681133	0.6523	0.999998	1	1	0.000161943	49646	Canis familiaris	GRB7;ERBB3		R-CFA-1306953
R-CFA-2559584	Formation of Senescence-Associated Heterochromatin Foci (SAHF)	2	7	0.000681133	0.6523	0.999998	1	1	0.000161943	49646	Canis familiaris	HIRA		R-CFA-3878123
R-SSC-450321	JNK (c-Jun kinases) phosphorylation and activation mediated by activated human TAK1	11	37	0.00367282	0.654603	0.999979	2	3	0.000517509	49633	Sus scrofa	UBB;IKBKG;MAP2K7		R-SSC-450337;R-SSC-168162
R-HSA-3359462	Defective AMN causes hereditary megaloblastic anemia 1	1	4	0.000330579	0.660914	0.999933	1	1	0.000103167	48887	Homo sapiens	CUBN		R-HSA-3296477
R-HSA-1299308	Tandem of pore domain in a weak inwardly rectifying K+ channels (TWIK)	1	4	0.000330579	0.660914	0.999933	1	1	0.000103167	48887	Homo sapiens	KCNK1		R-HSA-1299304
R-HSA-5619047	Defective SLC2A9 causes hypouricemia renal 2 (RHUC2)	1	4	0.000330579	0.660914	0.999933	1	1	0.000103167	48887	Homo sapiens	SLC2A9		R-HSA-5638209
R-HSA-2206292	MPS VII - Sly syndrome	1	4	0.000330579	0.660914	0.999933	1	1	0.000103167	48887	Homo sapiens	GUSB		R-HSA-2318373
R-HSA-5690338	Defective ABCC6 causes pseudoxanthoma elasticum (PXE)	1	4	0.000330579	0.660914	0.999933	1	1	0.000103167	48887	Homo sapiens	ABCC6		R-HSA-5690340
R-HSA-3359463	Defective CUBN causes hereditary megaloblastic anemia 1	1	4	0.000330579	0.660914	0.999933	1	1	0.000103167	48887	Homo sapiens	CUBN		R-HSA-3296462
R-HSA-844615	The AIM2 inflammasome	1	4	0.000330579	0.660914	0.999933	2	4	0.000412669	48887	Homo sapiens	PYCARD		R-HSA-844620;R-HSA-844618
R-XTR-3772470	Negative regulation of TCF-dependent signaling by WNT ligand antagonists	1	3	0.000330943	0.661318	1	2	2	0.000359842	205621	Xenopus tropicalis	LRP6		R-XTR-3769401;R-XTR-5368586
R-XTR-975574	Reactions specific to the hybrid N-glycan synthesis pathway	1	3	0.000330943	0.661318	1	1	1	0.000179921	205621	Xenopus tropicalis	MGAT3		R-XTR-975926
R-MMU-1306955	GRB7 events in ERBB2 signaling	2	8	0.000699606	0.66657	0.999989	1	1	0.000143513	48892	Mus musculus	GRB7;ERBB3		R-MMU-1306953
R-DRE-5660668	CLEC7A/inflammasome pathway	2	9	0.000700716	0.667412	1	2	3	0.000551167	68323	Danio rerio	PYCARD		R-DRE-5660663;R-DRE-5660662
R-MMU-1482839	Acyl chain remodelling of PE	13	50	0.00437254	0.671134	0.999989	6	9	0.00129162	48892	Mus musculus	PLA2G2F;PLA2G16;PLA2G12A;PLA2G2D;ABHD4;PLA2G2A;PLA2G4A		R-MMU-1482828;R-MMU-1602398;R-MMU-8858298;R-MMU-1482884;R-MMU-5694583;R-MMU-1482887
R-MMU-381042	PERK regulates gene expression	1	4	0.000349803	0.681587	0.999989	2	2	0.000287026	48892	Mus musculus	EIF2AK3		R-MMU-381111;R-MMU-381087
R-MMU-1299308	Tandem of pore domain in a weak inwardly rectifying K+ channels (TWIK)	1	4	0.000349803	0.681587	0.999989	1	1	0.000143513	48892	Mus musculus	KCNK1		R-MMU-1299304
R-MMU-3065678	SUMO is transferred from E1 to E2 (UBE2I, UBC9)	1	4	0.000349803	0.681587	0.999989	1	1	0.000143513	48892	Mus musculus	UBA2		R-MMU-2993780
R-MMU-844615	The AIM2 inflammasome	1	4	0.000349803	0.681587	0.999989	2	4	0.000574053	48892	Mus musculus	PYCARD		R-MMU-877388;R-MMU-877385
R-RNO-381042	PERK regulates gene expression	1	4	0.000361958	0.694003	0.999995	2	2	0.00030409	48895	Rattus norvegicus	EIF2AK3		R-RNO-381111;R-RNO-381087
R-RNO-3065678	SUMO is transferred from E1 to E2 (UBE2I, UBC9)	1	4	0.000361958	0.694003	0.999995	1	1	0.000152045	48895	Rattus norvegicus	UBA2		R-RNO-2993780
R-HSA-139915	Activation of PUMA and translocation to mitochondria	2	9	0.000743802	0.698783	0.999933	5	5	0.000515836	48887	Homo sapiens	BBC3		R-HSA-139914;R-HSA-139913;R-HSA-4331324;R-HSA-4331340;R-HSA-140221
R-HSA-111471	Apoptotic factor-mediated response	2	9	0.000743802	0.698783	0.999933	7	11	0.00113484	48887	Homo sapiens	CASP9;CYCS		R-HSA-114256;R-HSA-114259;R-HSA-114261;R-HSA-114361;R-HSA-114440;R-HSA-114252;R-HSA-114254
R-HSA-164944	Nef and signal transduction	2	9	0.000743802	0.698783	0.999933	2	5	0.000515836	48887	Homo sapiens	HCK;FYN		R-HSA-200858;R-HSA-200908
R-XTR-3214841	PKMTs methylate histone lysines	3	10	0.00110314	0.698891	1	3	4	0.000719683	205621	Xenopus tropicalis	HIST1H4A;HIST1H4B;HIST1H4K;HIST1H4C		R-XTR-5651657;R-XTR-5423038;R-XTR-5651654
R-CFA-5607763	CLEC7A (Dectin-1) induces NFAT activation	4	15	0.00145957	0.702044	0.999998	1	1	0.000161943	49646	Canis familiaris	PPP3CA;NFATC3		R-CFA-2730867
R-HSA-1482801	Acyl chain remodelling of PS	6	26	0.00214876	0.703205	0.999933	4	6	0.000619003	48887	Homo sapiens	PLA2G2F;PLA2G16;PLA2G12A;PLA2G2D;PLA2G2A;PLA2G4A		R-HSA-1482771;R-HSA-1482897;R-HSA-1602374;R-HSA-1482776
R-GGA-975574	Reactions specific to the hybrid N-glycan synthesis pathway	1	3	0.000385109	0.716327	0.999976	1	1	0.000190006	49591	Gallus gallus	MGAT3		R-GGA-975926
R-GGA-8849469	PTK6 Regulates RTKs and Their Effectors AKT1 and DOK1	1	3	0.000385109	0.716327	0.999976	1	1	0.000190006	49591	Gallus gallus	UBB		R-GGA-8848829
R-BTA-171306	Packaging Of Telomere Ends	3	11	0.00113519	0.716959	0.999987	2	2	0.000310414	48898	Bos taurus	HIST1H4A;HIST4H4;HIST1H4H;HIST1H4J;HIST1H4C;HIST1H4D		R-BTA-181450;R-BTA-176700
R-BTA-73728	RNA Polymerase I Promoter Opening	3	11	0.00113519	0.716959	0.999987	1	2	0.000310414	48898	Bos taurus	HIST1H4A;HIST4H4;HIST1H4H;HIST1H4J;HIST1H4C;HIST1H4D		R-BTA-73718
R-MMU-5674135	MAP2K and MAPK activation	6	25	0.00218627	0.718483	0.999989	8	8	0.00114811	48892	Mus musculus	MAP2K1;NRAS		R-MMU-5674130;R-MMU-5672972;R-MMU-5674132;R-MMU-5674366;R-MMU-5674373;R-MMU-5672978;R-MMU-5672980;R-MMU-5672973
R-CFA-381042	PERK regulates gene expression	1	4	0.000389219	0.720117	0.999998	2	2	0.000323887	49646	Canis familiaris	EIF2AK3		R-CFA-381087;R-CFA-381111
R-CFA-3065678	SUMO is transferred from E1 to E2 (UBE2I, UBC9)	1	4	0.000389219	0.720117	0.999998	1	1	0.000161943	49646	Canis familiaris	UBA2		R-CFA-2993780
R-CFA-427413	NoRC negatively regulates rRNA expression	1	4	0.000389219	0.720117	0.999998	1	1	0.000161943	49646	Canis familiaris	HIST1H4B;HIST1H4C		R-CFA-427337
R-DRE-3065678	SUMO is transferred from E1 to E2 (UBE2I, UBC9)	1	5	0.000389287	0.720179	1	1	1	0.000183722	68323	Danio rerio	UBA2		R-DRE-2993780
R-RNO-1482801	Acyl chain remodelling of PS	7	28	0.00253371	0.720824	0.999995	4	6	0.00091227	48895	Rattus norvegicus	PLA2G2F;PLA2G16;PLA2G12A;PLA2G2D;PLA2G2A;PLA2G4A		R-RNO-1482771;R-RNO-1482897;R-RNO-1602374;R-RNO-1482776
R-DRE-937039	IRAK1 recruits IKK complex	2	10	0.000778574	0.722275	1	1	3	0.000551167	68323	Danio rerio	IKBKG		R-DRE-937032
R-DRE-975144	IRAK1 recruits IKK complex upon TLR7/8 or 9 stimulation	2	10	0.000778574	0.722275	1	1	3	0.000551167	68323	Danio rerio	IKBKG		R-DRE-975119
R-SSC-3065678	SUMO is transferred from E1 to E2 (UBE2I, UBC9)	1	4	0.000397062	0.727208	0.999979	1	1	0.000172503	49633	Sus scrofa	UBA2		R-SSC-2993780
R-SSC-2214320	Anchoring fibril formation	1	4	0.000397062	0.727208	0.999979	1	3	0.000517509	49633	Sus scrofa	BMP1		R-SSC-2214330
R-MMU-111471	Apoptotic factor-mediated response	2	9	0.000787057	0.727767	0.999989	5	7	0.00100459	48892	Mus musculus	CASP9;CYCS		R-MMU-114256;R-MMU-114259;R-MMU-114254;R-MMU-114252;R-MMU-114261
R-TGU-937072	TRAF6 mediated induction of TAK1 complex	1	3	0.000402414	0.731945	1	1	1	0.000210305	879693	Taeniopygia guttata	UBB		R-TGU-450358
R-TGU-975574	Reactions specific to the hybrid N-glycan synthesis pathway	1	3	0.000402414	0.731945	1	1	1	0.000210305	879693	Taeniopygia guttata	MGAT3		R-TGU-975926
R-SSC-5660668	CLEC7A/inflammasome pathway	2	8	0.000794123	0.73227	0.999979	2	3	0.000517509	49633	Sus scrofa	PYCARD		R-SSC-5660662;R-SSC-5660663
R-SSC-111453	BH3-only proteins associate with and inactivate anti-apoptotic BCL-2 members	2	8	0.000794123	0.73227	0.999979	2	3	0.000517509	49633	Sus scrofa	BCL2L11		R-SSC-508162;R-SSC-508163
R-TGU-1253288	Downregulation of ERBB4 signaling	2	6	0.000804829	0.738971	1	3	4	0.00084122	879693	Taeniopygia guttata	ITCH;UBB		R-TGU-1253282;R-TGU-1253300;R-TGU-1977296
R-BTA-381042	PERK regulates gene expression	1	4	0.000412797	0.740899	0.999987	2	2	0.000310414	48898	Bos taurus	EIF2AK3		R-BTA-381087;R-BTA-381111
R-BTA-111446	Activation of BIM and translocation to mitochondria	1	4	0.000412797	0.740899	0.999987	2	2	0.000310414	48898	Bos taurus	BCL2L11		R-BTA-139918;R-BTA-139919
R-BTA-1299308	Tandem of pore domain in a weak inwardly rectifying K+ channels (TWIK)	1	4	0.000412797	0.740899	0.999987	1	1	0.000155207	48898	Bos taurus	KCNK1		R-BTA-1299304
R-BTA-3065678	SUMO is transferred from E1 to E2 (UBE2I, UBC9)	1	4	0.000412797	0.740899	0.999987	1	1	0.000155207	48898	Bos taurus	UBA2		R-BTA-2993780
R-BTA-5660668	CLEC7A/inflammasome pathway	1	4	0.000412797	0.740899	0.999987	2	3	0.000465622	48898	Bos taurus	PYCARD		R-BTA-5660662;R-BTA-5660663
R-HSA-111469	SMAC-mediated apoptotic response	1	5	0.000413223	0.74126	0.999933	2	6	0.000619003	48887	Homo sapiens	CASP9		R-HSA-114361;R-HSA-114440
R-HSA-111463	SMAC binds to IAPs	1	5	0.000413223	0.74126	0.999933	1	3	0.000309502	48887	Homo sapiens	CASP9		R-HSA-114361
R-HSA-111464	SMAC-mediated dissociation of IAP:caspase complexes	1	5	0.000413223	0.74126	0.999933	1	3	0.000309502	48887	Homo sapiens	CASP9		R-HSA-114440
R-HSA-167060	NGF processing	1	5	0.000413223	0.74126	0.999933	1	5	0.000515836	48887	Homo sapiens	PCSK5		R-HSA-187020
R-RNO-73728	RNA Polymerase I Promoter Opening	2	9	0.000814406	0.744844	0.999995	1	2	0.00030409	48895	Rattus norvegicus	HIST1H4A;HIST1H4B;H3F3B;HIST4H4;HIST1H4M;H3F3A;HIST2H4		R-RNO-73718
R-SSC-111458	Formation of apoptosome	3	12	0.00119119	0.746489	0.999979	3	3	0.000517509	49633	Sus scrofa	CASP9;CYCS		R-SSC-114254;R-SSC-114256;R-SSC-114259
R-SSC-1810476	RIP-mediated NFkB activation via ZBP1	11	40	0.00397062	0.747788	0.999979	2	2	0.000345006	49633	Sus scrofa	APP;IKBKG		R-SSC-168166;R-SSC-168140
R-SSC-933542	TRAF6 mediated NF-kB activation	11	40	0.00397062	0.747788	0.999979	2	2	0.000345006	49633	Sus scrofa	APP;IKBKG		R-SSC-168166;R-SSC-168140
R-BTA-111461	Cytochrome c-mediated apoptotic response	2	8	0.000825593	0.751561	0.999987	5	5	0.000776036	48898	Bos taurus	CASP9;CYCS		R-BTA-114254;R-BTA-114256;R-BTA-114259;R-BTA-114252;R-BTA-114261
R-BTA-111471	Apoptotic factor-mediated response	2	8	0.000825593	0.751561	0.999987	5	5	0.000776036	48898	Bos taurus	CASP9;CYCS		R-BTA-114254;R-BTA-114256;R-BTA-114259;R-BTA-114252;R-BTA-114261
R-BTA-111459	Activation of caspases through apoptosome-mediated cleavage	2	8	0.000825593	0.751561	0.999987	2	2	0.000310414	48898	Bos taurus	CASP9;CYCS		R-BTA-114252;R-BTA-114261
R-HSA-1253288	Downregulation of ERBB4 signaling	2	10	0.000826446	0.752066	0.999933	3	4	0.000412669	48887	Homo sapiens	ITCH;UBB		R-HSA-1253282;R-HSA-1253300;R-HSA-1977296
R-SSC-1482801	Acyl chain remodelling of PS	8	30	0.00297796	0.755927	0.999979	4	6	0.00103502	49633	Sus scrofa	PLA2G2F;PLA2G16;PLA2G12A;PLA2G2D;PLA2G2A;PLA2G4A		R-SSC-1482771;R-SSC-1482897;R-SSC-1482776;R-SSC-1602374
R-XTR-3214842	HDMs demethylate histones	3	11	0.00121346	0.75753	1	3	3	0.000539763	205621	Xenopus tropicalis	HIST1H4A;HIST1H4B;HIST1H4K;HIST1H4C		R-XTR-5661124;R-XTR-5423117;R-XTR-5661125
R-XTR-444473	Formyl peptide receptors bind formyl peptides and many other ligands	3	11	0.00121346	0.75753	1	2	3	0.000539763	205621	Xenopus tropicalis	HEBP1;APP		R-XTR-391913;R-XTR-444476
R-SSC-450302	activated TAK1 mediates p38 MAPK activation	10	37	0.00367282	0.759294	0.999979	1	5	0.000862515	49633	Sus scrofa	UBB;IKBKG		R-SSC-450346
R-MMU-3065679	SUMO is proteolytically processed	1	5	0.000437254	0.760828	0.999989	1	2	0.000287026	48892	Mus musculus	SUMO3		R-MMU-2993763
R-MMU-2465910	MASTL Facilitates Mitotic Progression	1	5	0.000437254	0.760828	0.999989	1	2	0.000287026	48892	Mus musculus	ENSA		R-MMU-2430535
R-CFA-879415	Advanced glycosylation endproduct receptor signaling	5	20	0.00194609	0.761188	0.999998	1	2	0.000323887	49646	Canis familiaris	APP;SAA1		R-CFA-879411
R-XTR-1306955	GRB7 events in ERBB2 signaling	1	4	0.000441258	0.763941	1	1	1	0.000179921	205621	Xenopus tropicalis	ERBB3		R-XTR-1306953
R-DME-3928663	EPHA-mediated growth cone collapse	19	65	0.00670518	0.764049	1	1	2	0.000590667	56210	Drosophila melanogaster	PVR		R-DME-3928647
R-RNO-111446	Activation of BIM and translocation to mitochondria	1	5	0.000452448	0.772429	0.999995	2	2	0.00030409	48895	Rattus norvegicus	BCL2L11		R-RNO-139918;R-RNO-139919
R-RNO-1299308	Tandem of pore domain in a weak inwardly rectifying K+ channels (TWIK)	1	5	0.000452448	0.772429	0.999995	1	1	0.000152045	48895	Rattus norvegicus	KCNK1		R-RNO-1299304
R-RNO-2465910	MASTL Facilitates Mitotic Progression	1	5	0.000452448	0.772429	0.999995	1	2	0.00030409	48895	Rattus norvegicus	ENSA		R-RNO-2430535
R-RNO-167060	NGF processing	1	5	0.000452448	0.772429	0.999995	1	3	0.000456135	48895	Rattus norvegicus	PCSK5		R-RNO-187020
R-SSC-1606322	ZBP1(DAI) mediated induction of type I IFNs	11	41	0.00406988	0.774728	0.999979	2	4	0.000690012	49633	Sus scrofa	APP;IKBKG		R-SSC-168166;R-SSC-168140
R-RNO-3928664	Ephrin signaling	5	22	0.00199077	0.777924	0.999995	9	9	0.00136841	48895	Rattus norvegicus	EFNB2;FYN;ARHGEF7;EPHB2		R-RNO-3928633;R-RNO-3928639;R-RNO-3928625;R-RNO-3928631;R-RNO-3928614;R-RNO-3928615;R-RNO-3928641;R-RNO-3928640;R-RNO-4093329
R-RNO-2142845	Hyaluronan metabolism	6	26	0.00235273	0.779606	0.999995	4	10	0.00152045	48895	Rattus norvegicus	HEXB;ABCC5;GUSB		R-RNO-2162227;R-RNO-2162226;R-RNO-2142859;R-RNO-2162225
R-CFA-420597	Nectin/Necl trans heterodimerization	2	9	0.000875742	0.77982	0.999998	5	8	0.00129555	49646	Canis familiaris	PVRL3;PVR		R-CFA-420584;R-CFA-420593;R-CFA-420580;R-CFA-420595;R-CFA-420591
R-CFA-75892	Platelet Adhesion to exposed collagen	2	9	0.000875742	0.77982	0.999998	2	4	0.000647773	49646	Canis familiaris	FYN		R-CFA-432295;R-CFA-114577
R-CFA-198323	AKT phosphorylates targets in the cytosol	3	13	0.00126496	0.78157	0.999998	1	6	0.00097166	49646	Canis familiaris	CASP9		R-CFA-198621
R-MMU-210993	Tie2 Signaling	6	27	0.00236117	0.782419	0.999989	2	14	0.00200918	48892	Mus musculus	GRB7;NRAS		R-MMU-204773;R-MMU-210977
R-DRE-3065676	SUMO is conjugated to E1 (UBA2:SAE1)	1	6	0.000467144	0.783114	1	1	1	0.000183722	68323	Danio rerio	UBA2		R-DRE-2990833
R-GGA-1253288	Downregulation of ERBB4 signaling	2	7	0.000898588	0.791733	0.999976	3	4	0.000760023	49591	Gallus gallus	ITCH;UBB		R-GGA-1253300;R-GGA-1253282;R-GGA-1977296
R-GGA-2122948	Activated NOTCH1 Transmits Signal to the Nucleus	2	7	0.000898588	0.791733	0.999976	2	4	0.000760023	49591	Gallus gallus	ITCH;UBB		R-GGA-1912357;R-GGA-1980125
R-SSC-111461	Cytochrome c-mediated apoptotic response	3	13	0.00129045	0.79272	0.999979	4	4	0.000690012	49633	Sus scrofa	CASP9;CYCS		R-SSC-114252;R-SSC-114254;R-SSC-114256;R-SSC-114259
R-SSC-111471	Apoptotic factor-mediated response	3	13	0.00129045	0.79272	0.999979	4	4	0.000690012	49633	Sus scrofa	CASP9;CYCS		R-SSC-114252;R-SSC-114254;R-SSC-114256;R-SSC-114259
R-SSC-111459	Activation of caspases through apoptosome-mediated cleavage	3	13	0.00129045	0.79272	0.999979	1	1	0.000172503	49633	Sus scrofa	CASP9;CYCS		R-SSC-114252
R-RNO-426496	Post-transcriptional silencing by small RNAs	2	10	0.000904895	0.79492	0.999995	2	3	0.000456135	48895	Rattus norvegicus	TNRC6A		R-RNO-426522;R-RNO-426489
R-RNO-433137	Sodium-coupled sulphate, di- and tri-carboxylate transporters	2	10	0.000904895	0.79492	0.999995	1	5	0.000760225	48895	Rattus norvegicus	SLC13A2		R-RNO-433131
R-CFA-3772470	Negative regulation of TCF-dependent signaling by WNT ligand antagonists	1	5	0.000486523	0.796442	0.999998	3	3	0.00048583	49646	Canis familiaris	LRP6		R-CFA-3769397;R-CFA-3769401;R-CFA-5368586
R-CFA-1299308	Tandem of pore domain in a weak inwardly rectifying K+ channels (TWIK)	1	5	0.000486523	0.796442	0.999998	1	1	0.000161943	49646	Canis familiaris	KCNK1		R-CFA-1299304
R-CFA-2465910	MASTL Facilitates Mitotic Progression	1	5	0.000486523	0.796442	0.999998	1	2	0.000323887	49646	Canis familiaris	ENSA		R-CFA-2430535
R-CFA-2142850	Hyaluronan biosynthesis and export	1	5	0.000486523	0.796442	0.999998	1	3	0.00048583	49646	Canis familiaris	ABCC5		R-CFA-2142859
R-CFA-450520	HuR (ELAVL1) binds and stabilizes mRNA	1	5	0.000486523	0.796442	0.999998	1	5	0.000809717	49646	Canis familiaris	PRKCD		R-CFA-450533
R-HSA-3065679	SUMO is proteolytically processed	1	6	0.000495868	0.802573	0.999933	1	3	0.000309502	48887	Homo sapiens	SUMO3		R-HSA-2993763
R-SSC-1299308	Tandem of pore domain in a weak inwardly rectifying K+ channels (TWIK)	1	5	0.000496327	0.802869	0.999979	1	1	0.000172503	49633	Sus scrofa	KCNK1		R-SSC-1299304
R-SSC-427413	NoRC negatively regulates rRNA expression	1	5	0.000496327	0.802869	0.999979	1	1	0.000172503	49633	Sus scrofa	HIST1H4A		R-SSC-427337
R-SSC-6803204	TP53 Regulates Transcription of Genes Involved in Cytochrome C Release	1	5	0.000496327	0.802869	0.999979	2	3	0.000517509	49633	Sus scrofa	PRELID1		R-SSC-6801242;R-SSC-6801250
R-SSC-2465910	MASTL Facilitates Mitotic Progression	1	5	0.000496327	0.802869	0.999979	1	2	0.000345006	49633	Sus scrofa	ENSA		R-SSC-2430535
R-SSC-75892	Platelet Adhesion to exposed collagen	1	5	0.000496327	0.802869	0.999979	1	2	0.000345006	49633	Sus scrofa	FYN		R-SSC-432295
R-SSC-2142850	Hyaluronan biosynthesis and export	1	5	0.000496327	0.802869	0.999979	1	3	0.000517509	49633	Sus scrofa	ABCC5		R-SSC-2142859
R-CFA-391160	Signal regulatory protein (SIRP) family interactions	6	25	0.00243262	0.805137	0.999998	8	8	0.00129555	49646	Canis familiaris	SIRPA;CD47;FYB		R-CFA-210274;R-CFA-391153;R-CFA-391152;R-CFA-391155;R-CFA-391158;R-CFA-391157;R-CFA-391151;R-CFA-391168
R-BTA-1306955	GRB7 events in ERBB2 signaling	2	9	0.000928793	0.806606	0.999987	1	1	0.000155207	48898	Bos taurus	GRB7;ERBB3		R-BTA-1306953
R-BTA-426496	Post-transcriptional silencing by small RNAs	2	9	0.000928793	0.806606	0.999987	2	3	0.000465622	48898	Bos taurus	TNRC6A		R-BTA-426489;R-BTA-426522
R-DRE-165158	Activation of AKT2	2	12	0.000934288	0.809208	1	1	3	0.000551167	68323	Danio rerio	THEM4		R-DRE-109700
R-RNO-418359	Reduction of cytosolic Ca++ levels	4	19	0.0017193	0.812185	0.999995	2	3	0.000456135	48895	Rattus norvegicus	SLC8A3;ATP2A3		R-RNO-425661;R-RNO-418365
R-GGA-381042	PERK regulates gene expression	1	4	0.000513479	0.81363	0.999976	2	2	0.000380011	49591	Gallus gallus	EIF2AK3		R-GGA-381087;R-GGA-381111
R-GGA-937072	TRAF6 mediated induction of TAK1 complex	1	4	0.000513479	0.81363	0.999976	1	1	0.000190006	49591	Gallus gallus	UBB		R-GGA-450358
R-GGA-373753	Nephrin interactions	1	4	0.000513479	0.81363	0.999976	1	1	0.000190006	49591	Gallus gallus	FYN		R-GGA-532603
R-GGA-420597	Nectin/Necl trans heterodimerization	1	4	0.000513479	0.81363	0.999976	3	5	0.000950029	49591	Gallus gallus	PVRL3		R-GGA-420584;R-GGA-420595;R-GGA-420580
R-BTA-3772470	Negative regulation of TCF-dependent signaling by WNT ligand antagonists	1	5	0.000515996	0.815159	0.999987	3	3	0.000465622	48898	Bos taurus	LRP6		R-BTA-3769401;R-BTA-3769397;R-BTA-5368586
R-BTA-6803204	TP53 Regulates Transcription of Genes Involved in Cytochrome C Release	1	5	0.000515996	0.815159	0.999987	2	3	0.000465622	48898	Bos taurus	PRELID1		R-BTA-6801250;R-BTA-6801242
R-BTA-2465910	MASTL Facilitates Mitotic Progression	1	5	0.000515996	0.815159	0.999987	1	2	0.000310414	48898	Bos taurus	ENSA		R-BTA-2430535
R-BTA-167060	NGF processing	1	5	0.000515996	0.815159	0.999987	1	2	0.000310414	48898	Bos taurus	PCSK5		R-BTA-187020
R-MMU-3065676	SUMO is conjugated to E1 (UBA2:SAE1)	1	6	0.000524705	0.820353	0.999989	1	1	0.000143513	48892	Mus musculus	UBA2		R-MMU-2990833
R-MMU-6803204	TP53 Regulates Transcription of Genes Involved in Cytochrome C Release	1	6	0.000524705	0.820353	0.999989	2	3	0.00043054	48892	Mus musculus	PRELID1		R-MMU-6801250;R-MMU-6801242
R-MMU-420597	Nectin/Necl trans heterodimerization	1	6	0.000524705	0.820353	0.999989	4	7	0.00100459	48892	Mus musculus	PVRL3		R-MMU-420584;R-MMU-420595;R-MMU-420591;R-MMU-420580
R-MMU-2142850	Hyaluronan biosynthesis and export	1	6	0.000524705	0.820353	0.999989	1	3	0.00043054	48892	Mus musculus	ABCC5		R-MMU-2142859
R-MMU-3215018	Processing and activation of SUMO	2	11	0.000961959	0.82184	0.999989	3	4	0.000574053	48892	Mus musculus	SUMO3;UBA2		R-MMU-2993780;R-MMU-2993763;R-MMU-2990833
R-CFA-165158	Activation of AKT2	2	10	0.000973047	0.826687	0.999998	1	3	0.00048583	49646	Canis familiaris	THEM4		R-CFA-109700
R-TGU-381042	PERK regulates gene expression	1	4	0.000536553	0.827185	1	2	2	0.00042061	879693	Taeniopygia guttata	EIF2AK3		R-TGU-381087;R-TGU-381111
R-TGU-110056	MAPK3 (ERK1) activation	1	4	0.000536553	0.827185	1	1	1	0.000210305	879693	Taeniopygia guttata	MAP2K1		R-TGU-112342
R-TGU-2559584	Formation of Senescence-Associated Heterochromatin Foci (SAHF)	1	4	0.000536553	0.827185	1	1	1	0.000210305	879693	Taeniopygia guttata	HIRA		R-TGU-3878123
R-TGU-373753	Nephrin interactions	1	4	0.000536553	0.827185	1	1	1	0.000210305	879693	Taeniopygia guttata	FYN		R-TGU-532603
R-CFA-428790	Facilitative Na+-independent glucose transporters	5	22	0.0021407	0.827506	0.999998	2	7	0.0011336	49646	Canis familiaris	SLC2A9;SLC2A10		R-CFA-429036;R-CFA-429094
R-HSA-1482925	Acyl chain remodelling of PG	5	26	0.00214876	0.829894	0.999933	3	10	0.00103167	48887	Homo sapiens	PLA2G2F;PLA2G12A;PLA2G2D;PLA2G2A;PLA2G4A		R-HSA-1482900;R-HSA-1602368;R-HSA-1482907
R-RNO-2559584	Formation of Senescence-Associated Heterochromatin Foci (SAHF)	1	6	0.000542937	0.830759	0.999995	1	1	0.000152045	48895	Rattus norvegicus	HIRA		R-RNO-3878123
R-RNO-3065676	SUMO is conjugated to E1 (UBA2:SAE1)	1	6	0.000542937	0.830759	0.999995	1	1	0.000152045	48895	Rattus norvegicus	UBA2		R-RNO-2990833
R-RNO-111457	Release of apoptotic factors from the mitochondria	1	6	0.000542937	0.830759	0.999995	1	2	0.00030409	48895	Rattus norvegicus	CYCS		R-RNO-114284
R-RNO-435368	Zinc efflux and compartmentalization by the SLC30 family	1	6	0.000542937	0.830759	0.999995	1	5	0.000760225	48895	Rattus norvegicus	SLC30A2		R-RNO-437094
R-DRE-111458	Formation of apoptosome	1	7	0.000545002	0.831898	1	2	3	0.000551167	68323	Danio rerio	CASP9		R-DRE-114256;R-DRE-114259
R-SSC-5357956	TNFR1-induced NFkappaB signaling pathway	10	40	0.00397062	0.833912	0.999979	2	4	0.000690012	49633	Sus scrofa	UBB;IKBKG		R-SSC-5357757;R-SSC-5357776
R-HSA-3215018	Processing and activation of SUMO	2	12	0.000991736	0.834589	0.999933	7	9	0.000928505	48887	Homo sapiens	SUMO3;UBA2		R-HSA-2993790;R-HSA-2993769;R-HSA-2993784;R-HSA-2993781;R-HSA-2993780;R-HSA-2990833;R-HSA-2993763
R-HSA-418889	Ligand-independent caspase activation via DCC	2	12	0.000991736	0.834589	0.999933	3	8	0.000825338	48887	Homo sapiens	CASP9;DAPK2		R-HSA-373700;R-HSA-418849;R-HSA-418845
R-HSA-171319	Telomere Extension By Telomerase	2	12	0.000991736	0.834589	0.999933	1	7	0.000722171	48887	Homo sapiens	NHP2;WRAP53		R-HSA-164616
R-XTR-1169092	Activation of RAS in B cells	2	9	0.00099283	0.835041	1	1	1	0.000179921	205621	Xenopus tropicalis	NRAS		R-XTR-1168636
R-XTR-6807047	Cholesterol biosynthesis via desmosterol	2	9	0.00099283	0.835041	1	1	2	0.000359842	205621	Xenopus tropicalis	DHCR24		R-XTR-196417
R-XTR-111458	Formation of apoptosome	1	5	0.000551572	0.835474	1	3	3	0.000539763	205621	Xenopus tropicalis	CYCS		R-XTR-114254;R-XTR-114259;R-XTR-114256
R-XTR-937072	TRAF6 mediated induction of TAK1 complex	1	5	0.000551572	0.835474	1	1	1	0.000179921	205621	Xenopus tropicalis	UBB		R-XTR-450358
R-XTR-110056	MAPK3 (ERK1) activation	1	5	0.000551572	0.835474	1	1	1	0.000179921	205621	Xenopus tropicalis	MAP2K1		R-XTR-112342
R-XTR-2465910	MASTL Facilitates Mitotic Progression	1	5	0.000551572	0.835474	1	1	2	0.000359842	205621	Xenopus tropicalis	ENSA		R-XTR-2430535
R-DRE-2022377	Metabolism of Angiotensinogen to Angiotensins	3	18	0.00140143	0.835856	1	2	10	0.00183722	68323	Danio rerio	ATP6AP2		R-DRE-2065357;R-DRE-2022403
R-GGA-1227888	Negative Regulation of MDA5 signaling	3	11	0.00141207	0.839552	0.999976	2	4	0.000760023	49591	Gallus gallus	ITCH;UBB;ATG12		R-GGA-1227860;R-GGA-1227804
R-RNO-193144	Estrogen biosynthesis	4	20	0.00180979	0.841743	0.999995	1	7	0.00106432	48895	Rattus norvegicus	AKR1B10		R-RNO-5696822
R-DRE-6807047	Cholesterol biosynthesis via desmosterol	2	13	0.00101215	0.842845	1	1	3	0.000551167	68323	Danio rerio	DHCR24		R-DRE-196417
R-DRE-2142845	Hyaluronan metabolism	6	33	0.00256929	0.843391	1	4	10	0.00183722	68323	Danio rerio	HEXB;ABCC5;GUSB		R-DRE-2162225;R-DRE-2162226;R-DRE-2142859;R-DRE-2162227
R-XTR-5358346	Hedgehog ligand biogenesis	3	13	0.00143409	0.846978	1	1	1	0.000179921	205621	Xenopus tropicalis	UBB;SYVN1		R-XTR-5362412
R-GGA-111461	Cytochrome c-mediated apoptotic response	2	8	0.00102696	0.8486	0.999976	5	5	0.000950029	49591	Gallus gallus	CASP9;CYCS		R-GGA-114259;R-GGA-114256;R-GGA-114261;R-GGA-114254;R-GGA-114252
R-GGA-111459	Activation of caspases through apoptosome-mediated cleavage	2	8	0.00102696	0.8486	0.999976	2	2	0.000380011	49591	Gallus gallus	CASP9;CYCS		R-GGA-114261;R-GGA-114252
R-GGA-450520	HuR (ELAVL1) binds and stabilizes mRNA	2	8	0.00102696	0.8486	0.999976	1	5	0.000950029	49591	Gallus gallus	PRKCD		R-GGA-450533
R-HSA-888568	GABA synthesis	1	7	0.000578512	0.84936	0.999933	2	2	0.000206334	48887	Homo sapiens	GAD1		R-HSA-888572;R-HSA-888577
R-HSA-8849468	PTK6 Regulates Proteins Involved in RNA Processing	1	7	0.000578512	0.84936	0.999933	3	7	0.000722171	48887	Homo sapiens	KHDRBS1		R-HSA-8848993;R-HSA-8848975;R-HSA-8848939
R-HSA-428776	Class II GLUTs	1	7	0.000578512	0.84936	0.999933	1	3	0.000309502	48887	Homo sapiens	SLC2A9		R-HSA-429036
R-HSA-2142850	Hyaluronan biosynthesis and export	1	7	0.000578512	0.84936	0.999933	1	3	0.000309502	48887	Homo sapiens	ABCC5		R-HSA-2142859
R-HSA-165158	Activation of AKT2	1	7	0.000578512	0.84936	0.999933	1	3	0.000309502	48887	Homo sapiens	THEM4		R-HSA-109700
R-HSA-8866376	Reelin signalling pathway	1	7	0.000578512	0.84936	0.999933	1	4	0.000412669	48887	Homo sapiens	FYN		R-HSA-8855237
R-BTA-5607763	CLEC7A (Dectin-1) induces NFAT activation	3	14	0.00144479	0.850477	0.999987	3	4	0.000620829	48898	Bos taurus	PPP3CA;PPP3R1;NFATC3		R-BTA-2730849;R-BTA-2730872;R-BTA-2730867
R-RNO-174362	Transport and synthesis of PAPS	3	16	0.00144783	0.85146	0.999995	2	4	0.00060818	48895	Rattus norvegicus	PAPSS1		R-RNO-174392;R-RNO-174389
R-RNO-198323	AKT phosphorylates targets in the cytosol	3	16	0.00144783	0.85146	0.999995	1	7	0.00106432	48895	Rattus norvegicus	CASP9		R-RNO-198621
R-CFA-3065676	SUMO is conjugated to E1 (UBA2:SAE1)	1	6	0.000583828	0.851958	0.999998	1	1	0.000161943	49646	Canis familiaris	UBA2		R-CFA-2990833
R-SSC-5357905	Regulation of TNFR1 signaling	10	41	0.00406988	0.854383	0.999979	4	10	0.00172503	49633	Sus scrofa	UBB;IKBKG		R-SSC-5626962;R-SSC-5693108;R-SSC-5357831;R-SSC-5357845
R-CFA-937039	IRAK1 recruits IKK complex	3	15	0.00145957	0.855196	0.999998	2	4	0.000647773	49646	Canis familiaris	UBB;IKBKG		R-CFA-937050;R-CFA-937032
R-CFA-975144	IRAK1 recruits IKK complex upon TLR7/8 or 9 stimulation	3	15	0.00145957	0.855196	0.999998	2	4	0.000647773	49646	Canis familiaris	UBB;IKBKG		R-CFA-975119;R-CFA-975122
R-CFA-912631	Regulation of signaling by CBL	3	15	0.00145957	0.855196	0.999998	2	5	0.000809717	49646	Canis familiaris	UBB;FYN		R-CFA-912627;R-CFA-879917
R-CFA-1236973	Cross-presentation of particulate exogenous antigens (phagosomes)	3	15	0.00145957	0.855196	0.999998	1	3	0.00048583	49646	Canis familiaris	NCF2;CYBA		R-CFA-1236967
R-MMU-1482801	Acyl chain remodelling of PS	6	30	0.00262352	0.856777	0.999989	4	6	0.000861079	48892	Mus musculus	PLA2G2F;PLA2G16;PLA2G12A;PLA2G2D;PLA2G2A;PLA2G4A		R-MMU-1482771;R-MMU-1602374;R-MMU-1482897;R-MMU-1482776
R-RNO-1482925	Acyl chain remodelling of PG	6	29	0.0026242	0.856937	0.999995	3	10	0.00152045	48895	Rattus norvegicus	PLA2G2F;PLA2G12A;PLA2G2D;PLA2G2A;PLA2G4A		R-RNO-1482907;R-RNO-1482900;R-RNO-1602368
R-MMU-5607763	CLEC7A (Dectin-1) induces NFAT activation	2	12	0.00104941	0.856958	0.999989	1	1	0.000143513	48892	Mus musculus	PPP3CA;NFATC3		R-MMU-2730867
R-MMU-418889	Ligand-independent caspase activation via DCC	2	12	0.00104941	0.856958	0.999989	3	8	0.00114811	48892	Mus musculus	CASP9;DAPK2		R-MMU-418853;R-MMU-373700;R-MMU-418845
R-SSC-3065676	SUMO is conjugated to E1 (UBA2:SAE1)	1	6	0.000595593	0.85755	0.999979	1	1	0.000172503	49633	Sus scrofa	UBA2		R-SSC-2990833
R-SSC-2243919	Crosslinking of collagen fibrils	1	6	0.000595593	0.85755	0.999979	1	1	0.000172503	49633	Sus scrofa	BMP1		R-SSC-2022141
R-SSC-1253288	Downregulation of ERBB4 signaling	1	6	0.000595593	0.85755	0.999979	2	4	0.000690012	49633	Sus scrofa	UBB		R-SSC-1253282;R-SSC-1977296
R-DRE-1236973	Cross-presentation of particulate exogenous antigens (phagosomes)	3	19	0.00147929	0.861289	1	1	3	0.000551167	68323	Danio rerio	NCF2;CYBA		R-DRE-1236967
R-HSA-391160	Signal regulatory protein (SIRP) family interactions	3	18	0.0014876	0.863789	0.999933	9	10	0.00103167	48887	Homo sapiens	SIRPA;CD47;FYB		R-HSA-391157;R-HSA-391156;R-HSA-391158;R-HSA-391153;R-HSA-391152;R-HSA-391168;R-HSA-391155;R-HSA-391151;R-HSA-391150
R-HSA-5684264	MAP3K8 (TPL2)-dependent MAPK1/3 activation	3	18	0.0014876	0.863789	0.999933	4	8	0.000825338	48887	Homo sapiens	MAP2K1;UBB;IKBKG		R-HSA-5684275;R-HSA-451649;R-HSA-5684273;R-HSA-5684267
R-HSA-5607763	CLEC7A (Dectin-1) induces NFAT activation	3	18	0.0014876	0.863789	0.999933	3	6	0.000619003	48887	Homo sapiens	PPP3CA;PPP3R1;NFATC3		R-HSA-2730872;R-HSA-2730849;R-HSA-2730867
R-CFA-1234176	Oxygen-dependent proline hydroxylation of Hypoxia-inducible Factor Alpha	2	11	0.00107035	0.864371	0.999998	1	2	0.000323887	49646	Canis familiaris	EGLN1		R-CFA-1234177
R-CFA-8866376	Reelin signalling pathway	2	11	0.00107035	0.864371	0.999998	1	4	0.000647773	49646	Canis familiaris	FYN		R-CFA-8855237
R-MMU-8849468	PTK6 Regulates Proteins Involved in RNA Processing	1	7	0.000612156	0.865067	0.999989	3	7	0.00100459	48892	Mus musculus	KHDRBS1		R-MMU-8848993;R-MMU-8848975;R-MMU-8848939
R-MMU-165158	Activation of AKT2	1	7	0.000612156	0.865067	0.999989	1	3	0.00043054	48892	Mus musculus	THEM4		R-MMU-109700
R-MMU-8866376	Reelin signalling pathway	1	7	0.000612156	0.865067	0.999989	1	4	0.000574053	48892	Mus musculus	FYN		R-MMU-8855237
R-TGU-111461	Cytochrome c-mediated apoptotic response	2	8	0.00107311	0.86532	1	5	5	0.00105152	879693	Taeniopygia guttata	CASP9;CYCS		R-TGU-114254;R-TGU-114252;R-TGU-114261;R-TGU-114259;R-TGU-114256
R-TGU-111459	Activation of caspases through apoptosome-mediated cleavage	2	8	0.00107311	0.86532	1	2	2	0.00042061	879693	Taeniopygia guttata	CASP9;CYCS		R-TGU-114252;R-TGU-114261
R-HSA-1236973	Cross-presentation of particulate exogenous antigens (phagosomes)	2	13	0.00107438	0.865757	0.999933	1	3	0.000309502	48887	Homo sapiens	NCF2;CYBA		R-HSA-1236967
R-HSA-3928664	Ephrin signaling	4	23	0.00190083	0.867428	0.999933	11	11	0.00113484	48887	Homo sapiens	EFNB2;FYN;EPHB2;ARHGEF7		R-HSA-3928633;R-HSA-3928639;R-HSA-3928594;R-HSA-3928641;R-HSA-3928625;R-HSA-3928640;R-HSA-3928631;R-HSA-3928615;R-HSA-3928614;R-HSA-3928580;R-HSA-4093329
R-DME-888568	GABA synthesis	1	6	0.00061894	0.86803	1	2	2	0.000590667	56210	Drosophila melanogaster	GAD1		R-DME-888572;R-DME-888577
R-BTA-3065676	SUMO is conjugated to E1 (UBA2:SAE1)	1	6	0.000619195	0.86814	0.999987	1	1	0.000155207	48898	Bos taurus	UBA2		R-BTA-2990833
R-BTA-420597	Nectin/Necl trans heterodimerization	1	6	0.000619195	0.86814	0.999987	4	7	0.00108645	48898	Bos taurus	PVRL3		R-BTA-420591;R-BTA-420580;R-BTA-420584;R-BTA-420595
R-BTA-2142850	Hyaluronan biosynthesis and export	1	6	0.000619195	0.86814	0.999987	1	3	0.000465622	48898	Bos taurus	ABCC5		R-BTA-2142859
R-DRE-5607763	CLEC7A (Dectin-1) induces NFAT activation	2	14	0.00109	0.871006	1	3	3	0.000551167	68323	Danio rerio	PPP3CA		R-DRE-2730849;R-DRE-2730872;R-DRE-2730867
R-DRE-6807062	Cholesterol biosynthesis via lathosterol	2	14	0.00109	0.871006	1	1	3	0.000551167	68323	Danio rerio	DHCR24		R-DRE-6807064
R-SSC-112308	Depolarization of the Presynaptic Terminal Triggers the Opening of Calcium Channels	2	11	0.00109192	0.871636	0.999979	2	2	0.000345006	49633	Sus scrofa	CACNB4;CACFD1		R-SSC-5263618;R-SSC-210420
R-XTR-3928664	Ephrin signaling	5	21	0.0023166	0.873787	1	9	9	0.00161929	205621	Xenopus tropicalis	EFNB2;FYN;ARHGEF7		R-XTR-3928641;R-XTR-3928640;R-XTR-3928615;R-XTR-3928639;R-XTR-3928633;R-XTR-3928614;R-XTR-3928631;R-XTR-3928625;R-XTR-4093329
R-RNO-888568	GABA synthesis	1	7	0.000633427	0.874141	0.999995	2	2	0.00030409	48895	Rattus norvegicus	GAD1		R-RNO-888572;R-RNO-888577
R-RNO-111453	BH3-only proteins associate with and inactivate anti-apoptotic BCL-2 members	1	7	0.000633427	0.874141	0.999995	2	3	0.000456135	48895	Rattus norvegicus	BCL2L11		R-RNO-508163;R-RNO-508162
R-RNO-1253288	Downregulation of ERBB4 signaling	1	7	0.000633427	0.874141	0.999995	2	4	0.00060818	48895	Rattus norvegicus	ITCH		R-RNO-1253300;R-RNO-1253282
R-RNO-3065679	SUMO is proteolytically processed	1	7	0.000633427	0.874141	0.999995	1	2	0.00030409	48895	Rattus norvegicus	SUMO3		R-RNO-2993763
R-RNO-8849468	PTK6 Regulates Proteins Involved in RNA Processing	1	7	0.000633427	0.874141	0.999995	3	7	0.00106432	48895	Rattus norvegicus	KHDRBS1		R-RNO-8848939;R-RNO-8848975;R-RNO-8848993
R-RNO-2122948	Activated NOTCH1 Transmits Signal to the Nucleus	1	7	0.000633427	0.874141	0.999995	2	5	0.000760225	48895	Rattus norvegicus	ITCH		R-RNO-1912357;R-RNO-1980125
R-RNO-165158	Activation of AKT2	1	7	0.000633427	0.874141	0.999995	1	3	0.000456135	48895	Rattus norvegicus	THEM4		R-RNO-109700
R-XTR-1483115	Hydrolysis of LPC	2	10	0.00110314	0.875274	1	2	2	0.000359842	205621	Xenopus tropicalis	PLA2G4A		R-XTR-1482612;R-XTR-1482685
R-XTR-6807062	Cholesterol biosynthesis via lathosterol	2	10	0.00110314	0.875274	1	1	2	0.000359842	205621	Xenopus tropicalis	DHCR24		R-XTR-6807064
R-MMU-5654688	SHC-mediated cascade:FGFR1	6	31	0.00271098	0.876367	0.999989	4	4	0.000574053	48892	Mus musculus	NRAS;FGF9		R-MMU-5654597;R-MMU-5654600;R-MMU-5654573;R-MMU-5654582
R-RNO-166663	Initial triggering of complement	6	30	0.00271469	0.877146	0.999995	3	15	0.00228068	48895	Rattus norvegicus	C4B;C4A		R-RNO-166795;R-RNO-166753;R-RNO-981713
R-GGA-110056	MAPK3 (ERK1) activation	1	5	0.000641849	0.877563	0.999976	1	1	0.000190006	49591	Gallus gallus	MAP2K1		R-GGA-112342
R-GGA-6804760	Regulation of TP53 Activity through Methylation	1	5	0.000641849	0.877563	0.999976	1	1	0.000190006	49591	Gallus gallus	UBB		R-GGA-6804253
R-GGA-73728	RNA Polymerase I Promoter Opening	1	5	0.000641849	0.877563	0.999976	1	1	0.000190006	49591	Gallus gallus	H3F3B;H3F3C		R-GGA-73718
R-GGA-6803204	TP53 Regulates Transcription of Genes Involved in Cytochrome C Release	1	5	0.000641849	0.877563	0.999976	2	3	0.000570017	49591	Gallus gallus	PRELID1		R-GGA-6801250;R-GGA-6801242
R-GGA-1295596	Spry regulation of FGF signaling	1	5	0.000641849	0.877563	0.999976	2	4	0.000760023	49591	Gallus gallus	UBB		R-GGA-934604;R-GGA-1295621
R-GGA-167060	NGF processing	1	5	0.000641849	0.877563	0.999976	1	2	0.000380011	49591	Gallus gallus	PCSK5		R-GGA-187020
R-GGA-2465910	MASTL Facilitates Mitotic Progression	1	5	0.000641849	0.877563	0.999976	1	2	0.000380011	49591	Gallus gallus	ENSA		R-GGA-2430535
R-CFA-202433	Generation of second messenger molecules	5	24	0.00233531	0.878027	0.999998	9	14	0.00226721	49646	Canis familiaris	LCP2;FYB		R-CFA-202331;R-CFA-213407;R-CFA-202241;R-CFA-430183;R-CFA-430190;R-CFA-430135;R-CFA-430180;R-CFA-202375;R-CFA-202248
R-RNO-391160	Signal regulatory protein (SIRP) family interactions	3	17	0.00153832	0.878198	0.999995	10	10	0.00152045	48895	Rattus norvegicus	SIRPA;CD47;FYB		R-RNO-548968;R-RNO-391152;R-RNO-391155;R-RNO-391153;R-RNO-391151;R-RNO-548972;R-RNO-391168;R-RNO-210274;R-RNO-391157;R-RNO-391158
R-BTA-427359	SIRT1 negatively regulates rRNA Expression	3	15	0.00154799	0.880785	0.999987	3	3	0.000465622	48898	Bos taurus	HIST1H4A;HIST4H4;HIST1H4H;HIST1H4J;HIST1H4C;HIST1H4D		R-BTA-427527;R-BTA-427528;R-BTA-427514
R-CFA-1810476	RIP-mediated NFkB activation via ZBP1	7	32	0.00311375	0.881485	0.999998	2	2	0.000323887	49646	Canis familiaris	APP;SAA1;IKBKG		R-CFA-168166;R-CFA-168140
R-CFA-933542	TRAF6 mediated NF-kB activation	7	32	0.00311375	0.881485	0.999998	2	2	0.000323887	49646	Canis familiaris	APP;SAA1;IKBKG		R-CFA-168166;R-CFA-168140
R-DRE-4641263	Regulation of FZD by ubiquitination	3	20	0.00155715	0.883191	1	3	6	0.00110233	68323	Danio rerio	LRP6		R-DRE-4641249;R-DRE-4641236;R-DRE-4641253
R-HSA-5340588	RNF mutants show enhanced WNT signaling and proliferation	1	8	0.000661157	0.885062	0.999933	1	1	0.000103167	48887	Homo sapiens	LRP6		R-HSA-5340587
R-HSA-5603029	IkBA variant leads to EDA-ID	1	8	0.000661157	0.885062	0.999933	1	1	0.000103167	48887	Homo sapiens	IKBKG		R-HSA-5228811
R-HSA-426496	Post-transcriptional silencing by small RNAs	1	8	0.000661157	0.885062	0.999933	2	3	0.000309502	48887	Homo sapiens	TNRC6A		R-HSA-426522;R-HSA-426489
R-HSA-5660668	CLEC7A/inflammasome pathway	1	8	0.000661157	0.885062	0.999933	2	4	0.000412669	48887	Homo sapiens	PYCARD		R-HSA-5660662;R-HSA-5660663
R-HSA-5674499	Negative feedback regulation of MAPK pathway	1	8	0.000661157	0.885062	0.999933	1	3	0.000309502	48887	Homo sapiens	MAP2K1		R-HSA-5674496
R-HSA-435368	Zinc efflux and compartmentalization by the SLC30 family	1	8	0.000661157	0.885062	0.999933	2	7	0.000722171	48887	Homo sapiens	SLC30A2		R-HSA-435375;R-HSA-437084
R-HSA-8852405	Signaling by MST1	1	8	0.000661157	0.885062	0.999933	1	4	0.000412669	48887	Homo sapiens	HPN		R-HSA-6800198
R-HSA-110328	Recognition and association of DNA glycosylase with site containing an affected pyrimidine	1	8	0.000661157	0.885062	0.999933	2	17	0.00175384	48887	Homo sapiens	MED1		R-HSA-110171;R-HSA-110172
R-XTR-420597	Nectin/Necl trans heterodimerization	1	6	0.000661886	0.885336	1	5	7	0.00125945	205621	Xenopus tropicalis	PVRL3		R-XTR-420584;R-XTR-420580;R-XTR-420595;R-XTR-420591;R-XTR-420593
R-XTR-2142850	Hyaluronan biosynthesis and export	1	6	0.000661886	0.885336	1	1	3	0.000539763	205621	Xenopus tropicalis	ABCC5		R-XTR-2142859
R-MMU-112308	Depolarization of the Presynaptic Terminal Triggers the Opening of Calcium Channels	2	13	0.00113686	0.885635	0.999989	2	2	0.000287026	48892	Mus musculus	CACNB4;CACFD1		R-MMU-5263618;R-MMU-210420
R-HSA-73780	RNA Polymerase III Chain Elongation	3	19	0.00157025	0.886558	0.999933	3	3	0.000309502	48887	Homo sapiens	POLR3F;POLR1E;POLR2K		R-HSA-113446;R-HSA-113705;R-HSA-113451
R-HSA-2142688	Synthesis of 5-eicosatetraenoic acids	3	19	0.00157025	0.886558	0.999933	2	3	0.000309502	48887	Homo sapiens	GPX2;GPX1;ALOX5AP		R-HSA-265296;R-HSA-2161946
R-TGU-6804760	Regulation of TP53 Activity through Methylation	1	5	0.000670691	0.888593	1	1	1	0.000210305	879693	Taeniopygia guttata	UBB		R-TGU-6804253
R-TGU-8849469	PTK6 Regulates RTKs and Their Effectors AKT1 and DOK1	1	5	0.000670691	0.888593	1	1	1	0.000210305	879693	Taeniopygia guttata	UBB		R-TGU-8848829
R-TGU-5576886	Phase 4 - resting membrane potential	1	5	0.000670691	0.888593	1	1	2	0.00042061	879693	Taeniopygia guttata	KCNK1		R-TGU-5578910
R-TGU-167060	NGF processing	1	5	0.000670691	0.888593	1	1	2	0.00042061	879693	Taeniopygia guttata	PCSK5		R-TGU-187020
R-TGU-193639	p75NTR signals via NF-kB	1	5	0.000670691	0.888593	1	1	2	0.00042061	879693	Taeniopygia guttata	UBB		R-TGU-209536
R-TGU-209560	NF-kB is activated and signals survival	1	5	0.000670691	0.888593	1	1	2	0.00042061	879693	Taeniopygia guttata	UBB		R-TGU-209536
R-GGA-5576886	Phase 4 - resting membrane potential	2	9	0.00115533	0.890966	0.999976	1	2	0.000380011	49591	Gallus gallus	KCNK1		R-GGA-5578910
R-CFA-3134975	Regulation of innate immune responses to cytosolic DNA	1	7	0.000681133	0.892336	0.999998	2	3	0.00048583	49646	Canis familiaris	UBB		R-CFA-3134946;R-CFA-3134804
R-CFA-6803204	TP53 Regulates Transcription of Genes Involved in Cytochrome C Release	1	7	0.000681133	0.892336	0.999998	2	3	0.00048583	49646	Canis familiaris	PRELID1		R-CFA-6801250;R-CFA-6801242
R-CFA-1461973	Defensins	1	7	0.000681133	0.892336	0.999998	3	6	0.00097166	49646	Canis familiaris	DEFB1		R-CFA-1462023;R-CFA-1471322;R-CFA-1471338
R-CFA-1461957	Beta defensins	1	7	0.000681133	0.892336	0.999998	2	5	0.000809717	49646	Canis familiaris	DEFB1		R-CFA-1471322;R-CFA-1471338
R-MMU-5654719	SHC-mediated cascade:FGFR4	6	32	0.00279843	0.893656	0.999989	4	4	0.000574053	48892	Mus musculus	NRAS;FGF9		R-MMU-5654428;R-MMU-5654426;R-MMU-5654425;R-MMU-5654423
R-CFA-5674499	Negative feedback regulation of MAPK pathway	2	12	0.00116766	0.894396	0.999998	1	3	0.00048583	49646	Canis familiaris	MAP2K1		R-CFA-5674496
R-MMU-2871809	FCERI mediated Ca+2 mobilization	9	45	0.00393529	0.894719	0.999989	5	5	0.000717566	48892	Mus musculus	PPP3CA;TEC;NFATC3;LCP2		R-MMU-2730833;R-MMU-2730858;R-MMU-2730847;R-MMU-2730850;R-MMU-2730867
R-HSA-1482788	Acyl chain remodelling of PC	6	34	0.00280992	0.895767	0.999933	4	8	0.000825338	48887	Homo sapiens	PLA2G2F;PLA2G16;PLA2G12A;PLA2G2D;PLA2G2A;PLA2G4A		R-HSA-1482816;R-HSA-1482862;R-HSA-1602417;R-HSA-1482856
R-RNO-427359	SIRT1 negatively regulates rRNA Expression	2	13	0.00117636	0.896758	0.999995	3	3	0.000456135	48895	Rattus norvegicus	HIST1H4A;HIST1H4B;H3F3B;HIST4H4;HIST1H4M;H3F3A;HIST2H4		R-RNO-427514;R-RNO-427527;R-RNO-427528
R-RNO-3215018	Processing and activation of SUMO	2	13	0.00117636	0.896758	0.999995	3	4	0.00060818	48895	Rattus norvegicus	SUMO3;UBA2		R-RNO-2993763;R-RNO-2993780;R-RNO-2990833
R-SSC-888568	GABA synthesis	1	7	0.000694858	0.897066	0.999979	2	2	0.000345006	49633	Sus scrofa	GAD1		R-SSC-888572;R-SSC-888577
R-SSC-428776	Class II GLUTs	1	7	0.000694858	0.897066	0.999979	1	2	0.000345006	49633	Sus scrofa	SLC2A9		R-SSC-429036
R-SSC-111457	Release of apoptotic factors from the mitochondria	1	7	0.000694858	0.897066	0.999979	1	2	0.000345006	49633	Sus scrofa	CYCS		R-SSC-114284
R-SSC-5576886	Phase 4 - resting membrane potential	1	7	0.000694858	0.897066	0.999979	1	2	0.000345006	49633	Sus scrofa	KCNK1		R-SSC-5578910
R-CFA-1482922	Acyl chain remodelling of PI	5	25	0.00243262	0.898166	0.999998	4	5	0.000809717	49646	Canis familiaris	PLA2G2F;PLA2G2D;MBOAT7;PLA2G4A		R-CFA-1482825;R-CFA-1482598;R-CFA-1602377;R-CFA-1482626
R-CFA-3134963	DEx/H-box helicases activate type I IFN and inflammatory cytokines production	5	25	0.00243262	0.898166	0.999998	1	5	0.000809717	49646	Canis familiaris	APP;SAA1		R-CFA-168166
R-MMU-174577	Activation of C3 and C5	1	8	0.000699606	0.898654	0.999989	3	3	0.00043054	48892	Mus musculus	C4B		R-MMU-173680;R-MMU-173636;R-MMU-166817
R-MMU-888568	GABA synthesis	1	8	0.000699606	0.898654	0.999989	2	2	0.000287026	48892	Mus musculus	GAD1		R-MMU-888577;R-MMU-888572
R-MMU-2142688	Synthesis of 5-eicosatetraenoic acids	1	8	0.000699606	0.898654	0.999989	1	1	0.000143513	48892	Mus musculus	ALOX5AP		R-MMU-265296
R-MMU-111453	BH3-only proteins associate with and inactivate anti-apoptotic BCL-2 members	1	8	0.000699606	0.898654	0.999989	2	3	0.00043054	48892	Mus musculus	BCL2L11		R-MMU-508163;R-MMU-508162
R-MMU-1461973	Defensins	1	8	0.000699606	0.898654	0.999989	3	6	0.000861079	48892	Mus musculus	DEFB1		R-MMU-1471338;R-MMU-1471322;R-MMU-1462023
R-MMU-1461957	Beta defensins	1	8	0.000699606	0.898654	0.999989	2	5	0.000717566	48892	Mus musculus	DEFB1		R-MMU-1471338;R-MMU-1471322
R-MMU-5674499	Negative feedback regulation of MAPK pathway	1	8	0.000699606	0.898654	0.999989	1	3	0.00043054	48892	Mus musculus	MAP2K1		R-MMU-5674496
R-CFA-1606322	ZBP1(DAI) mediated induction of type I IFNs	7	33	0.00321105	0.89891	0.999998	2	4	0.000647773	49646	Canis familiaris	APP;SAA1;IKBKG		R-CFA-168166;R-CFA-168140
R-DRE-1169092	Activation of RAS in B cells	1	9	0.000700716	0.899021	1	1	1	0.000183722	68323	Danio rerio	NRAS		R-DRE-1168636
R-SSC-168638	NOD1/2 Signaling Pathway	10	44	0.00436768	0.903987	0.999979	7	12	0.00207004	49633	Sus scrofa	UBB;IKBKG		R-SSC-706479;R-SSC-741386;R-SSC-741411;R-SSC-622415;R-SSC-168184;R-SSC-688985;R-SSC-688136
R-SSC-2871837	FCERI mediated NF-kB activation	10	44	0.00436768	0.903987	0.999979	3	11	0.00189753	49633	Sus scrofa	UBB;IKBKG		R-SSC-202534;R-SSC-2730876;R-SSC-2730904
R-TGU-391160	Signal regulatory protein (SIRP) family interactions	2	9	0.00120724	0.904741	1	5	6	0.00126183	879693	Taeniopygia guttata	CD47;FYB		R-TGU-391158;R-TGU-391157;R-TGU-391153;R-TGU-391151;R-TGU-391168
R-BTA-5250941	Negative epigenetic regulation of rRNA expression	3	16	0.00165119	0.905495	0.999987	4	4	0.000620829	48898	Bos taurus	HIST1H4A;HIST4H4;HIST1H4H;HIST1H4J;HIST1H4C;HIST1H4D		R-BTA-427527;R-BTA-427528;R-BTA-427337;R-BTA-427514
R-BTA-888568	GABA synthesis	1	7	0.000722394	0.905938	0.999987	2	2	0.000310414	48898	Bos taurus	GAD1		R-BTA-888572;R-BTA-888577
R-BTA-3134975	Regulation of innate immune responses to cytosolic DNA	1	7	0.000722394	0.905938	0.999987	2	3	0.000465622	48898	Bos taurus	UBB		R-BTA-3134946;R-BTA-3134804
R-BTA-8849468	PTK6 Regulates Proteins Involved in RNA Processing	1	7	0.000722394	0.905938	0.999987	3	7	0.00108645	48898	Bos taurus	KHDRBS1		R-BTA-8848993;R-BTA-8848975;R-BTA-8848939
R-BTA-165158	Activation of AKT2	1	7	0.000722394	0.905938	0.999987	1	3	0.000465622	48898	Bos taurus	THEM4		R-BTA-109700
R-BTA-3065679	SUMO is proteolytically processed	1	7	0.000722394	0.905938	0.999987	1	3	0.000465622	48898	Bos taurus	SUMO3		R-BTA-2993763
R-BTA-428776	Class II GLUTs	1	7	0.000722394	0.905938	0.999987	1	3	0.000465622	48898	Bos taurus	SLC2A9		R-BTA-429036
R-XTR-111995	phospho-PLA2 pathway	2	11	0.00121346	0.906276	1	3	3	0.000539763	205621	Xenopus tropicalis	PLA2G4A		R-XTR-111883;R-XTR-111898;R-XTR-111881
R-XTR-73943	Reversal of alkylation damage by DNA dioxygenases	2	11	0.00121346	0.906276	1	1	1	0.000179921	205621	Xenopus tropicalis	ALKBH5		R-XTR-8857692
R-XTR-73942	DNA Damage Reversal	2	11	0.00121346	0.906276	1	1	1	0.000179921	205621	Xenopus tropicalis	ALKBH5		R-XTR-8857692
R-XTR-5607763	CLEC7A (Dectin-1) induces NFAT activation	2	11	0.00121346	0.906276	1	1	1	0.000179921	205621	Xenopus tropicalis	PPP3CA;NFATC3		R-XTR-2730867
R-XTR-211227	Activation of DNA fragmentation factor	2	11	0.00121346	0.906276	1	2	11	0.00197913	205621	Xenopus tropicalis	KPNA1		R-XTR-211191;R-XTR-211206
R-XTR-140342	Apoptosis induced DNA fragmentation	2	11	0.00121346	0.906276	1	2	11	0.00197913	205621	Xenopus tropicalis	KPNA1		R-XTR-211191;R-XTR-211206
R-RNO-1462054	Alpha-defensins	1	8	0.000723916	0.906406	0.999995	8	8	0.00121636	48895	Rattus norvegicus	DEFA5		R-RNO-1462003;R-RNO-1462014;R-RNO-1972385;R-RNO-1471314;R-RNO-1462039;R-RNO-1461971;R-RNO-1462041;R-RNO-1461982
R-RNO-420597	Nectin/Necl trans heterodimerization	1	8	0.000723916	0.906406	0.999995	4	7	0.00106432	48895	Rattus norvegicus	PVRL3		R-RNO-420584;R-RNO-420595;R-RNO-420580;R-RNO-420591
R-RNO-1461957	Beta defensins	1	8	0.000723916	0.906406	0.999995	2	5	0.000760225	48895	Rattus norvegicus	DEFB1		R-RNO-1471338;R-RNO-1471322
R-RNO-5674499	Negative feedback regulation of MAPK pathway	1	8	0.000723916	0.906406	0.999995	1	3	0.000456135	48895	Rattus norvegicus	MAP2K1		R-RNO-5674496
R-RNO-8866376	Reelin signalling pathway	1	8	0.000723916	0.906406	0.999995	1	4	0.00060818	48895	Rattus norvegicus	FYN		R-RNO-8855237
R-MMU-5621575	CD209 (DC-SIGN) signaling	6	33	0.00288588	0.908838	0.999989	3	8	0.00114811	48892	Mus musculus	NRAS;FYN		R-MMU-5624486;R-MMU-5624492;R-MMU-5624494
R-MMU-1236973	Cross-presentation of particulate exogenous antigens (phagosomes)	2	14	0.00122431	0.908901	0.999989	1	3	0.00043054	48892	Mus musculus	NCF2;CYBA		R-MMU-1236967
R-GGA-202433	Generation of second messenger molecules	3	13	0.00166881	0.909218	0.999976	2	4	0.000760023	49591	Gallus gallus	LCP2;FYB		R-GGA-430135;R-GGA-202248
R-MMU-3928664	Ephrin signaling	4	24	0.00209882	0.911162	0.999989	9	10	0.00143513	48892	Mus musculus	EFNB2;FYN;ARHGEF7;EPHB2		R-MMU-3928633;R-MMU-4093329;R-MMU-3928639;R-MMU-3928640;R-MMU-3928614;R-MMU-3928631;R-MMU-3928615;R-MMU-3928641;R-MMU-3928625
R-HSA-111995	phospho-PLA2 pathway	1	9	0.000743802	0.912304	0.999933	3	3	0.000309502	48887	Homo sapiens	PLA2G4A		R-HSA-111881;R-HSA-111883;R-HSA-111898
R-HSA-5576890	Phase 3 - rapid repolarisation	1	9	0.000743802	0.912304	0.999933	2	2	0.000206334	48887	Homo sapiens	KCNE3		R-HSA-5577237;R-HSA-5577050
R-HSA-5603027	IKBKG deficiency causes anhidrotic ectodermal dysplasia with immunodeficiency (EDA-ID) (via TLR)	1	9	0.000743802	0.912304	0.999933	1	1	0.000103167	48887	Homo sapiens	IKBKG		R-HSA-5262921
R-HSA-433137	Sodium-coupled sulphate, di- and tri-carboxylate transporters	1	9	0.000743802	0.912304	0.999933	1	5	0.000515836	48887	Homo sapiens	SLC13A2		R-HSA-433131
R-HSA-110357	Displacement of DNA glycosylase by APEX1	1	9	0.000743802	0.912304	0.999933	1	8	0.000825338	48887	Homo sapiens	MED1		R-HSA-110353
R-HSA-3656237	Defective EXT2 causes exostoses 2	2	15	0.00123967	0.912499	0.999933	2	2	0.000206334	48887	Homo sapiens	GPC4;GPC6		R-HSA-3656254;R-HSA-3656267
R-HSA-112308	Depolarization of the Presynaptic Terminal Triggers the Opening of Calcium Channels	2	15	0.00123967	0.912499	0.999933	2	2	0.000206334	48887	Homo sapiens	CACNB4;CACFD1		R-HSA-5263618;R-HSA-210420
R-HSA-3656253	Defective EXT1 causes exostoses 1, TRPS2 and CHDS	2	15	0.00123967	0.912499	0.999933	2	2	0.000206334	48887	Homo sapiens	GPC4;GPC6		R-HSA-3656261;R-HSA-3656257
R-HSA-418359	Reduction of cytosolic Ca++ levels	2	15	0.00123967	0.912499	0.999933	2	3	0.000309502	48887	Homo sapiens	SLC8A3;ATP2A3		R-HSA-425661;R-HSA-418365
R-HSA-69298	Association of licensing factors with the pre-replicative complex	2	15	0.00123967	0.912499	0.999933	1	3	0.000309502	48887	Homo sapiens	CDT1;UBB		R-HSA-68712
R-SSC-114452	Activation of BH3-only proteins	3	17	0.00168751	0.913024	0.999979	3	6	0.00103502	49633	Sus scrofa	BCL2L11;YWHAQ		R-SSC-139918;R-SSC-139899;R-SSC-139919
R-BTA-1482922	Acyl chain remodelling of PI	7	32	0.00330237	0.913234	0.999987	5	6	0.000931243	48898	Bos taurus	PLA2G2F;PLA2G16;PLA2G12A;MBOAT7;PLA2G2A;PLA2G4A		R-BTA-1602377;R-BTA-1482626;R-BTA-1482825;R-BTA-1482868;R-BTA-1482598
R-CFA-1358803	Downregulation of ERBB2:ERBB3 signaling	2	13	0.00126496	0.918135	0.999998	7	8	0.00129555	49646	Canis familiaris	UBB;ERBB3		R-CFA-1358789;R-CFA-1358792;R-CFA-1358790;R-CFA-1358801;R-CFA-1358798;R-CFA-1358797;R-CFA-1358795
R-CFA-373753	Nephrin interactions	2	13	0.00126496	0.918135	0.999998	4	8	0.00129555	49646	Canis familiaris	FYN		R-CFA-373724;R-CFA-532603;R-CFA-373747;R-CFA-373734
R-CFA-2243919	Crosslinking of collagen fibrils	2	13	0.00126496	0.918135	0.999998	1	12	0.00194332	49646	Canis familiaris	BMP1		R-CFA-2022141
R-RNO-5250941	Negative epigenetic regulation of rRNA expression	2	14	0.00126685	0.918543	0.999995	4	4	0.00060818	48895	Rattus norvegicus	HIST1H4A;HIST1H4B;H3F3B;HIST4H4;HIST1H4M;H3F3A;HIST2H4		R-RNO-427514;R-RNO-427337;R-RNO-427527;R-RNO-427528
R-RNO-426117	Cation-coupled Chloride cotransporters	2	14	0.00126685	0.918543	0.999995	1	3	0.000456135	48895	Rattus norvegicus	SLC12A6		R-RNO-426155
R-RNO-5607763	CLEC7A (Dectin-1) induces NFAT activation	3	19	0.0017193	0.919161	0.999995	3	5	0.000760225	48895	Rattus norvegicus	PPP3CA;NFATC3		R-RNO-2730867;R-RNO-2730872;R-RNO-2730849
R-RNO-5357769	Caspase activation via extrinsic apoptotic signalig pathway	3	19	0.0017193	0.919161	0.999995	2	11	0.0016725	48895	Rattus norvegicus	CASP9		R-RNO-418845;R-RNO-373700
R-TGU-202433	Generation of second messenger molecules	4	16	0.00214621	0.919507	1	2	4	0.00084122	879693	Taeniopygia guttata	LCP2;FYB		R-TGU-202248;R-TGU-430135
R-GGA-2559584	Formation of Senescence-Associated Heterochromatin Foci (SAHF)	1	6	0.000770218	0.919569	0.999976	1	1	0.000190006	49591	Gallus gallus	HIRA		R-GGA-3878123
R-GGA-418885	DCC mediated attractive signaling	1	6	0.000770218	0.919569	0.999976	1	1	0.000190006	49591	Gallus gallus	FYN		R-GGA-374701
R-GGA-349425	Autodegradation of the E3 ubiquitin ligase COP1	1	6	0.000770218	0.919569	0.999976	1	3	0.000570017	49591	Gallus gallus	UBB		R-GGA-264444
R-GGA-428776	Class II GLUTs	1	6	0.000770218	0.919569	0.999976	1	3	0.000570017	49591	Gallus gallus	SLC2A9		R-GGA-429036
R-GGA-3215018	Processing and activation of SUMO	1	6	0.000770218	0.919569	0.999976	1	3	0.000570017	49591	Gallus gallus	SUMO3		R-GGA-2993763
R-GGA-3065679	SUMO is proteolytically processed	1	6	0.000770218	0.919569	0.999976	1	3	0.000570017	49591	Gallus gallus	SUMO3		R-GGA-2993763
R-XTR-111461	Cytochrome c-mediated apoptotic response	1	7	0.000772201	0.920089	1	5	5	0.000899604	205621	Xenopus tropicalis	CYCS		R-XTR-114254;R-XTR-114252;R-XTR-114261;R-XTR-114259;R-XTR-114256
R-XTR-111459	Activation of caspases through apoptosome-mediated cleavage	1	7	0.000772201	0.920089	1	2	2	0.000359842	205621	Xenopus tropicalis	CYCS		R-XTR-114252;R-XTR-114261
R-XTR-111453	BH3-only proteins associate with and inactivate anti-apoptotic BCL-2 members	1	7	0.000772201	0.920089	1	2	3	0.000539763	205621	Xenopus tropicalis	BCL2L11		R-XTR-508162;R-XTR-508163
R-GGA-5576892	Phase 0 - rapid depolarisation	5	20	0.00256739	0.92126	0.999976	1	1	0.000190006	49591	Gallus gallus	CACNB4		R-GGA-5577213
R-CFA-2142688	Synthesis of 5-eicosatetraenoic acids	1	8	0.000778437	0.921704	0.999998	1	1	0.000161943	49646	Canis familiaris	ALOX5AP		R-CFA-265296
R-CFA-111453	BH3-only proteins associate with and inactivate anti-apoptotic BCL-2 members	1	8	0.000778437	0.921704	0.999998	2	3	0.00048583	49646	Canis familiaris	BCL2L11		R-CFA-508163;R-CFA-508162
R-CFA-73728	RNA Polymerase I Promoter Opening	1	8	0.000778437	0.921704	0.999998	1	2	0.000323887	49646	Canis familiaris	HIST1H4B;HIST1H4C		R-CFA-73718
R-CFA-211227	Activation of DNA fragmentation factor	1	8	0.000778437	0.921704	0.999998	2	9	0.00145749	49646	Canis familiaris	KPNA1		R-CFA-211191;R-CFA-211206
R-CFA-140342	Apoptosis induced DNA fragmentation	1	8	0.000778437	0.921704	0.999998	2	9	0.00145749	49646	Canis familiaris	KPNA1		R-CFA-211191;R-CFA-211206
R-DRE-73942	DNA Damage Reversal	1	10	0.000778574	0.921739	1	1	1	0.000183722	68323	Danio rerio	ALKBH5		R-DRE-8857692
R-DRE-73943	Reversal of alkylation damage by DNA dioxygenases	1	10	0.000778574	0.921739	1	1	1	0.000183722	68323	Danio rerio	ALKBH5		R-DRE-8857692
R-DRE-418889	Ligand-independent caspase activation via DCC	1	10	0.000778574	0.921739	1	2	4	0.000734889	68323	Danio rerio	CASP9		R-DRE-373700;R-DRE-418845
R-MMU-5673000	RAF activation	6	34	0.00297333	0.922105	0.999989	3	10	0.00143513	48892	Mus musculus	MAP2K1;NRAS		R-MMU-5672969;R-MMU-5672966;R-MMU-5672950
R-BTA-3928664	Ephrin signaling	4	21	0.00216718	0.92297	0.999987	9	9	0.00139686	48898	Bos taurus	EFNB2;FYN;ARHGEF7;EPHB2		R-BTA-3928633;R-BTA-3928639;R-BTA-3928631;R-BTA-3928641;R-BTA-3928614;R-BTA-3928640;R-BTA-3928625;R-BTA-3928615;R-BTA-4093329
R-SSC-391160	Signal regulatory protein (SIRP) family interactions	5	26	0.0025809	0.923297	0.999979	6	8	0.00138002	49633	Sus scrofa	CD47;FYB		R-SSC-391153;R-SSC-391157;R-SSC-391151;R-SSC-391158;R-SSC-391168;R-SSC-391152
R-SSC-1482925	Acyl chain remodelling of PG	5	26	0.0025809	0.923297	0.999979	3	10	0.00172503	49633	Sus scrofa	PLA2G2F;PLA2G12A;PLA2G2D;PLA2G2A;PLA2G4A		R-SSC-1482907;R-SSC-1482900;R-SSC-1602368
R-MMU-111995	phospho-PLA2 pathway	1	9	0.000787057	0.923883	0.999989	3	3	0.00043054	48892	Mus musculus	PLA2G4A		R-MMU-111898;R-MMU-111883;R-MMU-111881
R-MMU-73942	DNA Damage Reversal	1	9	0.000787057	0.923883	0.999989	1	1	0.000143513	48892	Mus musculus	ALKBH5		R-MMU-8857692
R-MMU-73943	Reversal of alkylation damage by DNA dioxygenases	1	9	0.000787057	0.923883	0.999989	1	1	0.000143513	48892	Mus musculus	ALKBH5		R-MMU-8857692
R-MMU-3772470	Negative regulation of TCF-dependent signaling by WNT ligand antagonists	1	9	0.000787057	0.923883	0.999989	3	4	0.000574053	48892	Mus musculus	LRP6		R-MMU-5368586;R-MMU-3769397;R-MMU-3769401
R-MMU-426496	Post-transcriptional silencing by small RNAs	1	9	0.000787057	0.923883	0.999989	2	3	0.00043054	48892	Mus musculus	TNRC6A		R-MMU-426489;R-MMU-426522
R-MMU-1253288	Downregulation of ERBB4 signaling	1	9	0.000787057	0.923883	0.999989	2	4	0.000574053	48892	Mus musculus	ITCH		R-MMU-1253282;R-MMU-1253300
R-MMU-433137	Sodium-coupled sulphate, di- and tri-carboxylate transporters	1	9	0.000787057	0.923883	0.999989	1	5	0.000717566	48892	Mus musculus	SLC13A2		R-MMU-433131
R-MMU-211227	Activation of DNA fragmentation factor	1	9	0.000787057	0.923883	0.999989	2	11	0.00157865	48892	Mus musculus	KPNA1		R-MMU-211206;R-MMU-211191
R-MMU-140342	Apoptosis induced DNA fragmentation	1	9	0.000787057	0.923883	0.999989	2	11	0.00157865	48892	Mus musculus	KPNA1		R-MMU-211206;R-MMU-211191
R-MMU-193144	Estrogen biosynthesis	3	20	0.00174902	0.924537	0.999989	1	7	0.00100459	48892	Mus musculus	AKR1B10		R-MMU-5696822
R-CFA-5684264	MAP3K8 (TPL2)-dependent MAPK1/3 activation	3	18	0.00175148	0.924968	0.999998	3	7	0.0011336	49646	Canis familiaris	UBB;IKBKG		R-CFA-5684275;R-CFA-5684273;R-CFA-5684267
R-DRE-2160916	Hyaluronan uptake and degradation	4	28	0.00218001	0.925021	1	3	7	0.00128606	68323	Danio rerio	HEXB;GUSB		R-DRE-2162225;R-DRE-2162226;R-DRE-2162227
R-BTA-1236973	Cross-presentation of particulate exogenous antigens (phagosomes)	3	17	0.00175439	0.925473	0.999987	1	3	0.000465622	48898	Bos taurus	NCF2;CYBA		R-BTA-1236967
R-SSC-171306	Packaging Of Telomere Ends	1	8	0.000794123	0.925623	0.999979	2	2	0.000345006	49633	Sus scrofa	HIST1H4A		R-SSC-181450;R-SSC-176700
R-SSC-73942	DNA Damage Reversal	1	8	0.000794123	0.925623	0.999979	1	1	0.000172503	49633	Sus scrofa	ALKBH5		R-SSC-8857692
R-SSC-73943	Reversal of alkylation damage by DNA dioxygenases	1	8	0.000794123	0.925623	0.999979	1	1	0.000172503	49633	Sus scrofa	ALKBH5		R-SSC-8857692
R-SSC-1169092	Activation of RAS in B cells	1	8	0.000794123	0.925623	0.999979	1	1	0.000172503	49633	Sus scrofa	NRAS		R-SSC-1168636
R-SSC-1461973	Defensins	1	8	0.000794123	0.925623	0.999979	3	6	0.00103502	49633	Sus scrofa	DEFB1		R-SSC-1462023;R-SSC-1471322;R-SSC-1471338
R-SSC-73728	RNA Polymerase I Promoter Opening	1	8	0.000794123	0.925623	0.999979	1	2	0.000345006	49633	Sus scrofa	HIST1H4A		R-SSC-73718
R-SSC-1461957	Beta defensins	1	8	0.000794123	0.925623	0.999979	2	5	0.000862515	49633	Sus scrofa	DEFB1		R-SSC-1471322;R-SSC-1471338
R-SSC-3065679	SUMO is proteolytically processed	1	8	0.000794123	0.925623	0.999979	1	3	0.000517509	49633	Sus scrofa	SUMO3		R-SSC-2993763
R-RNO-1482839	Acyl chain remodelling of PE	8	42	0.00380056	0.928103	0.999995	6	9	0.00136841	48895	Rattus norvegicus	PLA2G2F;PLA2G16;PLA2G12A;PLA2G2D;ABHD4;PLA2G2A;PLA2G4A		R-RNO-1482828;R-RNO-5694583;R-RNO-8858298;R-RNO-1602398;R-RNO-1482887;R-RNO-1482884
R-TGU-205043	NRIF signals cell death from the nucleus	1	6	0.000804829	0.928185	1	3	3	0.000630915	879693	Taeniopygia guttata	UBB		R-TGU-205008;R-TGU-205118;R-TGU-204947
R-TGU-418885	DCC mediated attractive signaling	1	6	0.000804829	0.928185	1	1	1	0.000210305	879693	Taeniopygia guttata	FYN		R-TGU-374701
R-TGU-2173795	Downregulation of SMAD2/3:SMAD4 transcriptional activity	1	6	0.000804829	0.928185	1	1	2	0.00042061	879693	Taeniopygia guttata	UBB		R-TGU-2186767
R-TGU-2142850	Hyaluronan biosynthesis and export	1	6	0.000804829	0.928185	1	1	2	0.00042061	879693	Taeniopygia guttata	ABCC5		R-TGU-2142859
R-HSA-1358803	Downregulation of ERBB2:ERBB3 signaling	2	16	0.00132231	0.929674	0.999933	7	8	0.000825338	48887	Homo sapiens	UBB;ERBB3		R-HSA-1358789;R-HSA-1358790;R-HSA-1358801;R-HSA-1358797;R-HSA-1358798;R-HSA-1358792;R-HSA-1358795
R-HSA-937039	IRAK1 recruits IKK complex	2	16	0.00132231	0.929674	0.999933	2	4	0.000412669	48887	Homo sapiens	UBB;IKBKG		R-HSA-937050;R-HSA-937032
R-HSA-975144	IRAK1 recruits IKK complex upon TLR7/8 or 9 stimulation	2	16	0.00132231	0.929674	0.999933	2	4	0.000412669	48887	Homo sapiens	UBB;IKBKG		R-HSA-975119;R-HSA-975122
R-HSA-879415	Advanced glycosylation endproduct receptor signaling	2	16	0.00132231	0.929674	0.999933	2	4	0.000412669	48887	Homo sapiens	APP;SAA1		R-HSA-879411;R-HSA-879362
R-HSA-3134963	DEx/H-box helicases activate type I IFN and inflammatory cytokines production	2	16	0.00132231	0.929674	0.999933	1	5	0.000515836	48887	Homo sapiens	APP;SAA1		R-HSA-168166
R-XTR-1358803	Downregulation of ERBB2:ERBB3 signaling	2	12	0.00132377	0.929946	1	7	8	0.00143937	205621	Xenopus tropicalis	UBB;ERBB3		R-XTR-1358790;R-XTR-1358801;R-XTR-1358798;R-XTR-1358797;R-XTR-1358795;R-XTR-1358789;R-XTR-1358792
R-XTR-1963640	GRB2 events in ERBB2 signaling	2	12	0.00132377	0.929946	1	1	2	0.000359842	205621	Xenopus tropicalis	NRAS		R-XTR-1306972
R-RNO-111995	phospho-PLA2 pathway	1	9	0.000814406	0.930401	0.999995	3	3	0.000456135	48895	Rattus norvegicus	PLA2G4A		R-RNO-111881;R-RNO-111898;R-RNO-111883
R-RNO-2142688	Synthesis of 5-eicosatetraenoic acids	1	9	0.000814406	0.930401	0.999995	1	1	0.000152045	48895	Rattus norvegicus	ALOX5AP		R-RNO-265296
R-RNO-1169092	Activation of RAS in B cells	1	9	0.000814406	0.930401	0.999995	1	1	0.000152045	48895	Rattus norvegicus	NRAS		R-RNO-1168636
R-RNO-73942	DNA Damage Reversal	1	9	0.000814406	0.930401	0.999995	1	1	0.000152045	48895	Rattus norvegicus	ALKBH5		R-RNO-8857692
R-RNO-73943	Reversal of alkylation damage by DNA dioxygenases	1	9	0.000814406	0.930401	0.999995	1	1	0.000152045	48895	Rattus norvegicus	ALKBH5		R-RNO-8857692
R-RNO-1482788	Acyl chain remodelling of PC	7	38	0.0034386	0.931338	0.999995	4	8	0.00121636	48895	Rattus norvegicus	PLA2G2F;PLA2G16;PLA2G12A;PLA2G2D;PLA2G2A;PLA2G4A		R-RNO-1602417;R-RNO-1482862;R-RNO-1482856;R-RNO-1482816
R-GGA-2029485	Role of phospholipids in phagocytosis	3	14	0.00179718	0.932557	0.999976	1	3	0.000570017	49591	Gallus gallus	PRKCE;PRKCD		R-GGA-198314
R-GGA-1236973	Cross-presentation of particulate exogenous antigens (phagosomes)	3	14	0.00179718	0.932557	0.999976	1	3	0.000570017	49591	Gallus gallus	NCF2;CYBA		R-GGA-1236967
R-BTA-2142688	Synthesis of 5-eicosatetraenoic acids	1	8	0.000825593	0.932904	0.999987	1	1	0.000155207	48898	Bos taurus	ALOX5AP		R-BTA-265296
R-BTA-111453	BH3-only proteins associate with and inactivate anti-apoptotic BCL-2 members	1	8	0.000825593	0.932904	0.999987	2	3	0.000465622	48898	Bos taurus	BCL2L11		R-BTA-508162;R-BTA-508163
R-BTA-5576886	Phase 4 - resting membrane potential	1	8	0.000825593	0.932904	0.999987	1	2	0.000310414	48898	Bos taurus	KCNK1		R-BTA-5578910
R-BTA-5674499	Negative feedback regulation of MAPK pathway	1	8	0.000825593	0.932904	0.999987	1	3	0.000465622	48898	Bos taurus	MAP2K1		R-BTA-5674496
R-HSA-190371	FGFR3b ligand binding and activation	1	10	0.000826446	0.933091	0.999933	2	2	0.000206334	48887	Homo sapiens	FGF9		R-HSA-190385;R-HSA-190263
R-HSA-1169092	Activation of RAS in B cells	1	10	0.000826446	0.933091	0.999933	1	2	0.000206334	48887	Homo sapiens	NRAS		R-HSA-1168636
R-HSA-426117	Cation-coupled Chloride cotransporters	1	10	0.000826446	0.933091	0.999933	1	3	0.000309502	48887	Homo sapiens	SLC12A6		R-HSA-426155
R-HSA-1433617	Regulation of signaling by NODAL	1	10	0.000826446	0.933091	0.999933	1	3	0.000309502	48887	Homo sapiens	ACVR2A		R-HSA-1181351
R-HSA-450520	HuR (ELAVL1) binds and stabilizes mRNA	1	10	0.000826446	0.933091	0.999933	1	7	0.000722171	48887	Homo sapiens	PRKCD		R-HSA-450533
R-TGU-111471	Apoptotic factor-mediated response	2	10	0.00134138	0.933156	1	5	7	0.00147213	879693	Taeniopygia guttata	CASP9;CYCS		R-TGU-114254;R-TGU-114252;R-TGU-114261;R-TGU-114259;R-TGU-114256
R-BTA-112308	Depolarization of the Presynaptic Terminal Triggers the Opening of Calcium Channels	2	13	0.00134159	0.933193	0.999987	2	2	0.000310414	48898	Bos taurus	CACNB4;CACFD1		R-BTA-210420;R-BTA-5263618
R-BTA-3215018	Processing and activation of SUMO	2	13	0.00134159	0.933193	0.999987	3	5	0.000776036	48898	Bos taurus	SUMO3;UBA2		R-BTA-2993763;R-BTA-2990833;R-BTA-2993780
R-BTA-937039	IRAK1 recruits IKK complex	2	13	0.00134159	0.933193	0.999987	2	4	0.000620829	48898	Bos taurus	UBB;IKBKG		R-BTA-937050;R-BTA-937032
R-BTA-975144	IRAK1 recruits IKK complex upon TLR7/8 or 9 stimulation	2	13	0.00134159	0.933193	0.999987	2	4	0.000620829	48898	Bos taurus	UBB;IKBKG		R-BTA-975119;R-BTA-975122
R-BTA-69298	Association of licensing factors with the pre-replicative complex	2	13	0.00134159	0.933193	0.999987	1	3	0.000465622	48898	Bos taurus	CDT1;UBB		R-BTA-68712
R-CFA-5205685	Pink/Parkin Mediated Mitophagy	4	23	0.00223801	0.933697	0.999998	3	8	0.00129555	49646	Canis familiaris	UBB;TOMM7;ATG12		R-CFA-5205682;R-CFA-5205663;R-CFA-5205661
R-CFA-5205647	Mitophagy	4	23	0.00223801	0.933697	0.999998	3	8	0.00129555	49646	Canis familiaris	UBB;TOMM7;ATG12		R-CFA-5205682;R-CFA-5205663;R-CFA-5205661
R-RNO-2160916	Hyaluronan uptake and degradation	3	20	0.00180979	0.934524	0.999995	3	7	0.00106432	48895	Rattus norvegicus	HEXB;GUSB		R-RNO-2162227;R-RNO-2162226;R-RNO-2162225
R-HSA-1482839	Acyl chain remodelling of PE	7	42	0.00347107	0.93513	0.999933	6	9	0.000928505	48887	Homo sapiens	PLA2G2F;PLA2G16;PLA2G12A;PLA2G2D;ABHD4;PLA2G2A;PLA2G4A		R-HSA-1482887;R-HSA-5694583;R-HSA-1482884;R-HSA-1602398;R-HSA-1482828;R-HSA-8858298
R-HSA-5205647	Mitophagy	3	22	0.00181818	0.935803	0.999933	3	8	0.000825338	48887	Homo sapiens	UBB;TOMM7;ATG12		R-HSA-5205663;R-HSA-5205661;R-HSA-5205682
R-HSA-5205685	Pink/Parkin Mediated Mitophagy	3	22	0.00181818	0.935803	0.999933	3	8	0.000825338	48887	Homo sapiens	UBB;TOMM7;ATG12		R-HSA-5205663;R-HSA-5205661;R-HSA-5205682
R-HSA-400511	Synthesis, secretion, and inactivation of Glucose-dependent Insulinotropic Polypeptide (GIP)	3	22	0.00181818	0.935803	0.999933	2	6	0.000619003	48887	Homo sapiens	SPCS1;ISL1;SEC11C		R-HSA-400500;R-HSA-400496
R-RNO-1306955	GRB7 events in ERBB2 signaling	2	15	0.00135734	0.935946	0.999995	1	1	0.000152045	48895	Rattus norvegicus	GRB7;ERBB3		R-RNO-1306953
R-RNO-1461973	Defensins	2	15	0.00135734	0.935946	0.999995	11	14	0.00212863	48895	Rattus norvegicus	DEFA5;DEFB1		R-RNO-1462003;R-RNO-1462014;R-RNO-1972385;R-RNO-1471338;R-RNO-1471314;R-RNO-1471322;R-RNO-1462039;R-RNO-1461971;R-RNO-1462041;R-RNO-1462023;R-RNO-1461982
R-CFA-381038	XBP1(S) activates chaperone genes	2	14	0.00136227	0.936783	0.999998	1	1	0.000161943	49646	Canis familiaris	SEC61A1		R-CFA-5250579
R-CFA-69298	Association of licensing factors with the pre-replicative complex	2	14	0.00136227	0.936783	0.999998	1	3	0.00048583	49646	Canis familiaris	CDT1;UBB		R-CFA-68712
R-CFA-1266695	Interleukin-7 signaling	2	14	0.00136227	0.936783	0.999998	2	7	0.0011336	49646	Canis familiaris	BRWD1		R-CFA-8865613;R-CFA-8865605
R-DRE-1483226	Synthesis of PI	1	11	0.000856431	0.939347	1	1	2	0.000367444	68323	Danio rerio	CDIPT		R-DRE-1482976
R-MMU-1482925	Acyl chain remodelling of PG	5	31	0.00271098	0.940641	0.999989	3	10	0.00143513	48892	Mus musculus	PLA2G2F;PLA2G12A;PLA2G2D;PLA2G2A;PLA2G4A		R-MMU-1602368;R-MMU-1482900;R-MMU-1482907
R-SSC-3215018	Processing and activation of SUMO	2	14	0.00138972	0.941267	0.999979	3	5	0.000862515	49633	Sus scrofa	SUMO3;UBA2		R-SSC-2993763;R-SSC-2990833;R-SSC-2993780
R-CFA-3928664	Ephrin signaling	5	28	0.00272453	0.942229	0.999998	9	9	0.00145749	49646	Canis familiaris	EFNB2;FYN;ARHGEF7;EPHB2		R-CFA-3928625;R-CFA-3928633;R-CFA-3928631;R-CFA-4093329;R-CFA-3928641;R-CFA-3928615;R-CFA-3928640;R-CFA-3928614;R-CFA-3928639
R-MMU-5576886	Phase 4 - resting membrane potential	1	10	0.000874508	0.942832	0.999989	1	2	0.000287026	48892	Mus musculus	KCNK1		R-MMU-5578910
R-MMU-111447	Activation of BAD and translocation to mitochondria	1	10	0.000874508	0.942832	0.999989	1	3	0.00043054	48892	Mus musculus	YWHAQ		R-MMU-139899
R-MMU-420029	Tight junction interactions	1	10	0.000874508	0.942832	0.999989	1	3	0.00043054	48892	Mus musculus	INADL		R-MMU-420661
R-CFA-111995	phospho-PLA2 pathway	1	9	0.000875742	0.943063	0.999998	3	3	0.00048583	49646	Canis familiaris	PLA2G4A		R-CFA-111881;R-CFA-111883;R-CFA-111898
R-CFA-1169092	Activation of RAS in B cells	1	9	0.000875742	0.943063	0.999998	1	1	0.000161943	49646	Canis familiaris	NRAS		R-CFA-1168636
R-CFA-73942	DNA Damage Reversal	1	9	0.000875742	0.943063	0.999998	1	1	0.000161943	49646	Canis familiaris	ALKBH5		R-CFA-8857692
R-CFA-73943	Reversal of alkylation damage by DNA dioxygenases	1	9	0.000875742	0.943063	0.999998	1	1	0.000161943	49646	Canis familiaris	ALKBH5		R-CFA-8857692
R-DRE-1266695	Interleukin-7 signaling	2	18	0.00140143	0.943087	1	2	5	0.000918611	68323	Danio rerio	BRWD1		R-DRE-8865613;R-DRE-8865605
R-DRE-71032	Propionyl-CoA catabolism	2	18	0.00140143	0.943087	1	1	3	0.000551167	68323	Danio rerio	PCCB		R-DRE-71031
R-HSA-2142712	Synthesis of 12-eicosatetraenoic acid derivatives	2	17	0.00140496	0.943624	0.999933	2	5	0.000515836	48887	Homo sapiens	GPX2;GPX1		R-HSA-2161959;R-HSA-2161999
R-MMU-5654704	SHC-mediated cascade:FGFR3	6	36	0.00314823	0.943648	0.999989	4	4	0.000574053	48892	Mus musculus	NRAS;FGF9		R-MMU-5654634;R-MMU-5654647;R-MMU-5654646;R-MMU-5654625
R-HSA-1810476	RIP-mediated NFkB activation via ZBP1	4	28	0.00231405	0.94369	0.999933	4	4	0.000412669	48887	Homo sapiens	APP;RIPK3;SAA1;IKBKG		R-HSA-1810457;R-HSA-168166;R-HSA-168910;R-HSA-168140
R-XTR-1236973	Cross-presentation of particulate exogenous antigens (phagosomes)	4	21	0.0023166	0.944	1	1	3	0.000539763	205621	Xenopus tropicalis	NCF2;CYBA		R-XTR-1236967
R-TGU-5607763	CLEC7A (Dectin-1) induces NFAT activation	3	14	0.00187793	0.944262	1	3	3	0.000630915	879693	Taeniopygia guttata	PPP3CA;PPP3R1;NFATC3		R-TGU-2730872;R-TGU-2730849;R-TGU-2730867
R-XTR-2142688	Synthesis of 5-eicosatetraenoic acids	1	8	0.000882515	0.944312	1	1	1	0.000179921	205621	Xenopus tropicalis	ALOX5AP		R-XTR-265296
R-XTR-8866376	Reelin signalling pathway	1	8	0.000882515	0.944312	1	1	4	0.000719683	205621	Xenopus tropicalis	FYN		R-XTR-8855237
R-GGA-111471	Apoptotic factor-mediated response	2	11	0.00141207	0.944692	0.999976	5	7	0.00133004	49591	Gallus gallus	CASP9;CYCS		R-GGA-114259;R-GGA-114256;R-GGA-114261;R-GGA-114254;R-GGA-114252
R-GGA-1296346	Tandem pore domain potassium channels	2	11	0.00141207	0.944692	0.999976	1	6	0.00114003	49591	Gallus gallus	KCNK1		R-GGA-1299304
R-SSC-1482788	Acyl chain remodelling of PC	8	40	0.00397062	0.945966	0.999979	4	7	0.00120752	49633	Sus scrofa	PLA2G2F;PLA2G16;PLA2G12A;PLA2G2D;PLA2G2A;PLA2G4A		R-SSC-1482816;R-SSC-1602417;R-SSC-1482856;R-SSC-1482862
R-SSC-2142688	Synthesis of 5-eicosatetraenoic acids	1	9	0.000893389	0.946259	0.999979	1	1	0.000172503	49633	Sus scrofa	ALOX5AP		R-SSC-265296
R-SSC-392451	G beta:gamma signalling through PI3Kgamma	1	9	0.000893389	0.946259	0.999979	1	2	0.000345006	49633	Sus scrofa	PIK3CG		R-SSC-392300
R-SSC-397795	G-protein beta:gamma signalling	1	9	0.000893389	0.946259	0.999979	1	2	0.000345006	49633	Sus scrofa	PIK3CG		R-SSC-392300
R-SSC-420029	Tight junction interactions	1	9	0.000893389	0.946259	0.999979	1	2	0.000345006	49633	Sus scrofa	INADL		R-SSC-420661
R-SSC-211227	Activation of DNA fragmentation factor	1	9	0.000893389	0.946259	0.999979	2	11	0.00189753	49633	Sus scrofa	KPNA1		R-SSC-211206;R-SSC-211191
R-SSC-140342	Apoptosis induced DNA fragmentation	1	9	0.000893389	0.946259	0.999979	2	11	0.00189753	49633	Sus scrofa	KPNA1		R-SSC-211206;R-SSC-211191
R-SSC-1482839	Acyl chain remodelling of PE	9	44	0.00436768	0.94652	0.999979	6	8	0.00138002	49633	Sus scrofa	PLA2G2F;PLA2G16;PLA2G12A;PLA2G2D;ABHD4;PLA2G2A;PLA2G4A		R-SSC-1482887;R-SSC-1482884;R-SSC-1602398;R-SSC-1482828;R-SSC-5694583;R-SSC-8858298
R-RNO-428790	Facilitative Na+-independent glucose transporters	3	21	0.00190028	0.947151	0.999995	2	7	0.00106432	48895	Rattus norvegicus	SLC2A9;SLC2A10		R-RNO-429094;R-RNO-429036
R-GGA-888568	GABA synthesis	1	7	0.000898588	0.947166	0.999976	2	2	0.000380011	49591	Gallus gallus	GAD1		R-GGA-888572;R-GGA-888577
R-GGA-1358803	Downregulation of ERBB2:ERBB3 signaling	1	7	0.000898588	0.947166	0.999976	4	5	0.000950029	49591	Gallus gallus	UBB		R-GGA-1358789;R-GGA-1358797;R-GGA-1358795;R-GGA-1358792
R-GGA-3134975	Regulation of innate immune responses to cytosolic DNA	1	7	0.000898588	0.947166	0.999976	2	3	0.000570017	49591	Gallus gallus	UBB		R-GGA-3134804;R-GGA-3134946
R-GGA-426496	Post-transcriptional silencing by small RNAs	1	7	0.000898588	0.947166	0.999976	2	3	0.000570017	49591	Gallus gallus	TNRC6A		R-GGA-426522;R-GGA-426489
R-GGA-450408	AUF1 (hnRNP D0) binds and destabilizes mRNA	1	7	0.000898588	0.947166	0.999976	1	2	0.000380011	49591	Gallus gallus	UBB		R-GGA-450580
R-GGA-1266695	Interleukin-7 signaling	1	7	0.000898588	0.947166	0.999976	2	5	0.000950029	49591	Gallus gallus	BRWD1		R-GGA-8865613;R-GGA-8865605
R-HSA-73980	RNA Polymerase III Transcription Termination	3	23	0.00190083	0.947219	0.999933	2	2	0.000206334	48887	Homo sapiens	POLR3F;POLR1E;POLR2K		R-HSA-113449;R-HSA-113454
R-SSC-5689896	Ovarian tumor domain proteases	10	48	0.00476474	0.947426	0.999979	6	11	0.00189753	49633	Sus scrofa	UBB;IKBKG		R-SSC-8865182;R-SSC-5690870;R-SSC-5690856;R-SSC-5690827;R-SSC-688136;R-SSC-8869506
R-XTR-8848584	Wax biosynthesis	2	13	0.00143409	0.94788	1	1	3	0.000539763	205621	Xenopus tropicalis	FAR1		R-XTR-390425
R-RNO-5576886	Phase 4 - resting membrane potential	1	10	0.000904895	0.948246	0.999995	1	2	0.00030409	48895	Rattus norvegicus	KCNK1		R-RNO-5578910
R-HSA-3371599	Defective HLCS causes multiple carboxylase deficiency	1	11	0.000909091	0.948952	0.999933	1	1	0.000103167	48887	Homo sapiens	PCCB		R-HSA-3323184
R-HSA-164940	Nef mediated downregulation of MHC class I complex cell surface expression	1	11	0.000909091	0.948952	0.999933	3	4	0.000412669	48887	Homo sapiens	AP1M1		R-HSA-182279;R-HSA-182263;R-HSA-182286
R-HSA-1483226	Synthesis of PI	1	11	0.000909091	0.948952	0.999933	1	2	0.000206334	48887	Homo sapiens	CDIPT		R-HSA-1482976
R-HSA-8849469	PTK6 Regulates RTKs and Their Effectors AKT1 and DOK1	1	11	0.000909091	0.948952	0.999933	1	8	0.000825338	48887	Homo sapiens	UBB		R-HSA-8848829
R-BTA-5684264	MAP3K8 (TPL2)-dependent MAPK1/3 activation	2	14	0.00144479	0.949366	0.999987	3	7	0.00108645	48898	Bos taurus	UBB;IKBKG		R-BTA-5684275;R-BTA-5684267;R-BTA-5684273
R-BTA-1980143	Signaling by NOTCH1	2	14	0.00144479	0.949366	0.999987	2	5	0.000776036	48898	Bos taurus	ITCH;UBB		R-BTA-1912357;R-BTA-1980125
R-MMU-389357	CD28 dependent PI3K/Akt signaling	3	22	0.00192392	0.950054	0.999989	3	9	0.00129162	48892	Mus musculus	MLST8;THEM4;FYN		R-MMU-198640;R-MMU-389158;R-MMU-388832
R-GGA-418359	Reduction of cytosolic Ca++ levels	3	15	0.00192555	0.950248	0.999976	2	3	0.000570017	49591	Gallus gallus	SLC8A3;ATP2A3		R-GGA-425661;R-GGA-418365
R-GGA-450531	Regulation of mRNA stability by proteins that bind AU-rich elements	3	15	0.00192555	0.950248	0.999976	2	7	0.00133004	49591	Gallus gallus	UBB;PRKCD		R-GGA-450533;R-GGA-450580
R-DRE-71288	Creatine metabolism	5	36	0.00280287	0.950674	1	1	5	0.000918611	68323	Danio rerio	GATM		R-DRE-71275
R-CFA-110056	MAPK3 (ERK1) activation	2	15	0.00145957	0.951351	0.999998	4	4	0.000647773	49646	Canis familiaris	MAP2K1		R-CFA-109860;R-CFA-109857;R-CFA-112342;R-CFA-109863
R-BTA-111995	phospho-PLA2 pathway	1	9	0.000928793	0.952141	0.999987	3	3	0.000465622	48898	Bos taurus	PLA2G4A		R-BTA-111881;R-BTA-111883;R-BTA-111898
R-BTA-174577	Activation of C3 and C5	1	9	0.000928793	0.952141	0.999987	3	3	0.000465622	48898	Bos taurus	C4A		R-BTA-173680;R-BTA-173636;R-BTA-166817
R-BTA-73942	DNA Damage Reversal	1	9	0.000928793	0.952141	0.999987	1	1	0.000155207	48898	Bos taurus	ALKBH5		R-BTA-8857692
R-BTA-1169092	Activation of RAS in B cells	1	9	0.000928793	0.952141	0.999987	1	1	0.000155207	48898	Bos taurus	NRAS		R-BTA-1168636
R-BTA-73943	Reversal of alkylation damage by DNA dioxygenases	1	9	0.000928793	0.952141	0.999987	1	1	0.000155207	48898	Bos taurus	ALKBH5		R-BTA-8857692
R-DRE-2142688	Synthesis of 5-eicosatetraenoic acids	1	12	0.000934288	0.952994	1	1	1	0.000183722	68323	Danio rerio	ALOX5AP		R-DRE-265296
R-TGU-3134975	Regulation of innate immune responses to cytosolic DNA	1	7	0.000938967	0.953709	1	2	3	0.000630915	879693	Taeniopygia guttata	UBB		R-TGU-3134804;R-TGU-3134946
R-TGU-112308	Depolarization of the Presynaptic Terminal Triggers the Opening of Calcium Channels	1	7	0.000938967	0.953709	1	1	2	0.00042061	879693	Taeniopygia guttata	CACFD1		R-TGU-5263618
R-TGU-428776	Class II GLUTs	1	7	0.000938967	0.953709	1	1	3	0.000630915	879693	Taeniopygia guttata	SLC2A9		R-TGU-429036
R-TGU-8866376	Reelin signalling pathway	1	7	0.000938967	0.953709	1	1	4	0.00084122	879693	Taeniopygia guttata	FYN		R-TGU-8855237
R-DRE-933542	TRAF6 mediated NF-kB activation	2	19	0.00147929	0.953884	1	1	2	0.000367444	68323	Danio rerio	IKBKG		R-DRE-168140
R-DRE-1810476	RIP-mediated NFkB activation via ZBP1	2	19	0.00147929	0.953884	1	1	2	0.000367444	68323	Danio rerio	IKBKG		R-DRE-168140
R-DRE-2299718	Condensation of Prophase Chromosomes	4	31	0.00241358	0.954688	1	3	5	0.000918611	68323	Danio rerio	HIST1H4A;H3F3C;H3F3A;HIST1H4I;HIST1H4J		R-DRE-2294580;R-DRE-2294590;R-DRE-2294600
R-MMU-167060	NGF processing	2	17	0.00148666	0.954798	0.999989	2	4	0.000574053	48892	Mus musculus	PCSK7;PCSK5		R-MMU-187020;R-MMU-181788
R-MMU-114452	Activation of BH3-only proteins	2	17	0.00148666	0.954798	0.999989	3	8	0.00114811	48892	Mus musculus	BCL2L11;YWHAQ		R-MMU-139918;R-MMU-139919;R-MMU-139899
R-HSA-399956	CRMPs in Sema3A signaling	2	18	0.0014876	0.954914	0.999933	5	5	0.000515836	48887	Homo sapiens	FES;FYN		R-HSA-399951;R-HSA-399946;R-HSA-399931;R-HSA-399947;R-HSA-399944
R-HSA-428790	Facilitative Na+-independent glucose transporters	2	18	0.0014876	0.954914	0.999933	2	7	0.000722171	48887	Homo sapiens	SLC2A9;SLC2A10		R-HSA-429094;R-HSA-429036
R-SSC-4641263	Regulation of FZD by ubiquitination	2	15	0.00148898	0.955082	0.999979	4	6	0.00103502	49633	Sus scrofa	UBB;LRP6		R-SSC-4641253;R-SSC-4641236;R-SSC-4641246;R-SSC-4641249
R-SSC-69298	Association of licensing factors with the pre-replicative complex	2	15	0.00148898	0.955082	0.999979	1	3	0.000517509	49633	Sus scrofa	CDT1;UBB		R-SSC-68712
R-HSA-450321	JNK (c-Jun kinases) phosphorylation and activation mediated by activated human TAK1	3	24	0.00198347	0.956722	0.999933	2	3	0.000309502	48887	Homo sapiens	UBB;IKBKG;MAP2K7		R-HSA-168162;R-HSA-450337
R-HSA-912631	Regulation of signaling by CBL	3	24	0.00198347	0.956722	0.999933	3	7	0.000722171	48887	Homo sapiens	HCK;UBB;FYN		R-HSA-879917;R-HSA-912629;R-HSA-912627
R-HSA-2142845	Hyaluronan metabolism	3	24	0.00198347	0.956722	0.999933	4	12	0.00123801	48887	Homo sapiens	HEXB;ABCC5;GUSB		R-HSA-2162225;R-HSA-2162226;R-HSA-2162227;R-HSA-2142859
R-XTR-1980143	Signaling by NOTCH1	3	18	0.00198566	0.95695	1	2	5	0.000899604	205621	Xenopus tropicalis	ITCH;UBB		R-XTR-1912357;R-XTR-1980125
R-MMU-1483226	Synthesis of PI	1	11	0.000961959	0.957066	0.999989	1	2	0.000287026	48892	Mus musculus	CDIPT		R-MMU-1482976
R-MMU-198323	AKT phosphorylates targets in the cytosol	1	11	0.000961959	0.957066	0.999989	1	6	0.000861079	48892	Mus musculus	CASP9		R-MMU-198621
R-MMU-2243919	Crosslinking of collagen fibrils	1	11	0.000961959	0.957066	0.999989	1	12	0.00172216	48892	Mus musculus	BMP1		R-MMU-2022141
R-CFA-3214842	HDMs demethylate histones	1	10	0.000973047	0.958596	0.999998	3	3	0.00048583	49646	Canis familiaris	HIST1H4B;HIST1H4C		R-CFA-5423117;R-CFA-5661124;R-CFA-5661125
R-CFA-3215018	Processing and activation of SUMO	1	10	0.000973047	0.958596	0.999998	2	3	0.00048583	49646	Canis familiaris	UBA2		R-CFA-2993780;R-CFA-2990833
R-CFA-433137	Sodium-coupled sulphate, di- and tri-carboxylate transporters	1	10	0.000973047	0.958596	0.999998	1	5	0.000809717	49646	Canis familiaris	SLC13A2		R-CFA-433131
R-HSA-114452	Activation of BH3-only proteins	5	35	0.00289256	0.958955	0.999933	9	19	0.00196018	48887	Homo sapiens	PPP3R1;BCL2L11;YWHAQ;BBC3		R-HSA-139906;R-HSA-139914;R-HSA-139899;R-HSA-139913;R-HSA-139918;R-HSA-139919;R-HSA-4331324;R-HSA-4331340;R-HSA-140221
R-RNO-112308	Depolarization of the Presynaptic Terminal Triggers the Opening of Calcium Channels	2	17	0.00153832	0.960734	0.999995	2	2	0.00030409	48895	Rattus norvegicus	CACNB4;CACFD1		R-RNO-5263618;R-RNO-210420
R-DRE-381119	Unfolded Protein Response (UPR)	3	26	0.00202429	0.9608	1	3	9	0.0016535	68323	Danio rerio	SEC61A1;EIF2AK3		R-DRE-5250579;R-DRE-381087;R-DRE-381111
R-DRE-389357	CD28 dependent PI3K/Akt signaling	3	26	0.00202429	0.9608	1	1	7	0.00128606	68323	Danio rerio	MLST8;THEM4		R-DRE-198640
R-HSA-73772	RNA Polymerase I Promoter Escape	4	30	0.00247934	0.96083	0.999933	1	1	0.000103167	48887	Homo sapiens	CCNH;POLR1E;POLR2K		R-HSA-73769
R-GGA-5621575	CD209 (DC-SIGN) signaling	2	12	0.00154044	0.96096	0.999976	3	3	0.000570017	49591	Gallus gallus	NRAS;FYN		R-GGA-5624494;R-GGA-5624492;R-GGA-5624486
R-GGA-69236	G1 Phase	2	12	0.00154044	0.96096	0.999976	2	3	0.000570017	49591	Gallus gallus	RBL2;UBB		R-GGA-1363331;R-GGA-1363328
R-GGA-69231	Cyclin D associated events in G1	2	12	0.00154044	0.96096	0.999976	2	3	0.000570017	49591	Gallus gallus	RBL2;UBB		R-GGA-1363331;R-GGA-1363328
R-HSA-937042	IRAK2 mediated activation of TAK1 complex	1	12	0.000991736	0.961054	0.999933	4	5	0.000515836	48887	Homo sapiens	UBB		R-HSA-936942;R-HSA-936991;R-HSA-936986;R-HSA-936960
R-HSA-975163	IRAK2 mediated activation of TAK1 complex upon TLR7/8 or 9 stimulation	1	12	0.000991736	0.961054	0.999933	4	5	0.000515836	48887	Homo sapiens	UBB		R-HSA-450358;R-HSA-975103;R-HSA-975147;R-HSA-975097
R-HSA-201688	WNT mediated activation of DVL	1	12	0.000991736	0.961054	0.999933	2	4	0.000412669	48887	Homo sapiens	PIP5K1B		R-HSA-3772434;R-HSA-3772436
R-HSA-2465910	MASTL Facilitates Mitotic Progression	1	12	0.000991736	0.961054	0.999933	2	4	0.000412669	48887	Homo sapiens	ENSA		R-HSA-2430535;R-HSA-2430552
R-HSA-418886	Netrin mediated repulsion signals	1	12	0.000991736	0.961054	0.999933	2	4	0.000412669	48887	Homo sapiens	FYN		R-HSA-418863;R-HSA-418859
R-HSA-2562578	TRIF-mediated programmed cell death	1	12	0.000991736	0.961054	0.999933	1	3	0.000309502	48887	Homo sapiens	RIPK3		R-HSA-2569057
R-HSA-2179392	EGFR Transactivation by Gastrin	1	12	0.000991736	0.961054	0.999933	1	6	0.000619003	48887	Homo sapiens	NRAS		R-HSA-2179407
R-CFA-389357	CD28 dependent PI3K/Akt signaling	5	30	0.00291914	0.961152	0.999998	3	9	0.00145749	49646	Canis familiaris	MLST8;THEM4;FYN		R-CFA-388832;R-CFA-198640;R-CFA-389158
R-SSC-4615885	SUMOylation of DNA replication proteins	1	10	0.000992654	0.961171	0.999979	1	5	0.000862515	49633	Sus scrofa	SUMO3		R-SSC-4641350
R-XTR-190371	FGFR3b ligand binding and activation	1	9	0.00099283	0.961193	1	2	2	0.000359842	205621	Xenopus tropicalis	FGF9		R-XTR-190263;R-XTR-190385
R-XTR-426496	Post-transcriptional silencing by small RNAs	1	9	0.00099283	0.961193	1	2	3	0.000539763	205621	Xenopus tropicalis	TNRC6A		R-XTR-426489;R-XTR-426522
R-XTR-8849468	PTK6 Regulates Proteins Involved in RNA Processing	1	9	0.00099283	0.961193	1	3	7	0.00125945	205621	Xenopus tropicalis	KHDRBS1		R-XTR-8848939;R-XTR-8848993;R-XTR-8848975
R-XTR-381038	XBP1(S) activates chaperone genes	2	14	0.0015444	0.961381	1	1	1	0.000179921	205621	Xenopus tropicalis	SEC61A1		R-XTR-5250579
R-XTR-171007	p38MAPK events	2	14	0.0015444	0.961381	1	1	2	0.000359842	205621	Xenopus tropicalis	NRAS		R-XTR-170986
R-XTR-450520	HuR (ELAVL1) binds and stabilizes mRNA	2	14	0.0015444	0.961381	1	1	7	0.00125945	205621	Xenopus tropicalis	PRKCD		R-XTR-450533
R-XTR-2243919	Crosslinking of collagen fibrils	2	14	0.0015444	0.961381	1	1	12	0.00215905	205621	Xenopus tropicalis	BMP1		R-XTR-2022141
R-RNO-110056	MAPK3 (ERK1) activation	1	11	0.000995385	0.961517	0.999995	4	4	0.00060818	48895	Rattus norvegicus	MAP2K1		R-RNO-112342;R-RNO-109857;R-RNO-109863;R-RNO-109860
R-RNO-171306	Packaging Of Telomere Ends	1	11	0.000995385	0.961517	0.999995	2	2	0.00030409	48895	Rattus norvegicus	HIST1H4A;HIST1H4B;HIST4H4;HIST1H4M;HIST2H4		R-RNO-176700;R-RNO-181450
R-RNO-190371	FGFR3b ligand binding and activation	1	11	0.000995385	0.961517	0.999995	2	2	0.00030409	48895	Rattus norvegicus	FGF9		R-RNO-190263;R-RNO-190385
R-RNO-201688	WNT mediated activation of DVL	1	11	0.000995385	0.961517	0.999995	2	3	0.000456135	48895	Rattus norvegicus	PIP5K1B		R-RNO-3772436;R-RNO-3772434
R-RNO-420029	Tight junction interactions	1	11	0.000995385	0.961517	0.999995	1	2	0.00030409	48895	Rattus norvegicus	INADL		R-RNO-420661
R-RNO-1483226	Synthesis of PI	1	11	0.000995385	0.961517	0.999995	1	2	0.00030409	48895	Rattus norvegicus	CDIPT		R-RNO-1482976
R-RNO-399955	SEMA3A-Plexin repulsion signaling by inhibiting Integrin adhesion	1	11	0.000995385	0.961517	0.999995	1	2	0.00030409	48895	Rattus norvegicus	FYN		R-RNO-399933
R-BTA-879415	Advanced glycosylation endproduct receptor signaling	2	15	0.00154799	0.961758	0.999987	1	2	0.000310414	48898	Bos taurus	APP;SAA1		R-BTA-879411
R-BTA-912631	Regulation of signaling by CBL	2	15	0.00154799	0.961758	0.999987	2	5	0.000776036	48898	Bos taurus	UBB;FYN		R-BTA-879917;R-BTA-912627
R-CFA-381070	IRE1alpha activates chaperones	2	16	0.00155687	0.962677	0.999998	1	3	0.00048583	49646	Canis familiaris	SEC61A1		R-CFA-5250579
R-DRE-69298	Association of licensing factors with the pre-replicative complex	2	20	0.00155715	0.962705	1	1	3	0.000551167	68323	Danio rerio	CDT1		R-DRE-68712
R-DRE-1606322	ZBP1(DAI) mediated induction of type I IFNs	2	20	0.00155715	0.962705	1	1	4	0.000734889	68323	Danio rerio	IKBKG		R-DRE-168140
R-GGA-5607763	CLEC7A (Dectin-1) induces NFAT activation	3	16	0.00205392	0.96353	0.999976	3	3	0.000570017	49591	Gallus gallus	PPP3CA;PPP3R1;NFATC3		R-GGA-2730849;R-GGA-2730872;R-GGA-2730867
R-DRE-110056	MAPK3 (ERK1) activation	1	13	0.00101215	0.963572	1	4	4	0.000734889	68323	Danio rerio	MAP2K1		R-DRE-109863;R-DRE-109860;R-DRE-109857;R-DRE-112342
R-DRE-111459	Activation of caspases through apoptosome-mediated cleavage	1	13	0.00101215	0.963572	1	2	2	0.000367444	68323	Danio rerio	CASP9		R-DRE-114261;R-DRE-114252
R-DRE-111461	Cytochrome c-mediated apoptotic response	1	13	0.00101215	0.963572	1	4	5	0.000918611	68323	Danio rerio	CASP9		R-DRE-114261;R-DRE-114252;R-DRE-114256;R-DRE-114259
R-DRE-433137	Sodium-coupled sulphate, di- and tri-carboxylate transporters	1	13	0.00101215	0.963572	1	1	5	0.000918611	68323	Danio rerio	SLC13A2		R-DRE-433131
R-DRE-198323	AKT phosphorylates targets in the cytosol	1	13	0.00101215	0.963572	1	1	6	0.00110233	68323	Danio rerio	CASP9		R-DRE-198621
R-HSA-399955	SEMA3A-Plexin repulsion signaling by inhibiting Integrin adhesion	2	19	0.00157025	0.96402	0.999933	6	8	0.000825338	48887	Homo sapiens	FES;FYN		R-HSA-399942;R-HSA-399941;R-HSA-399934;R-HSA-399935;R-HSA-399933;R-HSA-399928
R-HSA-399954	Sema3A PAK dependent Axon repulsion	2	19	0.00157025	0.96402	0.999933	3	6	0.000619003	48887	Homo sapiens	FES;FYN		R-HSA-399939;R-HSA-399952;R-HSA-399930
R-HSA-111447	Activation of BAD and translocation to mitochondria	2	19	0.00157025	0.96402	0.999933	2	5	0.000515836	48887	Homo sapiens	PPP3R1;YWHAQ		R-HSA-139906;R-HSA-139899
R-HSA-2160916	Hyaluronan uptake and degradation	2	19	0.00157025	0.96402	0.999933	3	9	0.000928505	48887	Homo sapiens	HEXB;GUSB		R-HSA-2162225;R-HSA-2162226;R-HSA-2162227
R-HSA-844456	The NLRP3 inflammasome	2	19	0.00157025	0.96402	0.999933	5	17	0.00175384	48887	Homo sapiens	PYCARD;APP		R-HSA-844440;R-HSA-1296421;R-HSA-844612;R-HSA-877361;R-HSA-844610
R-MMU-2142700	Synthesis of Lipoxins (LX)	2	18	0.00157411	0.964399	0.999989	3	4	0.000574053	48892	Mus musculus	HPGD;ALOX5AP		R-MMU-2161779;R-MMU-2161907;R-MMU-2161917
R-HSA-5223345	Miscellaneous transport and binding events	3	25	0.00206612	0.964602	0.999933	3	11	0.00113484	48887	Homo sapiens	AZGP1;NIPAL2;CTNS		R-HSA-5340130;R-HSA-5336453;R-HSA-5252072
R-GGA-353299	RAD18 and ubiquitinated PCNA-mediated recruitment of translesion polymerases	1	8	0.00102696	0.965296	0.999976	2	2	0.000380011	49591	Gallus gallus	UBB		R-GGA-353243;R-GGA-216988
R-GGA-201688	WNT mediated activation of DVL	1	8	0.00102696	0.965296	0.999976	2	3	0.000570017	49591	Gallus gallus	PIP5K1B		R-GGA-3772434;R-GGA-3772436
R-GGA-4641258	Degradation of DVL	1	8	0.00102696	0.965296	0.999976	2	4	0.000760023	49591	Gallus gallus	UBB		R-GGA-1504190;R-GGA-4641159
R-GGA-2173795	Downregulation of SMAD2/3:SMAD4 transcriptional activity	1	8	0.00102696	0.965296	0.999976	1	2	0.000380011	49591	Gallus gallus	UBB		R-GGA-2186767
R-GGA-6804756	Regulation of TP53 Activity through Phosphorylation	1	8	0.00102696	0.965296	0.999976	1	2	0.000380011	49591	Gallus gallus	UBB		R-GGA-6798373
R-GGA-5674499	Negative feedback regulation of MAPK pathway	1	8	0.00102696	0.965296	0.999976	1	3	0.000570017	49591	Gallus gallus	MAP2K1		R-GGA-5674496
R-GGA-2173796	SMAD2/SMAD3:SMAD4 heterotrimer regulates transcription	1	8	0.00102696	0.965296	0.999976	1	3	0.000570017	49591	Gallus gallus	UBB		R-GGA-2186780
R-GGA-8866376	Reelin signalling pathway	1	8	0.00102696	0.965296	0.999976	1	4	0.000760023	49591	Gallus gallus	FYN		R-GGA-8855237
R-XTR-5625886	Activated PKN1 stimulates transcription of AR (androgen receptor) regulated genes KLK2 and KLK3	4	23	0.00253723	0.965588	1	7	10	0.00179921	205621	Xenopus tropicalis	HIST1H4A;HIST1H4B;HIST1H4K;H3F3B;H3F3A;HIST1H4C		R-XTR-5625784;R-XTR-5625797;R-XTR-5625849;R-XTR-5625848;R-XTR-5625774;R-XTR-5625796;R-XTR-5625870
R-SSC-2029485	Role of phospholipids in phagocytosis	2	16	0.00158825	0.965754	0.999979	1	4	0.000690012	49633	Sus scrofa	PRKCE;PRKCD		R-SSC-198314
R-BTA-190371	FGFR3b ligand binding and activation	1	10	0.00103199	0.965863	0.999987	2	2	0.000310414	48898	Bos taurus	FGF9		R-BTA-190385;R-BTA-190263
R-BTA-937042	IRAK2 mediated activation of TAK1 complex	1	10	0.00103199	0.965863	0.999987	4	5	0.000776036	48898	Bos taurus	UBB		R-BTA-450358;R-BTA-936960;R-BTA-936942;R-BTA-936991
R-BTA-975163	IRAK2 mediated activation of TAK1 complex upon TLR7/8 or 9 stimulation	1	10	0.00103199	0.965863	0.999987	4	5	0.000776036	48898	Bos taurus	UBB		R-BTA-975147;R-BTA-450358;R-BTA-975097;R-BTA-975103
R-BTA-426117	Cation-coupled Chloride cotransporters	1	10	0.00103199	0.965863	0.999987	1	3	0.000465622	48898	Bos taurus	SLC12A6		R-BTA-426155
R-BTA-8866376	Reelin signalling pathway	1	10	0.00103199	0.965863	0.999987	1	4	0.000620829	48898	Bos taurus	FYN		R-BTA-8855237
R-BTA-433137	Sodium-coupled sulphate, di- and tri-carboxylate transporters	1	10	0.00103199	0.965863	0.999987	1	5	0.000776036	48898	Bos taurus	SLC13A2		R-BTA-433131
R-BTA-140342	Apoptosis induced DNA fragmentation	1	10	0.00103199	0.965863	0.999987	2	11	0.00170728	48898	Bos taurus	KPNA1		R-BTA-211206;R-BTA-211191
R-BTA-211227	Activation of DNA fragmentation factor	1	10	0.00103199	0.965863	0.999987	2	11	0.00170728	48898	Bos taurus	KPNA1		R-BTA-211206;R-BTA-211191
R-BTA-198323	AKT phosphorylates targets in the cytosol	1	10	0.00103199	0.965863	0.999987	1	6	0.000931243	48898	Bos taurus	CASP9		R-BTA-198621
R-BTA-450520	HuR (ELAVL1) binds and stabilizes mRNA	1	10	0.00103199	0.965863	0.999987	1	7	0.00108645	48898	Bos taurus	PRKCD		R-BTA-450533
R-BTA-8849469	PTK6 Regulates RTKs and Their Effectors AKT1 and DOK1	1	10	0.00103199	0.965863	0.999987	1	8	0.00124166	48898	Bos taurus	UBB		R-BTA-8848829
R-SSC-3928664	Ephrin signaling	3	21	0.00208457	0.966167	0.999979	8	8	0.00138002	49633	Sus scrofa	EFNB2;FYN;EPHB2		R-SSC-4093329;R-SSC-3928631;R-SSC-3928639;R-SSC-3928633;R-SSC-3928614;R-SSC-3928641;R-SSC-3928615;R-SSC-3928625
R-XTR-1482922	Acyl chain remodelling of PI	3	19	0.00209597	0.9671	1	3	6	0.00107953	205621	Xenopus tropicalis	MBOAT7;PLA2G4A		R-XTR-1482626;R-XTR-1482825;R-XTR-1482598
R-DRE-4641262	Disassembly of the destruction complex and recruitment of AXIN to the membrane	3	27	0.00210215	0.967596	1	3	3	0.000551167	68323	Danio rerio	LRP6		R-DRE-1504186;R-DRE-5368596;R-DRE-201677
R-DRE-2022857	Keratan sulfate degradation	3	27	0.00210215	0.967596	1	1	5	0.000918611	68323	Danio rerio	HEXB		R-DRE-1638053
R-TGU-5250941	Negative epigenetic regulation of rRNA expression	2	12	0.00160966	0.967712	1	3	3	0.000630915	879693	Taeniopygia guttata	H3F3A;HIST1H4D		R-TGU-427514;R-TGU-427527;R-TGU-427528
R-TGU-427359	SIRT1 negatively regulates rRNA Expression	2	12	0.00160966	0.967712	1	3	3	0.000630915	879693	Taeniopygia guttata	H3F3A;HIST1H4D		R-TGU-427514;R-TGU-427527;R-TGU-427528
R-MMU-110056	MAPK3 (ERK1) activation	1	12	0.00104941	0.967756	0.999989	4	4	0.000574053	48892	Mus musculus	MAP2K1		R-MMU-109863;R-MMU-109857;R-MMU-109860;R-MMU-112342
R-MMU-2559584	Formation of Senescence-Associated Heterochromatin Foci (SAHF)	1	12	0.00104941	0.967756	0.999989	2	2	0.000287026	48892	Mus musculus	HIRA		R-MMU-3878123;R-MMU-4647594
R-MMU-201688	WNT mediated activation of DVL	1	12	0.00104941	0.967756	0.999989	2	4	0.000574053	48892	Mus musculus	PIP5K1B		R-MMU-3772434;R-MMU-3772436
R-MMU-73728	RNA Polymerase I Promoter Opening	1	12	0.00104941	0.967756	0.999989	1	2	0.000287026	48892	Mus musculus	HIST1H4K;HIST1H4M;HIST1H4N;HIST1H4A;HIST1H4B;HIST4H4;HIST2H4;HIST1H4H;HIST1H4I;HIST1H4J;HIST1H4C;HIST1H4D;HIST1H4F		R-MMU-73718
R-MMU-1296346	Tandem pore domain potassium channels	1	12	0.00104941	0.967756	0.999989	1	6	0.000861079	48892	Mus musculus	KCNK1		R-MMU-1299304
R-MMU-450520	HuR (ELAVL1) binds and stabilizes mRNA	1	12	0.00104941	0.967756	0.999989	1	7	0.00100459	48892	Mus musculus	PRKCD		R-MMU-450533
R-MMU-1227986	Signaling by ERBB2	10	58	0.00507215	0.968094	0.999989	19	31	0.00444891	48892	Mus musculus	GRB7;NRAS;ERBB3;MATK		R-MMU-1963582;R-MMU-1250189;R-MMU-8847995;R-MMU-1250195;R-MMU-6785636;R-MMU-1963581;R-MMU-1358798;R-MMU-1306972;R-MMU-1358801;R-MMU-6785648;R-MMU-1358792;R-MMU-1306953;R-MMU-1963586;R-MMU-1247497;R-MMU-1963589;R-MMU-1358790;R-MMU-1250462;R-MMU-1963563;R-MMU-8848005
R-SSC-445989	TAK1 activates NFkB by phosphorylation and activation of IKKs complex	12	59	0.00585666	0.968178	0.999979	4	4	0.000690012	49633	Sus scrofa	APP;UBB;IKBKG		R-SSC-168166;R-SSC-5609665;R-SSC-168184;R-SSC-168140
R-RNO-399954	Sema3A PAK dependent Axon repulsion	2	18	0.00162881	0.969372	0.999995	3	5	0.000760225	48895	Rattus norvegicus	FES;FYN		R-RNO-399930;R-RNO-399939;R-RNO-399952
R-RNO-4641263	Regulation of FZD by ubiquitination	2	18	0.00162881	0.969372	0.999995	3	6	0.00091227	48895	Rattus norvegicus	LRP6		R-RNO-4641249;R-RNO-4641253;R-RNO-4641236
R-RNO-3371568	Attenuation phase	2	18	0.00162881	0.969372	0.999995	2	4	0.00060818	48895	Rattus norvegicus	DNAJB1		R-RNO-5082384;R-RNO-3371554
R-RNO-2408550	Metabolism of ingested H2SeO4 and H2SeO3 into H2Se	2	18	0.00162881	0.969372	0.999995	2	4	0.00060818	48895	Rattus norvegicus	GSR;PAPSS1		R-RNO-2408514;R-RNO-2408504
R-DRE-1306955	GRB7 events in ERBB2 signaling	2	21	0.001635	0.969891	1	1	1	0.000183722	68323	Danio rerio	GRB7		R-DRE-1306953
R-DRE-5684264	MAP3K8 (TPL2)-dependent MAPK1/3 activation	2	21	0.001635	0.969891	1	2	7	0.00128606	68323	Danio rerio	IKBKG		R-DRE-5684275;R-DRE-5684267
R-CFA-427359	SIRT1 negatively regulates rRNA Expression	1	11	0.00107035	0.969893	0.999998	3	3	0.00048583	49646	Canis familiaris	HIST1H4B;HIST1H4C		R-CFA-427514;R-CFA-427527;R-CFA-427528
R-CFA-171306	Packaging Of Telomere Ends	1	11	0.00107035	0.969893	0.999998	2	2	0.000323887	49646	Canis familiaris	HIST1H4B;HIST1H4C		R-CFA-181450;R-CFA-176700
R-CFA-190371	FGFR3b ligand binding and activation	1	11	0.00107035	0.969893	0.999998	2	2	0.000323887	49646	Canis familiaris	FGF9		R-CFA-190263;R-CFA-190385
R-CFA-201688	WNT mediated activation of DVL	1	11	0.00107035	0.969893	0.999998	2	3	0.00048583	49646	Canis familiaris	PIP5K1B		R-CFA-3772434;R-CFA-3772436
R-CFA-1483226	Synthesis of PI	1	11	0.00107035	0.969893	0.999998	1	2	0.000323887	49646	Canis familiaris	CDIPT		R-CFA-1482976
R-TGU-888568	GABA synthesis	1	8	0.00107311	0.970163	1	2	2	0.00042061	879693	Taeniopygia guttata	GAD1		R-TGU-888572;R-TGU-888577
R-TGU-1169092	Activation of RAS in B cells	1	8	0.00107311	0.970163	1	1	1	0.000210305	879693	Taeniopygia guttata	NRAS		R-TGU-1168636
R-TGU-426496	Post-transcriptional silencing by small RNAs	1	8	0.00107311	0.970163	1	2	3	0.000630915	879693	Taeniopygia guttata	TNRC6A		R-TGU-426522;R-TGU-426489
R-TGU-3214858	RMTs methylate histone arginines	1	8	0.00107311	0.970163	1	2	4	0.00084122	879693	Taeniopygia guttata	HIST1H4D		R-TGU-5205798;R-TGU-5661126
R-TGU-6804756	Regulation of TP53 Activity through Phosphorylation	1	8	0.00107311	0.970163	1	1	2	0.00042061	879693	Taeniopygia guttata	UBB		R-TGU-6798373
R-TGU-1266695	Interleukin-7 signaling	1	8	0.00107311	0.970163	1	2	5	0.00105152	879693	Taeniopygia guttata	BRWD1		R-TGU-8865605;R-TGU-8865613
R-TGU-5674499	Negative feedback regulation of MAPK pathway	1	8	0.00107311	0.970163	1	1	3	0.000630915	879693	Taeniopygia guttata	MAP2K1		R-TGU-5674496
R-TGU-2173796	SMAD2/SMAD3:SMAD4 heterotrimer regulates transcription	1	8	0.00107311	0.970163	1	1	3	0.000630915	879693	Taeniopygia guttata	UBB		R-TGU-2186780
R-TGU-1296346	Tandem pore domain potassium channels	1	8	0.00107311	0.970163	1	1	5	0.00105152	879693	Taeniopygia guttata	KCNK1		R-TGU-1299304
R-HSA-110056	MAPK3 (ERK1) activation	1	13	0.00107438	0.970287	0.999933	4	4	0.000412669	48887	Homo sapiens	MAP2K1		R-HSA-109857;R-HSA-109860;R-HSA-109863;R-HSA-112342
R-HSA-350054	Notch-HLH transcription pathway	1	13	0.00107438	0.970287	0.999933	1	1	0.000103167	48887	Homo sapiens	KAT2A		R-HSA-212356
R-HSA-5689877	Josephin domain DUBs	1	13	0.00107438	0.970287	0.999933	3	6	0.000619003	48887	Homo sapiens	UBB		R-HSA-5689111;R-HSA-5688837;R-HSA-5688797
R-HSA-174362	Transport and synthesis of PAPS	1	13	0.00107438	0.970287	0.999933	2	4	0.000412669	48887	Homo sapiens	PAPSS1		R-HSA-174389;R-HSA-174392
R-HSA-3785653	Myoclonic epilepsy of Lafora	1	13	0.00107438	0.970287	0.999933	1	2	0.000206334	48887	Homo sapiens	UBB		R-HSA-3797226
R-HSA-3323169	Defects in biotin (Btn) metabolism	1	13	0.00107438	0.970287	0.999933	1	3	0.000309502	48887	Homo sapiens	PCCB		R-HSA-3323184
R-HSA-1296346	Tandem pore domain potassium channels	1	13	0.00107438	0.970287	0.999933	1	6	0.000619003	48887	Homo sapiens	KCNK1		R-HSA-1299304
R-CFA-418359	Reduction of cytosolic Ca++ levels	3	22	0.0021407	0.970533	0.999998	2	3	0.00048583	49646	Canis familiaris	SLC8A3;ATP2A3		R-CFA-418365;R-CFA-425661
R-CFA-381119	Unfolded Protein Response (UPR)	3	22	0.0021407	0.970533	0.999998	3	9	0.00145749	49646	Canis familiaris	SEC61A1;EIF2AK3		R-CFA-381087;R-CFA-5250579;R-CFA-381111
R-CFA-70350	Fructose catabolism	3	22	0.0021407	0.970533	0.999998	1	5	0.000809717	49646	Canis familiaris	ALDH1A1		R-CFA-6813749
R-CFA-5357769	Caspase activation via extrinsic apoptotic signalig pathway	3	22	0.0021407	0.970533	0.999998	2	11	0.00178138	49646	Canis familiaris	CASP9		R-CFA-418845;R-CFA-373700
R-TGU-1236973	Cross-presentation of particulate exogenous antigens (phagosomes)	3	16	0.00214621	0.970932	1	1	3	0.000630915	879693	Taeniopygia guttata	NCF2;CYBA		R-TGU-1236967
R-HSA-937041	IKK complex recruitment mediated by RIP1	3	26	0.00214876	0.971114	0.999933	3	3	0.000309502	48887	Homo sapiens	UBB;RIPK3;IKBKG		R-HSA-168915;R-HSA-937029;R-HSA-168921
R-HSA-389357	CD28 dependent PI3K/Akt signaling	3	26	0.00214876	0.971114	0.999933	3	9	0.000928505	48887	Homo sapiens	MLST8;THEM4;FYN		R-HSA-389158;R-HSA-198640;R-HSA-388832
R-MMU-1368108	BMAL1:CLOCK,NPAS2 activates circadian gene expression	5	35	0.00306078	0.971143	0.999989	4	23	0.0033008	48892	Mus musculus	CRY2;STRA13;PPARA		R-MMU-549368;R-MMU-879764;R-MMU-879795;R-MMU-5663129
R-BTA-1358803	Downregulation of ERBB2:ERBB3 signaling	2	16	0.00165119	0.971208	0.999987	7	8	0.00124166	48898	Bos taurus	UBB;ERBB3		R-BTA-1358798;R-BTA-1358801;R-BTA-1358795;R-BTA-1358797;R-BTA-1358789;R-BTA-1358792;R-BTA-1358790
R-BTA-418359	Reduction of cytosolic Ca++ levels	2	16	0.00165119	0.971208	0.999987	2	3	0.000465622	48898	Bos taurus	SLC8A3;ATP2A3		R-BTA-418365;R-BTA-425661
R-HSA-1266695	Interleukin-7 signaling	2	20	0.00165289	0.971343	0.999933	5	16	0.00165068	48887	Homo sapiens	BRWD1		R-HSA-8865605;R-HSA-8865711;R-HSA-8865693;R-HSA-8865613;R-HSA-8865626
R-RNO-3232118	SUMOylation of transcription factors	1	12	0.00108587	0.971385	0.999995	1	5	0.000760225	48895	Rattus norvegicus	SUMO3		R-RNO-3465545
R-CFA-4641263	Regulation of FZD by ubiquitination	2	17	0.00165418	0.971445	0.999998	4	6	0.00097166	49646	Canis familiaris	UBB;LRP6		R-CFA-4641249;R-CFA-4641246;R-CFA-4641236;R-CFA-4641253
R-CFA-399955	SEMA3A-Plexin repulsion signaling by inhibiting Integrin adhesion	2	17	0.00165418	0.971445	0.999998	1	2	0.000323887	49646	Canis familiaris	FYN		R-CFA-399933
R-CFA-1433559	Regulation of KIT signaling	2	17	0.00165418	0.971445	0.999998	2	5	0.000809717	49646	Canis familiaris	FYN		R-CFA-1433506;R-CFA-205244
R-MMU-1482788	Acyl chain remodelling of PC	6	40	0.00349803	0.971472	0.999989	4	8	0.00114811	48892	Mus musculus	PLA2G2F;PLA2G16;PLA2G12A;PLA2G2D;PLA2G2A;PLA2G4A		R-MMU-1602417;R-MMU-1482862;R-MMU-1482856;R-MMU-1482816
R-XTR-112308	Depolarization of the Presynaptic Terminal Triggers the Opening of Calcium Channels	2	15	0.00165472	0.971487	1	1	2	0.000359842	205621	Xenopus tropicalis	CACNB4		R-XTR-210420
R-XTR-114452	Activation of BH3-only proteins	2	15	0.00165472	0.971487	1	2	6	0.00107953	205621	Xenopus tropicalis	BCL2L11;YWHAQ		R-XTR-139899;R-XTR-139919
R-XTR-381070	IRE1alpha activates chaperones	2	15	0.00165472	0.971487	1	1	3	0.000539763	205621	Xenopus tropicalis	SEC61A1		R-XTR-5250579
R-DRE-426496	Post-transcriptional silencing by small RNAs	1	14	0.00109	0.971769	1	2	3	0.000551167	68323	Danio rerio	TNRC6A		R-DRE-426489;R-DRE-426522
R-SSC-111995	phospho-PLA2 pathway	1	11	0.00109192	0.971946	0.999979	3	3	0.000517509	49633	Sus scrofa	PLA2G4A		R-SSC-111898;R-SSC-111881;R-SSC-111883
R-SSC-1306955	GRB7 events in ERBB2 signaling	1	11	0.00109192	0.971946	0.999979	1	1	0.000172503	49633	Sus scrofa	GRB7		R-SSC-1306953
R-SSC-171007	p38MAPK events	1	11	0.00109192	0.971946	0.999979	1	2	0.000345006	49633	Sus scrofa	NRAS		R-SSC-170986
R-SSC-426117	Cation-coupled Chloride cotransporters	1	11	0.00109192	0.971946	0.999979	1	2	0.000345006	49633	Sus scrofa	SLC12A6		R-SSC-426155
R-SSC-1483226	Synthesis of PI	1	11	0.00109192	0.971946	0.999979	1	2	0.000345006	49633	Sus scrofa	CDIPT		R-SSC-1482976
R-SSC-111447	Activation of BAD and translocation to mitochondria	1	11	0.00109192	0.971946	0.999979	1	3	0.000517509	49633	Sus scrofa	YWHAQ		R-SSC-139899
R-MMU-399956	CRMPs in Sema3A signaling	2	19	0.00166157	0.972022	0.999989	3	3	0.00043054	48892	Mus musculus	FES;FYN		R-MMU-399947;R-MMU-399944;R-MMU-399951
R-MMU-418359	Reduction of cytosolic Ca++ levels	2	19	0.00166157	0.972022	0.999989	2	3	0.00043054	48892	Mus musculus	SLC8A3;ATP2A3		R-MMU-425661;R-MMU-418365
R-MMU-399955	SEMA3A-Plexin repulsion signaling by inhibiting Integrin adhesion	2	19	0.00166157	0.972022	0.999989	5	8	0.00114811	48892	Mus musculus	FES;FYN		R-MMU-421142;R-MMU-421143;R-MMU-399933;R-MMU-421148;R-MMU-421144
R-MMU-399954	Sema3A PAK dependent Axon repulsion	2	19	0.00166157	0.972022	0.999989	3	5	0.000717566	48892	Mus musculus	FES;FYN		R-MMU-399939;R-MMU-399930;R-MMU-399952
R-MMU-2142770	Synthesis of 15-eicosatetraenoic acid derivatives	2	19	0.00166157	0.972022	0.999989	1	3	0.00043054	48892	Mus musculus	GPX2;GPX1		R-MMU-2161791
R-BTA-1482801	Acyl chain remodelling of PS	6	34	0.00350877	0.97208	0.999987	4	6	0.000931243	48898	Bos taurus	PLA2G2F;PLA2G16;PLA2G12A;PLA2G2A;PLA2G4A		R-BTA-1602374;R-BTA-1482776;R-BTA-1482897;R-BTA-1482771
R-GGA-68827	CDT1 association with the CDC6:ORC:origin complex	2	13	0.00166881	0.972577	0.999976	2	2	0.000380011	49591	Gallus gallus	CDT1;UBB		R-GGA-68712;R-GGA-68826
R-GGA-2142712	Synthesis of 12-eicosatetraenoic acid derivatives	2	13	0.00166881	0.972577	0.999976	2	3	0.000570017	49591	Gallus gallus	GPX1		R-GGA-2161959;R-GGA-2161999
R-GGA-4641257	Degradation of AXIN	2	13	0.00166881	0.972577	0.999976	3	6	0.00114003	49591	Gallus gallus	RNF146;UBB		R-GGA-3640861;R-GGA-3640844;R-GGA-4641129
R-RNO-5223345	Miscellaneous transport and binding events	3	24	0.00217175	0.972714	0.999995	2	9	0.00136841	48895	Rattus norvegicus	AZGP1;CTNS		R-RNO-5340130;R-RNO-5252072
R-XTR-111471	Apoptotic factor-mediated response	1	10	0.00110314	0.972958	1	5	7	0.00125945	205621	Xenopus tropicalis	CYCS		R-XTR-114254;R-XTR-114252;R-XTR-114261;R-XTR-114259;R-XTR-114256
R-XTR-6803204	TP53 Regulates Transcription of Genes Involved in Cytochrome C Release	1	10	0.00110314	0.972958	1	2	4	0.000719683	205621	Xenopus tropicalis	PRELID1		R-XTR-6801250;R-XTR-6801242
R-XTR-111447	Activation of BAD and translocation to mitochondria	1	10	0.00110314	0.972958	1	1	3	0.000539763	205621	Xenopus tropicalis	YWHAQ		R-XTR-139899
R-XTR-426117	Cation-coupled Chloride cotransporters	1	10	0.00110314	0.972958	1	1	3	0.000539763	205621	Xenopus tropicalis	SLC12A6		R-XTR-426155
R-XTR-433137	Sodium-coupled sulphate, di- and tri-carboxylate transporters	1	10	0.00110314	0.972958	1	1	5	0.000899604	205621	Xenopus tropicalis	SLC13A2		R-XTR-433131
R-HSA-73863	RNA Polymerase I Transcription Termination	4	32	0.00264463	0.973019	0.999933	3	4	0.000412669	48887	Homo sapiens	CCNH;POLR1E;POLR2K		R-HSA-74993;R-HSA-74992;R-HSA-74994
R-XTR-3214858	RMTs methylate histone arginines	4	24	0.00264755	0.973199	1	7	7	0.00125945	205621	Xenopus tropicalis	HIST1H4A;HIST1H4B;HIST1H4K;HIST1H4C;WDR77		R-XTR-5205798;R-XTR-5205861;R-XTR-5661126;R-XTR-3215448;R-XTR-3215406;R-XTR-5212679;R-XTR-3215385
R-XTR-212300	PRC2 methylates histones and DNA	4	24	0.00264755	0.973199	1	4	4	0.000719683	205621	Xenopus tropicalis	HIST1H4A;HIST1H4B;HIST1H4K;H3F3B;H3F3A;HIST1H4C		R-XTR-212263;R-XTR-212222;R-XTR-212269;R-XTR-212252
R-DRE-1482922	Acyl chain remodelling of PI	3	28	0.00218001	0.973267	1	3	6	0.00110233	68323	Danio rerio	PLA2G12A;MBOAT7		R-DRE-1602377;R-DRE-1482598;R-DRE-1482626
R-HSA-109606	Intrinsic Pathway for Apoptosis	7	48	0.00396694	0.973957	0.999933	19	46	0.00474569	48887	Homo sapiens	CASP9;PPP3R1;BCL2L11;YWHAQ;CYCS;BBC3		R-HSA-139906;R-HSA-508163;R-HSA-508162;R-HSA-139914;R-HSA-114440;R-HSA-139913;R-HSA-139918;R-HSA-114252;R-HSA-139919;R-HSA-114284;R-HSA-4331340;R-HSA-114254;R-HSA-114256;R-HSA-114259;R-HSA-114261;R-HSA-114361;R-HSA-139899;R-HSA-4331324;R-HSA-140221
R-SSC-879415	Advanced glycosylation endproduct receptor signaling	2	17	0.00168751	0.973963	0.999979	1	2	0.000345006	49633	Sus scrofa	APP		R-SSC-879411
R-SSC-1169091	Activation of NF-kappaB in B cells	16	76	0.00754417	0.974708	0.999979	2	4	0.000690012	49633	Sus scrofa	PSMC6;IKBKG;PSMB8;PSMB9		R-SSC-1168638;R-SSC-1168640
R-SSC-201451	Signaling by BMP	6	36	0.00357356	0.975501	0.999979	9	14	0.00241504	49633	Sus scrofa	CHRDL1;ACVR2A		R-SSC-201443;R-SSC-201475;R-SSC-201821;R-SSC-201476;R-SSC-202604;R-SSC-201453;R-SSC-201648;R-SSC-201457;R-SSC-201810
R-BTA-110056	MAPK3 (ERK1) activation	1	11	0.00113519	0.975652	0.999987	4	4	0.000620829	48898	Bos taurus	MAP2K1		R-BTA-109860;R-BTA-109863;R-BTA-109857;R-BTA-112342
R-BTA-1483226	Synthesis of PI	1	11	0.00113519	0.975652	0.999987	1	2	0.000310414	48898	Bos taurus	CDIPT		R-BTA-1482976
R-BTA-1266695	Interleukin-7 signaling	1	11	0.00113519	0.975652	0.999987	2	7	0.00108645	48898	Bos taurus	BRWD1		R-BTA-8865613;R-BTA-8865605
R-BTA-209543	p75NTR recruits signalling complexes	1	11	0.00113519	0.975652	0.999987	1	7	0.00108645	48898	Bos taurus	UBB		R-BTA-209566
R-BTA-2243919	Crosslinking of collagen fibrils	1	11	0.00113519	0.975652	0.999987	1	12	0.00186249	48898	Bos taurus	BMP1		R-BTA-2022141
R-DRE-2142700	Synthesis of Lipoxins (LX)	2	22	0.00171286	0.975733	1	3	4	0.000734889	68323	Danio rerio	HPGD;ALOX5AP		R-DRE-2161779;R-DRE-2161907;R-DRE-2161917
R-MMU-381038	XBP1(S) activates chaperone genes	1	13	0.00113686	0.975785	0.999989	1	1	0.000143513	48892	Mus musculus	SEC61A1		R-MMU-5250579
R-MMU-174362	Transport and synthesis of PAPS	1	13	0.00113686	0.975785	0.999989	2	4	0.000574053	48892	Mus musculus	PAPSS1		R-MMU-174392;R-MMU-174389
R-MMU-75035	Chk1/Chk2(Cds1) mediated inactivation of Cyclin B:Cdk1 complex	1	13	0.00113686	0.975785	0.999989	2	4	0.000574053	48892	Mus musculus	YWHAQ		R-MMU-75016;R-MMU-75022
R-MMU-3371568	Attenuation phase	1	13	0.00113686	0.975785	0.999989	2	4	0.000574053	48892	Mus musculus	DNAJB1		R-MMU-5082384;R-MMU-3371554
R-MMU-879415	Advanced glycosylation endproduct receptor signaling	1	13	0.00113686	0.975785	0.999989	1	2	0.000287026	48892	Mus musculus	APP		R-MMU-879411
R-MMU-373753	Nephrin interactions	1	13	0.00113686	0.975785	0.999989	4	9	0.00129162	48892	Mus musculus	FYN		R-MMU-373724;R-MMU-532603;R-MMU-373747;R-MMU-373734
R-MMU-426117	Cation-coupled Chloride cotransporters	1	13	0.00113686	0.975785	0.999989	1	3	0.00043054	48892	Mus musculus	SLC12A6		R-MMU-426155
R-MMU-418592	ADP signalling through P2Y purinoceptor 1	1	13	0.00113686	0.975785	0.999989	1	5	0.000717566	48892	Mus musculus	PLA2G4A		R-MMU-428961
R-MMU-1368110	Bmal1:Clock,Npas2 activates circadian gene expression	5	36	0.00314823	0.976061	0.999989	4	25	0.00358783	48892	Mus musculus	CRY2;STRA13;PPARA		R-MMU-549368;R-MMU-879764;R-MMU-879795;R-MMU-5663129
R-RNO-2142700	Synthesis of Lipoxins (LX)	2	19	0.0017193	0.976164	0.999995	3	4	0.00060818	48895	Rattus norvegicus	HPGD;ALOX5AP		R-RNO-2161779;R-RNO-2161917;R-RNO-2161907
R-RNO-5633008	TP53 Regulates Transcription of Cell Death Genes	2	19	0.0017193	0.976164	0.999995	2	11	0.0016725	48895	Rattus norvegicus	PRELID1		R-RNO-6801242;R-RNO-6801250
R-RNO-3214847	HATs acetylate histones	8	49	0.00443399	0.976336	0.999995	5	8	0.00121636	48895	Rattus norvegicus	HIST1H4A;HIST1H4B;HIST4H4;HIST1H4M;HIST2H4;JADE1;KAT7;OGT;MSL1		R-RNO-3318415;R-RNO-3321883;R-RNO-3321805;R-RNO-3318413;R-RNO-3662318
R-HSA-76066	RNA Polymerase III Transcription Initiation From Type 2 Promoter	3	27	0.0022314	0.97648	0.999933	2	4	0.000412669	48887	Homo sapiens	POLR3F;POLR1E;POLR2K		R-HSA-112150;R-HSA-83805
R-CFA-109606	Intrinsic Pathway for Apoptosis	6	37	0.00360027	0.976795	0.999998	11	29	0.00469636	49646	Canis familiaris	CASP9;BCL2L11;YWHAQ;CYCS		R-CFA-114254;R-CFA-114261;R-CFA-114252;R-CFA-139919;R-CFA-508163;R-CFA-114284;R-CFA-114259;R-CFA-114256;R-CFA-139899;R-CFA-139918;R-CFA-508162
R-CFA-5673000	RAF activation	3	23	0.00223801	0.976865	0.999998	3	8	0.00129555	49646	Canis familiaris	MAP2K1;NRAS		R-CFA-5672966;R-CFA-5672969;R-CFA-5672950
R-GGA-2142688	Synthesis of 5-eicosatetraenoic acids	1	9	0.00115533	0.977206	0.999976	1	1	0.000190006	49591	Gallus gallus	ALOX5AP		R-GGA-265296
R-GGA-73942	DNA Damage Reversal	1	9	0.00115533	0.977206	0.999976	1	1	0.000190006	49591	Gallus gallus	ALKBH5		R-GGA-8857692
R-GGA-73943	Reversal of alkylation damage by DNA dioxygenases	1	9	0.00115533	0.977206	0.999976	1	1	0.000190006	49591	Gallus gallus	ALKBH5		R-GGA-8857692
R-GGA-1169092	Activation of RAS in B cells	1	9	0.00115533	0.977206	0.999976	1	1	0.000190006	49591	Gallus gallus	NRAS		R-GGA-1168636
R-GGA-174113	SCF-beta-TrCP mediated degradation of Emi1	1	9	0.00115533	0.977206	0.999976	1	2	0.000380011	49591	Gallus gallus	UBB		R-GGA-174159
R-GGA-433137	Sodium-coupled sulphate, di- and tri-carboxylate transporters	1	9	0.00115533	0.977206	0.999976	1	5	0.000950029	49591	Gallus gallus	SLC13A2		R-GGA-433131
R-HSA-3560801	Defective B3GAT3 causes JDSSDHD	2	21	0.00173554	0.977217	0.999933	1	1	0.000103167	48887	Homo sapiens	GPC4;GPC6		R-HSA-3560802
R-HSA-3560783	Defective B4GALT7 causes EDS, progeroid type	2	21	0.00173554	0.977217	0.999933	1	1	0.000103167	48887	Homo sapiens	GPC4;GPC6		R-HSA-3560804
R-HSA-4420332	Defective B3GALT6 causes EDSP2 and SEMDJL1	2	21	0.00173554	0.977217	0.999933	1	1	0.000103167	48887	Homo sapiens	GPC4;GPC6		R-HSA-4420365
R-HSA-5661270	Catabolism of glucuronate to xylulose-5-phosphate	2	21	0.00173554	0.977217	0.999933	2	6	0.000619003	48887	Homo sapiens	AKR1A1;CRYL1		R-HSA-5661290;R-HSA-5661256
R-HSA-2892247	POU5F1 (OCT4), SOX2, NANOG activate genes related to proliferation	2	21	0.00173554	0.977217	0.999933	2	16	0.00165068	48887	Homo sapiens	EPHA1		R-HSA-480509;R-HSA-2972967
R-HSA-5210891	Uptake and function of anthrax toxins	2	21	0.00173554	0.977217	0.999933	2	19	0.00196018	48887	Homo sapiens	MAP2K1;MAP2K7		R-HSA-5211340;R-HSA-5211387
R-HSA-168271	Transport of Ribonucleoproteins into the Host Nucleus	1	14	0.00115702	0.977332	0.999933	4	4	0.000412669	48887	Homo sapiens	KPNA1		R-HSA-168337;R-HSA-168310;R-HSA-168297;R-HSA-168317
R-HSA-174490	Membrane binding and targetting of GAG proteins	1	14	0.00115702	0.977332	0.999933	3	4	0.000412669	48887	Homo sapiens	UBB		R-HSA-184323;R-HSA-3149434;R-HSA-184269
R-HSA-75035	Chk1/Chk2(Cds1) mediated inactivation of Cyclin B:Cdk1 complex	1	14	0.00115702	0.977332	0.999933	2	5	0.000515836	48887	Homo sapiens	YWHAQ		R-HSA-75016;R-HSA-75022
R-HSA-71032	Propionyl-CoA catabolism	1	14	0.00115702	0.977332	0.999933	1	3	0.000309502	48887	Homo sapiens	PCCB		R-HSA-71031
R-HSA-6807047	Cholesterol biosynthesis via desmosterol	1	14	0.00115702	0.977332	0.999933	1	4	0.000412669	48887	Homo sapiens	DHCR24		R-HSA-196417
R-HSA-6807062	Cholesterol biosynthesis via lathosterol	1	14	0.00115702	0.977332	0.999933	1	4	0.000412669	48887	Homo sapiens	DHCR24		R-HSA-6807064
R-HSA-8848584	Wax biosynthesis	1	14	0.00115702	0.977332	0.999933	1	5	0.000515836	48887	Homo sapiens	FAR1		R-HSA-390425
R-HSA-933543	NF-kB activation through FADD/RIP-1 pathway mediated by caspase-8 and -10	1	14	0.00115702	0.977332	0.999933	1	5	0.000515836	48887	Homo sapiens	IKBKG		R-HSA-933539
R-HSA-211227	Activation of DNA fragmentation factor	1	14	0.00115702	0.977332	0.999933	2	11	0.00113484	48887	Homo sapiens	KPNA1		R-HSA-211191;R-HSA-211206
R-HSA-140342	Apoptosis induced DNA fragmentation	1	14	0.00115702	0.977332	0.999933	2	11	0.00113484	48887	Homo sapiens	KPNA1		R-HSA-211191;R-HSA-211206
R-HSA-210990	PECAM1 interactions	1	14	0.00115702	0.977332	0.999933	1	7	0.000722171	48887	Homo sapiens	FYN		R-HSA-210291
R-CFA-450321	JNK (c-Jun kinases) phosphorylation and activation mediated by activated human TAK1	4	28	0.00272453	0.977542	0.999998	2	3	0.00048583	49646	Canis familiaris	UBB;IKBKG;MAP2K7		R-CFA-168162;R-CFA-450337
R-DRE-5205685	Pink/Parkin Mediated Mitophagy	4	35	0.00272501	0.977566	1	2	8	0.00146978	68323	Danio rerio	TOMM7;ATG12		R-DRE-5205663;R-DRE-5205661
R-DRE-5205647	Mitophagy	4	35	0.00272501	0.977566	1	2	8	0.00146978	68323	Danio rerio	TOMM7;ATG12		R-DRE-5205663;R-DRE-5205661
R-HSA-1606322	ZBP1(DAI) mediated induction of type I IFNs	4	33	0.00272727	0.977683	0.999933	4	10	0.00103167	48887	Homo sapiens	APP;RIPK3;SAA1;IKBKG		R-HSA-1810457;R-HSA-168166;R-HSA-168910;R-HSA-168140
R-DRE-5661270	Catabolism of glucuronate to xylulose-5-phosphate	3	29	0.00225786	0.977988	1	1	5	0.000918611	68323	Danio rerio	CRYL1		R-DRE-5661290
R-MMU-5661270	Catabolism of glucuronate to xylulose-5-phosphate	2	20	0.00174902	0.978057	0.999989	2	5	0.000717566	48892	Mus musculus	AKR1A1;CRYL1		R-MMU-5661290;R-MMU-5661256
R-MMU-381119	Unfolded Protein Response (UPR)	2	20	0.00174902	0.978057	0.999989	3	9	0.00129162	48892	Mus musculus	SEC61A1;EIF2AK3		R-MMU-5250579;R-MMU-381111;R-MMU-381087
R-MMU-5223345	Miscellaneous transport and binding events	2	20	0.00174902	0.978057	0.999989	2	10	0.00143513	48892	Mus musculus	AZGP1;CTNS		R-MMU-5252072;R-MMU-5340130
R-CFA-5250941	Negative epigenetic regulation of rRNA expression	1	12	0.00116766	0.978108	0.999998	4	4	0.000647773	49646	Canis familiaris	HIST1H4B;HIST1H4C		R-CFA-427514;R-CFA-427337;R-CFA-427527;R-CFA-427528
R-CFA-3214841	PKMTs methylate histone lysines	1	12	0.00116766	0.978108	0.999998	3	4	0.000647773	49646	Canis familiaris	HIST1H4B;HIST1H4C		R-CFA-5651654;R-CFA-5423038;R-CFA-5651657
R-CFA-5576886	Phase 4 - resting membrane potential	1	12	0.00116766	0.978108	0.999998	1	2	0.000323887	49646	Canis familiaris	KCNK1		R-CFA-5578910
R-CFA-171007	p38MAPK events	1	12	0.00116766	0.978108	0.999998	1	2	0.000323887	49646	Canis familiaris	NRAS		R-CFA-170986
R-CFA-111447	Activation of BAD and translocation to mitochondria	1	12	0.00116766	0.978108	0.999998	1	3	0.00048583	49646	Canis familiaris	YWHAQ		R-CFA-139899
R-CFA-2179392	EGFR Transactivation by Gastrin	1	12	0.00116766	0.978108	0.999998	1	5	0.000809717	49646	Canis familiaris	NRAS		R-CFA-2179407
R-CFA-209543	p75NTR recruits signalling complexes	1	12	0.00116766	0.978108	0.999998	1	7	0.0011336	49646	Canis familiaris	UBB		R-CFA-209566
R-DRE-381038	XBP1(S) activates chaperone genes	1	15	0.00116786	0.978123	1	1	1	0.000183722	68323	Danio rerio	SEC61A1		R-DRE-5250579
R-DRE-2029481	FCGR activation	1	15	0.00116786	0.978123	1	1	2	0.000367444	68323	Danio rerio	HCK		R-DRE-2029459
R-DRE-5674499	Negative feedback regulation of MAPK pathway	1	15	0.00116786	0.978123	1	1	3	0.000551167	68323	Danio rerio	MAP2K1		R-DRE-5674496
R-CFA-2142700	Synthesis of Lipoxins (LX)	2	18	0.00175148	0.978208	0.999998	3	4	0.000647773	49646	Canis familiaris	HPGD;ALOX5AP		R-CFA-2161917;R-CFA-2161779;R-CFA-2161907
R-CFA-114452	Activation of BH3-only proteins	2	18	0.00175148	0.978208	0.999998	3	8	0.00129555	49646	Canis familiaris	BCL2L11;YWHAQ		R-CFA-139919;R-CFA-139899;R-CFA-139918
R-BTA-4641263	Regulation of FZD by ubiquitination	2	17	0.00175439	0.978383	0.999987	4	6	0.000931243	48898	Bos taurus	UBB;LRP6		R-BTA-4641253;R-BTA-4641236;R-BTA-4641249;R-BTA-4641246
R-BTA-399997	Acetylcholine regulates insulin secretion	2	17	0.00175439	0.978383	0.999987	1	4	0.000620829	48898	Bos taurus	MARCKS		R-BTA-399978
R-BTA-212300	PRC2 methylates histones and DNA	3	22	0.00227038	0.978668	0.999987	4	4	0.000620829	48898	Bos taurus	HIST1H4A;HIST4H4;HIST1H4H;HIST1H4J;HIST1H4C;HIST1H4D		R-BTA-212252;R-BTA-212269;R-BTA-212263;R-BTA-212222
R-BTA-5625886	Activated PKN1 stimulates transcription of AR (androgen receptor) regulated genes KLK2 and KLK3	3	22	0.00227038	0.978668	0.999987	7	10	0.00155207	48898	Bos taurus	HIST1H4A;HIST4H4;HIST1H4H;HIST1H4J;HIST1H4C;HIST1H4D		R-BTA-5625848;R-BTA-5625796;R-BTA-5625849;R-BTA-5625797;R-BTA-5625774;R-BTA-5625870;R-BTA-5625784
R-BTA-450321	JNK (c-Jun kinases) phosphorylation and activation mediated by activated human TAK1	3	22	0.00227038	0.978668	0.999987	2	3	0.000465622	48898	Bos taurus	UBB;IKBKG;MAP2K7		R-BTA-168162;R-BTA-450337
R-RNO-75035	Chk1/Chk2(Cds1) mediated inactivation of Cyclin B:Cdk1 complex	1	13	0.00117636	0.978724	0.999995	2	4	0.00060818	48895	Rattus norvegicus	YWHAQ		R-RNO-75016;R-RNO-75022
R-RNO-75892	Platelet Adhesion to exposed collagen	1	13	0.00117636	0.978724	0.999995	2	5	0.000760225	48895	Rattus norvegicus	FYN		R-RNO-114577;R-RNO-432295
R-RNO-211227	Activation of DNA fragmentation factor	1	13	0.00117636	0.978724	0.999995	2	9	0.00136841	48895	Rattus norvegicus	KPNA1		R-RNO-211191;R-RNO-211206
R-RNO-140342	Apoptosis induced DNA fragmentation	1	13	0.00117636	0.978724	0.999995	2	9	0.00136841	48895	Rattus norvegicus	KPNA1		R-RNO-211191;R-RNO-211206
R-RNO-1296346	Tandem pore domain potassium channels	1	13	0.00117636	0.978724	0.999995	1	6	0.00091227	48895	Rattus norvegicus	KCNK1		R-RNO-1299304
R-RNO-450520	HuR (ELAVL1) binds and stabilizes mRNA	1	13	0.00117636	0.978724	0.999995	1	7	0.00106432	48895	Rattus norvegicus	PRKCD		R-RNO-450533
R-RNO-2243919	Crosslinking of collagen fibrils	1	13	0.00117636	0.978724	0.999995	1	12	0.00182454	48895	Rattus norvegicus	BMP1		R-RNO-2022141
R-RNO-977606	Regulation of Complement cascade	7	45	0.00407203	0.978749	0.999995	20	32	0.00486544	48895	Rattus norvegicus	C4B;C4A;CFI		R-RNO-981637;R-RNO-977619;R-RNO-981658;R-RNO-981648;R-RNO-976810;R-RNO-977602;R-RNO-976801;R-RNO-981535;R-RNO-981621;R-RNO-977615;R-RNO-977359;R-RNO-976743;R-RNO-3266557;R-RNO-977629;R-RNO-977375;R-RNO-2855047;R-RNO-977626;R-RNO-1006143;R-RNO-977371;R-RNO-981680
R-XTR-2142700	Synthesis of Lipoxins (LX)	2	16	0.00176503	0.979016	1	3	3	0.000539763	205621	Xenopus tropicalis	HPGD;ALOX5AP		R-XTR-2161917;R-XTR-2161907;R-XTR-2161779
R-XTR-5684264	MAP3K8 (TPL2)-dependent MAPK1/3 activation	2	16	0.00176503	0.979016	1	3	7	0.00125945	205621	Xenopus tropicalis	UBB;IKBKG		R-XTR-5684267;R-XTR-5684275;R-XTR-5684273
R-XTR-2214320	Anchoring fibril formation	2	16	0.00176503	0.979016	1	1	4	0.000719683	205621	Xenopus tropicalis	BMP1		R-XTR-2214330
R-CFA-168638	NOD1/2 Signaling Pathway	5	33	0.00321105	0.979098	0.999998	8	15	0.00242915	49646	Canis familiaris	ITCH;UBB;IKBKG		R-CFA-622415;R-CFA-688985;R-CFA-688137;R-CFA-741411;R-CFA-168184;R-CFA-706479;R-CFA-688136;R-CFA-741386
R-SSC-1170546	Prolactin receptor signaling	1	12	0.00119119	0.979732	0.999979	6	6	0.00103502	49633	Sus scrofa	PRLR		R-SSC-1671687;R-SSC-1364044;R-SSC-976991;R-SSC-1370505;R-SSC-1675473;R-SSC-982810
R-SSC-427359	SIRT1 negatively regulates rRNA Expression	1	12	0.00119119	0.979732	0.999979	3	3	0.000517509	49633	Sus scrofa	HIST1H4A		R-SSC-427514;R-SSC-427527;R-SSC-427528
R-SSC-174577	Activation of C3 and C5	1	12	0.00119119	0.979732	0.999979	3	3	0.000517509	49633	Sus scrofa	C4A		R-SSC-173680;R-SSC-173636;R-SSC-166817
R-SSC-975163	IRAK2 mediated activation of TAK1 complex upon TLR7/8 or 9 stimulation	1	12	0.00119119	0.979732	0.999979	2	2	0.000345006	49633	Sus scrofa	UBB		R-SSC-450358;R-SSC-975103
R-SSC-937042	IRAK2 mediated activation of TAK1 complex	1	12	0.00119119	0.979732	0.999979	2	2	0.000345006	49633	Sus scrofa	UBB		R-SSC-936991;R-SSC-450358
R-SSC-5689877	Josephin domain DUBs	1	12	0.00119119	0.979732	0.999979	3	6	0.00103502	49633	Sus scrofa	UBB		R-SSC-5689111;R-SSC-5688837;R-SSC-5688797
R-SSC-5674499	Negative feedback regulation of MAPK pathway	1	12	0.00119119	0.979732	0.999979	1	3	0.000517509	49633	Sus scrofa	MAP2K1		R-SSC-5674496
R-SSC-8848584	Wax biosynthesis	1	12	0.00119119	0.979732	0.999979	1	3	0.000517509	49633	Sus scrofa	FAR1		R-SSC-390425
R-SSC-1482798	Acyl chain remodeling of CL	1	12	0.00119119	0.979732	0.999979	1	4	0.000690012	49633	Sus scrofa	PLA2G4A		R-SSC-1482759
R-SSC-1296346	Tandem pore domain potassium channels	1	12	0.00119119	0.979732	0.999979	1	5	0.000862515	49633	Sus scrofa	KCNK1		R-SSC-1299304
R-SSC-450520	HuR (ELAVL1) binds and stabilizes mRNA	1	12	0.00119119	0.979732	0.999979	1	7	0.00120752	49633	Sus scrofa	PRKCD		R-SSC-450533
R-SSC-1234176	Oxygen-dependent proline hydroxylation of Hypoxia-inducible Factor Alpha	2	18	0.00178678	0.980254	0.999979	6	10	0.00172503	49633	Sus scrofa	EGLN1;UBB		R-SSC-1234172;R-SSC-1234159;R-SSC-1234163;R-SSC-1234175;R-SSC-1234173;R-SSC-1234177
R-SSC-5661270	Catabolism of glucuronate to xylulose-5-phosphate	2	18	0.00178678	0.980254	0.999979	2	4	0.000690012	49633	Sus scrofa	AKR1A1;CRYL1		R-SSC-5661256;R-SSC-5661290
R-SSC-5205647	Mitophagy	2	18	0.00178678	0.980254	0.999979	2	6	0.00103502	49633	Sus scrofa	TOMM7;ATG12		R-SSC-5205663;R-SSC-5205661
R-SSC-5205685	Pink/Parkin Mediated Mitophagy	2	18	0.00178678	0.980254	0.999979	2	6	0.00103502	49633	Sus scrofa	TOMM7;ATG12		R-SSC-5205663;R-SSC-5205661
R-DRE-69205	G1/S-Specific Transcription	2	23	0.00179072	0.98047	1	1	1	0.000183722	68323	Danio rerio	CDT1		R-DRE-539107
R-TGU-111995	phospho-PLA2 pathway	1	9	0.00120724	0.98077	1	3	3	0.000630915	879693	Taeniopygia guttata	PLA2G4A		R-TGU-111898;R-TGU-111883;R-TGU-111881
R-TGU-1502540	Signaling by Activin	1	9	0.00120724	0.98077	1	3	3	0.000630915	879693	Taeniopygia guttata	ACVR2A		R-TGU-1181149;R-TGU-1549526;R-TGU-1181153
R-TGU-73943	Reversal of alkylation damage by DNA dioxygenases	1	9	0.00120724	0.98077	1	1	1	0.000210305	879693	Taeniopygia guttata	ALKBH5		R-TGU-8857692
R-TGU-73942	DNA Damage Reversal	1	9	0.00120724	0.98077	1	1	1	0.000210305	879693	Taeniopygia guttata	ALKBH5		R-TGU-8857692
R-TGU-1358803	Downregulation of ERBB2:ERBB3 signaling	1	9	0.00120724	0.98077	1	4	5	0.00105152	879693	Taeniopygia guttata	UBB		R-TGU-1358797;R-TGU-1358795;R-TGU-1358792;R-TGU-1358789
R-TGU-201688	WNT mediated activation of DVL	1	9	0.00120724	0.98077	1	2	3	0.000630915	879693	Taeniopygia guttata	PIP5K1B		R-TGU-3772436;R-TGU-3772434
R-TGU-5689877	Josephin domain DUBs	1	9	0.00120724	0.98077	1	3	6	0.00126183	879693	Taeniopygia guttata	UBB		R-TGU-5689111;R-TGU-5688797;R-TGU-5688837
R-TGU-381119	Unfolded Protein Response (UPR)	1	9	0.00120724	0.98077	1	2	8	0.00168244	879693	Taeniopygia guttata	EIF2AK3		R-TGU-381087;R-TGU-381111
R-TGU-433137	Sodium-coupled sulphate, di- and tri-carboxylate transporters	1	9	0.00120724	0.98077	1	1	5	0.00105152	879693	Taeniopygia guttata	SLC13A2		R-TGU-433131
R-HSA-76071	RNA Polymerase III Transcription Initiation From Type 3 Promoter	3	28	0.00231405	0.980889	0.999933	2	4	0.000412669	48887	Homo sapiens	POLR3F;POLR1E;POLR2K		R-HSA-112152;R-HSA-83803
R-HSA-76061	RNA Polymerase III Transcription Initiation From Type 1 Promoter	3	28	0.00231405	0.980889	0.999933	2	5	0.000515836	48887	Homo sapiens	POLR3F;POLR1E;POLR2K		R-HSA-76056;R-HSA-76060
R-XTR-5674135	MAP2K and MAPK activation	3	21	0.0023166	0.981012	1	8	8	0.00143937	205621	Xenopus tropicalis	MAP2K1;NRAS		R-XTR-5672978;R-XTR-5672973;R-XTR-5674132;R-XTR-5674130;R-XTR-5674373;R-XTR-5672972;R-XTR-5674366;R-XTR-5672980
R-XTR-3134975	Regulation of innate immune responses to cytosolic DNA	1	11	0.00121346	0.981157	1	2	3	0.000539763	205621	Xenopus tropicalis	UBB		R-XTR-3134946;R-XTR-3134804
R-XTR-1483226	Synthesis of PI	1	11	0.00121346	0.981157	1	1	2	0.000359842	205621	Xenopus tropicalis	CDIPT		R-XTR-1482976
R-XTR-8849469	PTK6 Regulates RTKs and Their Effectors AKT1 and DOK1	1	11	0.00121346	0.981157	1	1	6	0.00107953	205621	Xenopus tropicalis	UBB		R-XTR-8848829
R-RNO-399956	CRMPs in Sema3A signaling	2	20	0.00180979	0.981486	0.999995	3	3	0.000456135	48895	Rattus norvegicus	FES;FYN		R-RNO-399944;R-RNO-399951;R-RNO-399947
R-RNO-4641262	Disassembly of the destruction complex and recruitment of AXIN to the membrane	2	20	0.00180979	0.981486	0.999995	2	3	0.000456135	48895	Rattus norvegicus	LRP6		R-RNO-5368596;R-RNO-201677
R-RNO-912631	Regulation of signaling by CBL	2	20	0.00180979	0.981486	0.999995	3	6	0.00091227	48895	Rattus norvegicus	HCK;FYN		R-RNO-912619;R-RNO-912627;R-RNO-879917
R-RNO-5661270	Catabolism of glucuronate to xylulose-5-phosphate	2	20	0.00180979	0.981486	0.999995	2	5	0.000760225	48895	Rattus norvegicus	AKR1A1;CRYL1		R-RNO-5661290;R-RNO-5661256
R-RNO-2142770	Synthesis of 15-eicosatetraenoic acid derivatives	2	20	0.00180979	0.981486	0.999995	1	3	0.000456135	48895	Rattus norvegicus	GPX2;GPX1		R-RNO-2161791
R-MMU-190373	FGFR1c ligand binding and activation	1	14	0.00122431	0.981815	0.999989	2	2	0.000287026	48892	Mus musculus	FGF9		R-MMU-190429;R-MMU-190256
R-MMU-75892	Platelet Adhesion to exposed collagen	1	14	0.00122431	0.981815	0.999989	2	5	0.000717566	48892	Mus musculus	FYN		R-MMU-114577;R-MMU-432295
R-MMU-71032	Propionyl-CoA catabolism	1	14	0.00122431	0.981815	0.999989	1	3	0.00043054	48892	Mus musculus	PCCB		R-MMU-71031
R-MMU-381070	IRE1alpha activates chaperones	1	14	0.00122431	0.981815	0.999989	1	3	0.00043054	48892	Mus musculus	SEC61A1		R-MMU-5250579
R-MMU-8848584	Wax biosynthesis	1	14	0.00122431	0.981815	0.999989	1	4	0.000574053	48892	Mus musculus	FAR1		R-MMU-390425
R-MMU-6807062	Cholesterol biosynthesis via lathosterol	1	14	0.00122431	0.981815	0.999989	1	4	0.000574053	48892	Mus musculus	DHCR24		R-MMU-6807064
R-MMU-6807047	Cholesterol biosynthesis via desmosterol	1	14	0.00122431	0.981815	0.999989	1	4	0.000574053	48892	Mus musculus	DHCR24		R-MMU-196417
R-MMU-2151201	Transcriptional activation of mitochondrial biogenesis	1	14	0.00122431	0.981815	0.999989	1	7	0.00100459	48892	Mus musculus	CYCS		R-MMU-1592231
R-CFA-2142845	Hyaluronan metabolism	3	24	0.00233531	0.981888	0.999998	4	10	0.00161943	49646	Canis familiaris	HEXB;ABCC5;GUSB		R-CFA-2162227;R-CFA-2162226;R-CFA-2142859;R-CFA-2162225
R-DRE-210993	Tie2 Signaling	3	30	0.00233572	0.981907	1	2	12	0.00220467	68323	Danio rerio	GRB7;NRAS		R-DRE-204773;R-DRE-210977
R-HSA-4641263	Regulation of FZD by ubiquitination	2	22	0.00181818	0.981917	0.999933	4	6	0.000619003	48887	Homo sapiens	UBB;LRP6		R-HSA-4641236;R-HSA-4641253;R-HSA-4641249;R-HSA-4641246
R-HSA-2142700	Synthesis of Lipoxins (LX)	2	22	0.00181818	0.981917	0.999933	3	5	0.000515836	48887	Homo sapiens	HPGD;ALOX5AP		R-HSA-2161779;R-HSA-2161907;R-HSA-2161917
R-HSA-1234176	Oxygen-dependent proline hydroxylation of Hypoxia-inducible Factor Alpha	2	22	0.00181818	0.981917	0.999933	7	12	0.00123801	48887	Homo sapiens	EGLN1;UBB		R-HSA-1234179;R-HSA-1234163;R-HSA-1234177;R-HSA-1234159;R-HSA-1234175;R-HSA-1234172;R-HSA-1234173
R-HSA-2408550	Metabolism of ingested H2SeO4 and H2SeO3 into H2Se	2	22	0.00181818	0.981917	0.999933	3	7	0.000722171	48887	Homo sapiens	GSR;PAPSS1		R-HSA-2408540;R-HSA-2408525;R-HSA-2408542
R-HSA-2142770	Synthesis of 15-eicosatetraenoic acid derivatives	2	22	0.00181818	0.981917	0.999933	1	4	0.000412669	48887	Homo sapiens	GPX2;GPX1		R-HSA-2161791
R-HSA-210993	Tie2 Signaling	2	22	0.00181818	0.981917	0.999933	2	14	0.00144434	48887	Homo sapiens	GRB7;NRAS		R-HSA-210977;R-HSA-204773
R-BTA-381038	XBP1(S) activates chaperone genes	1	12	0.00123839	0.982635	0.999987	1	1	0.000155207	48898	Bos taurus	SEC61A1		R-BTA-5250579
R-BTA-205043	NRIF signals cell death from the nucleus	1	12	0.00123839	0.982635	0.999987	3	5	0.000776036	48898	Bos taurus	UBB		R-BTA-205118;R-BTA-204947;R-BTA-205008
R-BTA-373753	Nephrin interactions	1	12	0.00123839	0.982635	0.999987	4	8	0.00124166	48898	Bos taurus	FYN		R-BTA-373724;R-BTA-373734;R-BTA-373747;R-BTA-532603
R-BTA-201688	WNT mediated activation of DVL	1	12	0.00123839	0.982635	0.999987	2	4	0.000620829	48898	Bos taurus	PIP5K1B		R-BTA-3772436;R-BTA-3772434
R-BTA-75892	Platelet Adhesion to exposed collagen	1	12	0.00123839	0.982635	0.999987	2	5	0.000776036	48898	Bos taurus	FYN		R-BTA-432295;R-BTA-114577
R-BTA-5676934	Protein repair	1	12	0.00123839	0.982635	0.999987	1	3	0.000465622	48898	Bos taurus	PCMT1		R-BTA-5676966
R-RNO-389357	CD28 dependent PI3K/Akt signaling	3	26	0.00235273	0.98267	0.999995	3	9	0.00136841	48895	Rattus norvegicus	MLST8;THEM4;FYN		R-RNO-389158;R-RNO-198640;R-RNO-388832
R-HSA-190373	FGFR1c ligand binding and activation	1	15	0.00123967	0.982707	0.999933	2	3	0.000309502	48887	Homo sapiens	FGF9		R-HSA-190256;R-HSA-190429
R-HSA-174495	Synthesis And Processing Of GAG, GAGPOL Polyproteins	1	15	0.00123967	0.982707	0.999933	3	5	0.000515836	48887	Homo sapiens	UBB		R-HSA-184323;R-HSA-3149434;R-HSA-184269
R-HSA-3772470	Negative regulation of TCF-dependent signaling by WNT ligand antagonists	1	15	0.00123967	0.982707	0.999933	3	5	0.000515836	48887	Homo sapiens	LRP6		R-HSA-3769401;R-HSA-5368586;R-HSA-3769397
R-HSA-1502540	Signaling by Activin	1	15	0.00123967	0.982707	0.999933	5	10	0.00103167	48887	Homo sapiens	ACVR2A		R-HSA-1549526;R-HSA-1181153;R-HSA-2470483;R-HSA-2470508;R-HSA-1181149
R-HSA-1839122	Signaling by activated point mutants of FGFR1	1	15	0.00123967	0.982707	0.999933	2	4	0.000412669	48887	Homo sapiens	FGF9		R-HSA-2023455;R-HSA-2023451
R-HSA-2214320	Anchoring fibril formation	1	15	0.00123967	0.982707	0.999933	1	4	0.000412669	48887	Homo sapiens	BMP1		R-HSA-2214330
R-HSA-5358493	Synthesis of diphthamide-EEF2	1	15	0.00123967	0.982707	0.999933	1	4	0.000412669	48887	Homo sapiens	DNAJC24		R-HSA-5358494
R-HSA-209560	NF-kB is activated and signals survival	1	15	0.00123967	0.982707	0.999933	1	4	0.000412669	48887	Homo sapiens	UBB		R-HSA-209536
R-HSA-425561	Sodium/Calcium exchangers	1	15	0.00123967	0.982707	0.999933	1	4	0.000412669	48887	Homo sapiens	SLC8A3		R-HSA-425661
R-HSA-2428933	SHC-related events triggered by IGF1R	1	15	0.00123967	0.982707	0.999933	1	5	0.000515836	48887	Homo sapiens	NRAS		R-HSA-5686318
R-HSA-198323	AKT phosphorylates targets in the cytosol	1	15	0.00123967	0.982707	0.999933	1	8	0.000825338	48887	Homo sapiens	CASP9		R-HSA-198621
R-HSA-162592	Integration of provirus	1	15	0.00123967	0.982707	0.999933	1	13	0.00134117	48887	Homo sapiens	KPNA1		R-HSA-162590
R-BTA-1482925	Acyl chain remodelling of PG	5	32	0.00330237	0.982876	0.999987	3	10	0.00155207	48898	Bos taurus	PLA2G2F;PLA2G12A;PLA2G2A;PLA2G4A		R-BTA-1482907;R-BTA-1482900;R-BTA-1602368
R-DRE-174362	Transport and synthesis of PAPS	1	16	0.00124572	0.983047	1	2	4	0.000734889	68323	Danio rerio	PAPSS1		R-DRE-174392;R-DRE-174389
R-DRE-3215018	Processing and activation of SUMO	1	16	0.00124572	0.983047	1	2	5	0.000918611	68323	Danio rerio	UBA2		R-DRE-2993780;R-DRE-2990833
R-CFA-5218859	Regulated Necrosis	2	19	0.00184879	0.983406	0.999998	5	7	0.0011336	49646	Canis familiaris	UBB;RIPK3		R-CFA-5213462;R-CFA-5213466;R-CFA-5218905;R-CFA-5213464;R-CFA-5675470
R-CFA-5213460	RIPK1-mediated regulated necrosis	2	19	0.00184879	0.983406	0.999998	5	7	0.0011336	49646	Canis familiaris	UBB;RIPK3		R-CFA-5213462;R-CFA-5213466;R-CFA-5218905;R-CFA-5213464;R-CFA-5675470
R-CFA-422085	Synthesis, secretion, and deacylation of Ghrelin	2	19	0.00184879	0.983406	0.999998	1	6	0.00097166	49646	Canis familiaris	SPCS1;SEC11C		R-CFA-422051
R-BTA-389357	CD28 dependent PI3K/Akt signaling	3	23	0.00237358	0.983563	0.999987	3	9	0.00139686	48898	Bos taurus	MLST8;THEM4;FYN		R-BTA-388832;R-BTA-198640;R-BTA-389158
R-MMU-8849471	PTK6 Regulates RHO GTPases, RAS GTPase and MAP kinases	5	38	0.00332313	0.98364	0.999989	2	13	0.00186567	48892	Mus musculus	NRAS		R-MMU-5658231;R-MMU-5658435
R-XTR-73777	RNA Polymerase I Chain Elongation	8	42	0.0046332	0.983722	1	1	1	0.000179921	205621	Xenopus tropicalis	HIST1H4A;HIST1H4B;HIST1H4K;H3F3B;CCNH;H3F3A;POLR1E;HIST1H4C;POLR2K		R-XTR-74986
R-BTA-399956	CRMPs in Sema3A signaling	2	18	0.00185759	0.983812	0.999987	3	3	0.000465622	48898	Bos taurus	FES;FYN		R-BTA-399951;R-BTA-399947;R-BTA-399944
R-BTA-2142700	Synthesis of Lipoxins (LX)	2	18	0.00185759	0.983812	0.999987	3	4	0.000620829	48898	Bos taurus	HPGD;ALOX5AP		R-BTA-2161779;R-BTA-2161907;R-BTA-2161917
R-BTA-111447	Activation of BAD and translocation to mitochondria	2	18	0.00185759	0.983812	0.999987	2	4	0.000620829	48898	Bos taurus	PPP3R1;YWHAQ		R-BTA-139906;R-BTA-139899
R-BTA-428790	Facilitative Na+-independent glucose transporters	2	18	0.00185759	0.983812	0.999987	2	7	0.00108645	48898	Bos taurus	SLC2A9;SLC2A10		R-BTA-429036;R-BTA-429094
R-SSC-381119	Unfolded Protein Response (UPR)	3	24	0.00238237	0.983926	0.999979	3	9	0.00155253	49633	Sus scrofa	SEC61A1;EIF2AK3		R-SSC-381111;R-SSC-381087;R-SSC-5250579
R-CFA-1483115	Hydrolysis of LPC	1	13	0.00126496	0.984082	0.999998	2	2	0.000323887	49646	Canis familiaris	PLA2G4A		R-CFA-1482685;R-CFA-1482612
R-CFA-205043	NRIF signals cell death from the nucleus	1	13	0.00126496	0.984082	0.999998	3	5	0.000809717	49646	Canis familiaris	UBB		R-CFA-205118;R-CFA-204947;R-CFA-205008
R-CFA-426117	Cation-coupled Chloride cotransporters	1	13	0.00126496	0.984082	0.999998	1	3	0.00048583	49646	Canis familiaris	SLC12A6		R-CFA-426155
R-CFA-418592	ADP signalling through P2Y purinoceptor 1	1	13	0.00126496	0.984082	0.999998	1	5	0.000809717	49646	Canis familiaris	PLA2G4A		R-CFA-428961
R-CFA-2151201	Transcriptional activation of mitochondrial biogenesis	1	13	0.00126496	0.984082	0.999998	1	6	0.00097166	49646	Canis familiaris	CYCS		R-CFA-1592231
R-CFA-1592230	Mitochondrial biogenesis	1	13	0.00126496	0.984082	0.999998	1	6	0.00097166	49646	Canis familiaris	CYCS		R-CFA-1592231
R-GGA-5576893	Phase 2 - plateau phase	5	26	0.00333761	0.984154	0.999976	1	2	0.000380011	49591	Gallus gallus	CACNB4		R-GGA-5577213
R-RNO-5676934	Protein repair	1	14	0.00126685	0.98418	0.999995	1	3	0.000456135	48895	Rattus norvegicus	PCMT1		R-RNO-5676966
R-RNO-937039	IRAK1 recruits IKK complex	1	14	0.00126685	0.98418	0.999995	1	4	0.00060818	48895	Rattus norvegicus	IKBKG		R-RNO-937032
R-RNO-6807047	Cholesterol biosynthesis via desmosterol	1	14	0.00126685	0.98418	0.999995	1	4	0.00060818	48895	Rattus norvegicus	DHCR24		R-RNO-196417
R-RNO-975144	IRAK1 recruits IKK complex upon TLR7/8 or 9 stimulation	1	14	0.00126685	0.98418	0.999995	1	4	0.00060818	48895	Rattus norvegicus	IKBKG		R-RNO-975119
R-RNO-8848584	Wax biosynthesis	1	14	0.00126685	0.98418	0.999995	1	4	0.00060818	48895	Rattus norvegicus	FAR1		R-RNO-390425
R-RNO-6807062	Cholesterol biosynthesis via lathosterol	1	14	0.00126685	0.98418	0.999995	1	4	0.00060818	48895	Rattus norvegicus	DHCR24		R-RNO-6807064
R-RNO-418592	ADP signalling through P2Y purinoceptor 1	1	14	0.00126685	0.98418	0.999995	1	5	0.000760225	48895	Rattus norvegicus	PLA2G4A		R-RNO-428961
R-DRE-6798163	Choline catabolism	2	24	0.00186858	0.984305	1	1	6	0.00110233	68323	Danio rerio	SARDH		R-DRE-6797913
R-DRE-212300	PRC2 methylates histones and DNA	4	37	0.00288072	0.984397	1	3	3	0.000551167	68323	Danio rerio	HIST1H4A;H3F3C;H3F3A;HIST1H4I;HIST1H4J		R-DRE-212263;R-DRE-212269;R-DRE-212222
R-HSA-164952	The role of Nef in HIV-1 replication and disease pathogenesis	3	29	0.00239669	0.984501	0.999933	5	20	0.00206334	48887	Homo sapiens	HCK;FYN;AP1M1		R-HSA-182279;R-HSA-182263;R-HSA-200858;R-HSA-182286;R-HSA-200908
R-MMU-109606	Intrinsic Pathway for Apoptosis	4	33	0.00288588	0.984585	0.999989	11	31	0.00444891	48892	Mus musculus	CASP9;BCL2L11;YWHAQ;CYCS		R-MMU-114256;R-MMU-139918;R-MMU-114259;R-MMU-508163;R-MMU-114284;R-MMU-139919;R-MMU-114254;R-MMU-114252;R-MMU-508162;R-MMU-139899;R-MMU-114261
R-XTR-4641263	Regulation of FZD by ubiquitination	2	17	0.00187534	0.984602	1	4	6	0.00107953	205621	Xenopus tropicalis	UBB;LRP6		R-XTR-4641236;R-XTR-4641253;R-XTR-4641249;R-XTR-4641246
R-XTR-937039	IRAK1 recruits IKK complex	2	17	0.00187534	0.984602	1	2	4	0.000719683	205621	Xenopus tropicalis	UBB;IKBKG		R-XTR-937032;R-XTR-937050
R-XTR-975144	IRAK1 recruits IKK complex upon TLR7/8 or 9 stimulation	2	17	0.00187534	0.984602	1	2	4	0.000719683	205621	Xenopus tropicalis	UBB;IKBKG		R-XTR-975122;R-XTR-975119
R-XTR-912631	Regulation of signaling by CBL	2	17	0.00187534	0.984602	1	2	5	0.000899604	205621	Xenopus tropicalis	UBB;FYN		R-XTR-879917;R-XTR-912627
R-XTR-2179392	EGFR Transactivation by Gastrin	2	17	0.00187534	0.984602	1	1	3	0.000539763	205621	Xenopus tropicalis	NRAS		R-XTR-2179407
R-XTR-418592	ADP signalling through P2Y purinoceptor 1	2	17	0.00187534	0.984602	1	1	5	0.000899604	205621	Xenopus tropicalis	PLA2G4A		R-XTR-428961
R-TGU-1538133	G0 and Early G1	2	14	0.00187793	0.984714	1	3	4	0.00084122	879693	Taeniopygia guttata	RBL2;DYRK1A		R-TGU-1227670;R-TGU-1362261;R-TGU-1362270
R-TGU-418359	Reduction of cytosolic Ca++ levels	2	14	0.00187793	0.984714	1	2	3	0.000630915	879693	Taeniopygia guttata	SLC8A3;ATP2A3		R-TGU-425661;R-TGU-418365
R-TGU-69298	Association of licensing factors with the pre-replicative complex	2	14	0.00187793	0.984714	1	1	3	0.000630915	879693	Taeniopygia guttata	CDT1;UBB		R-TGU-68712
R-GGA-111995	phospho-PLA2 pathway	1	10	0.0012837	0.985029	0.999976	3	3	0.000570017	49591	Gallus gallus	PLA2G4A		R-GGA-111881;R-GGA-111883;R-GGA-111898
R-GGA-5689877	Josephin domain DUBs	1	10	0.0012837	0.985029	0.999976	3	6	0.00114003	49591	Gallus gallus	UBB		R-GGA-5689111;R-GGA-5688797;R-GGA-5688837
R-GGA-421203	De novo synthesis of AMP	1	10	0.0012837	0.985029	0.999976	1	2	0.000380011	49591	Gallus gallus	ADSL		R-GGA-421197
R-GGA-389513	CTLA4 inhibitory signaling	1	10	0.0012837	0.985029	0.999976	1	2	0.000380011	49591	Gallus gallus	FYN		R-GGA-388829
R-GGA-432142	Platelet sensitization by LDL	1	10	0.0012837	0.985029	0.999976	1	2	0.000380011	49591	Gallus gallus	PLA2G4A		R-GGA-428961
R-GGA-399955	SEMA3A-Plexin repulsion signaling by inhibiting Integrin adhesion	1	10	0.0012837	0.985029	0.999976	1	2	0.000380011	49591	Gallus gallus	FYN		R-GGA-399933
R-GGA-69541	Stabilization of p53	1	10	0.0012837	0.985029	0.999976	2	8	0.00152005	49591	Gallus gallus	UBB		R-GGA-6804724;R-GGA-264444
R-GGA-198323	AKT phosphorylates targets in the cytosol	1	10	0.0012837	0.985029	0.999976	1	5	0.000950029	49591	Gallus gallus	CASP9		R-GGA-198621
R-GGA-211227	Activation of DNA fragmentation factor	1	10	0.0012837	0.985029	0.999976	2	11	0.00209006	49591	Gallus gallus	KPNA1		R-GGA-211191;R-GGA-211206
R-GGA-140342	Apoptosis induced DNA fragmentation	1	10	0.0012837	0.985029	0.999976	2	11	0.00209006	49591	Gallus gallus	KPNA1		R-GGA-211191;R-GGA-211206
R-SSC-5250941	Negative epigenetic regulation of rRNA expression	1	13	0.00129045	0.985357	0.999979	4	4	0.000690012	49633	Sus scrofa	HIST1H4A		R-SSC-427337;R-SSC-427514;R-SSC-427527;R-SSC-427528
R-SSC-190371	FGFR3b ligand binding and activation	1	13	0.00129045	0.985357	0.999979	2	2	0.000345006	49633	Sus scrofa	FGF9		R-SSC-190263;R-SSC-190385
R-SSC-5676934	Protein repair	1	13	0.00129045	0.985357	0.999979	1	3	0.000517509	49633	Sus scrofa	PCMT1		R-SSC-5676966
R-SSC-418592	ADP signalling through P2Y purinoceptor 1	1	13	0.00129045	0.985357	0.999979	1	4	0.000690012	49633	Sus scrofa	PLA2G4A		R-SSC-428961
R-SSC-2179392	EGFR Transactivation by Gastrin	1	13	0.00129045	0.985357	0.999979	1	5	0.000862515	49633	Sus scrofa	NRAS		R-SSC-2179407
R-XTR-2142845	Hyaluronan metabolism	3	22	0.00242692	0.985651	1	2	10	0.00179921	205621	Xenopus tropicalis	HEXB;ABCC5		R-XTR-2162225;R-XTR-2142859
R-HSA-174048	APC/C:Cdc20 mediated degradation of Cyclin B	2	23	0.00190083	0.985669	0.999933	3	3	0.000309502	48887	Homo sapiens	UBB;UBE2E1		R-HSA-174227;R-HSA-174120;R-HSA-174157
R-CFA-5674135	MAP2K and MAPK activation	3	25	0.00243262	0.985858	0.999998	8	8	0.00129555	49646	Canis familiaris	MAP2K1;NRAS		R-CFA-5672972;R-CFA-5674366;R-CFA-5672973;R-CFA-5674132;R-CFA-5674130;R-CFA-5674373;R-CFA-5672980;R-CFA-5672978
R-CFA-399956	CRMPs in Sema3A signaling	3	25	0.00243262	0.985858	0.999998	3	3	0.00048583	49646	Canis familiaris	FES;FYN		R-CFA-399944;R-CFA-399951;R-CFA-399947
R-MMU-400253	Circadian Clock	7	49	0.00428509	0.986063	0.999989	12	42	0.00602755	48892	Mus musculus	UBB;CRY2;STRA13;CSNK1D;PPARA		R-MMU-517959;R-MMU-549368;R-MMU-508741;R-MMU-549498;R-MMU-549451;R-MMU-1856952;R-MMU-508627;R-MMU-508640;R-MMU-879764;R-MMU-879795;R-MMU-517928;R-MMU-5663129
R-MMU-549127	Organic cation transport	6	44	0.00384784	0.986105	0.999989	1	9	0.00129162	48892	Mus musculus	RUNX1		R-MMU-549241
R-MMU-1502540	Signaling by Activin	1	15	0.00131176	0.986344	0.999989	5	10	0.00143513	48892	Mus musculus	ACVR2A		R-MMU-2470487;R-MMU-1181149;R-MMU-1181153;R-MMU-2470495;R-MMU-1549526
R-MMU-2142845	Hyaluronan metabolism	3	28	0.00244862	0.986425	0.999989	4	10	0.00143513	48892	Mus musculus	HEXB;ABCC5;GUSB		R-MMU-2142859;R-MMU-2162226;R-MMU-2162227;R-MMU-2162225
R-MMU-5205685	Pink/Parkin Mediated Mitophagy	2	22	0.00192392	0.986575	0.999989	2	8	0.00114811	48892	Mus musculus	TOMM7;ATG12		R-MMU-5205663;R-MMU-5205661
R-MMU-5205647	Mitophagy	2	22	0.00192392	0.986575	0.999989	2	8	0.00114811	48892	Mus musculus	TOMM7;ATG12		R-MMU-5205663;R-MMU-5205661
R-MMU-5357769	Caspase activation via extrinsic apoptotic signalig pathway	2	22	0.00192392	0.986575	0.999989	3	15	0.0021527	48892	Mus musculus	CASP9;DAPK2		R-MMU-418853;R-MMU-373700;R-MMU-418845
R-MMU-422085	Synthesis, secretion, and deacylation of Ghrelin	2	22	0.00192392	0.986575	0.999989	1	6	0.000861079	48892	Mus musculus	SPCS1;SEC11C		R-MMU-422051
R-GGA-912631	Regulation of signaling by CBL	2	15	0.00192555	0.986636	0.999976	2	6	0.00114003	49591	Gallus gallus	UBB;FYN		R-GGA-879917;R-GGA-912627
R-GGA-69298	Association of licensing factors with the pre-replicative complex	2	15	0.00192555	0.986636	0.999976	1	3	0.000570017	49591	Gallus gallus	CDT1;UBB		R-GGA-68712
R-GGA-5205647	Mitophagy	2	15	0.00192555	0.986636	0.999976	2	7	0.00133004	49591	Gallus gallus	UBB;ATG12		R-GGA-5205663;R-GGA-5205682
R-GGA-5205685	Pink/Parkin Mediated Mitophagy	2	15	0.00192555	0.986636	0.999976	2	7	0.00133004	49591	Gallus gallus	UBB;ATG12		R-GGA-5205663;R-GGA-5205682
R-GGA-428790	Facilitative Na+-independent glucose transporters	2	15	0.00192555	0.986636	0.999976	2	7	0.00133004	49591	Gallus gallus	SLC2A9;SLC2A10		R-GGA-429036;R-GGA-429094
R-SSC-109606	Intrinsic Pathway for Apoptosis	6	39	0.00387135	0.986777	0.999979	10	26	0.00448508	49633	Sus scrofa	CASP9;BCL2L11;YWHAQ;CYCS		R-SSC-508162;R-SSC-508163;R-SSC-139918;R-SSC-114284;R-SSC-139899;R-SSC-114252;R-SSC-139919;R-SSC-114254;R-SSC-114256;R-SSC-114259
R-HSA-1483115	Hydrolysis of LPC	1	16	0.00132231	0.986808	0.999933	2	5	0.000515836	48887	Homo sapiens	PLA2G4A		R-HSA-1482612;R-HSA-1482685
R-HSA-2691232	Constitutive Signaling by NOTCH1 HD Domain Mutants	1	16	0.00132231	0.986808	0.999933	2	6	0.000619003	48887	Homo sapiens	UBB		R-HSA-2737728;R-HSA-2730752
R-HSA-2691230	Signaling by NOTCH1 HD Domain Mutants in Cancer	1	16	0.00132231	0.986808	0.999933	2	6	0.000619003	48887	Homo sapiens	UBB		R-HSA-2737728;R-HSA-2730752
R-HSA-75892	Platelet Adhesion to exposed collagen	1	16	0.00132231	0.986808	0.999933	2	6	0.000619003	48887	Homo sapiens	FYN		R-HSA-114577;R-HSA-432295
R-HSA-8853334	Signaling by FGFR3 fusions in cancer	1	16	0.00132231	0.986808	0.999933	1	9	0.000928505	48887	Homo sapiens	NRAS		R-HSA-8853307
R-HSA-209543	p75NTR recruits signalling complexes	1	16	0.00132231	0.986808	0.999933	1	9	0.000928505	48887	Homo sapiens	UBB		R-HSA-209566
R-HSA-2243919	Crosslinking of collagen fibrils	1	16	0.00132231	0.986808	0.999933	1	12	0.00123801	48887	Homo sapiens	BMP1		R-HSA-2022141
R-HSA-73943	Reversal of alkylation damage by DNA dioxygenases	1	16	0.00132231	0.986808	0.999933	1	13	0.00134117	48887	Homo sapiens	ALKBH5		R-HSA-8857692
R-GGA-3928664	Ephrin signaling	4	23	0.0029525	0.986833	0.999976	9	10	0.00190006	49591	Gallus gallus	EFNB2;FYN;ARHGEF7;EPHB2		R-GGA-3928625;R-GGA-3928615;R-GGA-3928614;R-GGA-3928640;R-GGA-3928641;R-GGA-3928639;R-GGA-3928633;R-GGA-4093329;R-GGA-3928631
R-DRE-381070	IRE1alpha activates chaperones	1	17	0.00132358	0.986862	1	1	3	0.000551167	68323	Danio rerio	SEC61A1		R-DRE-5250579
R-XTR-8847993	ERBB2 Activates PTK6 Signaling	1	12	0.00132377	0.986871	1	2	2	0.000359842	205621	Xenopus tropicalis	ERBB3		R-XTR-8848005;R-XTR-8847995
R-XTR-1250196	SHC1 events in ERBB2 signaling	1	12	0.00132377	0.986871	1	1	1	0.000179921	205621	Xenopus tropicalis	ERBB3		R-XTR-1250195
R-XTR-937042	IRAK2 mediated activation of TAK1 complex	1	12	0.00132377	0.986871	1	4	5	0.000899604	205621	Xenopus tropicalis	UBB		R-XTR-450358;R-XTR-936991;R-XTR-936960;R-XTR-936942
R-XTR-975163	IRAK2 mediated activation of TAK1 complex upon TLR7/8 or 9 stimulation	1	12	0.00132377	0.986871	1	4	5	0.000899604	205621	Xenopus tropicalis	UBB		R-XTR-450358;R-XTR-975097;R-XTR-975147;R-XTR-975103
R-XTR-5205647	Mitophagy	1	12	0.00132377	0.986871	1	1	2	0.000359842	205621	Xenopus tropicalis	ATG12		R-XTR-5205663
R-XTR-399955	SEMA3A-Plexin repulsion signaling by inhibiting Integrin adhesion	1	12	0.00132377	0.986871	1	1	2	0.000359842	205621	Xenopus tropicalis	FYN		R-XTR-399933
R-XTR-5205685	Pink/Parkin Mediated Mitophagy	1	12	0.00132377	0.986871	1	1	2	0.000359842	205621	Xenopus tropicalis	ATG12		R-XTR-5205663
R-XTR-936440	Negative regulators of RIG-I/MDA5 signaling	1	12	0.00132377	0.986871	1	1	3	0.000539763	205621	Xenopus tropicalis	UBB		R-XTR-936390
R-BTA-114452	Activation of BH3-only proteins	3	24	0.00247678	0.987371	0.999987	4	8	0.00124166	48898	Bos taurus	PPP3R1;BCL2L11;YWHAQ		R-BTA-139906;R-BTA-139899;R-BTA-139918;R-BTA-139919
R-CFA-2160916	Hyaluronan uptake and degradation	2	20	0.00194609	0.987391	0.999998	3	7	0.0011336	49646	Canis familiaris	HEXB;GUSB		R-CFA-2162227;R-CFA-2162226;R-CFA-2162225
R-CFA-210993	Tie2 Signaling	2	20	0.00194609	0.987391	0.999998	2	13	0.00210526	49646	Canis familiaris	GRB7;NRAS		R-CFA-204773;R-CFA-210977
R-DRE-1482801	Acyl chain remodelling of PS	2	25	0.00194643	0.987403	1	1	5	0.000918611	68323	Danio rerio	PLA2G12A		R-DRE-1602374
R-HSA-933542	TRAF6 mediated NF-kB activation	3	30	0.00247934	0.987453	0.999933	3	4	0.000412669	48887	Homo sapiens	APP;SAA1;IKBKG		R-HSA-168166;R-HSA-933530;R-HSA-168140
R-HSA-977606	Regulation of Complement cascade	3	30	0.00247934	0.987453	0.999933	20	32	0.00330135	48887	Homo sapiens	C4B;C4A;CFI		R-HSA-977359;R-HSA-977615;R-HSA-976810;R-HSA-976743;R-HSA-981637;R-HSA-977602;R-HSA-3266557;R-HSA-2855047;R-HSA-976801;R-HSA-1006143;R-HSA-981535;R-HSA-977375;R-HSA-977629;R-HSA-981658;R-HSA-977626;R-HSA-977371;R-HSA-981621;R-HSA-977619;R-HSA-981680;R-HSA-981648
R-TGU-171306	Packaging Of Telomere Ends	1	10	0.00134138	0.987607	1	2	2	0.00042061	879693	Taeniopygia guttata	HIST1H4D		R-TGU-181450;R-TGU-176700
R-TGU-190371	FGFR3b ligand binding and activation	1	10	0.00134138	0.987607	1	2	2	0.00042061	879693	Taeniopygia guttata	FGF9		R-TGU-190263;R-TGU-190385
R-TGU-2142688	Synthesis of 5-eicosatetraenoic acids	1	10	0.00134138	0.987607	1	1	1	0.000210305	879693	Taeniopygia guttata	ALOX5AP		R-TGU-265296
R-TGU-399955	SEMA3A-Plexin repulsion signaling by inhibiting Integrin adhesion	1	10	0.00134138	0.987607	1	1	2	0.00042061	879693	Taeniopygia guttata	FYN		R-TGU-399933
R-TGU-432142	Platelet sensitization by LDL	1	10	0.00134138	0.987607	1	1	2	0.00042061	879693	Taeniopygia guttata	PLA2G4A		R-TGU-428961
R-TGU-198323	AKT phosphorylates targets in the cytosol	1	10	0.00134138	0.987607	1	1	5	0.00105152	879693	Taeniopygia guttata	CASP9		R-TGU-198621
R-BTA-2559584	Formation of Senescence-Associated Heterochromatin Foci (SAHF)	1	13	0.00134159	0.987615	0.999987	2	2	0.000310414	48898	Bos taurus	HIRA		R-BTA-3878123;R-BTA-4647594
R-BTA-1483115	Hydrolysis of LPC	1	13	0.00134159	0.987615	0.999987	2	2	0.000310414	48898	Bos taurus	PLA2G4A		R-BTA-1482685;R-BTA-1482612
R-BTA-174362	Transport and synthesis of PAPS	1	13	0.00134159	0.987615	0.999987	2	4	0.000620829	48898	Bos taurus	PAPSS1		R-BTA-174392;R-BTA-174389
R-BTA-171007	p38MAPK events	1	13	0.00134159	0.987615	0.999987	1	2	0.000310414	48898	Bos taurus	NRAS		R-BTA-170986
R-BTA-381070	IRE1alpha activates chaperones	1	13	0.00134159	0.987615	0.999987	1	3	0.000465622	48898	Bos taurus	SEC61A1		R-BTA-5250579
R-BTA-209560	NF-kB is activated and signals survival	1	13	0.00134159	0.987615	0.999987	1	4	0.000620829	48898	Bos taurus	UBB		R-BTA-209536
R-BTA-2179392	EGFR Transactivation by Gastrin	1	13	0.00134159	0.987615	0.999987	1	5	0.000776036	48898	Bos taurus	NRAS		R-BTA-2179407
R-BTA-418592	ADP signalling through P2Y purinoceptor 1	1	13	0.00134159	0.987615	0.999987	1	5	0.000776036	48898	Bos taurus	PLA2G4A		R-BTA-428961
R-RNO-400206	Regulation of lipid metabolism by Peroxisome proliferator-activated receptor alpha (PPARalpha)	4	33	0.00298616	0.987846	0.999995	3	3	0.000456135	48895	Rattus norvegicus	MED1;SIN3A;PPARA		R-RNO-400143;R-RNO-400183;R-RNO-400204
R-BTA-399954	Sema3A PAK dependent Axon repulsion	2	19	0.00196078	0.987905	0.999987	3	5	0.000776036	48898	Bos taurus	FES;FYN		R-BTA-399930;R-BTA-399939;R-BTA-399952
R-BTA-381119	Unfolded Protein Response (UPR)	2	19	0.00196078	0.987905	0.999987	3	9	0.00139686	48898	Bos taurus	SEC61A1;EIF2AK3		R-BTA-381087;R-BTA-381111;R-BTA-5250579
R-BTA-5223345	Miscellaneous transport and binding events	2	19	0.00196078	0.987905	0.999987	2	10	0.00155207	48898	Bos taurus	AZGP1;CTNS		R-BTA-5340130;R-BTA-5252072
R-GGA-5576894	Phase 1 - inactivation of fast Na+ channels	5	27	0.00346598	0.98809	0.999976	1	2	0.000380011	49591	Gallus gallus	CACNB4		R-GGA-5577054
R-RNO-190373	FGFR1c ligand binding and activation	1	15	0.00135734	0.988238	0.999995	2	2	0.00030409	48895	Rattus norvegicus	FGF9		R-RNO-190256;R-RNO-190429
R-RNO-1483115	Hydrolysis of LPC	1	15	0.00135734	0.988238	0.999995	2	4	0.00060818	48895	Rattus norvegicus	PLA2G4A		R-RNO-1482612;R-RNO-1482685
R-RNO-879415	Advanced glycosylation endproduct receptor signaling	1	15	0.00135734	0.988238	0.999995	1	2	0.00030409	48895	Rattus norvegicus	APP		R-RNO-879411
R-RNO-71032	Propionyl-CoA catabolism	1	15	0.00135734	0.988238	0.999995	1	3	0.000456135	48895	Rattus norvegicus	PCCB		R-RNO-71031
R-RNO-5684264	MAP3K8 (TPL2)-dependent MAPK1/3 activation	1	15	0.00135734	0.988238	0.999995	2	7	0.00106432	48895	Rattus norvegicus	IKBKG		R-RNO-5684267;R-RNO-5684275
R-RNO-1266695	Interleukin-7 signaling	1	15	0.00135734	0.988238	0.999995	2	7	0.00106432	48895	Rattus norvegicus	BRWD1		R-RNO-8865605;R-RNO-8865613
R-RNO-2214320	Anchoring fibril formation	1	15	0.00135734	0.988238	0.999995	1	4	0.00060818	48895	Rattus norvegicus	BMP1		R-RNO-2214330
R-RNO-2179392	EGFR Transactivation by Gastrin	1	15	0.00135734	0.988238	0.999995	1	5	0.000760225	48895	Rattus norvegicus	NRAS		R-RNO-2179407
R-SSC-73772	RNA Polymerase I Promoter Escape	5	35	0.00347429	0.98831	0.999979	1	1	0.000172503	49633	Sus scrofa	CCNH;POLR1E;POLR2K		R-SSC-73769
R-CFA-1170546	Prolactin receptor signaling	1	14	0.00136227	0.988426	0.999998	8	8	0.00129555	49646	Canis familiaris	PRLR		R-CFA-976991;R-CFA-1370500;R-CFA-1364044;R-CFA-982810;R-CFA-1370505;R-CFA-1675473;R-CFA-1671687;R-CFA-1170539
R-CFA-975163	IRAK2 mediated activation of TAK1 complex upon TLR7/8 or 9 stimulation	1	14	0.00136227	0.988426	0.999998	4	5	0.000809717	49646	Canis familiaris	UBB		R-CFA-975147;R-CFA-975097;R-CFA-450358;R-CFA-975103
R-CFA-937042	IRAK2 mediated activation of TAK1 complex	1	14	0.00136227	0.988426	0.999998	4	5	0.000809717	49646	Canis familiaris	UBB		R-CFA-936942;R-CFA-450358;R-CFA-936960;R-CFA-936991
R-CFA-5689877	Josephin domain DUBs	1	14	0.00136227	0.988426	0.999998	3	6	0.00097166	49646	Canis familiaris	UBB		R-CFA-5688797;R-CFA-5688837;R-CFA-5689111
R-CFA-174362	Transport and synthesis of PAPS	1	14	0.00136227	0.988426	0.999998	2	4	0.000647773	49646	Canis familiaris	PAPSS1		R-CFA-174389;R-CFA-174392
R-CFA-5676934	Protein repair	1	14	0.00136227	0.988426	0.999998	1	3	0.00048583	49646	Canis familiaris	PCMT1		R-CFA-5676966
R-CFA-8848584	Wax biosynthesis	1	14	0.00136227	0.988426	0.999998	1	4	0.000647773	49646	Canis familiaris	FAR1		R-CFA-390425
R-CFA-209560	NF-kB is activated and signals survival	1	14	0.00136227	0.988426	0.999998	1	4	0.000647773	49646	Canis familiaris	UBB		R-CFA-209536
R-MMU-5675221	Negative regulation of MAPK pathway	6	45	0.00393529	0.988454	0.999989	6	12	0.00172216	48892	Mus musculus	MAP2K1;NRAS		R-MMU-5675417;R-MMU-5674496;R-MMU-5674018;R-MMU-5675433;R-MMU-5674022;R-MMU-5675431
R-HSA-422085	Synthesis, secretion, and deacylation of Ghrelin	2	24	0.00198347	0.988659	0.999933	1	7	0.000722171	48887	Homo sapiens	SPCS1;SEC11C		R-HSA-422051
R-SSC-422085	Synthesis, secretion, and deacylation of Ghrelin	2	20	0.00198531	0.988718	0.999979	1	6	0.00103502	49633	Sus scrofa	SPCS1;SEC11C		R-SSC-422051
R-XTR-418359	Reduction of cytosolic Ca++ levels	2	18	0.00198566	0.98873	1	2	3	0.000539763	205621	Xenopus tropicalis	SLC8A3;ATP2A3		R-XTR-425661;R-XTR-418365
R-XTR-69298	Association of licensing factors with the pre-replicative complex	2	18	0.00198566	0.98873	1	1	3	0.000539763	205621	Xenopus tropicalis	CDT1;UBB		R-XTR-68712
R-XTR-432142	Platelet sensitization by LDL	2	18	0.00198566	0.98873	1	1	4	0.000719683	205621	Xenopus tropicalis	PLA2G4A		R-XTR-428961
R-XTR-2160916	Hyaluronan uptake and degradation	2	18	0.00198566	0.98873	1	1	7	0.00125945	205621	Xenopus tropicalis	HEXB		R-XTR-2162225
R-RNO-5625886	Activated PKN1 stimulates transcription of AR (androgen receptor) regulated genes KLK2 and KLK3	2	22	0.00199077	0.988892	0.999995	7	10	0.00152045	48895	Rattus norvegicus	HIST1H4A;HIST1H4B;H3F3B;HIST4H4;HIST1H4M;H3F3A;HIST2H4		R-RNO-5625796;R-RNO-5625774;R-RNO-5625848;R-RNO-5625870;R-RNO-5625784;R-RNO-5625797;R-RNO-5625849
R-RNO-1660517	Synthesis of PIPs at the late endosome membrane	2	22	0.00199077	0.988892	0.999995	2	4	0.00060818	48895	Rattus norvegicus	MTMR7		R-RNO-1675795;R-RNO-1676065
R-DRE-901032	ER Quality Control Compartment (ERQC)	4	39	0.00303644	0.989222	1	6	8	0.00146978	68323	Danio rerio	EDEM2;SYVN1		R-DRE-901024;R-DRE-901036;R-DRE-901039;R-DRE-901074;R-DRE-1022127;R-DRE-8867288
R-SSC-73777	RNA Polymerase I Chain Elongation	6	40	0.00397062	0.989293	0.999979	1	1	0.000172503	49633	Sus scrofa	HIST1H4A;CCNH;POLR1E;POLR2K		R-SSC-74986
R-SSC-381038	XBP1(S) activates chaperone genes	1	14	0.00138972	0.989421	0.999979	1	1	0.000172503	49633	Sus scrofa	SEC61A1		R-SSC-5250579
R-SSC-1502540	Signaling by Activin	1	14	0.00138972	0.989421	0.999979	3	6	0.00103502	49633	Sus scrofa	ACVR2A		R-SSC-1549526;R-SSC-1181153;R-SSC-1181149
R-SSC-75035	Chk1/Chk2(Cds1) mediated inactivation of Cyclin B:Cdk1 complex	1	14	0.00138972	0.989421	0.999979	2	4	0.000690012	49633	Sus scrofa	YWHAQ		R-SSC-75016;R-SSC-75022
R-SSC-6807047	Cholesterol biosynthesis via desmosterol	1	14	0.00138972	0.989421	0.999979	1	4	0.000690012	49633	Sus scrofa	DHCR24		R-SSC-196417
R-SSC-8866376	Reelin signalling pathway	1	14	0.00138972	0.989421	0.999979	1	4	0.000690012	49633	Sus scrofa	FYN		R-SSC-8855237
R-SSC-6807062	Cholesterol biosynthesis via lathosterol	1	14	0.00138972	0.989421	0.999979	1	4	0.000690012	49633	Sus scrofa	DHCR24		R-SSC-6807064
R-SSC-433137	Sodium-coupled sulphate, di- and tri-carboxylate transporters	1	14	0.00138972	0.989421	0.999979	1	5	0.000862515	49633	Sus scrofa	SLC13A2		R-SSC-433131
R-TGU-399956	CRMPs in Sema3A signaling	2	15	0.00201207	0.989545	1	1	1	0.000210305	879693	Taeniopygia guttata	FES;FYN		R-TGU-399947
R-TGU-69236	G1 Phase	2	15	0.00201207	0.989545	1	3	5	0.00105152	879693	Taeniopygia guttata	RBL2;UBB		R-TGU-1363331;R-TGU-1363328;R-TGU-1363276
R-TGU-69231	Cyclin D associated events in G1	2	15	0.00201207	0.989545	1	3	5	0.00105152	879693	Taeniopygia guttata	RBL2;UBB		R-TGU-1363331;R-TGU-1363328;R-TGU-1363276
R-TGU-5205647	Mitophagy	2	15	0.00201207	0.989545	1	2	7	0.00147213	879693	Taeniopygia guttata	UBB;ATG12		R-TGU-5205663;R-TGU-5205682
R-TGU-5205685	Pink/Parkin Mediated Mitophagy	2	15	0.00201207	0.989545	1	2	7	0.00147213	879693	Taeniopygia guttata	UBB;ATG12		R-TGU-5205663;R-TGU-5205682
R-CFA-445989	TAK1 activates NFkB by phosphorylation and activation of IKKs complex	8	50	0.00486523	0.989609	0.999998	4	4	0.000647773	49646	Canis familiaris	APP;UBB;SAA1;IKBKG		R-CFA-168166;R-CFA-168184;R-CFA-168140;R-CFA-5609665
R-MMU-69205	G1/S-Specific Transcription	1	16	0.00139921	0.989745	0.999989	1	1	0.000143513	48892	Mus musculus	CDT1		R-MMU-539107
R-MMU-196791	Vitamin D (calciferol) metabolism	1	16	0.00139921	0.989745	0.999989	4	10	0.00143513	48892	Mus musculus	CUBN		R-MMU-350186;R-MMU-350168;R-MMU-209760;R-MMU-350158
R-MMU-2142712	Synthesis of 12-eicosatetraenoic acid derivatives	1	16	0.00139921	0.989745	0.999989	2	5	0.000717566	48892	Mus musculus	GPX1		R-MMU-2161999;R-MMU-2161959
R-MMU-69298	Association of licensing factors with the pre-replicative complex	1	16	0.00139921	0.989745	0.999989	1	3	0.00043054	48892	Mus musculus	CDT1		R-MMU-68712
R-MMU-432142	Platelet sensitization by LDL	1	16	0.00139921	0.989745	0.999989	1	4	0.000574053	48892	Mus musculus	PLA2G4A		R-MMU-428961
R-HSA-445989	TAK1 activates NFkB by phosphorylation and activation of IKKs complex	4	37	0.00305785	0.989762	0.999933	4	4	0.000412669	48887	Homo sapiens	APP;UBB;SAA1;IKBKG		R-HSA-168166;R-HSA-5609665;R-HSA-168184;R-HSA-168140
R-DRE-425561	Sodium/Calcium exchangers	1	18	0.00140143	0.98982	1	1	3	0.000551167	68323	Danio rerio	SLC8A3		R-DRE-425661
R-DRE-140342	Apoptosis induced DNA fragmentation	1	18	0.00140143	0.98982	1	2	11	0.00202094	68323	Danio rerio	KPNA1		R-DRE-211206;R-DRE-211191
R-DRE-211227	Activation of DNA fragmentation factor	1	18	0.00140143	0.98982	1	2	11	0.00202094	68323	Danio rerio	KPNA1		R-DRE-211206;R-DRE-211191
R-DRE-774815	Nucleosome assembly	2	26	0.00202429	0.989902	1	1	1	0.000183722	68323	Danio rerio	STRA13		R-DRE-606349
R-DRE-606279	Deposition of new CENPA-containing nucleosomes at the centromere	2	26	0.00202429	0.989902	1	1	1	0.000183722	68323	Danio rerio	STRA13		R-DRE-606349
R-HSA-190375	FGFR2c ligand binding and activation	1	17	0.00140496	0.989937	0.999933	2	2	0.000206334	48887	Homo sapiens	FGF9		R-HSA-190258;R-HSA-190413
R-HSA-69205	G1/S-Specific Transcription	1	17	0.00140496	0.989937	0.999933	1	1	0.000103167	48887	Homo sapiens	CDT1		R-HSA-539107
R-HSA-2408517	SeMet incorporation into proteins	1	17	0.00140496	0.989937	0.999933	1	1	0.000103167	48887	Homo sapiens	KARS		R-HSA-2408546
R-HSA-389359	CD28 dependent Vav1 pathway	1	17	0.00140496	0.989937	0.999933	5	6	0.000619003	48887	Homo sapiens	FYN		R-HSA-389348;R-HSA-389350;R-HSA-388814;R-HSA-389352;R-HSA-389354
R-HSA-190322	FGFR4 ligand binding and activation	1	17	0.00140496	0.989937	0.999933	2	4	0.000412669	48887	Homo sapiens	FGF9		R-HSA-190326;R-HSA-190265
R-HSA-205043	NRIF signals cell death from the nucleus	1	17	0.00140496	0.989937	0.999933	3	7	0.000722171	48887	Homo sapiens	UBB		R-HSA-204947;R-HSA-205008;R-HSA-205118
R-HSA-1839130	Signaling by activated point mutants of FGFR3	1	17	0.00140496	0.989937	0.999933	2	6	0.000619003	48887	Homo sapiens	FGF9		R-HSA-2012074;R-HSA-2012073
R-HSA-196791	Vitamin D (calciferol) metabolism	1	17	0.00140496	0.989937	0.999933	4	13	0.00134117	48887	Homo sapiens	CUBN		R-HSA-209760;R-HSA-350158;R-HSA-350168;R-HSA-350186
R-HSA-3232118	SUMOylation of transcription factors	1	17	0.00140496	0.989937	0.999933	2	9	0.000928505	48887	Homo sapiens	SUMO3		R-HSA-2997706;R-HSA-3465545
R-HSA-1295596	Spry regulation of FGF signaling	1	17	0.00140496	0.989937	0.999933	2	11	0.00113484	48887	Homo sapiens	UBB		R-HSA-934604;R-HSA-1295621
R-HSA-1222449	Mtb iron assimilation by chelation	1	17	0.00140496	0.989937	0.999933	1	8	0.000825338	48887	Homo sapiens	LTF		R-HSA-1222641
R-HSA-73928	Depyrimidination	1	17	0.00140496	0.989937	0.999933	4	34	0.00350769	48887	Homo sapiens	MED1		R-HSA-110231;R-HSA-110232;R-HSA-110171;R-HSA-110172
R-HSA-110329	Cleavage of the damaged pyrimidine	1	17	0.00140496	0.989937	0.999933	2	17	0.00175384	48887	Homo sapiens	MED1		R-HSA-110231;R-HSA-110232
R-GGA-2132286	Classical antibody-mediated complement activation	1	11	0.00141207	0.990168	0.999976	3	3	0.000570017	49591	Gallus gallus	IGJ		R-GGA-2132064;R-GGA-2132065;R-GGA-2132122
R-GGA-1169410	Antiviral mechanism by IFN-stimulated genes	1	11	0.00141207	0.990168	0.999976	1	1	0.000190006	49591	Gallus gallus	EIF4G2		R-GGA-1678842
R-GGA-381038	XBP1(S) activates chaperone genes	1	11	0.00141207	0.990168	0.999976	1	1	0.000190006	49591	Gallus gallus	SEC61A1		R-GGA-5250579
R-GGA-1169408	ISG15 antiviral mechanism	1	11	0.00141207	0.990168	0.999976	1	1	0.000190006	49591	Gallus gallus	EIF4G2		R-GGA-1678842
R-GGA-937042	IRAK2 mediated activation of TAK1 complex	1	11	0.00141207	0.990168	0.999976	4	5	0.000950029	49591	Gallus gallus	UBB		R-GGA-936960;R-GGA-450358;R-GGA-936942;R-GGA-936991
R-GGA-975163	IRAK2 mediated activation of TAK1 complex upon TLR7/8 or 9 stimulation	1	11	0.00141207	0.990168	0.999976	4	5	0.000950029	49591	Gallus gallus	UBB		R-GGA-975103;R-GGA-975097;R-GGA-975147;R-GGA-450358
R-GGA-209560	NF-kB is activated and signals survival	1	11	0.00141207	0.990168	0.999976	1	2	0.000380011	49591	Gallus gallus	UBB		R-GGA-209536
R-GGA-373752	Netrin-1 signaling	1	11	0.00141207	0.990168	0.999976	1	4	0.000760023	49591	Gallus gallus	FYN		R-GGA-374701
R-GGA-5684264	MAP3K8 (TPL2)-dependent MAPK1/3 activation	1	11	0.00141207	0.990168	0.999976	1	5	0.000950029	49591	Gallus gallus	UBB		R-GGA-5684273
R-GGA-353488	DNA damage bypass	1	11	0.00141207	0.990168	0.999976	2	12	0.00228007	49591	Gallus gallus	UBB		R-GGA-353243;R-GGA-216988
R-GGA-2151201	Transcriptional activation of mitochondrial biogenesis	1	11	0.00141207	0.990168	0.999976	1	6	0.00114003	49591	Gallus gallus	CYCS		R-GGA-1592231
R-GGA-983189	Kinesins	1	11	0.00141207	0.990168	0.999976	1	6	0.00114003	49591	Gallus gallus	CENPE		R-GGA-984689
R-GGA-1592230	Mitochondrial biogenesis	1	11	0.00141207	0.990168	0.999976	1	6	0.00114003	49591	Gallus gallus	CYCS		R-GGA-1592231
R-RNO-194223	HDL-mediated lipid transport	4	34	0.00307664	0.990214	0.999995	4	24	0.00364908	48895	Rattus norvegicus	CUBN;BMP1;HDLBP		R-RNO-264758;R-RNO-264834;R-RNO-264848;R-RNO-8858252
R-MMU-1169410	Antiviral mechanism by IFN-stimulated genes	7	51	0.00445999	0.99023	0.999989	4	12	0.00172216	48892	Mus musculus	UBE2E1;EIF4G2		R-MMU-1678842;R-MMU-1169406;R-MMU-1678841;R-MMU-1169402
R-MMU-1169408	ISG15 antiviral mechanism	7	51	0.00445999	0.99023	0.999989	4	12	0.00172216	48892	Mus musculus	UBE2E1;EIF4G2		R-MMU-1678842;R-MMU-1169406;R-MMU-1678841;R-MMU-1169402
R-GGA-1170546	Prolactin receptor signaling	4	24	0.00308087	0.990313	0.999976	7	7	0.00133004	49591	Gallus gallus	PRLR		R-GGA-1370505;R-GGA-1170539;R-GGA-1364044;R-GGA-1370500;R-GGA-976991;R-GGA-1671687;R-GGA-982810
R-BTA-400206	Regulation of lipid metabolism by Peroxisome proliferator-activated receptor alpha (PPARalpha)	3	25	0.00257998	0.990323	0.999987	3	3	0.000465622	48898	Bos taurus	MED1;SIN3A;PPARA		R-BTA-400204;R-BTA-400143;R-BTA-400183
R-BTA-933542	TRAF6 mediated NF-kB activation	3	25	0.00257998	0.990323	0.999987	2	2	0.000310414	48898	Bos taurus	APP;SAA1;IKBKG		R-BTA-168140;R-BTA-168166
R-BTA-1810476	RIP-mediated NFkB activation via ZBP1	3	25	0.00257998	0.990323	0.999987	2	2	0.000310414	48898	Bos taurus	APP;SAA1;IKBKG		R-BTA-168140;R-BTA-168166
R-CFA-389513	CTLA4 inhibitory signaling	2	21	0.0020434	0.990437	0.999998	1	2	0.000323887	49646	Canis familiaris	FYN		R-CFA-388829
R-CFA-5661270	Catabolism of glucuronate to xylulose-5-phosphate	2	21	0.0020434	0.990437	0.999998	2	5	0.000809717	49646	Canis familiaris	AKR1A1;CRYL1		R-CFA-5661290;R-CFA-5661256
R-CFA-2262749	Cellular response to hypoxia	2	21	0.0020434	0.990437	0.999998	1	6	0.00097166	49646	Canis familiaris	EGLN1		R-CFA-1234177
R-CFA-1234174	Regulation of Hypoxia-inducible Factor (HIF) by oxygen	2	21	0.0020434	0.990437	0.999998	1	6	0.00097166	49646	Canis familiaris	EGLN1		R-CFA-1234177
R-GGA-4641263	Regulation of FZD by ubiquitination	2	16	0.00205392	0.99072	0.999976	4	6	0.00114003	49591	Gallus gallus	UBB;LRP6		R-GGA-4641236;R-GGA-4641253;R-GGA-4641249;R-GGA-4641246
R-GGA-1980143	Signaling by NOTCH1	2	16	0.00205392	0.99072	0.999976	2	5	0.000950029	49591	Gallus gallus	ITCH;UBB		R-GGA-1912357;R-GGA-1980125
R-GGA-425561	Sodium/Calcium exchangers	2	16	0.00205392	0.99072	0.999976	1	4	0.000760023	49591	Gallus gallus	SLC8A3		R-GGA-425661
R-XTR-1170546	Prolactin receptor signaling	1	13	0.00143409	0.990852	1	7	7	0.00125945	205621	Xenopus tropicalis	PRLR		R-XTR-1364044;R-XTR-982810;R-XTR-1671687;R-XTR-976991;R-XTR-1170539;R-XTR-1370505;R-XTR-1370500
R-XTR-211935	Fatty acids	1	13	0.00143409	0.990852	1	2	2	0.000359842	205621	Xenopus tropicalis	CYP4B1		R-XTR-76466;R-XTR-211924
R-XTR-5689896	Ovarian tumor domain proteases	1	13	0.00143409	0.990852	1	3	5	0.000899604	205621	Xenopus tropicalis	UBB		R-XTR-8869506;R-XTR-8865182;R-XTR-5690870
R-XTR-373753	Nephrin interactions	1	13	0.00143409	0.990852	1	4	8	0.00143937	205621	Xenopus tropicalis	FYN		R-XTR-532603;R-XTR-373747;R-XTR-373734;R-XTR-373724
R-XTR-174362	Transport and synthesis of PAPS	1	13	0.00143409	0.990852	1	2	4	0.000719683	205621	Xenopus tropicalis	PAPSS1		R-XTR-174389;R-XTR-174392
R-XTR-1810476	RIP-mediated NFkB activation via ZBP1	1	13	0.00143409	0.990852	1	1	2	0.000359842	205621	Xenopus tropicalis	IKBKG		R-XTR-168140
R-XTR-933542	TRAF6 mediated NF-kB activation	1	13	0.00143409	0.990852	1	1	2	0.000359842	205621	Xenopus tropicalis	IKBKG		R-XTR-168140
R-XTR-5689877	Josephin domain DUBs	1	13	0.00143409	0.990852	1	1	3	0.000539763	205621	Xenopus tropicalis	UBB		R-XTR-5688797
R-XTR-112409	RAF-independent MAPK1/3 activation	1	13	0.00143409	0.990852	1	1	6	0.00107953	205621	Xenopus tropicalis	MAP2K1		R-XTR-112342
R-BTA-5661270	Catabolism of glucuronate to xylulose-5-phosphate	2	20	0.00206398	0.990983	0.999987	2	5	0.000776036	48898	Bos taurus	AKR1A1;CRYL1		R-BTA-5661256;R-BTA-5661290
R-BTA-3134963	DEx/H-box helicases activate type I IFN and inflammatory cytokines production	2	20	0.00206398	0.990983	0.999987	1	5	0.000776036	48898	Bos taurus	APP;SAA1		R-BTA-168166
R-HSA-5654704	SHC-mediated cascade:FGFR3	2	25	0.00206612	0.991037	0.999933	4	4	0.000412669	48887	Homo sapiens	NRAS;FGF9		R-HSA-5654646;R-HSA-5654647;R-HSA-5654625;R-HSA-5654634
R-HSA-179409	APC-Cdc20 mediated degradation of Nek2A	2	25	0.00206612	0.991037	0.999933	3	3	0.000309502	48887	Homo sapiens	UBB;UBE2E1		R-HSA-179410;R-HSA-179417;R-HSA-179421
R-HSA-5668599	RHO GTPases Activate NADPH Oxidases	2	25	0.00206612	0.991037	0.999933	8	9	0.000928505	48887	Homo sapiens	NCF2;CYBA		R-HSA-5668629;R-HSA-5218827;R-HSA-5218841;R-HSA-5668718;R-HSA-5668735;R-HSA-5668605;R-HSA-5668714;R-HSA-5668731
R-HSA-201451	Signaling by BMP	2	25	0.00206612	0.991037	0.999933	9	15	0.00154751	48887	Homo sapiens	CHRDL1;ACVR2A		R-HSA-201443;R-HSA-201475;R-HSA-201810;R-HSA-201457;R-HSA-201648;R-HSA-201476;R-HSA-201821;R-HSA-201453;R-HSA-202604
R-HSA-450302	activated TAK1 mediates p38 MAPK activation	2	25	0.00206612	0.991037	0.999933	1	5	0.000515836	48887	Homo sapiens	UBB;IKBKG		R-HSA-450346
R-GGA-400206	Regulation of lipid metabolism by Peroxisome proliferator-activated receptor alpha (PPARalpha)	5	28	0.00359435	0.991087	0.999976	3	3	0.000570017	49591	Gallus gallus	MED1;SIN3A;PPARA		R-GGA-400143;R-GGA-400204;R-GGA-400183
R-BTA-71032	Propionyl-CoA catabolism	1	14	0.00144479	0.991168	0.999987	1	3	0.000465622	48898	Bos taurus	PCCB		R-BTA-71031
R-BTA-8848584	Wax biosynthesis	1	14	0.00144479	0.991168	0.999987	1	4	0.000620829	48898	Bos taurus	FAR1		R-BTA-390425
R-BTA-6807062	Cholesterol biosynthesis via lathosterol	1	14	0.00144479	0.991168	0.999987	1	4	0.000620829	48898	Bos taurus	DHCR24		R-BTA-6807064
R-BTA-6807047	Cholesterol biosynthesis via desmosterol	1	14	0.00144479	0.991168	0.999987	1	4	0.000620829	48898	Bos taurus	DHCR24		R-BTA-196417
R-BTA-1296346	Tandem pore domain potassium channels	1	14	0.00144479	0.991168	0.999987	1	5	0.000776036	48898	Bos taurus	KCNK1		R-BTA-1299304
R-BTA-2151201	Transcriptional activation of mitochondrial biogenesis	1	14	0.00144479	0.991168	0.999987	1	6	0.000931243	48898	Bos taurus	CYCS		R-BTA-1592231
R-BTA-1592230	Mitochondrial biogenesis	1	14	0.00144479	0.991168	0.999987	1	6	0.000931243	48898	Bos taurus	CYCS		R-BTA-1592231
R-RNO-381038	XBP1(S) activates chaperone genes	1	16	0.00144783	0.991255	0.999995	1	1	0.000152045	48895	Rattus norvegicus	SEC61A1		R-RNO-5250579
R-RNO-1502540	Signaling by Activin	1	16	0.00144783	0.991255	0.999995	3	8	0.00121636	48895	Rattus norvegicus	ACVR2A		R-RNO-1549526;R-RNO-1181153;R-RNO-1181149
R-RNO-1980143	Signaling by NOTCH1	1	16	0.00144783	0.991255	0.999995	2	6	0.00091227	48895	Rattus norvegicus	ITCH		R-RNO-1912357;R-RNO-1980125
R-RNO-435354	Zinc transporters	1	16	0.00144783	0.991255	0.999995	1	10	0.00152045	48895	Rattus norvegicus	SLC30A2		R-RNO-437094
R-RNO-211935	Fatty acids	3	29	0.0026242	0.991372	0.999995	2	4	0.00060818	48895	Rattus norvegicus	CYP4B1		R-RNO-76466;R-RNO-211924
R-RNO-5674135	MAP2K and MAPK activation	2	23	0.00208126	0.991417	0.999995	8	8	0.00121636	48895	Rattus norvegicus	MAP2K1;NRAS		R-RNO-5672973;R-RNO-5672978;R-RNO-5674132;R-RNO-5674373;R-RNO-5672972;R-RNO-5674130;R-RNO-5674366;R-RNO-5672980
R-RNO-422085	Synthesis, secretion, and deacylation of Ghrelin	2	23	0.00208126	0.991417	0.999995	1	6	0.00091227	48895	Rattus norvegicus	SPCS1;SEC11C		R-RNO-422051
R-CFA-1482801	Acyl chain remodelling of PS	3	27	0.00262723	0.99144	0.999998	3	5	0.000809717	49646	Canis familiaris	PLA2G2F;PLA2G2D;PLA2G4A		R-CFA-1602374;R-CFA-1482897;R-CFA-1482771
R-CFA-399954	Sema3A PAK dependent Axon repulsion	3	27	0.00262723	0.99144	0.999998	3	5	0.000809717	49646	Canis familiaris	FES;FYN		R-CFA-399952;R-CFA-399939;R-CFA-399930
R-CFA-1482925	Acyl chain remodelling of PG	3	27	0.00262723	0.99144	0.999998	2	9	0.00145749	49646	Canis familiaris	PLA2G2F;PLA2G2D;PLA2G4A		R-CFA-1602368;R-CFA-1482900
R-SSC-418359	Reduction of cytosolic Ca++ levels	2	21	0.00208457	0.991498	0.999979	2	3	0.000517509	49633	Sus scrofa	SLC8A3;ATP2A3		R-SSC-418365;R-SSC-425661
R-SSC-912631	Regulation of signaling by CBL	2	21	0.00208457	0.991498	0.999979	2	5	0.000862515	49633	Sus scrofa	UBB;FYN		R-SSC-879917;R-SSC-912627
R-SSC-428790	Facilitative Na+-independent glucose transporters	2	21	0.00208457	0.991498	0.999979	2	6	0.00103502	49633	Sus scrofa	SLC2A9;SLC2A10		R-SSC-429094;R-SSC-429036
R-CFA-2173791	TGF-beta receptor signaling in EMT (epithelial to mesenchymal transition)	1	15	0.00145957	0.991585	0.999998	2	3	0.00048583	49646	Canis familiaris	UBB		R-CFA-2160935;R-CFA-2160931
R-CFA-2173788	Downregulation of TGF-beta receptor signaling	1	15	0.00145957	0.991585	0.999998	4	10	0.00161943	49646	Canis familiaris	UBB		R-CFA-2169046;R-CFA-2187382;R-CFA-2176452;R-CFA-2187368
R-CFA-71032	Propionyl-CoA catabolism	1	15	0.00145957	0.991585	0.999998	1	3	0.00048583	49646	Canis familiaris	PCCB		R-CFA-71031
R-CFA-6807047	Cholesterol biosynthesis via desmosterol	1	15	0.00145957	0.991585	0.999998	1	4	0.000647773	49646	Canis familiaris	DHCR24		R-CFA-196417
R-CFA-6807062	Cholesterol biosynthesis via lathosterol	1	15	0.00145957	0.991585	0.999998	1	4	0.000647773	49646	Canis familiaris	DHCR24		R-CFA-6807064
R-CFA-1296346	Tandem pore domain potassium channels	1	15	0.00145957	0.991585	0.999998	1	6	0.00097166	49646	Canis familiaris	KCNK1		R-CFA-1299304
R-CFA-432720	Lysosome Vesicle Biogenesis	6	42	0.0040868	0.991662	0.999998	5	6	0.00097166	49646	Canis familiaris	APP;AP1M1		R-CFA-5229132;R-CFA-5229111;R-CFA-5333658;R-CFA-432707;R-CFA-432706
R-XTR-6811436	COPI-independent Golgi-to-ER retrograde traffic	2	19	0.00209597	0.99177	1	1	4	0.000719683	205621	Xenopus tropicalis	PLA2G4A		R-XTR-8848484
R-MMU-2160916	Hyaluronan uptake and degradation	2	24	0.00209882	0.991837	0.999989	3	7	0.00100459	48892	Mus musculus	HEXB;GUSB		R-MMU-2162226;R-MMU-2162227;R-MMU-2162225
R-DRE-194441	Metabolism of non-coding RNA	2	27	0.00210215	0.991915	1	5	5	0.000918611	68323	Danio rerio	SNRPD2;WDR77		R-DRE-191790;R-DRE-191786;R-DRE-191830;R-DRE-191763;R-DRE-191784
R-DRE-191859	snRNP Assembly	2	27	0.00210215	0.991915	1	5	5	0.000918611	68323	Danio rerio	SNRPD2;WDR77		R-DRE-191790;R-DRE-191786;R-DRE-191830;R-DRE-191763;R-DRE-191784
R-TGU-975163	IRAK2 mediated activation of TAK1 complex upon TLR7/8 or 9 stimulation	1	11	0.00147552	0.992013	1	4	5	0.00105152	879693	Taeniopygia guttata	UBB		R-TGU-975147;R-TGU-975103;R-TGU-975097;R-TGU-450358
R-TGU-937042	IRAK2 mediated activation of TAK1 complex	1	11	0.00147552	0.992013	1	4	5	0.00105152	879693	Taeniopygia guttata	UBB		R-TGU-936991;R-TGU-936960;R-TGU-936942;R-TGU-450358
R-TGU-5689901	Metalloprotease DUBs	1	11	0.00147552	0.992013	1	3	4	0.00084122	879693	Taeniopygia guttata	UBB		R-TGU-5691381;R-TGU-5696547;R-TGU-5691431
R-TGU-5357905	Regulation of TNFR1 signaling	1	11	0.00147552	0.992013	1	2	4	0.00084122	879693	Taeniopygia guttata	UBB		R-TGU-5693108;R-TGU-5357845
R-TGU-171007	p38MAPK events	1	11	0.00147552	0.992013	1	1	2	0.00042061	879693	Taeniopygia guttata	NRAS		R-TGU-170986
R-TGU-936440	Negative regulators of RIG-I/MDA5 signaling	1	11	0.00147552	0.992013	1	1	3	0.000630915	879693	Taeniopygia guttata	UBB		R-TGU-936390
R-TGU-373752	Netrin-1 signaling	1	11	0.00147552	0.992013	1	1	4	0.00084122	879693	Taeniopygia guttata	FYN		R-TGU-374701
R-TGU-140342	Apoptosis induced DNA fragmentation	1	11	0.00147552	0.992013	1	2	11	0.00231335	879693	Taeniopygia guttata	KPNA1		R-TGU-211191;R-TGU-211206
R-TGU-211227	Activation of DNA fragmentation factor	1	11	0.00147552	0.992013	1	2	11	0.00231335	879693	Taeniopygia guttata	KPNA1		R-TGU-211191;R-TGU-211206
R-TGU-983189	Kinesins	1	11	0.00147552	0.992013	1	1	6	0.00126183	879693	Taeniopygia guttata	CENPE		R-TGU-984689
R-DRE-171007	p38MAPK events	1	19	0.00147929	0.992111	1	1	2	0.000367444	68323	Danio rerio	NRAS		R-DRE-170986
R-DRE-428790	Facilitative Na+-independent glucose transporters	1	19	0.00147929	0.992111	1	1	6	0.00110233	68323	Danio rerio	SLC2A10		R-DRE-429094
R-DRE-983189	Kinesins	1	19	0.00147929	0.992111	1	1	7	0.00128606	68323	Danio rerio	CENPE		R-DRE-984689
R-MMU-8847993	ERBB2 Activates PTK6 Signaling	1	17	0.00148666	0.9923	0.999989	2	2	0.000287026	48892	Mus musculus	ERBB3		R-MMU-8847995;R-MMU-8848005
R-MMU-1250196	SHC1 events in ERBB2 signaling	1	17	0.00148666	0.9923	0.999989	1	1	0.000143513	48892	Mus musculus	ERBB3		R-MMU-1250195
R-MMU-427359	SIRT1 negatively regulates rRNA Expression	1	17	0.00148666	0.9923	0.999989	3	4	0.000574053	48892	Mus musculus	HIST1H4K;HIST1H4M;HIST1H4N;HIST1H4A;HIST1H4B;HIST4H4;HIST2H4;HIST1H4H;HIST1H4I;HIST1H4J;HIST1H4C;HIST1H4D;HIST1H4F		R-MMU-427527;R-MMU-427514;R-MMU-427528
R-MMU-418885	DCC mediated attractive signaling	1	17	0.00148666	0.9923	0.999989	7	11	0.00157865	48892	Mus musculus	FYN		R-MMU-373716;R-MMU-374701;R-MMU-418850;R-MMU-418868;R-MMU-418858;R-MMU-418856;R-MMU-418874
R-MMU-1358803	Downregulation of ERBB2:ERBB3 signaling	1	17	0.00148666	0.9923	0.999989	4	8	0.00114811	48892	Mus musculus	ERBB3		R-MMU-1358798;R-MMU-1358801;R-MMU-1358790;R-MMU-1358792
R-MMU-190322	FGFR4 ligand binding and activation	1	17	0.00148666	0.9923	0.999989	2	4	0.000574053	48892	Mus musculus	FGF9		R-MMU-190265;R-MMU-190326
R-MMU-2214320	Anchoring fibril formation	1	17	0.00148666	0.9923	0.999989	1	4	0.000574053	48892	Mus musculus	BMP1		R-MMU-2214330
R-HSA-1170546	Prolactin receptor signaling	1	18	0.0014876	0.992323	0.999933	14	14	0.00144434	48887	Homo sapiens	PRLR		R-HSA-1675473;R-HSA-1369080;R-HSA-1369114;R-HSA-1369115;R-HSA-1370500;R-HSA-976991;R-HSA-1671691;R-HSA-982810;R-HSA-1364044;R-HSA-1302698;R-HSA-1170539;R-HSA-1370505;R-HSA-1671687;R-HSA-1364043
R-HSA-8847993	ERBB2 Activates PTK6 Signaling	1	18	0.0014876	0.992323	0.999933	2	2	0.000206334	48887	Homo sapiens	ERBB3		R-HSA-8848005;R-HSA-8847995
R-HSA-2559584	Formation of Senescence-Associated Heterochromatin Foci (SAHF)	1	18	0.0014876	0.992323	0.999933	2	2	0.000206334	48887	Homo sapiens	HIRA		R-HSA-3878123;R-HSA-4647594
R-HSA-190372	FGFR3c ligand binding and activation	1	18	0.0014876	0.992323	0.999933	2	4	0.000412669	48887	Homo sapiens	FGF9		R-HSA-190388;R-HSA-190261
R-HSA-171007	p38MAPK events	1	18	0.0014876	0.992323	0.999933	2	5	0.000515836	48887	Homo sapiens	NRAS		R-HSA-171026;R-HSA-170986
R-HSA-1433559	Regulation of KIT signaling	1	18	0.0014876	0.992323	0.999933	3	8	0.000825338	48887	Homo sapiens	FYN		R-HSA-205319;R-HSA-1433506;R-HSA-205244
R-HSA-2173791	TGF-beta receptor signaling in EMT (epithelial to mesenchymal transition)	1	18	0.0014876	0.992323	0.999933	2	6	0.000619003	48887	Homo sapiens	UBB		R-HSA-2160931;R-HSA-2160935
R-HSA-6787450	tRNA modification in the mitochondrion	1	18	0.0014876	0.992323	0.999933	2	7	0.000722171	48887	Homo sapiens	TRMT10C		R-HSA-6787591;R-HSA-6787594
R-HSA-435354	Zinc transporters	1	18	0.0014876	0.992323	0.999933	2	13	0.00134117	48887	Homo sapiens	SLC30A2		R-HSA-435375;R-HSA-437084
R-HSA-1482798	Acyl chain remodeling of CL	1	18	0.0014876	0.992323	0.999933	1	12	0.00123801	48887	Homo sapiens	PLA2G4A		R-HSA-1482759
R-HSA-73942	DNA Damage Reversal	1	18	0.0014876	0.992323	0.999933	1	15	0.00154751	48887	Homo sapiens	ALKBH5		R-HSA-8857692
R-HSA-5655291	Signaling by FGFR4 in disease	1	18	0.0014876	0.992323	0.999933	1	15	0.00154751	48887	Homo sapiens	NRAS		R-HSA-5655347
R-SSC-2559584	Formation of Senescence-Associated Heterochromatin Foci (SAHF)	1	15	0.00148898	0.992358	0.999979	2	2	0.000345006	49633	Sus scrofa	HIRA		R-SSC-4647594;R-SSC-3878123
R-SSC-1358803	Downregulation of ERBB2:ERBB3 signaling	1	15	0.00148898	0.992358	0.999979	5	7	0.00120752	49633	Sus scrofa	UBB		R-SSC-1358790;R-SSC-1358792;R-SSC-1358797;R-SSC-1358795;R-SSC-1358789
R-SSC-373753	Nephrin interactions	1	15	0.00148898	0.992358	0.999979	4	8	0.00138002	49633	Sus scrofa	FYN		R-SSC-373747;R-SSC-532603;R-SSC-373724;R-SSC-373734
R-SSC-209560	NF-kB is activated and signals survival	1	15	0.00148898	0.992358	0.999979	1	2	0.000345006	49633	Sus scrofa	UBB		R-SSC-209536
R-SSC-381070	IRE1alpha activates chaperones	1	15	0.00148898	0.992358	0.999979	1	3	0.000517509	49633	Sus scrofa	SEC61A1		R-SSC-5250579
R-HSA-2151201	Transcriptional activation of mitochondrial biogenesis	9	66	0.00545455	0.992377	0.999933	6	27	0.00278552	48887	Homo sapiens	MED1;ALAS1;CYCS;SSBP1;PPARA;MEF2D		R-HSA-1592238;R-HSA-2466370;R-HSA-1368140;R-HSA-1592241;R-HSA-1592245;R-HSA-1592231
R-HSA-1461973	Defensins	6	50	0.00413223	0.992446	0.999933	17	19	0.00196018	48887	Homo sapiens	DEFA6;DEFA4;DEFA5;DEFB1;DEFA1		R-HSA-1462039;R-HSA-1462005;R-HSA-1471314;R-HSA-1461971;R-HSA-1462003;R-HSA-1462014;R-HSA-1461982;R-HSA-1471322;R-HSA-1471354;R-HSA-1462041;R-HSA-1462023;R-HSA-1467269;R-HSA-1471338;R-HSA-1461995;R-HSA-1972385;R-HSA-1467209;R-HSA-1461993
R-SSC-8848021	Signaling by PTK6	3	27	0.00268017	0.992545	0.999979	4	7	0.00120752	49633	Sus scrofa	KHDRBS1;NRAS;UBB		R-SSC-8848829;R-SSC-8848993;R-SSC-5658231;R-SSC-5658435
R-BTA-5218859	Regulated Necrosis	3	26	0.00268318	0.992603	0.999987	9	11	0.00170728	48898	Bos taurus	UBB;RIPK3		R-BTA-5213462;R-BTA-5620975;R-BTA-5213464;R-BTA-5213466;R-BTA-5218891;R-BTA-5218905;R-BTA-5357927;R-BTA-5675470;R-BTA-5218906
R-BTA-5213460	RIPK1-mediated regulated necrosis	3	26	0.00268318	0.992603	0.999987	9	11	0.00170728	48898	Bos taurus	UBB;RIPK3		R-BTA-5213462;R-BTA-5620975;R-BTA-5213464;R-BTA-5213466;R-BTA-5218891;R-BTA-5218905;R-BTA-5357927;R-BTA-5675470;R-BTA-5218906
R-BTA-1606322	ZBP1(DAI) mediated induction of type I IFNs	3	26	0.00268318	0.992603	0.999987	2	4	0.000620829	48898	Bos taurus	APP;SAA1;IKBKG		R-BTA-168140;R-BTA-168166
R-BTA-2142845	Hyaluronan metabolism	3	26	0.00268318	0.992603	0.999987	4	10	0.00155207	48898	Bos taurus	HEXB;ABCC5;GUSB		R-BTA-2142859;R-BTA-2162226;R-BTA-2162227;R-BTA-2162225
R-BTA-5205685	Pink/Parkin Mediated Mitophagy	3	26	0.00268318	0.992603	0.999987	3	8	0.00124166	48898	Bos taurus	UBB;TOMM7;ATG12		R-BTA-5205682;R-BTA-5205663;R-BTA-5205661
R-BTA-5205647	Mitophagy	3	26	0.00268318	0.992603	0.999987	3	8	0.00124166	48898	Bos taurus	UBB;TOMM7;ATG12		R-BTA-5205682;R-BTA-5205663;R-BTA-5205661
R-CFA-418885	DCC mediated attractive signaling	2	22	0.0021407	0.99276	0.999998	7	9	0.00145749	49646	Canis familiaris	FYN		R-CFA-418856;R-CFA-418850;R-CFA-418874;R-CFA-418858;R-CFA-418868;R-CFA-373716;R-CFA-374701
R-CFA-5223345	Miscellaneous transport and binding events	2	22	0.0021407	0.99276	0.999998	2	10	0.00161943	49646	Canis familiaris	AZGP1;CTNS		R-CFA-5340130;R-CFA-5252072
R-CFA-983189	Kinesins	2	22	0.0021407	0.99276	0.999998	1	7	0.0011336	49646	Canis familiaris	CENPE		R-CFA-984689
R-GGA-5661270	Catabolism of glucuronate to xylulose-5-phosphate	3	21	0.00269576	0.992843	0.999976	2	5	0.000950029	49591	Gallus gallus	AKR1A1;CRYL1		R-GGA-5661256;R-GGA-5661290
R-TGU-2299718	Condensation of Prophase Chromosomes	2	16	0.00214621	0.992874	1	2	4	0.00084122	879693	Taeniopygia guttata	H3F3A;HIST1H4D		R-TGU-2294590;R-TGU-2294580
R-TGU-912631	Regulation of signaling by CBL	2	16	0.00214621	0.992874	1	2	4	0.00084122	879693	Taeniopygia guttata	UBB;FYN		R-TGU-912627;R-TGU-879917
R-TGU-428790	Facilitative Na+-independent glucose transporters	2	16	0.00214621	0.992874	1	2	7	0.00147213	879693	Taeniopygia guttata	SLC2A9;SLC2A10		R-TGU-429036;R-TGU-429094
R-HSA-1250196	SHC1 events in ERBB2 signaling	2	26	0.00214876	0.992926	0.999933	4	4	0.000412669	48887	Homo sapiens	NRAS;ERBB3		R-HSA-1250195;R-HSA-1250486;R-HSA-1963578;R-HSA-1250463
R-RNO-2871809	FCERI mediated Ca+2 mobilization	6	46	0.00416252	0.992929	0.999995	5	8	0.00121636	48895	Rattus norvegicus	PPP3CA;TEC;NFATC3;LCP2		R-RNO-2730867;R-RNO-2730872;R-RNO-2730847;R-RNO-2730849;R-RNO-2730858
R-CFA-400206	Regulation of lipid metabolism by Peroxisome proliferator-activated receptor alpha (PPARalpha)	4	33	0.00321105	0.992934	0.999998	3	3	0.00048583	49646	Canis familiaris	MED1;SIN3A;PPARA		R-CFA-400143;R-CFA-400183;R-CFA-400204
R-CFA-5675221	Negative regulation of MAPK pathway	4	33	0.00321105	0.992934	0.999998	5	11	0.00178138	49646	Canis familiaris	MAP2K1;NRAS;UBB		R-CFA-5675433;R-CFA-5674022;R-CFA-5674496;R-CFA-5675417;R-CFA-5674018
R-CFA-73772	RNA Polymerase I Promoter Escape	5	38	0.00369758	0.992962	0.999998	1	1	0.000161943	49646	Canis familiaris	CCNH;POLR1E;POLR2K		R-CFA-73769
R-MMU-3928663	EPHA-mediated growth cone collapse	3	31	0.00271098	0.993122	0.999989	2	3	0.00043054	48892	Mus musculus	FYN;EPHA1;NGEF		R-MMU-3928621;R-MMU-3928651
R-HSA-168638	NOD1/2 Signaling Pathway	4	39	0.00322314	0.993139	0.999933	9	17	0.00175384	48887	Homo sapiens	CASP9;ITCH;UBB;IKBKG		R-HSA-741386;R-HSA-688136;R-HSA-688137;R-HSA-688985;R-HSA-706479;R-HSA-622415;R-HSA-741411;R-HSA-168184;R-HSA-622420
R-RNO-73777	RNA Polymerase I Chain Elongation	5	41	0.00371007	0.993161	0.999995	1	1	0.000152045	48895	Rattus norvegicus	HIST1H4A;HIST1H4B;H3F3B;CCNH;HIST4H4;HIST1H4M;H3F3A;HIST2H4;POLR1E;POLR2K		R-RNO-74986
R-MMU-508751	Circadian Clock	7	53	0.00463489	0.993203	0.999989	12	52	0.00746269	48892	Mus musculus	UBB;CRY2;STRA13;CSNK1D;PPARA		R-MMU-517959;R-MMU-549368;R-MMU-508741;R-MMU-549498;R-MMU-549451;R-MMU-1856952;R-MMU-508627;R-MMU-508640;R-MMU-879764;R-MMU-879795;R-MMU-517928;R-MMU-5663129
R-CFA-73777	RNA Polymerase I Chain Elongation	6	43	0.0041841	0.993255	0.999998	1	1	0.000161943	49646	Canis familiaris	HIST1H4B;CCNH;POLR1E;HIST1H4C;POLR2K		R-CFA-74986
R-BTA-5674135	MAP2K and MAPK activation	2	21	0.00216718	0.99329	0.999987	8	8	0.00124166	48898	Bos taurus	MAP2K1;NRAS		R-BTA-5672980;R-BTA-5672978;R-BTA-5674366;R-BTA-5672972;R-BTA-5674130;R-BTA-5674132;R-BTA-5674373;R-BTA-5672973
R-BTA-422085	Synthesis, secretion, and deacylation of Ghrelin	2	21	0.00216718	0.99329	0.999987	1	6	0.000931243	48898	Bos taurus	SPCS1;SEC11C		R-BTA-422051
R-CFA-450302	activated TAK1 mediates p38 MAPK activation	3	28	0.00272453	0.993363	0.999998	1	5	0.000809717	49646	Canis familiaris	UBB;IKBKG		R-CFA-450346
R-XTR-5250924	B-WICH complex positively regulates rRNA expression	6	38	0.00419195	0.99337	1	2	2	0.000359842	205621	Xenopus tropicalis	HIST1H4A;HIST1H4B;HIST1H4K;H3F3B;H3F3A;POLR1E;HIST1H4C;POLR2K		R-XTR-5250938;R-XTR-5250930
R-XTR-5250913	Positive epigenetic regulation of rRNA expression	6	38	0.00419195	0.99337	1	2	2	0.000359842	205621	Xenopus tropicalis	HIST1H4A;HIST1H4B;HIST1H4K;H3F3B;H3F3A;POLR1E;HIST1H4C;POLR2K		R-XTR-5250938;R-XTR-5250930
R-RNO-381119	Unfolded Protein Response (UPR)	2	24	0.00217175	0.993377	0.999995	3	9	0.00136841	48895	Rattus norvegicus	SEC61A1;EIF2AK3		R-RNO-5250579;R-RNO-381111;R-RNO-381087
R-RNO-210993	Tie2 Signaling	2	24	0.00217175	0.993377	0.999995	2	13	0.00197659	48895	Rattus norvegicus	GRB7;NRAS		R-RNO-204773;R-RNO-210977
R-SSC-75893	TNF signaling	10	60	0.00595593	0.993383	0.999979	6	23	0.00396757	49633	Sus scrofa	UBB;IKBKG		R-SSC-5357757;R-SSC-5626962;R-SSC-5693108;R-SSC-5357831;R-SSC-5357776;R-SSC-5357845
R-HSA-901032	ER Quality Control Compartment (ERQC)	3	33	0.00272727	0.99341	0.999933	6	9	0.000928505	48887	Homo sapiens	UBB;EDEM2;SYVN1		R-HSA-1022127;R-HSA-901036;R-HSA-901039;R-HSA-901024;R-HSA-901074;R-HSA-8867288
R-HSA-6803204	TP53 Regulates Transcription of Genes Involved in Cytochrome C Release	3	33	0.00272727	0.99341	0.999933	4	25	0.00257918	48887	Homo sapiens	PRELID1;BBC3		R-HSA-6801250;R-HSA-139913;R-HSA-6801242;R-HSA-4331340
R-RNO-418885	DCC mediated attractive signaling	1	17	0.00153832	0.993499	0.999995	7	9	0.00136841	48895	Rattus norvegicus	FYN		R-RNO-418874;R-RNO-374701;R-RNO-418856;R-RNO-418858;R-RNO-418868;R-RNO-418850;R-RNO-373716
R-RNO-111447	Activation of BAD and translocation to mitochondria	1	17	0.00153832	0.993499	0.999995	2	4	0.00060818	48895	Rattus norvegicus	YWHAQ		R-RNO-139906;R-RNO-139899
R-RNO-190322	FGFR4 ligand binding and activation	1	17	0.00153832	0.993499	0.999995	2	4	0.00060818	48895	Rattus norvegicus	FGF9		R-RNO-190265;R-RNO-190326
R-RNO-2142712	Synthesis of 12-eicosatetraenoic acid derivatives	1	17	0.00153832	0.993499	0.999995	2	5	0.000760225	48895	Rattus norvegicus	GPX1		R-RNO-2161999;R-RNO-2161959
R-RNO-69298	Association of licensing factors with the pre-replicative complex	1	17	0.00153832	0.993499	0.999995	1	3	0.000456135	48895	Rattus norvegicus	CDT1		R-RNO-68712
R-RNO-1236973	Cross-presentation of particulate exogenous antigens (phagosomes)	1	17	0.00153832	0.993499	0.999995	1	3	0.000456135	48895	Rattus norvegicus	CYBA		R-RNO-1236967
R-RNO-432142	Platelet sensitization by LDL	1	17	0.00153832	0.993499	0.999995	1	4	0.00060818	48895	Rattus norvegicus	PLA2G4A		R-RNO-428961
R-RNO-2428933	SHC-related events triggered by IGF1R	1	17	0.00153832	0.993499	0.999995	1	5	0.000760225	48895	Rattus norvegicus	NRAS		R-RNO-112378
R-DRE-196780	Biotin transport and metabolism	2	28	0.00218001	0.993533	1	2	8	0.00146978	68323	Danio rerio	PCCB		R-DRE-3323111;R-DRE-2993447
R-GGA-427359	SIRT1 negatively regulates rRNA Expression	1	12	0.00154044	0.993543	0.999976	3	3	0.000570017	49591	Gallus gallus	H3F3B;H3F3C		R-GGA-427528;R-GGA-427514;R-GGA-427527
R-GGA-5250941	Negative epigenetic regulation of rRNA expression	1	12	0.00154044	0.993543	0.999976	3	3	0.000570017	49591	Gallus gallus	H3F3B;H3F3C		R-GGA-427528;R-GGA-427514;R-GGA-427527
R-GGA-190371	FGFR3b ligand binding and activation	1	12	0.00154044	0.993543	0.999976	2	2	0.000380011	49591	Gallus gallus	FGF9		R-GGA-190263;R-GGA-190385
R-GGA-2173791	TGF-beta receptor signaling in EMT (epithelial to mesenchymal transition)	1	12	0.00154044	0.993543	0.999976	2	3	0.000570017	49591	Gallus gallus	UBB		R-GGA-2160935;R-GGA-2160931
R-GGA-205043	NRIF signals cell death from the nucleus	1	12	0.00154044	0.993543	0.999976	3	5	0.000950029	49591	Gallus gallus	UBB		R-GGA-204947;R-GGA-205008;R-GGA-205118
R-GGA-351465	Fanconi Anemia Pathway in DNA repair	1	12	0.00154044	0.993543	0.999976	3	5	0.000950029	49591	Gallus gallus	UBB		R-GGA-265973;R-GGA-217017;R-GGA-217150
R-GGA-171007	p38MAPK events	1	12	0.00154044	0.993543	0.999976	1	2	0.000380011	49591	Gallus gallus	NRAS		R-GGA-170986
R-GGA-5676934	Protein repair	1	12	0.00154044	0.993543	0.999976	1	3	0.000570017	49591	Gallus gallus	PCMT1		R-GGA-5676966
R-GGA-381070	IRE1alpha activates chaperones	1	12	0.00154044	0.993543	0.999976	1	3	0.000570017	49591	Gallus gallus	SEC61A1		R-GGA-5250579
R-GGA-6807047	Cholesterol biosynthesis via desmosterol	1	12	0.00154044	0.993543	0.999976	1	3	0.000570017	49591	Gallus gallus	DHCR24		R-GGA-196417
R-GGA-417076	Assembly of telomerase and telomere extension	1	12	0.00154044	0.993543	0.999976	1	5	0.000950029	49591	Gallus gallus	NHP2		R-GGA-417114
R-GGA-2142700	Synthesis of Lipoxins (LX)	2	17	0.00218228	0.993575	0.999976	3	3	0.000570017	49591	Gallus gallus	HPGD;ALOX5AP		R-GGA-2161779;R-GGA-2161907;R-GGA-2161917
R-GGA-2160916	Hyaluronan uptake and degradation	2	17	0.00218228	0.993575	0.999976	3	7	0.00133004	49591	Gallus gallus	HEXB;GUSB		R-GGA-2162226;R-GGA-2162227;R-GGA-2162225
R-GGA-381119	Unfolded Protein Response (UPR)	2	17	0.00218228	0.993575	0.999976	3	9	0.00171005	49591	Gallus gallus	SEC61A1;EIF2AK3		R-GGA-381087;R-GGA-381111;R-GGA-5250579
R-XTR-75035	Chk1/Chk2(Cds1) mediated inactivation of Cyclin B:Cdk1 complex	1	14	0.0015444	0.993627	1	2	4	0.000719683	205621	Xenopus tropicalis	YWHAQ		R-XTR-75016;R-XTR-75022
R-XTR-71032	Propionyl-CoA catabolism	1	14	0.0015444	0.993627	1	1	3	0.000539763	205621	Xenopus tropicalis	PCCB		R-XTR-71031
R-MMU-5668599	RHO GTPases Activate NADPH Oxidases	2	25	0.00218627	0.993648	0.999989	8	9	0.00129162	48892	Mus musculus	NCF2;CYBA		R-MMU-5668714;R-MMU-5668731;R-MMU-5668735;R-MMU-5218827;R-MMU-5668605;R-MMU-5668718;R-MMU-5668629;R-MMU-5218841
R-MMU-1266695	Interleukin-7 signaling	2	25	0.00218627	0.993648	0.999989	5	15	0.0021527	48892	Mus musculus	BRWD1		R-MMU-8865605;R-MMU-8865699;R-MMU-8865728;R-MMU-8865613;R-MMU-8865688
R-MMU-2122948	Activated NOTCH1 Transmits Signal to the Nucleus	2	25	0.00218627	0.993648	0.999989	4	12	0.00172216	48892	Mus musculus	ITCH;UBB		R-MMU-1912357;R-MMU-2077479;R-MMU-2077477;R-MMU-1980125
R-BTA-8847993	ERBB2 Activates PTK6 Signaling	1	15	0.00154799	0.993701	0.999987	2	2	0.000310414	48898	Bos taurus	ERBB3		R-BTA-8847995;R-BTA-8848005
R-BTA-1250196	SHC1 events in ERBB2 signaling	1	15	0.00154799	0.993701	0.999987	1	1	0.000155207	48898	Bos taurus	ERBB3		R-BTA-1250195
R-BTA-2173791	TGF-beta receptor signaling in EMT (epithelial to mesenchymal transition)	1	15	0.00154799	0.993701	0.999987	2	3	0.000465622	48898	Bos taurus	UBB		R-BTA-2160931;R-BTA-2160935
R-BTA-3371568	Attenuation phase	1	15	0.00154799	0.993701	0.999987	2	4	0.000620829	48898	Bos taurus	DNAJB1		R-BTA-5082384;R-BTA-3371554
R-BTA-75035	Chk1/Chk2(Cds1) mediated inactivation of Cyclin B:Cdk1 complex	1	15	0.00154799	0.993701	0.999987	2	4	0.000620829	48898	Bos taurus	YWHAQ		R-BTA-75022;R-BTA-75016
R-BTA-1433559	Regulation of KIT signaling	1	15	0.00154799	0.993701	0.999987	2	5	0.000776036	48898	Bos taurus	FYN		R-BTA-205244;R-BTA-1433506
R-BTA-2214320	Anchoring fibril formation	1	15	0.00154799	0.993701	0.999987	1	4	0.000620829	48898	Bos taurus	BMP1		R-BTA-2214330
R-CFA-190373	FGFR1c ligand binding and activation	1	16	0.00155687	0.993882	0.999998	2	3	0.00048583	49646	Canis familiaris	FGF9		R-CFA-190256;R-CFA-190429
R-CFA-1963640	GRB2 events in ERBB2 signaling	1	16	0.00155687	0.993882	0.999998	1	2	0.000323887	49646	Canis familiaris	NRAS		R-CFA-1306972
R-CFA-2142712	Synthesis of 12-eicosatetraenoic acid derivatives	1	16	0.00155687	0.993882	0.999998	2	5	0.000809717	49646	Canis familiaris	GPX1		R-CFA-2161959;R-CFA-2161999
R-CFA-964975	Vitamins B6 activation to pyridoxal phosphate	1	16	0.00155687	0.993882	0.999998	2	5	0.000809717	49646	Canis familiaris	PNPO		R-CFA-965019;R-CFA-965079
R-CFA-5675482	Regulation of necroptotic cell death	1	16	0.00155687	0.993882	0.999998	1	3	0.00048583	49646	Canis familiaris	UBB		R-CFA-5675470
R-DRE-111471	Apoptotic factor-mediated response	1	20	0.00155715	0.993887	1	4	7	0.00128606	68323	Danio rerio	CASP9		R-DRE-114261;R-DRE-114252;R-DRE-114256;R-DRE-114259
R-BTA-73777	RNA Polymerase I Chain Elongation	6	41	0.00423117	0.993918	0.999987	1	1	0.000155207	48898	Bos taurus	HIST1H4A;CCNH;HIST4H4;HIST1H4H;POLR1E;HIST1H4J;HIST1H4C;HIST1H4D;POLR2K		R-BTA-74986
R-XTR-450321	JNK (c-Jun kinases) phosphorylation and activation mediated by activated human TAK1	3	25	0.00275786	0.993919	1	2	3	0.000539763	205621	Xenopus tropicalis	UBB;IKBKG;MAP2K7		R-XTR-168162;R-XTR-450337
R-XTR-210993	Tie2 Signaling	2	20	0.00220629	0.994004	1	1	12	0.00215905	205621	Xenopus tropicalis	NRAS		R-XTR-210977
R-HSA-176412	Phosphorylation of the APC/C	1	19	0.00157025	0.994144	0.999933	2	2	0.000206334	48887	Homo sapiens	UBE2E1		R-HSA-174119;R-HSA-174132
R-HSA-6785631	ERBB2 Regulates Cell Motility	1	19	0.00157025	0.994144	0.999933	2	2	0.000206334	48887	Homo sapiens	ERBB3		R-HSA-6785636;R-HSA-6785648
R-HSA-110312	Translesion synthesis by REV1	1	19	0.00157025	0.994144	0.999933	4	5	0.000515836	48887	Homo sapiens	UBB		R-HSA-5652151;R-HSA-110307;R-HSA-110308;R-HSA-110311
R-HSA-418885	DCC mediated attractive signaling	1	19	0.00157025	0.994144	0.999933	8	12	0.00123801	48887	Homo sapiens	FYN		R-HSA-373716;R-HSA-418868;R-HSA-418850;R-HSA-418865;R-HSA-374701;R-HSA-418858;R-HSA-418874;R-HSA-418856
R-HSA-190239	FGFR3 ligand binding and activation	1	19	0.00157025	0.994144	0.999933	4	6	0.000619003	48887	Homo sapiens	FGF9		R-HSA-190385;R-HSA-190263;R-HSA-190388;R-HSA-190261
R-HSA-196780	Biotin transport and metabolism	1	19	0.00157025	0.994144	0.999933	3	13	0.00134117	48887	Homo sapiens	PCCB		R-HSA-3323111;R-HSA-3065959;R-HSA-2993447
R-HSA-70350	Fructose catabolism	1	19	0.00157025	0.994144	0.999933	1	5	0.000515836	48887	Homo sapiens	ALDH1A1		R-HSA-6813749
R-HSA-975110	TRAF6 mediated IRF7 activation in TLR7/8 or 9 signaling	1	19	0.00157025	0.994144	0.999933	1	5	0.000515836	48887	Homo sapiens	UBB		R-HSA-975118
R-HSA-193639	p75NTR signals via NF-kB	1	19	0.00157025	0.994144	0.999933	2	13	0.00134117	48887	Homo sapiens	UBB		R-HSA-209536;R-HSA-209566
R-HSA-5676934	Protein repair	1	19	0.00157025	0.994144	0.999933	1	7	0.000722171	48887	Homo sapiens	PCMT1		R-HSA-5676966
R-HSA-399997	Acetylcholine regulates insulin secretion	1	19	0.00157025	0.994144	0.999933	1	7	0.000722171	48887	Homo sapiens	MARCKS		R-HSA-399978
R-MMU-6785631	ERBB2 Regulates Cell Motility	1	18	0.00157411	0.994218	0.999989	2	2	0.000287026	48892	Mus musculus	ERBB3		R-MMU-6785636;R-MMU-6785648
R-MMU-389359	CD28 dependent Vav1 pathway	1	18	0.00157411	0.994218	0.999989	5	6	0.000861079	48892	Mus musculus	FYN		R-MMU-389348;R-MMU-389354;R-MMU-388814;R-MMU-389352;R-MMU-389350
R-MMU-1433559	Regulation of KIT signaling	1	18	0.00157411	0.994218	0.999989	2	7	0.00100459	48892	Mus musculus	FYN		R-MMU-205244;R-MMU-1433506
R-MMU-936440	Negative regulators of RIG-I/MDA5 signaling	1	18	0.00157411	0.994218	0.999989	1	5	0.000717566	48892	Mus musculus	ATG12		R-MMU-936387
R-MMU-3232118	SUMOylation of transcription factors	1	18	0.00157411	0.994218	0.999989	1	5	0.000717566	48892	Mus musculus	SUMO3		R-MMU-3465545
R-MMU-5633008	TP53 Regulates Transcription of Cell Death Genes	1	18	0.00157411	0.994218	0.999989	2	11	0.00157865	48892	Mus musculus	PRELID1		R-MMU-6801250;R-MMU-6801242
R-MMU-1181150	Signaling by NODAL	1	18	0.00157411	0.994218	0.999989	1	8	0.00114811	48892	Mus musculus	ACVR2A		R-MMU-1225898
R-SSC-432720	Lysosome Vesicle Biogenesis	3	28	0.00277943	0.994255	0.999979	4	4	0.000690012	49633	Sus scrofa	APP;AP1M1		R-SSC-432707;R-SSC-5229132;R-SSC-5229111;R-SSC-5333658
R-BTA-5668599	RHO GTPases Activate NADPH Oxidases	3	27	0.00278638	0.994359	0.999987	8	9	0.00139686	48898	Bos taurus	NCF2;CYBA		R-BTA-5668629;R-BTA-5668714;R-BTA-5668605;R-BTA-5668718;R-BTA-5218841;R-BTA-5668731;R-BTA-5218827;R-BTA-5668735
R-CFA-73863	RNA Polymerase I Transcription Termination	5	39	0.00379488	0.994379	0.999998	1	1	0.000161943	49646	Canis familiaris	CCNH;POLR1E;POLR2K		R-CFA-74993
R-HSA-77075	RNA Pol II CTD phosphorylation and interaction with CE	2	27	0.0022314	0.994422	0.999933	5	5	0.000515836	48887	Homo sapiens	CCNH;POLR2K		R-HSA-77073;R-HSA-113430;R-HSA-77069;R-HSA-77068;R-HSA-77071
R-HSA-167160	RNA Pol II CTD phosphorylation and interaction with CE	2	27	0.0022314	0.994422	0.999933	5	5	0.000515836	48887	Homo sapiens	CCNH;POLR2K		R-HSA-167153;R-HSA-167111;R-HSA-167098;R-HSA-167128;R-HSA-167133
R-HSA-1538133	G0 and Early G1	2	27	0.0022314	0.994422	0.999933	7	10	0.00103167	48887	Homo sapiens	RBL2;DYRK1A		R-HSA-1362261;R-HSA-1362277;R-HSA-1363303;R-HSA-1227670;R-HSA-1362300;R-HSA-1362270;R-HSA-1363306
R-HSA-5213460	RIPK1-mediated regulated necrosis	2	27	0.0022314	0.994422	0.999933	9	13	0.00134117	48887	Homo sapiens	UBB;RIPK3		R-HSA-5218891;R-HSA-5213466;R-HSA-5218906;R-HSA-5218905;R-HSA-5357927;R-HSA-5213464;R-HSA-5675470;R-HSA-5213462;R-HSA-5620975
R-HSA-5218859	Regulated Necrosis	2	27	0.0022314	0.994422	0.999933	9	13	0.00134117	48887	Homo sapiens	UBB;RIPK3		R-HSA-5218891;R-HSA-5213466;R-HSA-5218906;R-HSA-5218905;R-HSA-5357927;R-HSA-5213464;R-HSA-5675470;R-HSA-5213462;R-HSA-5620975
R-HSA-2173795	Downregulation of SMAD2/3:SMAD4 transcriptional activity	2	27	0.0022314	0.994422	0.999933	11	21	0.00216651	48887	Homo sapiens	PPM1A;UBB		R-HSA-870477;R-HSA-870479;R-HSA-2176503;R-HSA-2176502;R-HSA-870437;R-HSA-2186747;R-HSA-209055;R-HSA-870449;R-HSA-2187388;R-HSA-2179276;R-HSA-2186767
R-CFA-69236	G1 Phase	4	34	0.00330836	0.994433	0.999998	4	9	0.00145749	49646	Canis familiaris	RBL2;UBB;CCNH		R-CFA-1363331;R-CFA-1363328;R-CFA-69223;R-CFA-1226094
R-CFA-69231	Cyclin D associated events in G1	4	34	0.00330836	0.994433	0.999998	4	9	0.00145749	49646	Canis familiaris	RBL2;UBB;CCNH		R-CFA-1363331;R-CFA-1363328;R-CFA-69223;R-CFA-1226094
R-HSA-73779	RNA Polymerase II Transcription Pre-Initiation And Promoter Opening	5	46	0.00380165	0.994467	0.999933	5	5	0.000515836	48887	Homo sapiens	GTF2A1;CCNH;GTF2B;TAF10;POLR2K		R-HSA-109637;R-HSA-109636;R-HSA-75095;R-HSA-109639;R-HSA-109638
R-HSA-1483166	Synthesis of PA	5	46	0.00380165	0.994467	0.999933	4	12	0.00123801	48887	Homo sapiens	PLA2G2F;PLA2G12A;PLA2G2D;PLA2G2A;PLA2G4A		R-HSA-1482679;R-HSA-1602446;R-HSA-1482656;R-HSA-1482604
R-SSC-1483115	Hydrolysis of LPC	1	16	0.00158825	0.994479	0.999979	2	2	0.000345006	49633	Sus scrofa	PLA2G4A		R-SSC-1482612;R-SSC-1482685
R-SSC-5607763	CLEC7A (Dectin-1) induces NFAT activation	1	16	0.00158825	0.994479	0.999979	1	1	0.000172503	49633	Sus scrofa	NFATC3		R-SSC-2730867
R-SSC-3371568	Attenuation phase	1	16	0.00158825	0.994479	0.999979	2	4	0.000690012	49633	Sus scrofa	DNAJB1		R-SSC-5082384;R-SSC-3371554
R-SSC-399997	Acetylcholine regulates insulin secretion	1	16	0.00158825	0.994479	0.999979	1	4	0.000690012	49633	Sus scrofa	MARCKS		R-SSC-399978
R-SSC-3232118	SUMOylation of transcription factors	1	16	0.00158825	0.994479	0.999979	1	6	0.00103502	49633	Sus scrofa	SUMO3		R-SSC-2997706
R-CFA-389359	CD28 dependent Vav1 pathway	2	23	0.00223801	0.994528	0.999998	5	6	0.00097166	49646	Canis familiaris	FYN		R-CFA-389348;R-CFA-389352;R-CFA-389350;R-CFA-388814;R-CFA-389354
R-CFA-2214320	Anchoring fibril formation	2	23	0.00223801	0.994528	0.999998	1	4	0.000647773	49646	Canis familiaris	BMP1		R-CFA-2214330
R-DRE-5668599	RHO GTPases Activate NADPH Oxidases	3	36	0.00280287	0.9946	1	8	9	0.0016535	68323	Danio rerio	NCF2;CYBA		R-DRE-5668731;R-DRE-5668735;R-DRE-5218827;R-DRE-5668605;R-DRE-5218841;R-DRE-5668629;R-DRE-5668714;R-DRE-5668718
R-MMU-901032	ER Quality Control Compartment (ERQC)	4	38	0.00332313	0.994632	0.999989	6	8	0.00114811	48892	Mus musculus	EDEM2;SYVN1		R-MMU-901039;R-MMU-901074;R-MMU-901024;R-MMU-1022127;R-MMU-901036;R-MMU-8867288
R-RNO-180024	DARPP-32 events	3	31	0.00280518	0.994632	0.999995	7	9	0.00136841	48895	Rattus norvegicus	PPP3CA;PPP3R1;PPP1R1B		R-RNO-201790;R-RNO-180047;R-RNO-177284;R-RNO-201760;R-RNO-177275;R-RNO-180038;R-RNO-180073
R-BTA-1482839	Acyl chain remodelling of PE	7	46	0.00474716	0.994635	0.999987	6	8	0.00124166	48898	Bos taurus	PLA2G2F;PLA2G16;PLA2G12A;ABHD4;PLA2G2A;PLA2G4A		R-BTA-5694583;R-BTA-1602398;R-BTA-1482884;R-BTA-1482828;R-BTA-1482887;R-BTA-8858298
R-DRE-180024	DARPP-32 events	2	29	0.00225786	0.994832	1	3	5	0.000918611	68323	Danio rerio	PPP1R1B		R-DRE-177275;R-DRE-180047;R-DRE-177284
R-DRE-1482925	Acyl chain remodelling of PG	2	29	0.00225786	0.994832	1	1	9	0.0016535	68323	Danio rerio	PLA2G12A		R-DRE-1602368
R-TGU-2142712	Synthesis of 12-eicosatetraenoic acid derivatives	1	12	0.00160966	0.994853	1	2	3	0.000630915	879693	Taeniopygia guttata	GPX1		R-TGU-2161999;R-TGU-2161959
R-TGU-2173793	Transcriptional activity of SMAD2/SMAD3:SMAD4 heterotrimer	1	12	0.00160966	0.994853	1	2	5	0.00105152	879693	Taeniopygia guttata	UBB		R-TGU-2186780;R-TGU-2186767
R-TGU-5218859	Regulated Necrosis	1	12	0.00160966	0.994853	1	1	3	0.000630915	879693	Taeniopygia guttata	UBB		R-TGU-5675470
R-TGU-5675482	Regulation of necroptotic cell death	1	12	0.00160966	0.994853	1	1	3	0.000630915	879693	Taeniopygia guttata	UBB		R-TGU-5675470
R-TGU-6807047	Cholesterol biosynthesis via desmosterol	1	12	0.00160966	0.994853	1	1	3	0.000630915	879693	Taeniopygia guttata	DHCR24		R-TGU-196417
R-TGU-5213460	RIPK1-mediated regulated necrosis	1	12	0.00160966	0.994853	1	1	3	0.000630915	879693	Taeniopygia guttata	UBB		R-TGU-5675470
R-TGU-418592	ADP signalling through P2Y purinoceptor 1	1	12	0.00160966	0.994853	1	1	5	0.00105152	879693	Taeniopygia guttata	PLA2G4A		R-TGU-428961
R-TGU-2179392	EGFR Transactivation by Gastrin	1	12	0.00160966	0.994853	1	1	5	0.00105152	879693	Taeniopygia guttata	NRAS		R-TGU-2179407
R-TGU-5223345	Miscellaneous transport and binding events	1	12	0.00160966	0.994853	1	1	6	0.00126183	879693	Taeniopygia guttata	CTNS		R-TGU-5340130
R-CFA-5668599	RHO GTPases Activate NADPH Oxidases	3	29	0.00282184	0.994864	0.999998	8	9	0.00145749	49646	Canis familiaris	NCF2;CYBA		R-CFA-5668605;R-CFA-5668735;R-CFA-5668731;R-CFA-5668718;R-CFA-5668629;R-CFA-5668714;R-CFA-5218827;R-CFA-5218841
R-RNO-212300	PRC2 methylates histones and DNA	2	25	0.00226224	0.994897	0.999995	4	4	0.00060818	48895	Rattus norvegicus	HIST1H4A;HIST1H4B;H3F3B;HIST4H4;HIST1H4M;H3F3A;HIST2H4		R-RNO-212252;R-RNO-212263;R-RNO-212222;R-RNO-212269
R-RNO-933542	TRAF6 mediated NF-kB activation	2	25	0.00226224	0.994897	0.999995	2	2	0.00030409	48895	Rattus norvegicus	APP;IKBKG		R-RNO-168140;R-RNO-168166
R-RNO-1810476	RIP-mediated NFkB activation via ZBP1	2	25	0.00226224	0.994897	0.999995	2	2	0.00030409	48895	Rattus norvegicus	APP;IKBKG		R-RNO-168140;R-RNO-168166
R-RNO-114452	Activation of BH3-only proteins	2	25	0.00226224	0.994897	0.999995	4	9	0.00136841	48895	Rattus norvegicus	BCL2L11;YWHAQ		R-RNO-139918;R-RNO-139906;R-RNO-139899;R-RNO-139919
R-BTA-2160916	Hyaluronan uptake and degradation	2	22	0.00227038	0.995016	0.999987	3	7	0.00108645	48898	Bos taurus	HEXB;GUSB		R-BTA-2162226;R-BTA-2162227;R-BTA-2162225
R-BTA-210993	Tie2 Signaling	2	22	0.00227038	0.995016	0.999987	2	13	0.00201769	48898	Bos taurus	GRB7;NRAS		R-BTA-204773;R-BTA-210977
R-MMU-201451	Signaling by BMP	2	26	0.00227372	0.995064	0.999989	9	15	0.0021527	48892	Mus musculus	CHRDL1;ACVR2A		R-MMU-201475;R-MMU-201476;R-MMU-201443;R-MMU-201453;R-MMU-201810;R-MMU-202604;R-MMU-201648;R-MMU-201821;R-MMU-201457
R-BTA-5250913	Positive epigenetic regulation of rRNA expression	6	42	0.00433437	0.99516	0.999987	3	3	0.000465622	48898	Bos taurus	HIST1H4A;KAT2A;HIST4H4;HIST1H4H;POLR1E;HIST1H4J;HIST1H4C;HIST1H4D;POLR2K		R-BTA-5250930;R-BTA-5250938;R-BTA-5250947
R-BTA-5250924	B-WICH complex positively regulates rRNA expression	6	42	0.00433437	0.99516	0.999987	3	3	0.000465622	48898	Bos taurus	HIST1H4A;KAT2A;HIST4H4;HIST1H4H;POLR1E;HIST1H4J;HIST1H4C;HIST1H4D;POLR2K		R-BTA-5250930;R-BTA-5250938;R-BTA-5250947
R-BTA-1482788	Acyl chain remodelling of PC	6	42	0.00433437	0.99516	0.999987	4	7	0.00108645	48898	Bos taurus	PLA2G2F;PLA2G16;PLA2G12A;PLA2G2A;PLA2G4A		R-BTA-1482816;R-BTA-1482856;R-BTA-1482862;R-BTA-1602417
R-RNO-381070	IRE1alpha activates chaperones	1	18	0.00162881	0.995167	0.999995	1	3	0.000456135	48895	Rattus norvegicus	SEC61A1		R-RNO-5250579
R-RNO-399997	Acetylcholine regulates insulin secretion	1	18	0.00162881	0.995167	0.999995	1	4	0.00060818	48895	Rattus norvegicus	MARCKS		R-RNO-399978
R-RNO-1592230	Mitochondrial biogenesis	1	18	0.00162881	0.995167	0.999995	1	7	0.00106432	48895	Rattus norvegicus	CYCS		R-RNO-1592231
R-RNO-2151201	Transcriptional activation of mitochondrial biogenesis	1	18	0.00162881	0.995167	0.999995	1	7	0.00106432	48895	Rattus norvegicus	CYCS		R-RNO-1592231
R-RNO-1482798	Acyl chain remodeling of CL	1	18	0.00162881	0.995167	0.999995	1	9	0.00136841	48895	Rattus norvegicus	PLA2G4A		R-RNO-1482759
R-SSC-174048	APC/C:Cdc20 mediated degradation of Cyclin B	2	23	0.00228311	0.995196	0.999979	3	3	0.000517509	49633	Sus scrofa	UBB;UBE2E1		R-SSC-174120;R-SSC-174227;R-SSC-174157
R-SSC-2142700	Synthesis of Lipoxins (LX)	2	23	0.00228311	0.995196	0.999979	3	5	0.000862515	49633	Sus scrofa	HPGD;ALOX5AP		R-SSC-2161779;R-SSC-2161917;R-SSC-2161907
R-RNO-73779	RNA Polymerase II Transcription Pre-Initiation And Promoter Opening	6	48	0.0043435	0.995257	0.999995	5	5	0.000760225	48895	Rattus norvegicus	GTF2A1;CCNH;GTF2B;TAF10;POLR2K		R-RNO-75095;R-RNO-109637;R-RNO-109638;R-RNO-109639;R-RNO-109636
R-DRE-174577	Activation of C3 and C5	1	21	0.001635	0.995264	1	3	3	0.000551167	68323	Danio rerio	C4A		R-DRE-173680;R-DRE-166817;R-DRE-173636
R-DRE-430039	mRNA decay by 5' to 3' exoribonuclease	1	21	0.001635	0.995264	1	2	2	0.000367444	68323	Danio rerio	LSM1		R-DRE-429978;R-DRE-429860
R-DRE-426117	Cation-coupled Chloride cotransporters	1	21	0.001635	0.995264	1	1	3	0.000551167	68323	Danio rerio	SLC12A6		R-DRE-426155
R-GGA-6796648	TP53 Regulates Transcription of DNA Repair Genes	8	41	0.00526316	0.995329	0.999976	3	4	0.000760023	49591	Gallus gallus	CCNH;TCEB3;TCEA1;CDK12;POLR2K		R-GGA-6797616;R-GGA-6797606;R-GGA-6797090
R-XTR-5654704	SHC-mediated cascade:FGFR3	3	26	0.00286817	0.995457	1	4	4	0.000719683	205621	Xenopus tropicalis	NRAS;FGF9		R-XTR-5654634;R-XTR-5654647;R-XTR-5654625;R-XTR-5654646
R-XTR-5673000	RAF activation	3	26	0.00286817	0.995457	1	3	10	0.00179921	205621	Xenopus tropicalis	MAP2K1;NRAS		R-XTR-5672969;R-XTR-5672950;R-XTR-5672966
R-TGU-2871809	FCERI mediated Ca+2 mobilization	7	36	0.00482897	0.995492	1	5	5	0.00105152	879693	Taeniopygia guttata	PPP3CA;PPP3R1;TEC;NFATC3;LCP2		R-TGU-2730872;R-TGU-2730849;R-TGU-2730858;R-TGU-2730867;R-TGU-2730847
R-SSC-5250913	Positive epigenetic regulation of rRNA expression	6	44	0.00436768	0.995506	0.999979	3	3	0.000517509	49633	Sus scrofa	HIST1H4A;KAT2A;POLR1E;POLR2K		R-SSC-5250938;R-SSC-5250947;R-SSC-5250930
R-SSC-5250924	B-WICH complex positively regulates rRNA expression	6	44	0.00436768	0.995506	0.999979	3	3	0.000517509	49633	Sus scrofa	HIST1H4A;KAT2A;POLR1E;POLR2K		R-SSC-5250938;R-SSC-5250947;R-SSC-5250930
R-BTA-190375	FGFR2c ligand binding and activation	1	16	0.00165119	0.995508	0.999987	2	2	0.000310414	48898	Bos taurus	FGF9		R-BTA-190413;R-BTA-190258
R-BTA-69205	G1/S-Specific Transcription	1	16	0.00165119	0.995508	0.999987	1	1	0.000155207	48898	Bos taurus	CDT1		R-BTA-539107
R-BTA-190373	FGFR1c ligand binding and activation	1	16	0.00165119	0.995508	0.999987	2	3	0.000465622	48898	Bos taurus	FGF9		R-BTA-190429;R-BTA-190256
R-BTA-5689877	Josephin domain DUBs	1	16	0.00165119	0.995508	0.999987	3	6	0.000931243	48898	Bos taurus	UBB		R-BTA-5688837;R-BTA-5689111;R-BTA-5688797
R-BTA-1963640	GRB2 events in ERBB2 signaling	1	16	0.00165119	0.995508	0.999987	1	2	0.000310414	48898	Bos taurus	NRAS		R-BTA-1306972
R-BTA-1502540	Signaling by Activin	1	16	0.00165119	0.995508	0.999987	3	8	0.00124166	48898	Bos taurus	ACVR2A		R-BTA-1181149;R-BTA-1181153;R-BTA-1549526
R-BTA-432142	Platelet sensitization by LDL	1	16	0.00165119	0.995508	0.999987	1	4	0.000620829	48898	Bos taurus	PLA2G4A		R-BTA-428961
R-BTA-425561	Sodium/Calcium exchangers	1	16	0.00165119	0.995508	0.999987	1	4	0.000620829	48898	Bos taurus	SLC8A3		R-BTA-425661
R-BTA-975110	TRAF6 mediated IRF7 activation in TLR7/8 or 9 signaling	1	16	0.00165119	0.995508	0.999987	1	5	0.000776036	48898	Bos taurus	UBB		R-BTA-975118
R-BTA-936440	Negative regulators of RIG-I/MDA5 signaling	1	16	0.00165119	0.995508	0.999987	1	5	0.000776036	48898	Bos taurus	UBB		R-BTA-936390
R-BTA-1295596	Spry regulation of FGF signaling	1	16	0.00165119	0.995508	0.999987	2	11	0.00170728	48898	Bos taurus	UBB		R-BTA-1295621;R-BTA-934604
R-BTA-193639	p75NTR signals via NF-kB	1	16	0.00165119	0.995508	0.999987	2	11	0.00170728	48898	Bos taurus	UBB		R-BTA-209536;R-BTA-209566
R-BTA-193144	Estrogen biosynthesis	1	16	0.00165119	0.995508	0.999987	1	7	0.00108645	48898	Bos taurus	AKR1B10		R-BTA-5696822
R-RNO-5250913	Positive epigenetic regulation of rRNA expression	5	43	0.00389105	0.995509	0.999995	3	3	0.000456135	48895	Rattus norvegicus	HIST1H4A;KAT2A;HIST1H4B;H3F3B;HIST4H4;HIST1H4M;H3F3A;HIST2H4;POLR1E;POLR2K		R-RNO-5250938;R-RNO-5250947;R-RNO-5250930
R-RNO-5250924	B-WICH complex positively regulates rRNA expression	5	43	0.00389105	0.995509	0.999995	3	3	0.000456135	48895	Rattus norvegicus	HIST1H4A;KAT2A;HIST1H4B;H3F3B;HIST4H4;HIST1H4M;H3F3A;HIST2H4;POLR1E;POLR2K		R-RNO-5250938;R-RNO-5250947;R-RNO-5250930
R-CFA-194223	HDL-mediated lipid transport	5	40	0.00389219	0.995521	0.999998	4	24	0.00388664	49646	Canis familiaris	CUBN;BMP1;HDLBP		R-CFA-264758;R-CFA-264834;R-CFA-8858252;R-CFA-264848
R-HSA-5656121	Translesion synthesis by POLI	1	20	0.00165289	0.995533	0.999933	3	3	0.000309502	48887	Homo sapiens	UBB		R-HSA-5656148;R-HSA-5656158;R-HSA-5656105
R-HSA-937072	TRAF6 mediated induction of TAK1 complex	1	20	0.00165289	0.995533	0.999933	5	6	0.000619003	48887	Homo sapiens	UBB		R-HSA-936986;R-HSA-936952;R-HSA-936951;R-HSA-936947;R-HSA-937075
R-HSA-3000471	Scavenging by Class B Receptors	1	20	0.00165289	0.995533	0.999933	2	4	0.000412669	48887	Homo sapiens	SAA1		R-HSA-2512800;R-HSA-2197646
R-HSA-1963640	GRB2 events in ERBB2 signaling	1	20	0.00165289	0.995533	0.999933	2	4	0.000412669	48887	Homo sapiens	NRAS		R-HSA-1250498;R-HSA-1306972
R-HSA-5576886	Phase 4 - resting membrane potential	1	20	0.00165289	0.995533	0.999933	1	2	0.000206334	48887	Homo sapiens	KCNK1		R-HSA-5578910
R-HSA-141430	Inactivation of APC/C via direct inhibition of the APC/C complex	1	20	0.00165289	0.995533	0.999933	1	2	0.000206334	48887	Homo sapiens	UBE2E1		R-HSA-141423
R-HSA-141405	Inhibition of the proteolytic activity of APC/C required for the onset of anaphase by mitotic spindle checkpoint components	1	20	0.00165289	0.995533	0.999933	1	3	0.000309502	48887	Homo sapiens	UBE2E1		R-HSA-141423
R-HSA-5675482	Regulation of necroptotic cell death	1	20	0.00165289	0.995533	0.999933	1	5	0.000515836	48887	Homo sapiens	UBB		R-HSA-5675470
R-CFA-1250196	SHC1 events in ERBB2 signaling	1	17	0.00165418	0.995552	0.999998	1	1	0.000161943	49646	Canis familiaris	ERBB3		R-CFA-1250195
R-CFA-75035	Chk1/Chk2(Cds1) mediated inactivation of Cyclin B:Cdk1 complex	1	17	0.00165418	0.995552	0.999998	2	4	0.000647773	49646	Canis familiaris	YWHAQ		R-CFA-75016;R-CFA-75022
R-CFA-196791	Vitamin D (calciferol) metabolism	1	17	0.00165418	0.995552	0.999998	4	10	0.00161943	49646	Canis familiaris	CUBN		R-CFA-209760;R-CFA-350158;R-CFA-350186;R-CFA-350168
R-CFA-1502540	Signaling by Activin	1	17	0.00165418	0.995552	0.999998	3	8	0.00129555	49646	Canis familiaris	ACVR2A		R-CFA-1549526;R-CFA-1181153;R-CFA-1181149
R-CFA-432142	Platelet sensitization by LDL	1	17	0.00165418	0.995552	0.999998	1	4	0.000647773	49646	Canis familiaris	PLA2G4A		R-CFA-428961
R-CFA-193639	p75NTR signals via NF-kB	1	17	0.00165418	0.995552	0.999998	2	11	0.00178138	49646	Canis familiaris	UBB		R-CFA-209536;R-CFA-209566
R-CFA-1295596	Spry regulation of FGF signaling	1	17	0.00165418	0.995552	0.999998	2	11	0.00178138	49646	Canis familiaris	UBB		R-CFA-934604;R-CFA-1295621
R-XTR-6785631	ERBB2 Regulates Cell Motility	1	15	0.00165472	0.99556	1	2	2	0.000359842	205621	Xenopus tropicalis	ERBB3		R-XTR-6785648;R-XTR-6785636
R-XTR-1606322	ZBP1(DAI) mediated induction of type I IFNs	1	15	0.00165472	0.99556	1	1	4	0.000719683	205621	Xenopus tropicalis	IKBKG		R-XTR-168140
R-XTR-428790	Facilitative Na+-independent glucose transporters	1	15	0.00165472	0.99556	1	1	7	0.00125945	205621	Xenopus tropicalis	SLC2A10		R-XTR-429094
R-DRE-399956	CRMPs in Sema3A signaling	3	37	0.00288072	0.995606	1	1	3	0.000551167	68323	Danio rerio	FES		R-DRE-399947
R-HSA-182971	EGFR downregulation	2	28	0.00231405	0.995607	0.999933	8	21	0.00216651	48887	Homo sapiens	UBB;ARHGEF7		R-HSA-182993;R-HSA-183089;R-HSA-183094;R-HSA-183002;R-HSA-182986;R-HSA-183051;R-HSA-183084;R-HSA-183036
R-CFA-3928663	EPHA-mediated growth cone collapse	4	35	0.00340566	0.995623	0.999998	1	2	0.000323887	49646	Canis familiaris	FYN;EPHA1;NGEF		R-CFA-3928651
R-XTR-1234176	Oxygen-dependent proline hydroxylation of Hypoxia-inducible Factor Alpha	2	21	0.0023166	0.99564	1	5	8	0.00143937	205621	Xenopus tropicalis	EGLN1;UBB		R-XTR-1234175;R-XTR-1234172;R-XTR-1234163;R-XTR-1234177;R-XTR-1234159
R-XTR-5661270	Catabolism of glucuronate to xylulose-5-phosphate	2	21	0.0023166	0.99564	1	2	5	0.000899604	205621	Xenopus tropicalis	AKR1A1;CRYL1		R-XTR-5661290;R-XTR-5661256
R-XTR-389357	CD28 dependent PI3K/Akt signaling	2	21	0.0023166	0.99564	1	3	9	0.00161929	205621	Xenopus tropicalis	MLST8;FYN		R-XTR-198640;R-XTR-389158;R-XTR-388832
R-XTR-2022857	Keratan sulfate degradation	2	21	0.0023166	0.99564	1	1	5	0.000899604	205621	Xenopus tropicalis	HEXB		R-XTR-1638053
R-MMU-212300	PRC2 methylates histones and DNA	1	19	0.00166157	0.995658	0.999989	4	4	0.000574053	48892	Mus musculus	HIST1H4K;HIST1H4M;HIST1H4N;HIST1H4A;HIST1H4B;HIST4H4;HIST2H4;HIST1H4H;HIST1H4I;HIST1H4J;HIST1H4C;HIST1H4D;HIST1H4F		R-MMU-212269;R-MMU-212252;R-MMU-212222;R-MMU-212263
R-MMU-176412	Phosphorylation of the APC/C	1	19	0.00166157	0.995658	0.999989	2	2	0.000287026	48892	Mus musculus	UBE2E1		R-MMU-174119;R-MMU-174132
R-MMU-190371	FGFR3b ligand binding and activation	1	19	0.00166157	0.995658	0.999989	2	2	0.000287026	48892	Mus musculus	FGF9		R-MMU-190385;R-MMU-190263
R-MMU-5625886	Activated PKN1 stimulates transcription of AR (androgen receptor) regulated genes KLK2 and KLK3	1	19	0.00166157	0.995658	0.999989	7	10	0.00143513	48892	Mus musculus	HIST1H4K;HIST1H4M;HIST1H4N;HIST1H4A;HIST1H4B;HIST4H4;HIST2H4;HIST1H4H;HIST1H4I;HIST1H4J;HIST1H4C;HIST1H4D;HIST1H4F		R-MMU-5625774;R-MMU-5625797;R-MMU-5625848;R-MMU-5625796;R-MMU-5625849;R-MMU-5625784;R-MMU-5625870
R-MMU-4641263	Regulation of FZD by ubiquitination	1	19	0.00166157	0.995658	0.999989	3	6	0.000861079	48892	Mus musculus	LRP6		R-MMU-4641249;R-MMU-4641253;R-MMU-4641236
R-MMU-190242	FGFR1 ligand binding and activation	1	19	0.00166157	0.995658	0.999989	2	6	0.000861079	48892	Mus musculus	FGF9		R-MMU-190429;R-MMU-190256
R-MMU-71288	Creatine metabolism	1	19	0.00166157	0.995658	0.999989	1	5	0.000717566	48892	Mus musculus	GATM		R-MMU-71275
R-MMU-194223	HDL-mediated lipid transport	3	33	0.00288588	0.995666	0.999989	4	24	0.00344432	48892	Mus musculus	CUBN;BMP1;HDLBP		R-MMU-264848;R-MMU-264834;R-MMU-264758;R-MMU-8858252
R-MMU-5250924	B-WICH complex positively regulates rRNA expression	4	39	0.00341058	0.995676	0.999989	3	3	0.00043054	48892	Mus musculus	HIST1H4K;HIST1H4M;HIST1H4N;HIST1H4A;KAT2A;HIST1H4B;HIST4H4;HIST2H4;LOC100862456;HIST1H4H;POLR1E;HIST1H4I;HIST1H4J;HIST1H4C;HIST1H4D;POLR2K;HIST1H4F		R-MMU-5250947;R-MMU-5250938;R-MMU-5250930
R-BTA-983189	Kinesins	3	28	0.00288958	0.995708	0.999987	3	9	0.00139686	48898	Bos taurus	CENPE		R-BTA-984689;R-BTA-983259;R-BTA-983266
R-HSA-180024	DARPP-32 events	3	35	0.00289256	0.995742	0.999933	8	10	0.00103167	48887	Homo sapiens	PPP3CA;PPP3R1;PPP1R1B		R-HSA-201783;R-HSA-180038;R-HSA-177284;R-HSA-201787;R-HSA-177275;R-HSA-180073;R-HSA-180047;R-HSA-201790
R-GGA-5696394	DNA Damage Recognition in GG-NER	1	13	0.00166881	0.99576	0.999976	3	3	0.000570017	49591	Gallus gallus	UBB		R-GGA-5696655;R-GGA-6782943;R-GGA-5696664
R-GGA-1483115	Hydrolysis of LPC	1	13	0.00166881	0.99576	0.999976	2	2	0.000380011	49591	Gallus gallus	PLA2G4A		R-GGA-1482685;R-GGA-1482612
R-GGA-5357905	Regulation of TNFR1 signaling	1	13	0.00166881	0.99576	0.999976	2	4	0.000760023	49591	Gallus gallus	UBB		R-GGA-5357845;R-GGA-5693108
R-GGA-174362	Transport and synthesis of PAPS	1	13	0.00166881	0.99576	0.999976	2	4	0.000760023	49591	Gallus gallus	PAPSS1		R-GGA-174392;R-GGA-174389
R-GGA-6807062	Cholesterol biosynthesis via lathosterol	1	13	0.00166881	0.99576	0.999976	1	3	0.000570017	49591	Gallus gallus	DHCR24		R-GGA-6807064
R-GGA-5673000	RAF activation	1	13	0.00166881	0.99576	0.999976	2	7	0.00133004	49591	Gallus gallus	NRAS		R-GGA-5672950;R-GGA-5672966
R-GGA-8848584	Wax biosynthesis	1	13	0.00166881	0.99576	0.999976	1	4	0.000760023	49591	Gallus gallus	FAR1		R-GGA-390425
R-GGA-5610785	GLI3 is processed to GLI3R by the proteasome	1	13	0.00166881	0.99576	0.999976	1	4	0.000760023	49591	Gallus gallus	UBB		R-GGA-5610746
R-GGA-418592	ADP signalling through P2Y purinoceptor 1	1	13	0.00166881	0.99576	0.999976	1	5	0.000950029	49591	Gallus gallus	PLA2G4A		R-GGA-428961
R-GGA-3232118	SUMOylation of transcription factors	1	13	0.00166881	0.99576	0.999976	1	6	0.00114003	49591	Gallus gallus	SUMO3		R-GGA-3465545
R-GGA-209543	p75NTR recruits signalling complexes	1	13	0.00166881	0.99576	0.999976	1	7	0.00133004	49591	Gallus gallus	UBB		R-GGA-209566
R-DRE-450321	JNK (c-Jun kinases) phosphorylation and activation mediated by activated human TAK1	4	44	0.00342572	0.995836	1	2	3	0.000551167	68323	Danio rerio	IKBKG;MAP2K7		R-DRE-450337;R-DRE-168162
R-CFA-112409	RAF-independent MAPK1/3 activation	2	24	0.00233531	0.99587	0.999998	4	12	0.00194332	49646	Canis familiaris	MAP2K1		R-CFA-109860;R-CFA-109857;R-CFA-112342;R-CFA-109863
R-SSC-1433559	Regulation of KIT signaling	1	17	0.00168751	0.996012	0.999979	2	5	0.000862515	49633	Sus scrofa	FYN		R-SSC-1433506;R-SSC-205244
R-SSC-196791	Vitamin D (calciferol) metabolism	1	17	0.00168751	0.996012	0.999979	3	9	0.00155253	49633	Sus scrofa	CUBN		R-SSC-209760;R-SSC-350158;R-SSC-350186
R-SSC-71032	Propionyl-CoA catabolism	1	17	0.00168751	0.996012	0.999979	1	3	0.000517509	49633	Sus scrofa	PCCB		R-SSC-71031
R-SSC-425561	Sodium/Calcium exchangers	1	17	0.00168751	0.996012	0.999979	1	4	0.000690012	49633	Sus scrofa	SLC8A3		R-SSC-425661
R-SSC-1295596	Spry regulation of FGF signaling	1	17	0.00168751	0.996012	0.999979	2	11	0.00189753	49633	Sus scrofa	UBB		R-SSC-1295621;R-SSC-934604
R-CFA-5357956	TNFR1-induced NFkappaB signaling pathway	3	30	0.00291914	0.996033	0.999998	2	5	0.000809717	49646	Canis familiaris	UBB;IKBKG		R-CFA-5357776;R-CFA-5357757
R-RNO-5654704	SHC-mediated cascade:FGFR3	2	26	0.00235273	0.996073	0.999995	4	4	0.00060818	48895	Rattus norvegicus	NRAS;FGF9		R-RNO-5654625;R-RNO-5654646;R-RNO-5654647;R-RNO-5654634
R-RNO-1606322	ZBP1(DAI) mediated induction of type I IFNs	2	26	0.00235273	0.996073	0.999995	2	4	0.00060818	48895	Rattus norvegicus	APP;IKBKG		R-RNO-168140;R-RNO-168166
R-RNO-5205647	Mitophagy	2	26	0.00235273	0.996073	0.999995	2	8	0.00121636	48895	Rattus norvegicus	TOMM7;ATG12		R-RNO-5205661;R-RNO-5205663
R-RNO-5205685	Pink/Parkin Mediated Mitophagy	2	26	0.00235273	0.996073	0.999995	2	8	0.00121636	48895	Rattus norvegicus	TOMM7;ATG12		R-RNO-5205661;R-RNO-5205663
R-HSA-167162	RNA Polymerase II HIV Promoter Escape	5	48	0.00396694	0.996243	0.999933	7	7	0.000722171	48887	Homo sapiens	GTF2A1;CCNH;GTF2B;TAF10;POLR2K		R-HSA-167474;R-HSA-167136;R-HSA-167121;R-HSA-167115;R-HSA-167113;R-HSA-167468;R-HSA-167117
R-HSA-73776	RNA Polymerase II Promoter Escape	5	48	0.00396694	0.996243	0.999933	5	5	0.000515836	48887	Homo sapiens	GTF2A1;CCNH;GTF2B;TAF10;POLR2K		R-HSA-75873;R-HSA-76576;R-HSA-111264;R-HSA-75850;R-HSA-75869
R-HSA-167161	HIV Transcription Initiation	5	48	0.00396694	0.996243	0.999933	4	4	0.000412669	48887	Homo sapiens	GTF2A1;CCNH;GTF2B;TAF10;POLR2K		R-HSA-167477;R-HSA-167130;R-HSA-167134;R-HSA-167118
R-HSA-75953	RNA Polymerase II Transcription Initiation	5	48	0.00396694	0.996243	0.999933	3	3	0.000309502	48887	Homo sapiens	GTF2A1;CCNH;GTF2B;TAF10;POLR2K		R-HSA-75861;R-HSA-75864;R-HSA-75866
R-BTA-1234176	Oxygen-dependent proline hydroxylation of Hypoxia-inducible Factor Alpha	2	23	0.00237358	0.996304	0.999987	6	10	0.00155207	48898	Bos taurus	EGLN1;UBB		R-BTA-1234172;R-BTA-1234173;R-BTA-1234159;R-BTA-1234175;R-BTA-1234177;R-BTA-1234163
R-BTA-450302	activated TAK1 mediates p38 MAPK activation	2	23	0.00237358	0.996304	0.999987	1	5	0.000776036	48898	Bos taurus	UBB;IKBKG		R-BTA-450346
R-SSC-2022377	Metabolism of Angiotensinogen to Angiotensins	4	35	0.00347429	0.996311	0.999979	2	14	0.00241504	49633	Sus scrofa	ATP6AP2		R-SSC-2022403;R-SSC-2065357
R-SSC-5669034	TNFs bind their physiological receptors	4	35	0.00347429	0.996311	0.999979	1	9	0.00155253	49633	Sus scrofa	TNFRSF17		R-SSC-5676607
R-DRE-2559584	Formation of Senescence-Associated Heterochromatin Foci (SAHF)	1	22	0.00171286	0.99633	1	1	1	0.000183722	68323	Danio rerio	HIRA		R-DRE-4647594
R-DRE-196791	Vitamin D (calciferol) metabolism	1	22	0.00171286	0.99633	1	4	10	0.00183722	68323	Danio rerio	CUBN		R-DRE-209760;R-DRE-350158;R-DRE-350168;R-DRE-350186
R-DRE-450520	HuR (ELAVL1) binds and stabilizes mRNA	1	22	0.00171286	0.99633	1	1	7	0.00128606	68323	Danio rerio	PRKCD		R-DRE-450533
R-TGU-5576892	Phase 0 - rapid depolarisation	3	22	0.00295104	0.996356	1	1	1	0.000210305	879693	Taeniopygia guttata	CACNB4		R-TGU-5577213
R-GGA-389357	CD28 dependent PI3K/Akt signaling	3	23	0.0029525	0.996371	0.999976	3	9	0.00171005	49591	Gallus gallus	MLST8;THEM4;FYN		R-GGA-388832;R-GGA-198640;R-GGA-389158
R-SSC-5674135	MAP2K and MAPK activation	2	24	0.00238237	0.996397	0.999979	6	6	0.00103502	49633	Sus scrofa	MAP2K1;NRAS		R-SSC-5674132;R-SSC-5674130;R-SSC-5674366;R-SSC-5674373;R-SSC-5672978;R-SSC-5672973
R-RNO-190375	FGFR2c ligand binding and activation	1	19	0.0017193	0.996407	0.999995	2	2	0.00030409	48895	Rattus norvegicus	FGF9		R-RNO-190413;R-RNO-190258
R-RNO-69205	G1/S-Specific Transcription	1	19	0.0017193	0.996407	0.999995	1	1	0.000152045	48895	Rattus norvegicus	CDT1		R-RNO-539107
R-RNO-190239	FGFR3 ligand binding and activation	1	19	0.0017193	0.996407	0.999995	4	6	0.00091227	48895	Rattus norvegicus	FGF9		R-RNO-190263;R-RNO-190385;R-RNO-190388;R-RNO-190261
R-RNO-190372	FGFR3c ligand binding and activation	1	19	0.0017193	0.996407	0.999995	2	4	0.00060818	48895	Rattus norvegicus	FGF9		R-RNO-190388;R-RNO-190261
R-RNO-196791	Vitamin D (calciferol) metabolism	1	19	0.0017193	0.996407	0.999995	4	11	0.0016725	48895	Rattus norvegicus	CUBN		R-RNO-209760;R-RNO-350168;R-RNO-350186;R-RNO-350158
R-RNO-190242	FGFR1 ligand binding and activation	1	19	0.0017193	0.996407	0.999995	2	6	0.00091227	48895	Rattus norvegicus	FGF9		R-RNO-190256;R-RNO-190429
R-RNO-425561	Sodium/Calcium exchangers	1	19	0.0017193	0.996407	0.999995	1	4	0.00060818	48895	Rattus norvegicus	SLC8A3		R-RNO-425661
R-RNO-71288	Creatine metabolism	1	19	0.0017193	0.996407	0.999995	1	5	0.000760225	48895	Rattus norvegicus	GATM		R-RNO-71275
R-DRE-399954	Sema3A PAK dependent Axon repulsion	3	38	0.00295858	0.996429	1	3	5	0.000918611	68323	Danio rerio	FES		R-DRE-399930;R-DRE-399939;R-DRE-399952
R-DRE-2024101	CS/DS degradation	3	38	0.00295858	0.996429	1	1	5	0.000918611	68323	Danio rerio	HEXB		R-DRE-2105001
R-SSC-168643	Nucleotide-binding domain, leucine rich repeat containing receptor (NLR) signaling pathways	12	72	0.00714711	0.996502	0.999979	8	21	0.00362256	49633	Sus scrofa	PYCARD;UBB;IKBKG		R-SSC-706479;R-SSC-877361;R-SSC-741386;R-SSC-741411;R-SSC-622415;R-SSC-168184;R-SSC-688985;R-SSC-688136
R-HSA-6803529	FGFR2 alternative splicing	2	29	0.00239669	0.996544	0.999933	4	4	0.000412669	48887	Homo sapiens	ESRP2;POLR2K		R-HSA-6803527;R-HSA-6803523;R-HSA-6803838;R-HSA-6803836
R-HSA-5654719	SHC-mediated cascade:FGFR4	2	29	0.00239669	0.996544	0.999933	4	4	0.000412669	48887	Homo sapiens	NRAS;FGF9		R-HSA-5654423;R-HSA-5654428;R-HSA-5654426;R-HSA-5654425
R-HSA-5654688	SHC-mediated cascade:FGFR1	2	29	0.00239669	0.996544	0.999933	4	4	0.000412669	48887	Homo sapiens	NRAS;FGF9		R-HSA-5654582;R-HSA-5654597;R-HSA-5654573;R-HSA-5654600
R-HSA-5621575	CD209 (DC-SIGN) signaling	2	29	0.00239669	0.996544	0.999933	4	11	0.00113484	48887	Homo sapiens	NRAS;FYN		R-HSA-5621573;R-HSA-5624486;R-HSA-5624492;R-HSA-5624494
R-HSA-622312	Inflammasomes	2	29	0.00239669	0.996544	0.999933	7	27	0.00278552	48887	Homo sapiens	PYCARD;APP		R-HSA-844620;R-HSA-844440;R-HSA-1296421;R-HSA-844618;R-HSA-844612;R-HSA-877361;R-HSA-844610
R-HSA-167243	Tat-mediated HIV elongation arrest and recovery	3	36	0.00297521	0.996584	0.999933	3	3	0.000309502	48887	Homo sapiens	TCEB3;TCEA1;POLR2K		R-HSA-167090;R-HSA-167459;R-HSA-167148
R-HSA-167238	Pausing and recovery of Tat-mediated HIV elongation	3	36	0.00297521	0.996584	0.999933	2	2	0.000206334	48887	Homo sapiens	TCEB3;TCEA1;POLR2K		R-HSA-167076;R-HSA-167150
R-HSA-76046	RNA Polymerase III Transcription Initiation	3	36	0.00297521	0.996584	0.999933	6	13	0.00134117	48887	Homo sapiens	POLR3F;POLR1E;POLR2K		R-HSA-112150;R-HSA-76056;R-HSA-112152;R-HSA-83803;R-HSA-83805;R-HSA-76060
R-HSA-2032785	YAP1- and WWTR1 (TAZ)-stimulated gene expression	3	36	0.00297521	0.996584	0.999933	2	9	0.000928505	48887	Homo sapiens	MED1;PPARA;RUNX2		R-HSA-1989766;R-HSA-2064932
R-HSA-194223	HDL-mediated lipid transport	3	36	0.00297521	0.996584	0.999933	4	26	0.00268235	48887	Homo sapiens	CUBN;BMP1;HDLBP		R-HSA-264758;R-HSA-264848;R-HSA-264834;R-HSA-8858252
R-HSA-5655862	Translesion synthesis by POLK	1	21	0.00173554	0.996593	0.999933	3	3	0.000309502	48887	Homo sapiens	UBB		R-HSA-5655892;R-HSA-5655965;R-HSA-5655835
R-HSA-176407	Conversion from APC/C:Cdc20 to APC/C:Cdh1 in late anaphase	1	21	0.00173554	0.996593	0.999933	2	3	0.000309502	48887	Homo sapiens	UBE2E1		R-HSA-174224;R-HSA-174070
R-HSA-1181150	Signaling by NODAL	1	21	0.00173554	0.996593	0.999933	4	12	0.00123801	48887	Homo sapiens	ACVR2A		R-HSA-1181155;R-HSA-1181351;R-HSA-1181156;R-HSA-1181355
R-HSA-1660517	Synthesis of PIPs at the late endosome membrane	1	21	0.00173554	0.996593	0.999933	2	6	0.000619003	48887	Homo sapiens	MTMR7		R-HSA-1676065;R-HSA-1675795
R-HSA-964975	Vitamins B6 activation to pyridoxal phosphate	1	21	0.00173554	0.996593	0.999933	2	6	0.000619003	48887	Homo sapiens	PNPO		R-HSA-965019;R-HSA-965079
R-HSA-190242	FGFR1 ligand binding and activation	1	21	0.00173554	0.996593	0.999933	2	7	0.000722171	48887	Homo sapiens	FGF9		R-HSA-190256;R-HSA-190429
R-HSA-6804114	TP53 Regulates Transcription of Genes Involved in G2 Cell Cycle Arrest	1	21	0.00173554	0.996593	0.999933	2	11	0.00113484	48887	Homo sapiens	RBL2		R-HSA-6798268;R-HSA-6798282
R-HSA-69618	Mitotic Spindle Checkpoint	1	21	0.00173554	0.996593	0.999933	1	7	0.000722171	48887	Homo sapiens	UBE2E1		R-HSA-141423
R-HSA-6798163	Choline catabolism	1	21	0.00173554	0.996593	0.999933	1	8	0.000825338	48887	Homo sapiens	SARDH		R-HSA-6797913
R-TGU-190373	FGFR1c ligand binding and activation	1	13	0.0017438	0.996684	1	2	3	0.000630915	879693	Taeniopygia guttata	FGF9		R-TGU-190429;R-TGU-190256
R-TGU-2173791	TGF-beta receptor signaling in EMT (epithelial to mesenchymal transition)	1	13	0.0017438	0.996684	1	2	3	0.000630915	879693	Taeniopygia guttata	UBB		R-TGU-2160935;R-TGU-2160931
R-TGU-6803204	TP53 Regulates Transcription of Genes Involved in Cytochrome C Release	1	13	0.0017438	0.996684	1	2	4	0.00084122	879693	Taeniopygia guttata	PRELID1		R-TGU-6801242;R-TGU-6801250
R-TGU-5357956	TNFR1-induced NFkappaB signaling pathway	1	13	0.0017438	0.996684	1	1	3	0.000630915	879693	Taeniopygia guttata	UBB		R-TGU-5357757
R-TGU-6807062	Cholesterol biosynthesis via lathosterol	1	13	0.0017438	0.996684	1	1	3	0.000630915	879693	Taeniopygia guttata	DHCR24		R-TGU-6807064
R-TGU-5676934	Protein repair	1	13	0.0017438	0.996684	1	1	3	0.000630915	879693	Taeniopygia guttata	PCMT1		R-TGU-5676966
R-TGU-1482798	Acyl chain remodeling of CL	1	13	0.0017438	0.996684	1	1	4	0.00084122	879693	Taeniopygia guttata	PLA2G4A		R-TGU-1482759
R-TGU-1592230	Mitochondrial biogenesis	1	13	0.0017438	0.996684	1	1	6	0.00126183	879693	Taeniopygia guttata	CYCS		R-TGU-1592231
R-TGU-2151201	Transcriptional activation of mitochondrial biogenesis	1	13	0.0017438	0.996684	1	1	6	0.00126183	879693	Taeniopygia guttata	CYCS		R-TGU-1592231
R-TGU-2142700	Synthesis of Lipoxins (LX)	2	18	0.00241449	0.996718	1	3	3	0.000630915	879693	Taeniopygia guttata	HPGD;ALOX5AP		R-TGU-2161779;R-TGU-2161907;R-TGU-2161917
R-TGU-1234176	Oxygen-dependent proline hydroxylation of Hypoxia-inducible Factor Alpha	2	18	0.00241449	0.996718	1	5	8	0.00168244	879693	Taeniopygia guttata	EGLN1;UBB		R-TGU-1234163;R-TGU-1234159;R-TGU-1234172;R-TGU-1234175;R-TGU-1234177
R-BTA-109606	Intrinsic Pathway for Apoptosis	5	39	0.00402477	0.996723	0.999987	12	29	0.00450101	48898	Bos taurus	CASP9;PPP3R1;BCL2L11;YWHAQ;CYCS		R-BTA-508162;R-BTA-114254;R-BTA-114256;R-BTA-114259;R-BTA-139906;R-BTA-508163;R-BTA-139899;R-BTA-139918;R-BTA-114252;R-BTA-114261;R-BTA-139919;R-BTA-114284
R-MMU-141430	Inactivation of APC/C via direct inhibition of the APC/C complex	1	20	0.00174902	0.99674	0.999989	1	2	0.000287026	48892	Mus musculus	UBE2E1		R-MMU-141423
R-MMU-912631	Regulation of signaling by CBL	1	20	0.00174902	0.99674	0.999989	2	5	0.000717566	48892	Mus musculus	FYN		R-MMU-912627;R-MMU-879917
R-MMU-141405	Inhibition of the proteolytic activity of APC/C required for the onset of anaphase by mitotic spindle checkpoint components	1	20	0.00174902	0.99674	0.999989	1	3	0.00043054	48892	Mus musculus	UBE2E1		R-MMU-141423
R-MMU-937039	IRAK1 recruits IKK complex	1	20	0.00174902	0.99674	0.999989	1	4	0.000574053	48892	Mus musculus	IKBKG		R-MMU-937032
R-MMU-975144	IRAK1 recruits IKK complex upon TLR7/8 or 9 stimulation	1	20	0.00174902	0.99674	0.999989	1	4	0.000574053	48892	Mus musculus	IKBKG		R-MMU-975119
R-MMU-196780	Biotin transport and metabolism	1	20	0.00174902	0.99674	0.999989	2	9	0.00129162	48892	Mus musculus	PCCB		R-MMU-2993447;R-MMU-3323111
R-MMU-3134963	DEx/H-box helicases activate type I IFN and inflammatory cytokines production	1	20	0.00174902	0.99674	0.999989	1	5	0.000717566	48892	Mus musculus	APP		R-MMU-168166
R-MMU-2022857	Keratan sulfate degradation	1	20	0.00174902	0.99674	0.999989	1	5	0.000717566	48892	Mus musculus	HEXB		R-MMU-1638053
R-MMU-399997	Acetylcholine regulates insulin secretion	1	20	0.00174902	0.99674	0.999989	1	7	0.00100459	48892	Mus musculus	MARCKS		R-MMU-399978
R-BTA-2299718	Condensation of Prophase Chromosomes	3	29	0.00299278	0.996741	0.999987	7	9	0.00139686	48898	Bos taurus	HIST1H4A;HIST4H4;HIST1H4H;HIST1H4J;HIST1H4C;HIST1H4D		R-BTA-2288097;R-BTA-2294590;R-BTA-2294580;R-BTA-2294600;R-BTA-2172678;R-BTA-2245218;R-BTA-2301205
R-CFA-430039	mRNA decay by 5' to 3' exoribonuclease	1	18	0.00175148	0.996766	0.999998	2	2	0.000323887	49646	Canis familiaris	LSM1		R-CFA-429978;R-CFA-429860
R-CFA-3371568	Attenuation phase	1	18	0.00175148	0.996766	0.999998	2	4	0.000647773	49646	Canis familiaris	DNAJB1		R-CFA-5082384;R-CFA-3371554
R-CFA-975110	TRAF6 mediated IRF7 activation in TLR7/8 or 9 signaling	1	18	0.00175148	0.996766	0.999998	1	5	0.000809717	49646	Canis familiaris	UBB		R-CFA-975118
R-CFA-2559585	Oncogene Induced Senescence	1	18	0.00175148	0.996766	0.999998	1	6	0.00097166	49646	Canis familiaris	UBB		R-CFA-3209195
R-XTR-192456	Digestion of dietary lipid	4	32	0.00353006	0.996791	1	3	9	0.00161929	205621	Xenopus tropicalis	PNLIPRP2;CLPS		R-XTR-192434;R-XTR-192422;R-XTR-975593
R-XTR-194223	HDL-mediated lipid transport	4	32	0.00353006	0.996791	1	4	23	0.00413818	205621	Xenopus tropicalis	CUBN;BMP1;HDLBP		R-XTR-264848;R-XTR-264834;R-XTR-8858252;R-XTR-264758
R-BTA-6785631	ERBB2 Regulates Cell Motility	1	17	0.00175439	0.996797	0.999987	2	2	0.000310414	48898	Bos taurus	ERBB3		R-BTA-6785648;R-BTA-6785636
R-BTA-110312	Translesion synthesis by REV1	1	17	0.00175439	0.996797	0.999987	4	5	0.000776036	48898	Bos taurus	UBB		R-BTA-110311;R-BTA-110307;R-BTA-110308;R-BTA-5652151
R-BTA-190322	FGFR4 ligand binding and activation	1	17	0.00175439	0.996797	0.999987	2	4	0.000620829	48898	Bos taurus	FGF9		R-BTA-190265;R-BTA-190326
R-BTA-196791	Vitamin D (calciferol) metabolism	1	17	0.00175439	0.996797	0.999987	4	10	0.00155207	48898	Bos taurus	CUBN		R-BTA-209760;R-BTA-350168;R-BTA-350186;R-BTA-350158
R-BTA-3232118	SUMOylation of transcription factors	1	17	0.00175439	0.996797	0.999987	2	7	0.00108645	48898	Bos taurus	SUMO3		R-BTA-3465545;R-BTA-2997706
R-BTA-844456	The NLRP3 inflammasome	1	17	0.00175439	0.996797	0.999987	1	9	0.00139686	48898	Bos taurus	PYCARD		R-BTA-877361
R-XTR-5576892	Phase 0 - rapid depolarisation	2	22	0.00242692	0.996835	1	1	1	0.000179921	205621	Xenopus tropicalis	CACNB4		R-XTR-5577213
R-XTR-399954	Sema3A PAK dependent Axon repulsion	2	22	0.00242692	0.996835	1	3	5	0.000899604	205621	Xenopus tropicalis	FES;FYN		R-XTR-399939;R-XTR-399930;R-XTR-399952
R-XTR-180024	DARPP-32 events	2	22	0.00242692	0.996835	1	3	5	0.000899604	205621	Xenopus tropicalis	PPP1R1B		R-XTR-180047;R-XTR-177284;R-XTR-177275
R-XTR-964975	Vitamins B6 activation to pyridoxal phosphate	2	22	0.00242692	0.996835	1	2	6	0.00107953	205621	Xenopus tropicalis	PNPO		R-XTR-965079;R-XTR-965019
R-XTR-1482801	Acyl chain remodelling of PS	2	22	0.00242692	0.996835	1	2	6	0.00107953	205621	Xenopus tropicalis	PLA2G4A		R-XTR-1482771;R-XTR-1482897
R-XTR-1482798	Acyl chain remodeling of CL	2	22	0.00242692	0.996835	1	1	8	0.00143937	205621	Xenopus tropicalis	PLA2G4A		R-XTR-1482759
R-RNO-73776	RNA Polymerase II Promoter Escape	6	50	0.00452448	0.996841	0.999995	5	5	0.000760225	48895	Rattus norvegicus	GTF2A1;CCNH;GTF2B;TAF10;POLR2K		R-RNO-75869;R-RNO-111264;R-RNO-75873;R-RNO-75850;R-RNO-76576
R-RNO-75953	RNA Polymerase II Transcription Initiation	6	50	0.00452448	0.996841	0.999995	3	3	0.000456135	48895	Rattus norvegicus	GTF2A1;CCNH;GTF2B;TAF10;POLR2K		R-RNO-75864;R-RNO-75866;R-RNO-75861
R-SCE-3065678	SUMO is transferred from E1 to E2 (UBE2I, UBC9)	1	4	0.00175979	0.996853	1	1	1	0.000577034	68322	Saccharomyces cerevisiae	UBA2		R-SCE-2993780
R-CFA-5654704	SHC-mediated cascade:FGFR3	2	25	0.00243262	0.996887	0.999998	4	4	0.000647773	49646	Canis familiaris	NRAS;FGF9		R-CFA-5654647;R-CFA-5654625;R-CFA-5654646;R-CFA-5654634
R-CFA-179409	APC-Cdc20 mediated degradation of Nek2A	2	25	0.00243262	0.996887	0.999998	3	3	0.00048583	49646	Canis familiaris	UBB;UBE2E1		R-CFA-179410;R-CFA-179417;R-CFA-179421
R-XTR-5696394	DNA Damage Recognition in GG-NER	1	16	0.00176503	0.996907	1	2	2	0.000359842	205621	Xenopus tropicalis	UBB		R-XTR-5696655;R-XTR-5696664
R-XTR-389359	CD28 dependent Vav1 pathway	1	16	0.00176503	0.996907	1	5	6	0.00107953	205621	Xenopus tropicalis	FYN		R-XTR-389350;R-XTR-389348;R-XTR-388814;R-XTR-389354;R-XTR-389352
R-XTR-1502540	Signaling by Activin	1	16	0.00176503	0.996907	1	3	6	0.00107953	205621	Xenopus tropicalis	ACVR2A		R-XTR-1181153;R-XTR-1181149;R-XTR-1549526
R-XTR-5675482	Regulation of necroptotic cell death	1	16	0.00176503	0.996907	1	1	3	0.000539763	205621	Xenopus tropicalis	UBB		R-XTR-5675470
R-XTR-425561	Sodium/Calcium exchangers	1	16	0.00176503	0.996907	1	1	4	0.000719683	205621	Xenopus tropicalis	SLC8A3		R-XTR-425661
R-XTR-209543	p75NTR recruits signalling complexes	1	16	0.00176503	0.996907	1	1	7	0.00125945	205621	Xenopus tropicalis	UBB		R-XTR-209566
R-XTR-5223345	Miscellaneous transport and binding events	1	16	0.00176503	0.996907	1	1	7	0.00125945	205621	Xenopus tropicalis	CTNS		R-XTR-5340130
R-CFA-1538133	G0 and Early G1	3	31	0.00301644	0.996941	0.999998	6	9	0.00145749	49646	Canis familiaris	RBL2;DYRK1A		R-CFA-1363306;R-CFA-1362270;R-CFA-1363303;R-CFA-1362277;R-CFA-1362261;R-CFA-1227670
R-CFA-5652084	Fructose metabolism	3	31	0.00301644	0.996941	0.999998	1	7	0.0011336	49646	Canis familiaris	ALDH1A1		R-CFA-6813749
R-GGA-5674135	MAP2K and MAPK activation	2	19	0.00243902	0.996945	0.999976	7	7	0.00133004	49591	Gallus gallus	MAP2K1;NRAS		R-GGA-5674373;R-GGA-5674366;R-GGA-5672980;R-GGA-5672972;R-GGA-5672978;R-GGA-5672973;R-GGA-5674130
R-GGA-399956	CRMPs in Sema3A signaling	2	19	0.00243902	0.996945	0.999976	3	3	0.000570017	49591	Gallus gallus	FES;FYN		R-GGA-399947;R-GGA-399951;R-GGA-399944
R-GGA-1234176	Oxygen-dependent proline hydroxylation of Hypoxia-inducible Factor Alpha	2	19	0.00243902	0.996945	0.999976	5	8	0.00152005	49591	Gallus gallus	EGLN1;UBB		R-GGA-1234177;R-GGA-1234159;R-GGA-1234172;R-GGA-1234163;R-GGA-1234175
R-GGA-399954	Sema3A PAK dependent Axon repulsion	2	19	0.00243902	0.996945	0.999976	3	5	0.000950029	49591	Gallus gallus	FES;FYN		R-GGA-399952;R-GGA-399930;R-GGA-399939
R-GGA-2142845	Hyaluronan metabolism	2	19	0.00243902	0.996945	0.999976	3	9	0.00171005	49591	Gallus gallus	HEXB;GUSB		R-GGA-2162226;R-GGA-2162227;R-GGA-2162225
R-GGA-2022377	Metabolism of Angiotensinogen to Angiotensins	2	19	0.00243902	0.996945	0.999976	2	13	0.00247007	49591	Gallus gallus	ATP6AP2		R-GGA-2022403;R-GGA-2065357
R-RNO-450321	JNK (c-Jun kinases) phosphorylation and activation mediated by activated human TAK1	2	27	0.00244322	0.996982	0.999995	2	3	0.000456135	48895	Rattus norvegicus	IKBKG;MAP2K7		R-RNO-168162;R-RNO-450337
R-RNO-201451	Signaling by BMP	2	27	0.00244322	0.996982	0.999995	9	15	0.00228068	48895	Rattus norvegicus	CHRDL1;ACVR2A		R-RNO-201443;R-RNO-202604;R-RNO-201453;R-RNO-201810;R-RNO-201475;R-RNO-201476;R-RNO-201457;R-RNO-201648;R-RNO-201821
R-HSA-1227986	Signaling by ERBB2	6	55	0.00454545	0.996988	0.999933	28	38	0.00392035	48887	Homo sapiens	GRB7;NRAS;UBB;ERBB3;MATK;FYN		R-HSA-1250195;R-HSA-8848005;R-HSA-6785636;R-HSA-1358801;R-HSA-1250463;R-HSA-1250462;R-HSA-1306972;R-HSA-1918092;R-HSA-1358789;R-HSA-1250498;R-HSA-1918095;R-HSA-1358790;R-HSA-6785648;R-HSA-1963589;R-HSA-1358797;R-HSA-1306953;R-HSA-1247497;R-HSA-1358798;R-HSA-1358792;R-HSA-1250189;R-HSA-1963586;R-HSA-1358795;R-HSA-1963581;R-HSA-1963582;R-HSA-1250486;R-HSA-1963578;R-HSA-1963563;R-HSA-8847995
R-MMU-76071	RNA Polymerase III Transcription Initiation From Type 3 Promoter	2	28	0.00244862	0.997029	0.999989	1	3	0.00043054	48892	Mus musculus	LOC100862456;POLR3F;POLR2K		R-MMU-83803
R-MMU-76066	RNA Polymerase III Transcription Initiation From Type 2 Promoter	2	28	0.00244862	0.997029	0.999989	1	3	0.00043054	48892	Mus musculus	LOC100862456;POLR3F;POLR2K		R-MMU-83805
R-DRE-389356	CD28 co-stimulation	3	39	0.00303644	0.997101	1	1	8	0.00146978	68323	Danio rerio	MLST8;THEM4		R-DRE-198640
R-DRE-388841	Costimulation by the CD28 family	3	39	0.00303644	0.997101	1	1	8	0.00146978	68323	Danio rerio	MLST8;THEM4		R-DRE-198640
R-SSC-901032	ER Quality Control Compartment (ERQC)	1	18	0.00178678	0.997119	0.999979	4	6	0.00103502	49633	Sus scrofa	EDEM2		R-SSC-901039;R-SSC-901074;R-SSC-901024;R-SSC-901036
R-SSC-2173791	TGF-beta receptor signaling in EMT (epithelial to mesenchymal transition)	1	18	0.00178678	0.997119	0.999979	2	3	0.000517509	49633	Sus scrofa	UBB		R-SSC-2160931;R-SSC-2160935
R-SSC-209543	p75NTR recruits signalling complexes	1	18	0.00178678	0.997119	0.999979	1	7	0.00120752	49633	Sus scrofa	UBB		R-SSC-209566
R-XTR-901032	ER Quality Control Compartment (ERQC)	5	37	0.00408163	0.997138	1	6	8	0.00143937	205621	Xenopus tropicalis	UBB;EDEM2;SYVN1;CHMP3		R-XTR-901036;R-XTR-901024;R-XTR-1022127;R-XTR-8867288;R-XTR-901074;R-XTR-901039
R-DRE-2179392	EGFR Transactivation by Gastrin	1	23	0.00179072	0.997156	1	1	3	0.000551167	68323	Danio rerio	NRAS		R-DRE-2179407
R-GGA-6803529	FGFR2 alternative splicing	1	14	0.00179718	0.997216	0.999976	1	1	0.000190006	49591	Gallus gallus	POLR2K		R-GGA-6803523
R-GGA-180024	DARPP-32 events	1	14	0.00179718	0.997216	0.999976	3	5	0.000950029	49591	Gallus gallus	PPP1R1B		R-GGA-180047;R-GGA-177275;R-GGA-177284
R-GGA-1502540	Signaling by Activin	1	14	0.00179718	0.997216	0.999976	3	5	0.000950029	49591	Gallus gallus	ACVR2A		R-GGA-1181149;R-GGA-1181153;R-GGA-1549526
R-GGA-2173793	Transcriptional activity of SMAD2/SMAD3:SMAD4 heterotrimer	1	14	0.00179718	0.997216	0.999976	2	5	0.000950029	49591	Gallus gallus	UBB		R-GGA-2186780;R-GGA-2186767
R-GGA-71032	Propionyl-CoA catabolism	1	14	0.00179718	0.997216	0.999976	1	3	0.000570017	49591	Gallus gallus	PCCB		R-GGA-71031
R-GGA-5357956	TNFR1-induced NFkappaB signaling pathway	1	14	0.00179718	0.997216	0.999976	1	3	0.000570017	49591	Gallus gallus	UBB		R-GGA-5357757
R-GGA-6811436	COPI-independent Golgi-to-ER retrograde traffic	1	14	0.00179718	0.997216	0.999976	1	4	0.000760023	49591	Gallus gallus	PLA2G4A		R-GGA-8848484
R-GGA-2179392	EGFR Transactivation by Gastrin	1	14	0.00179718	0.997216	0.999976	1	5	0.000950029	49591	Gallus gallus	NRAS		R-GGA-2179407
R-GGA-69273	Cyclin A/B1 associated events during G2/M transition	1	14	0.00179718	0.997216	0.999976	1	6	0.00114003	49591	Gallus gallus	CCNH		R-GGA-170087
R-BTA-5654704	SHC-mediated cascade:FGFR3	2	24	0.00247678	0.997263	0.999987	4	4	0.000620829	48898	Bos taurus	NRAS;FGF9		R-BTA-5654646;R-BTA-5654625;R-BTA-5654647;R-BTA-5654634
R-BTA-5357956	TNFR1-induced NFkappaB signaling pathway	2	24	0.00247678	0.997263	0.999987	2	5	0.000776036	48898	Bos taurus	UBB;IKBKG		R-BTA-5357757;R-BTA-5357776
R-HSA-167287	HIV elongation arrest and recovery	3	37	0.00305785	0.997263	0.999933	3	3	0.000309502	48887	Homo sapiens	TCEB3;TCEA1;POLR2K		R-HSA-167284;R-HSA-167288;R-HSA-167481
R-HSA-167290	Pausing and recovery of HIV elongation	3	37	0.00305785	0.997263	0.999933	2	2	0.000206334	48887	Homo sapiens	TCEB3;TCEA1;POLR2K		R-HSA-167282;R-HSA-167292
R-HSA-936440	Negative regulators of RIG-I/MDA5 signaling	3	37	0.00305785	0.997263	0.999933	5	13	0.00134117	48887	Homo sapiens	ITCH;UBB;ATG12		R-HSA-990526;R-HSA-936381;R-HSA-936378;R-HSA-936475;R-HSA-936390
R-GGA-982772	Growth hormone receptor signaling	4	28	0.00359435	0.99727	0.999976	1	15	0.00285009	49591	Gallus gallus	PRLR		R-GGA-982810
R-HSA-5576893	Phase 2 - plateau phase	2	30	0.00247934	0.997284	0.999933	2	2	0.000206334	48887	Homo sapiens	CACNB4;KCNE3		R-HSA-5577213;R-HSA-5577050
R-HSA-3295583	TRP channels	2	30	0.00247934	0.997284	0.999933	2	2	0.000206334	48887	Homo sapiens	RIPK3;TRPM5		R-HSA-3295579;R-HSA-3295580
R-HSA-5357956	TNFR1-induced NFkappaB signaling pathway	2	30	0.00247934	0.997284	0.999933	2	5	0.000515836	48887	Homo sapiens	UBB;IKBKG		R-HSA-5357776;R-HSA-5357757
R-HSA-5673000	RAF activation	2	30	0.00247934	0.997284	0.999933	3	10	0.00103167	48887	Homo sapiens	NRAS;MAP2K1		R-HSA-5672950;R-HSA-5672966;R-HSA-5672969
R-SSC-179409	APC-Cdc20 mediated degradation of Nek2A	2	25	0.00248164	0.997302	0.999979	3	3	0.000517509	49633	Sus scrofa	UBB;UBE2E1		R-SSC-179421;R-SSC-179410;R-SSC-179417
R-RNO-389359	CD28 dependent Vav1 pathway	1	20	0.00180979	0.997329	0.999995	5	6	0.00091227	48895	Rattus norvegicus	FYN		R-RNO-389350;R-RNO-388814;R-RNO-389352;R-RNO-389354;R-RNO-389348
R-RNO-1433559	Regulation of KIT signaling	1	20	0.00180979	0.997329	0.999995	2	5	0.000760225	48895	Rattus norvegicus	FYN		R-RNO-1433506;R-RNO-205244
R-RNO-112409	RAF-independent MAPK1/3 activation	1	20	0.00180979	0.997329	0.999995	4	12	0.00182454	48895	Rattus norvegicus	MAP2K1		R-RNO-112342;R-RNO-109857;R-RNO-109863;R-RNO-109860
R-RNO-70350	Fructose catabolism	1	20	0.00180979	0.997329	0.999995	1	5	0.000760225	48895	Rattus norvegicus	ALDH1A1		R-RNO-6813749
R-RNO-3134963	DEx/H-box helicases activate type I IFN and inflammatory cytokines production	1	20	0.00180979	0.997329	0.999995	1	5	0.000760225	48895	Rattus norvegicus	APP		R-RNO-168166
R-RNO-73772	RNA Polymerase I Promoter Escape	3	34	0.00307664	0.997398	0.999995	1	1	0.000152045	48895	Rattus norvegicus	CCNH;POLR1E;POLR2K		R-RNO-73769
R-RNO-3371571	HSF1-dependent transactivation	3	34	0.00307664	0.997398	0.999995	4	7	0.00106432	48895	Rattus norvegicus	DNAJB1;MLST8		R-RNO-5082384;R-RNO-5082356;R-RNO-5082405;R-RNO-3371554
R-HSA-430039	mRNA decay by 5' to 3' exoribonuclease	1	22	0.00181818	0.997401	0.999933	3	3	0.000309502	48887	Homo sapiens	LSM1		R-HSA-429860;R-HSA-429845;R-HSA-429978
R-HSA-3134975	Regulation of innate immune responses to cytosolic DNA	1	22	0.00181818	0.997401	0.999933	3	7	0.000722171	48887	Homo sapiens	UBB		R-HSA-3134804;R-HSA-3249386;R-HSA-3134946
R-HSA-2028269	Signaling by Hippo	1	22	0.00181818	0.997401	0.999933	9	30	0.00309502	48887	Homo sapiens	LATS2		R-HSA-2038398;R-HSA-2028589;R-HSA-2028555;R-HSA-2059926;R-HSA-2028679;R-HSA-2028583;R-HSA-2028661;R-HSA-2028626;R-HSA-2028673
R-HSA-1963642	PI3K events in ERBB2 signaling	1	22	0.00181818	0.997401	0.999933	2	7	0.000722171	48887	Homo sapiens	ERBB3		R-HSA-1250462;R-HSA-1250189
R-HSA-936964	Activation of IRF3/IRF7 mediated by TBK1/IKK epsilon	1	22	0.00181818	0.997401	0.999933	2	9	0.000928505	48887	Homo sapiens	UBB		R-HSA-5362500;R-HSA-2213017
R-HSA-164938	Nef-mediates down modulation of cell surface receptors by recruiting them to clathrin adapters	1	22	0.00181818	0.997401	0.999933	3	15	0.00154751	48887	Homo sapiens	AP1M1		R-HSA-182279;R-HSA-182263;R-HSA-182286
R-HSA-2979096	NOTCH2 Activation and Transmission of Signal to the Nucleus	1	22	0.00181818	0.997401	0.999933	2	11	0.00113484	48887	Homo sapiens	UBB		R-HSA-2172172;R-HSA-157629
R-HSA-2022857	Keratan sulfate degradation	1	22	0.00181818	0.997401	0.999933	1	6	0.000619003	48887	Homo sapiens	HEXB		R-HSA-1638053
R-HSA-3229121	Glycogen storage diseases	1	22	0.00181818	0.997401	0.999933	1	11	0.00113484	48887	Homo sapiens	UBB		R-HSA-3797226
R-TGU-2142845	Hyaluronan metabolism	3	23	0.00308518	0.997457	1	4	8	0.00168244	879693	Taeniopygia guttata	HEXB;ABCC5;GUSB		R-TGU-2162226;R-TGU-2162227;R-TGU-2142859;R-TGU-2162225
R-TGU-3214847	HATs acetylate histones	3	23	0.00308518	0.997457	1	3	6	0.00126183	879693	Taeniopygia guttata	JADE1;KAT7;HIST1H4D		R-TGU-3662318;R-TGU-3318413;R-TGU-3318415
R-HSA-211733	Regulation of activated PAK-2p34 by proteasome mediated degradation	5	50	0.00413223	0.997464	0.999933	2	2	0.000206334	48887	Homo sapiens	PSMC6;UBB;PSMB8;PSMB10;PSMB9		R-HSA-211715;R-HSA-211734
R-HSA-73762	RNA Polymerase I Transcription Initiation	5	50	0.00413223	0.997464	0.999933	4	6	0.000619003	48887	Homo sapiens	KAT2A;CCNH;POLR1E;POLR2K		R-HSA-73865;R-HSA-73736;R-HSA-73757;R-HSA-73758
R-GGA-3928663	EPHA-mediated growth cone collapse	6	36	0.00462131	0.997466	0.999976	2	3	0.000570017	49591	Gallus gallus	FYN;EPHA1;EPHB2;NGEF		R-GGA-3928651;R-GGA-3928596
R-SSC-69229	Ubiquitin-dependent degradation of Cyclin D1	8	56	0.00555886	0.997478	0.999979	1	3	0.000517509	49633	Sus scrofa	PSMC6;UBB;PSMB8;PSMB9		R-SSC-75825
R-SSC-75815	Ubiquitin-dependent degradation of Cyclin D	8	56	0.00555886	0.997478	0.999979	1	3	0.000517509	49633	Sus scrofa	PSMC6;UBB;PSMB8;PSMB9		R-SSC-75825
R-XTR-2299718	Condensation of Prophase Chromosomes	3	28	0.0030888	0.997482	1	7	8	0.00143937	205621	Xenopus tropicalis	HIST1H4A;HIST1H4B;HIST1H4K;HIST1H4C		R-XTR-2288097;R-XTR-2294580;R-XTR-2301205;R-XTR-2172678;R-XTR-2245218;R-XTR-2294600;R-XTR-2294590
R-XTR-201451	Signaling by BMP	3	28	0.0030888	0.997482	1	9	15	0.00269881	205621	Xenopus tropicalis	CHRDL1;ACVR2A		R-XTR-201443;R-XTR-201476;R-XTR-201821;R-XTR-201475;R-XTR-201810;R-XTR-201648;R-XTR-202604;R-XTR-201457;R-XTR-201453
R-XTR-109606	Intrinsic Pathway for Apoptosis	3	28	0.0030888	0.997482	1	10	24	0.0043181	205621	Xenopus tropicalis	BCL2L11;YWHAQ;CYCS		R-XTR-508162;R-XTR-114254;R-XTR-114252;R-XTR-114261;R-XTR-139899;R-XTR-139919;R-XTR-114284;R-XTR-114259;R-XTR-508163;R-XTR-114256
R-BTA-901032	ER Quality Control Compartment (ERQC)	3	30	0.00309598	0.99753	0.999987	6	8	0.00124166	48898	Bos taurus	UBB;EDEM2;SYVN1		R-BTA-901036;R-BTA-1022127;R-BTA-901024;R-BTA-8867288;R-BTA-901074;R-BTA-901039
R-BTA-168638	NOD1/2 Signaling Pathway	3	30	0.00309598	0.99753	0.999987	8	16	0.00248332	48898	Bos taurus	ITCH;UBB;IKBKG		R-BTA-688136;R-BTA-741411;R-BTA-688137;R-BTA-622415;R-BTA-168184;R-BTA-688985;R-BTA-741386;R-BTA-706479
R-MMU-3214847	HATs acetylate histones	6	53	0.00463489	0.997543	0.999989	6	9	0.00129162	48892	Mus musculus	HIST1H4K;H3F3B;H3F3C;HIST1H4M;HIST1H4N;H3F3A;GM10257;JADE1;MSL1;HIST1H4A;HIST1H4B;HIST4H4;HIST2H4;GM12657;HIST1H4H;KAT7;HIST1H4I;HIST1H4J;HIST1H4C;HIST1H4D;OGT;HIST1H4F		R-MMU-3662318;R-MMU-3318415;R-MMU-3321805;R-MMU-3321883;R-MMU-4568768;R-MMU-3318413
R-MMU-430039	mRNA decay by 5' to 3' exoribonuclease	1	21	0.00183647	0.997552	0.999989	2	2	0.000287026	48892	Mus musculus	LSM1		R-MMU-429978;R-MMU-429860
R-MMU-176407	Conversion from APC/C:Cdc20 to APC/C:Cdh1 in late anaphase	1	21	0.00183647	0.997552	0.999989	2	3	0.00043054	48892	Mus musculus	UBE2E1		R-MMU-174224;R-MMU-174070
R-MMU-1660517	Synthesis of PIPs at the late endosome membrane	1	21	0.00183647	0.997552	0.999989	2	4	0.000574053	48892	Mus musculus	MTMR7		R-MMU-1675795;R-MMU-1676065
R-MMU-1483115	Hydrolysis of LPC	1	21	0.00183647	0.997552	0.999989	2	5	0.000717566	48892	Mus musculus	PLA2G4A		R-MMU-1482612;R-MMU-1482685
R-MMU-112409	RAF-independent MAPK1/3 activation	1	21	0.00183647	0.997552	0.999989	4	12	0.00172216	48892	Mus musculus	MAP2K1		R-MMU-109863;R-MMU-109857;R-MMU-109860;R-MMU-112342
R-MMU-964975	Vitamins B6 activation to pyridoxal phosphate	1	21	0.00183647	0.997552	0.999989	2	6	0.000861079	48892	Mus musculus	PNPO		R-MMU-965019;R-MMU-965079
R-MMU-5684264	MAP3K8 (TPL2)-dependent MAPK1/3 activation	1	21	0.00183647	0.997552	0.999989	2	7	0.00100459	48892	Mus musculus	IKBKG		R-MMU-5684267;R-MMU-5684275
R-MMU-6798163	Choline catabolism	1	21	0.00183647	0.997552	0.999989	1	6	0.000861079	48892	Mus musculus	SARDH		R-MMU-6797913
R-MMU-69618	Mitotic Spindle Checkpoint	1	21	0.00183647	0.997552	0.999989	1	6	0.000861079	48892	Mus musculus	UBE2E1		R-MMU-141423
R-MMU-2032785	YAP1- and WWTR1 (TAZ)-stimulated gene expression	1	21	0.00183647	0.997552	0.999989	1	7	0.00100459	48892	Mus musculus	RUNX2		R-MMU-2064924
R-XTR-168638	NOD1/2 Signaling Pathway	4	33	0.00364038	0.99757	1	7	12	0.00215905	205621	Xenopus tropicalis	ITCH;UBB;IKBKG		R-XTR-741386;R-XTR-622415;R-XTR-168184;R-XTR-706479;R-XTR-688985;R-XTR-741411;R-XTR-688137
R-XTR-1482839	Acyl chain remodelling of PE	4	33	0.00364038	0.99757	1	3	7	0.00125945	205621	Xenopus tropicalis	ABHD4;PLA2G4A		R-XTR-1482884;R-XTR-1482828;R-XTR-5694583
R-CFA-5689896	Ovarian tumor domain proteases	3	32	0.00311375	0.997646	0.999998	6	11	0.00178138	49646	Canis familiaris	UBB;IKBKG		R-CFA-5690870;R-CFA-5690856;R-CFA-5690827;R-CFA-8865182;R-CFA-688136;R-CFA-8869506
R-CFA-2173795	Downregulation of SMAD2/3:SMAD4 transcriptional activity	3	32	0.00311375	0.997646	0.999998	9	17	0.00275304	49646	Canis familiaris	PPM1A;UBB		R-CFA-2186767;R-CFA-2187388;R-CFA-870437;R-CFA-870449;R-CFA-209055;R-CFA-2176503;R-CFA-870479;R-CFA-2176502;R-CFA-870477
R-CFA-71384	Ethanol oxidation	3	32	0.00311375	0.997646	0.999998	1	7	0.0011336	49646	Canis familiaris	ALDH1A1		R-CFA-71691
R-CFA-190375	FGFR2c ligand binding and activation	1	19	0.00184879	0.997649	0.999998	2	2	0.000323887	49646	Canis familiaris	FGF9		R-CFA-190413;R-CFA-190258
R-CFA-6785631	ERBB2 Regulates Cell Motility	1	19	0.00184879	0.997649	0.999998	2	2	0.000323887	49646	Canis familiaris	ERBB3		R-CFA-6785636;R-CFA-6785648
R-CFA-110312	Translesion synthesis by REV1	1	19	0.00184879	0.997649	0.999998	4	5	0.000809717	49646	Canis familiaris	UBB		R-CFA-110307;R-CFA-110311;R-CFA-110308;R-CFA-5652151
R-CFA-190322	FGFR4 ligand binding and activation	1	19	0.00184879	0.997649	0.999998	2	4	0.000647773	49646	Canis familiaris	FGF9		R-CFA-190265;R-CFA-190326
R-CFA-936440	Negative regulators of RIG-I/MDA5 signaling	1	19	0.00184879	0.997649	0.999998	1	5	0.000809717	49646	Canis familiaris	UBB		R-CFA-936390
R-CFA-174048	APC/C:Cdc20 mediated degradation of Cyclin B	2	26	0.00252992	0.997657	0.999998	3	3	0.00048583	49646	Canis familiaris	UBB;UBE2E1		R-CFA-174227;R-CFA-174157;R-CFA-174120
R-MMU-1810476	RIP-mediated NFkB activation via ZBP1	2	29	0.00253607	0.997699	0.999989	2	2	0.000287026	48892	Mus musculus	APP;IKBKG		R-MMU-168140;R-MMU-168166
R-MMU-191859	snRNP Assembly	2	29	0.00253607	0.997699	0.999989	5	6	0.000861079	48892	Mus musculus	SNRPD2;WDR77		R-MMU-191784;R-MMU-191790;R-MMU-191786;R-MMU-191830;R-MMU-191763
R-MMU-194441	Metabolism of non-coding RNA	2	29	0.00253607	0.997699	0.999989	5	6	0.000861079	48892	Mus musculus	SNRPD2;WDR77		R-MMU-191784;R-MMU-191790;R-MMU-191786;R-MMU-191830;R-MMU-191763
R-XTR-399956	CRMPs in Sema3A signaling	2	23	0.00253723	0.997706	1	3	3	0.000539763	205621	Xenopus tropicalis	FES;FYN		R-XTR-399947;R-XTR-399951;R-XTR-399944
R-XTR-381119	Unfolded Protein Response (UPR)	2	23	0.00253723	0.997706	1	1	9	0.00161929	205621	Xenopus tropicalis	SEC61A1		R-XTR-5250579
R-BTA-5656121	Translesion synthesis by POLI	1	18	0.00185759	0.997716	0.999987	3	3	0.000465622	48898	Bos taurus	UBB		R-BTA-5656148;R-BTA-5656158;R-BTA-5656105
R-BTA-190239	FGFR3 ligand binding and activation	1	18	0.00185759	0.997716	0.999987	4	6	0.000931243	48898	Bos taurus	FGF9		R-BTA-190385;R-BTA-190388;R-BTA-190263;R-BTA-190261
R-BTA-190372	FGFR3c ligand binding and activation	1	18	0.00185759	0.997716	0.999987	2	4	0.000620829	48898	Bos taurus	FGF9		R-BTA-190388;R-BTA-190261
R-BTA-5675482	Regulation of necroptotic cell death	1	18	0.00185759	0.997716	0.999987	1	3	0.000465622	48898	Bos taurus	UBB		R-BTA-5675470
R-BTA-1482798	Acyl chain remodeling of CL	1	18	0.00185759	0.997716	0.999987	1	8	0.00124166	48898	Bos taurus	PLA2G4A		R-BTA-1482759
R-SSC-450294	MAP kinase activation in TLR cascade	11	70	0.00694858	0.997739	0.999979	3	22	0.00379507	49633	Sus scrofa	UBB;IKBKG;MAP2K7		R-SSC-450337;R-SSC-168162;R-SSC-450346
R-TGU-212300	PRC2 methylates histones and DNA	2	19	0.00254863	0.997782	1	4	4	0.00084122	879693	Taeniopygia guttata	H3F3A;HIST1H4D		R-TGU-212222;R-TGU-212252;R-TGU-212269;R-TGU-212263
R-TGU-4641263	Regulation of FZD by ubiquitination	2	19	0.00254863	0.997782	1	4	6	0.00126183	879693	Taeniopygia guttata	UBB;LRP6		R-TGU-4641236;R-TGU-4641253;R-TGU-4641249;R-TGU-4641246
R-TGU-2160916	Hyaluronan uptake and degradation	2	19	0.00254863	0.997782	1	3	6	0.00126183	879693	Taeniopygia guttata	HEXB;GUSB		R-TGU-2162226;R-TGU-2162227;R-TGU-2162225
R-CFA-73779	RNA Polymerase II Transcription Pre-Initiation And Promoter Opening	7	53	0.00515715	0.99779	0.999998	5	5	0.000809717	49646	Canis familiaris	GTF2A1;CCNH;GTF2B;TAF10;POLR2K		R-CFA-109636;R-CFA-109637;R-CFA-75095;R-CFA-109638;R-CFA-109639
R-DRE-112409	RAF-independent MAPK1/3 activation	1	24	0.00186858	0.997797	1	4	12	0.00220467	68323	Danio rerio	MAP2K1		R-DRE-109863;R-DRE-109860;R-DRE-109857;R-DRE-112342
R-HSA-1368082	RORA activates gene expression	3	38	0.0031405	0.99781	0.999933	6	10	0.00103167	48887	Homo sapiens	MED1;NRIP1;PPARA		R-HSA-400342;R-HSA-1368087;R-HSA-1368065;R-HSA-1801587;R-HSA-549475;R-HSA-5663273
R-XTR-202433	Generation of second messenger molecules	1	17	0.00187534	0.997845	1	4	6	0.00107953	205621	Xenopus tropicalis	LCP2		R-XTR-430190;R-XTR-430183;R-XTR-430180;R-XTR-202248
R-XTR-3371568	Attenuation phase	1	17	0.00187534	0.997845	1	2	4	0.000719683	205621	Xenopus tropicalis	DNAJB1		R-XTR-5082384;R-XTR-3371554
R-XTR-196791	Vitamin D (calciferol) metabolism	1	17	0.00187534	0.997845	1	4	10	0.00179921	205621	Xenopus tropicalis	CUBN		R-XTR-350186;R-XTR-350168;R-XTR-209760;R-XTR-350158
R-XTR-1963642	PI3K events in ERBB2 signaling	1	17	0.00187534	0.997845	1	2	7	0.00125945	205621	Xenopus tropicalis	ERBB3		R-XTR-1250189;R-XTR-1250462
R-XTR-209560	NF-kB is activated and signals survival	1	17	0.00187534	0.997845	1	1	4	0.000719683	205621	Xenopus tropicalis	UBB		R-XTR-209536
R-XTR-982772	Growth hormone receptor signaling	1	17	0.00187534	0.997845	1	1	15	0.00269881	205621	Xenopus tropicalis	PRLR		R-XTR-982810
R-MMU-389356	CD28 co-stimulation	3	36	0.00314823	0.997855	0.999989	10	19	0.00272675	48892	Mus musculus	MLST8;THEM4;FYN		R-MMU-198640;R-MMU-389158;R-MMU-389381;R-MMU-388831;R-MMU-389348;R-MMU-388832;R-MMU-389354;R-MMU-388814;R-MMU-389352;R-MMU-389350
R-TGU-5696394	DNA Damage Recognition in GG-NER	1	14	0.00187793	0.997863	1	3	3	0.000630915	879693	Taeniopygia guttata	UBB		R-TGU-5696655;R-TGU-6782943;R-TGU-5696664
R-TGU-174362	Transport and synthesis of PAPS	1	14	0.00187793	0.997863	1	2	4	0.00084122	879693	Taeniopygia guttata	PAPSS1		R-TGU-174389;R-TGU-174392
R-TGU-1963640	GRB2 events in ERBB2 signaling	1	14	0.00187793	0.997863	1	1	2	0.00042061	879693	Taeniopygia guttata	NRAS		R-TGU-1306972
R-HSA-1971475	A tetrasaccharide linker sequence is required for GAG synthesis	2	31	0.00256198	0.997867	0.999933	4	4	0.000412669	48887	Homo sapiens	GPC4;GPC6		R-HSA-1889981;R-HSA-1889978;R-HSA-1878002;R-HSA-1889955
R-HSA-191859	snRNP Assembly	2	31	0.00256198	0.997867	0.999933	5	6	0.000619003	48887	Homo sapiens	SNRPD2;WDR77		R-HSA-191763;R-HSA-191830;R-HSA-191786;R-HSA-191784;R-HSA-191790
R-HSA-194441	Metabolism of non-coding RNA	2	31	0.00256198	0.997867	0.999933	5	6	0.000619003	48887	Homo sapiens	SNRPD2;WDR77		R-HSA-191763;R-HSA-191830;R-HSA-191786;R-HSA-191784;R-HSA-191790
R-HSA-2122948	Activated NOTCH1 Transmits Signal to the Nucleus	2	31	0.00256198	0.997867	0.999933	7	21	0.00216651	48887	Homo sapiens	ITCH;UBB		R-HSA-157632;R-HSA-1980125;R-HSA-1980074;R-HSA-1912357;R-HSA-1980118;R-HSA-1980128;R-HSA-1912386
R-HSA-3296469	Defects in cobalamin (B12) metabolism	2	31	0.00256198	0.997867	0.999933	4	16	0.00165068	48887	Homo sapiens	CUBN;TCN2		R-HSA-3325546;R-HSA-3299657;R-HSA-3296462;R-HSA-3296477
R-GGA-174154	APC/C:Cdc20 mediated degradation of Securin	2	20	0.00256739	0.9979	0.999976	2	2	0.000380011	49591	Gallus gallus	UBB;UBE2E1		R-GGA-174121;R-GGA-174144
R-RNO-109606	Intrinsic Pathway for Apoptosis	6	52	0.00470546	0.997911	0.999995	12	32	0.00486544	48895	Rattus norvegicus	CASP9;BCL2L11;YWHAQ;CYCS		R-RNO-114256;R-RNO-139918;R-RNO-114254;R-RNO-139906;R-RNO-114261;R-RNO-508163;R-RNO-508162;R-RNO-139899;R-RNO-114252;R-RNO-114259;R-RNO-139919;R-RNO-114284
R-SSC-202424	Downstream TCR signaling	10	66	0.00655152	0.997919	0.999979	3	13	0.00224254	49633	Sus scrofa	UBB;IKBKG		R-SSC-202534;R-SSC-202453;R-SSC-202500
R-SSC-110056	MAPK3 (ERK1) activation	1	19	0.00188604	0.997919	0.999979	4	4	0.000690012	49633	Sus scrofa	MAP2K1		R-SSC-109863;R-SSC-109860;R-SSC-109857;R-SSC-112342
R-SSC-1445148	Translocation of GLUT4 to the plasma membrane	1	19	0.00188604	0.997919	0.999979	2	4	0.000690012	49633	Sus scrofa	YWHAQ		R-SSC-1445149;R-SSC-1454689
R-SSC-432142	Platelet sensitization by LDL	1	19	0.00188604	0.997919	0.999979	1	4	0.000690012	49633	Sus scrofa	PLA2G4A		R-SSC-428961
R-SSC-71288	Creatine metabolism	1	19	0.00188604	0.997919	0.999979	1	5	0.000862515	49633	Sus scrofa	GATM		R-SSC-71275
R-SSC-5223345	Miscellaneous transport and binding events	1	19	0.00188604	0.997919	0.999979	1	8	0.00138002	49633	Sus scrofa	CTNS		R-SSC-5340130
R-HSA-76042	RNA Polymerase II Transcription Initiation And Promoter Clearance	5	51	0.00421488	0.99792	0.999933	9	9	0.000928505	48887	Homo sapiens	GTF2A1;CCNH;GTF2B;TAF10;POLR2K		R-HSA-75873;R-HSA-76576;R-HSA-111264;R-HSA-75861;R-HSA-75864;R-HSA-75866;R-HSA-75850;R-HSA-75949;R-HSA-75869
R-HSA-169911	Regulation of Apoptosis	5	51	0.00421488	0.99792	0.999933	2	4	0.000412669	48887	Homo sapiens	PSMC6;UBB;PSMB8;PSMB10;PSMB9		R-HSA-211715;R-HSA-211734
R-HSA-193648	NRAGE signals death through JNK	5	51	0.00421488	0.99792	0.999933	2	7	0.000722171	48887	Homo sapiens	BCL2L11;ARHGEF16;ARHGEF2;ARHGEF7;NGEF		R-HSA-205075;R-HSA-205039
R-HSA-4641257	Degradation of AXIN	6	57	0.00471074	0.997936	0.999933	5	8	0.000825338	48887	Homo sapiens	RNF146;PSMC6;UBB;PSMB8;PSMB10;PSMB9		R-HSA-3640861;R-HSA-3640844;R-HSA-3640874;R-HSA-4641256;R-HSA-4641129
R-RNO-73863	RNA Polymerase I Transcription Termination	3	35	0.00316713	0.997962	0.999995	1	1	0.000152045	48895	Rattus norvegicus	CCNH;POLR1E;POLR2K		R-RNO-74993
R-MMU-5654699	SHC-mediated cascade:FGFR2	6	54	0.00472234	0.99799	0.999989	4	4	0.000574053	48892	Mus musculus	NRAS;FGF9		R-MMU-5654404;R-MMU-5654406;R-MMU-5654407;R-MMU-5654402
R-BTA-2871809	FCERI mediated Ca+2 mobilization	5	41	0.00423117	0.998	0.999987	6	7	0.00108645	48898	Bos taurus	PPP3CA;PPP3R1;TEC;NFATC3;LCP2		R-BTA-2730849;R-BTA-2730872;R-BTA-2730858;R-BTA-2730847;R-BTA-2730867;R-BTA-2730833
R-BTA-6783310	Fanconi Anemia Pathway	5	41	0.00423117	0.998	0.999987	9	11	0.00170728	48898	Bos taurus	MUS81;UBB;STRA13		R-BTA-6788392;R-BTA-6788385;R-BTA-6785361;R-BTA-6785342;R-BTA-6785986;R-BTA-6785732;R-BTA-6786155;R-BTA-6786171;R-BTA-6786166
R-SSC-400206	Regulation of lipid metabolism by Peroxisome proliferator-activated receptor alpha (PPARalpha)	3	32	0.00317649	0.998013	0.999979	1	1	0.000172503	49633	Sus scrofa	MED1;SIN3A;PPARA		R-SSC-400143
R-SSC-69231	Cyclin D associated events in G1	3	32	0.00317649	0.998013	0.999979	4	9	0.00155253	49633	Sus scrofa	RBL2;UBB;CCNH		R-SSC-1363328;R-SSC-1363331;R-SSC-1226094;R-SSC-69223
R-SSC-69236	G1 Phase	3	32	0.00317649	0.998013	0.999979	4	9	0.00155253	49633	Sus scrofa	RBL2;UBB;CCNH		R-SSC-1363328;R-SSC-1363331;R-SSC-1226094;R-SSC-69223
R-RNO-176412	Phosphorylation of the APC/C	1	21	0.00190028	0.998014	0.999995	2	2	0.00030409	48895	Rattus norvegicus	UBE2E1		R-RNO-174132;R-RNO-174119
R-RNO-1445148	Translocation of GLUT4 to the plasma membrane	1	21	0.00190028	0.998014	0.999995	2	5	0.000760225	48895	Rattus norvegicus	YWHAQ		R-RNO-1445149;R-RNO-1454689
R-RNO-171007	p38MAPK events	1	21	0.00190028	0.998014	0.999995	1	5	0.000760225	48895	Rattus norvegicus	NRAS		R-RNO-170986
R-RNO-2022857	Keratan sulfate degradation	1	21	0.00190028	0.998014	0.999995	1	5	0.000760225	48895	Rattus norvegicus	HEXB		R-RNO-1638053
R-HSA-432142	Platelet sensitization by LDL	1	23	0.00190083	0.998018	0.999933	1	8	0.000825338	48887	Homo sapiens	PLA2G4A		R-HSA-428961
R-HSA-1912420	Pre-NOTCH Processing in Golgi	1	23	0.00190083	0.998018	0.999933	1	8	0.000825338	48887	Homo sapiens	ATP2A3		R-HSA-1912374
R-HSA-6804760	Regulation of TP53 Activity through Methylation	1	23	0.00190083	0.998018	0.999933	1	12	0.00123801	48887	Homo sapiens	UBB		R-HSA-6804253
R-HSA-162594	Early Phase of HIV Life Cycle	1	23	0.00190083	0.998018	0.999933	1	37	0.00381719	48887	Homo sapiens	KPNA1		R-HSA-162590
R-DRE-418359	Reduction of cytosolic Ca++ levels	3	41	0.00319215	0.998096	1	2	3	0.000551167	68323	Danio rerio	SLC8A3;ATP2A3		R-DRE-418365;R-DRE-425661
R-SSC-4641257	Degradation of AXIN	9	62	0.00615446	0.998123	0.999979	5	8	0.00138002	49633	Sus scrofa	RNF146;PSMC6;UBB;PSMB8;PSMB9		R-SSC-4641129;R-SSC-4641256;R-SSC-3640874;R-SSC-3640861;R-SSC-3640844
R-MMU-2028269	Signaling by Hippo	1	22	0.00192392	0.998162	0.999989	9	30	0.0043054	48892	Mus musculus	LATS2		R-MMU-2028583;R-MMU-2059926;R-MMU-2028589;R-MMU-2028661;R-MMU-2028626;R-MMU-2028673;R-MMU-2028555;R-MMU-2038398;R-MMU-2028679
R-MMU-1963642	PI3K events in ERBB2 signaling	1	22	0.00192392	0.998162	0.999989	2	7	0.00100459	48892	Mus musculus	ERBB3		R-MMU-1250189;R-MMU-1250462
R-MMU-425561	Sodium/Calcium exchangers	1	22	0.00192392	0.998162	0.999989	1	4	0.000574053	48892	Mus musculus	SLC8A3		R-MMU-425661
R-MMU-392518	Signal amplification	1	22	0.00192392	0.998162	0.999989	1	16	0.00229621	48892	Mus musculus	PLA2G4A		R-MMU-428961
R-XTR-73863	RNA Polymerase I Transcription Termination	4	34	0.00375069	0.998163	1	1	1	0.000179921	205621	Xenopus tropicalis	CCNH;POLR1E;POLR2K		R-XTR-74993
R-XTR-73772	RNA Polymerase I Promoter Escape	4	34	0.00375069	0.998163	1	1	1	0.000179921	205621	Xenopus tropicalis	CCNH;POLR1E;POLR2K		R-XTR-73769
R-GGA-430039	mRNA decay by 5' to 3' exoribonuclease	1	15	0.00192555	0.998172	0.999976	2	2	0.000380011	49591	Gallus gallus	LSM1		R-GGA-429860;R-GGA-429978
R-GGA-1227882	TRAF mediated activation of IRF	1	15	0.00192555	0.998172	0.999976	5	8	0.00152005	49591	Gallus gallus	UBB		R-GGA-1227863;R-GGA-1227893;R-GGA-1227867;R-GGA-1227881;R-GGA-1227885
R-GGA-1963640	GRB2 events in ERBB2 signaling	1	15	0.00192555	0.998172	0.999976	1	2	0.000380011	49591	Gallus gallus	NRAS		R-GGA-1306972
R-GGA-196791	Vitamin D (calciferol) metabolism	1	15	0.00192555	0.998172	0.999976	4	9	0.00171005	49591	Gallus gallus	CUBN		R-GGA-350168;R-GGA-350186;R-GGA-350158;R-GGA-209760
R-SSC-202433	Generation of second messenger molecules	5	43	0.00426841	0.998172	0.999979	9	15	0.00258755	49633	Sus scrofa	LCP2;FYB		R-SSC-202216;R-SSC-202248;R-SSC-213407;R-SSC-202375;R-SSC-202241;R-SSC-430135;R-SSC-430190;R-SSC-430183;R-SSC-202331
R-CFA-77075	RNA Pol II CTD phosphorylation and interaction with CE	3	33	0.00321105	0.998191	0.999998	5	5	0.000809717	49646	Canis familiaris	CCNH;POLR2K		R-CFA-77069;R-CFA-77068;R-CFA-77073;R-CFA-77071;R-CFA-113430
R-CFA-76066	RNA Polymerase III Transcription Initiation From Type 2 Promoter	3	33	0.00321105	0.998191	0.999998	1	3	0.00048583	49646	Canis familiaris	POLR3F;POLR2K		R-CFA-83805
R-CFA-5365859	RA biosynthesis pathway	3	33	0.00321105	0.998191	0.999998	1	7	0.0011336	49646	Canis familiaris	ALDH1A1		R-CFA-5362522
R-MMU-373752	Netrin-1 signaling	2	30	0.00262352	0.998219	0.999989	8	22	0.00315729	48892	Mus musculus	SIAH2;FYN		R-MMU-373716;R-MMU-374701;R-MMU-418850;R-MMU-418868;R-MMU-418858;R-MMU-418856;R-MMU-374667;R-MMU-418874
R-MMU-76061	RNA Polymerase III Transcription Initiation From Type 1 Promoter	2	30	0.00262352	0.998219	0.999989	1	4	0.000574053	48892	Mus musculus	LOC100862456;POLR3F;POLR2K		R-MMU-76056
R-RNO-5654688	SHC-mediated cascade:FGFR1	2	29	0.0026242	0.998223	0.999995	4	4	0.00060818	48895	Rattus norvegicus	NRAS;FGF9		R-RNO-5654582;R-RNO-5654600;R-RNO-5654573;R-RNO-5654597
R-CFA-3214858	RMTs methylate histone arginines	5	44	0.00428141	0.998229	0.999998	8	11	0.00178138	49646	Canis familiaris	PBRM1;HIST1H4B;HIST1H4C;WDR77		R-CFA-5205861;R-CFA-3215385;R-CFA-3215448;R-CFA-5205798;R-CFA-5212679;R-CFA-3215406;R-CFA-5661126;R-CFA-3215426
R-HSA-3928663	EPHA-mediated growth cone collapse	3	39	0.00322314	0.998249	0.999933	3	5	0.000515836	48887	Homo sapiens	FYN;EPHA1;NGEF		R-HSA-3928651;R-HSA-3928602;R-HSA-3928648
R-HSA-389356	CD28 co-stimulation	3	39	0.00322314	0.998249	0.999933	10	19	0.00196018	48887	Homo sapiens	MLST8;THEM4;FYN		R-HSA-389381;R-HSA-389348;R-HSA-389158;R-HSA-389350;R-HSA-198640;R-HSA-388832;R-HSA-388831;R-HSA-388814;R-HSA-389352;R-HSA-389354
R-CFA-5656121	Translesion synthesis by POLI	1	20	0.00194609	0.998291	0.999998	3	3	0.00048583	49646	Canis familiaris	UBB		R-CFA-5656105;R-CFA-5656148;R-CFA-5656158
R-CFA-4641262	Disassembly of the destruction complex and recruitment of AXIN to the membrane	1	20	0.00194609	0.998291	0.999998	3	3	0.00048583	49646	Canis familiaris	LRP6		R-CFA-5368596;R-CFA-1504186;R-CFA-201677
R-CFA-5625886	Activated PKN1 stimulates transcription of AR (androgen receptor) regulated genes KLK2 and KLK3	1	20	0.00194609	0.998291	0.999998	7	10	0.00161943	49646	Canis familiaris	HIST1H4B;HIST1H4C		R-CFA-5625797;R-CFA-5625774;R-CFA-5625870;R-CFA-5625849;R-CFA-5625848;R-CFA-5625784;R-CFA-5625796
R-CFA-190239	FGFR3 ligand binding and activation	1	20	0.00194609	0.998291	0.999998	4	6	0.00097166	49646	Canis familiaris	FGF9		R-CFA-190263;R-CFA-190388;R-CFA-190385;R-CFA-190261
R-CFA-190372	FGFR3c ligand binding and activation	1	20	0.00194609	0.998291	0.999998	2	4	0.000647773	49646	Canis familiaris	FGF9		R-CFA-190388;R-CFA-190261
R-CFA-211935	Fatty acids	1	20	0.00194609	0.998291	0.999998	1	3	0.00048583	49646	Canis familiaris	CYP4B1		R-CFA-211924
R-CFA-196780	Biotin transport and metabolism	1	20	0.00194609	0.998291	0.999998	2	9	0.00145749	49646	Canis familiaris	PCCB		R-CFA-2993447;R-CFA-3323111
R-CFA-1482798	Acyl chain remodeling of CL	1	20	0.00194609	0.998291	0.999998	1	8	0.00129555	49646	Canis familiaris	PLA2G4A		R-CFA-1482759
R-CFA-982772	Growth hormone receptor signaling	1	20	0.00194609	0.998291	0.999998	1	15	0.00242915	49646	Canis familiaris	PRLR		R-CFA-982810
R-DRE-5213460	RIPK1-mediated regulated necrosis	1	25	0.00194643	0.998293	1	4	7	0.00128606	68323	Danio rerio	RIPK3		R-DRE-5218905;R-DRE-5213464;R-DRE-5213462;R-DRE-5213466
R-DRE-5218859	Regulated Necrosis	1	25	0.00194643	0.998293	1	4	7	0.00128606	68323	Danio rerio	RIPK3		R-DRE-5218905;R-DRE-5213464;R-DRE-5213462;R-DRE-5213466
R-RNO-76042	RNA Polymerase II Transcription Initiation And Promoter Clearance	6	53	0.00479595	0.998305	0.999995	9	9	0.00136841	48895	Rattus norvegicus	GTF2A1;CCNH;GTF2B;TAF10;POLR2K		R-RNO-75869;R-RNO-111264;R-RNO-75949;R-RNO-75864;R-RNO-75866;R-RNO-75873;R-RNO-75850;R-RNO-75861;R-RNO-76576
R-XTR-5625740	RHO GTPases activate PKNs	5	39	0.00430226	0.998316	1	8	17	0.00305865	205621	Xenopus tropicalis	HIST1H4A;HIST1H4B;HIST1H4K;H3F3B;YWHAQ;H3F3A;HIST1H4C		R-XTR-75016;R-XTR-5625784;R-XTR-5625797;R-XTR-5625849;R-XTR-5625848;R-XTR-5625774;R-XTR-5625796;R-XTR-5625870
R-HSA-917729	Endosomal Sorting Complex Required For Transport (ESCRT)	2	32	0.00264463	0.998326	0.999933	4	4	0.000412669	48887	Homo sapiens	UBB;CHMP3		R-HSA-917693;R-HSA-917700;R-HSA-917730;R-HSA-917696
R-HSA-5674400	Constitutive Signaling by AKT1 E17K in Cancer	2	32	0.00264463	0.998326	0.999933	2	18	0.00185701	48887	Homo sapiens	CASP9;MLST8		R-HSA-2243938;R-HSA-2399985
R-DRE-113510	E2F mediated regulation of DNA replication	2	34	0.00264715	0.998339	1	1	3	0.000551167	68323	Danio rerio	CDT1		R-DRE-539107
R-XTR-917729	Endosomal Sorting Complex Required For Transport (ESCRT)	2	24	0.00264755	0.99834	1	2	2	0.000359842	205621	Xenopus tropicalis	UBB;CHMP3		R-XTR-917693;R-XTR-917700
R-XTR-5357905	Regulation of TNFR1 signaling	2	24	0.00264755	0.99834	1	3	7	0.00125945	205621	Xenopus tropicalis	UBB;IKBKG		R-XTR-5357845;R-XTR-5357831;R-XTR-5626962
R-SSC-69017	CDK-mediated phosphorylation and removal of Cdc6	8	58	0.0057574	0.998348	0.999979	1	3	0.000517509	49633	Sus scrofa	PSMC6;UBB;PSMB8;PSMB9		R-SSC-69016
R-HSA-1368108	BMAL1:CLOCK,NPAS2 activates circadian gene expression	7	64	0.00528926	0.998351	0.999933	5	29	0.00299185	48887	Homo sapiens	MED1;CRY2;NRIP1;STRA13;PPARA		R-HSA-879724;R-HSA-5663156;R-HSA-549470;R-HSA-549475;R-HSA-879798
R-MMU-549132	Organic cation/anion/zwitterion transport	6	55	0.00480979	0.998358	0.999989	1	12	0.00172216	48892	Mus musculus	RUNX1		R-MMU-549241
R-BTA-418885	DCC mediated attractive signaling	1	19	0.00196078	0.998371	0.999987	6	6	0.000931243	48898	Bos taurus	FYN		R-BTA-418874;R-BTA-373716;R-BTA-374701;R-BTA-418850;R-BTA-418858;R-BTA-418856
R-BTA-5655862	Translesion synthesis by POLK	1	19	0.00196078	0.998371	0.999987	3	3	0.000465622	48898	Bos taurus	UBB		R-BTA-5655835;R-BTA-5655892;R-BTA-5655965
R-BTA-430039	mRNA decay by 5' to 3' exoribonuclease	1	19	0.00196078	0.998371	0.999987	2	2	0.000310414	48898	Bos taurus	LSM1		R-BTA-429978;R-BTA-429860
R-BTA-5696397	Gap-filling DNA repair synthesis and ligation in GG-NER	1	19	0.00196078	0.998371	0.999987	1	1	0.000155207	48898	Bos taurus	UBB		R-BTA-5691001
R-BTA-2173788	Downregulation of TGF-beta receptor signaling	1	19	0.00196078	0.998371	0.999987	5	15	0.00232811	48898	Bos taurus	UBB		R-BTA-2169046;R-BTA-2176452;R-BTA-2187368;R-BTA-173542;R-BTA-2187382
R-BTA-190242	FGFR1 ligand binding and activation	1	19	0.00196078	0.998371	0.999987	2	7	0.00108645	48898	Bos taurus	FGF9		R-BTA-190429;R-BTA-190256
R-BTA-71288	Creatine metabolism	1	19	0.00196078	0.998371	0.999987	1	5	0.000776036	48898	Bos taurus	GATM		R-BTA-71275
R-DRE-73777	RNA Polymerase I Chain Elongation	3	42	0.00327001	0.998459	1	1	1	0.000183722	68323	Danio rerio	CCNH;POLR1E;POLR2K		R-DRE-74986
R-HSA-167242	Abortive elongation of HIV-1 transcript in the absence of Tat	1	24	0.00198347	0.998488	0.999933	2	2	0.000206334	48887	Homo sapiens	POLR2K		R-HSA-167147;R-HSA-167087
R-HSA-110320	Translesion Synthesis by POLH	1	24	0.00198347	0.998488	0.999933	7	8	0.000825338	48887	Homo sapiens	UBB		R-HSA-5655170;R-HSA-5654989;R-HSA-110317;R-HSA-5654986;R-HSA-110316;R-HSA-110319;R-HSA-5654985
R-HSA-175474	Assembly Of The HIV Virion	1	24	0.00198347	0.998488	0.999933	4	16	0.00165068	48887	Homo sapiens	UBB		R-HSA-184323;R-HSA-3149434;R-HSA-3149454;R-HSA-184269
R-HSA-73929	Base-Excision Repair, AP Site Formation	1	24	0.00198347	0.998488	0.999933	4	44	0.00453936	48887	Homo sapiens	MED1		R-HSA-110231;R-HSA-110232;R-HSA-110171;R-HSA-110172
R-SSC-399954	Sema3A PAK dependent Axon repulsion	2	27	0.00268017	0.998492	0.999979	3	5	0.000862515	49633	Sus scrofa	FES;FYN		R-SSC-399939;R-SSC-399930;R-SSC-399952
R-SSC-2173795	Downregulation of SMAD2/3:SMAD4 transcriptional activity	2	27	0.00268017	0.998492	0.999979	10	19	0.00327756	49633	Sus scrofa	PPM1A;UBB		R-SSC-2187388;R-SSC-2176502;R-SSC-2176503;R-SSC-2179276;R-SSC-870437;R-SSC-870449;R-SSC-209055;R-SSC-870479;R-SSC-870477;R-SSC-2186767
R-SSC-418885	DCC mediated attractive signaling	1	20	0.00198531	0.998497	0.999979	6	6	0.00103502	49633	Sus scrofa	FYN		R-SSC-374701;R-SSC-418850;R-SSC-373716;R-SSC-418858;R-SSC-418856;R-SSC-418874
R-SSC-430039	mRNA decay by 5' to 3' exoribonuclease	1	20	0.00198531	0.998497	0.999979	2	2	0.000345006	49633	Sus scrofa	LSM1		R-SSC-429860;R-SSC-429978
R-SSC-3134975	Regulation of innate immune responses to cytosolic DNA	1	20	0.00198531	0.998497	0.999979	2	4	0.000690012	49633	Sus scrofa	UBB		R-SSC-3134804;R-SSC-3249386
R-SSC-399955	SEMA3A-Plexin repulsion signaling by inhibiting Integrin adhesion	1	20	0.00198531	0.998497	0.999979	1	2	0.000345006	49633	Sus scrofa	FYN		R-SSC-399933
R-SSC-392518	Signal amplification	1	20	0.00198531	0.998497	0.999979	1	6	0.00103502	49633	Sus scrofa	PLA2G4A		R-SSC-428961
R-XTR-430039	mRNA decay by 5' to 3' exoribonuclease	1	18	0.00198566	0.998499	1	2	2	0.000359842	205621	Xenopus tropicalis	LSM1		R-XTR-429978;R-XTR-429860
R-XTR-69205	G1/S-Specific Transcription	1	18	0.00198566	0.998499	1	1	1	0.000179921	205621	Xenopus tropicalis	CDT1		R-XTR-539107
R-XTR-2173791	TGF-beta receptor signaling in EMT (epithelial to mesenchymal transition)	1	18	0.00198566	0.998499	1	2	3	0.000539763	205621	Xenopus tropicalis	UBB		R-XTR-2160935;R-XTR-2160931
R-XTR-399997	Acetylcholine regulates insulin secretion	1	18	0.00198566	0.998499	1	1	4	0.000719683	205621	Xenopus tropicalis	MARCKS		R-XTR-399978
R-XTR-71288	Creatine metabolism	1	18	0.00198566	0.998499	1	1	5	0.000899604	205621	Xenopus tropicalis	GATM		R-XTR-71275
R-XTR-1592230	Mitochondrial biogenesis	1	18	0.00198566	0.998499	1	1	6	0.00107953	205621	Xenopus tropicalis	CYCS		R-XTR-1592231
R-XTR-2151201	Transcriptional activation of mitochondrial biogenesis	1	18	0.00198566	0.998499	1	1	6	0.00107953	205621	Xenopus tropicalis	CYCS		R-XTR-1592231
R-TGU-5674135	MAP2K and MAPK activation	2	20	0.00268276	0.998504	1	7	7	0.00147213	879693	Taeniopygia guttata	MAP2K1;NRAS		R-TGU-5674366;R-TGU-5672972;R-TGU-5672980;R-TGU-5672978;R-TGU-5674130;R-TGU-5672973;R-TGU-5674373
R-TGU-432722	Golgi Associated Vesicle Biogenesis	2	20	0.00268276	0.998504	1	2	2	0.00042061	879693	Taeniopygia guttata	TPD52L1;AP1M1		R-TGU-421835;R-TGU-421831
R-TGU-210993	Tie2 Signaling	2	20	0.00268276	0.998504	1	2	12	0.00252366	879693	Taeniopygia guttata	GRB7;NRAS		R-TGU-204773;R-TGU-210977
R-BTA-5654688	SHC-mediated cascade:FGFR1	2	26	0.00268318	0.998506	0.999987	4	4	0.000620829	48898	Bos taurus	NRAS;FGF9		R-BTA-5654582;R-BTA-5654600;R-BTA-5654597;R-BTA-5654573
R-BTA-1538133	G0 and Early G1	2	26	0.00268318	0.998506	0.999987	6	9	0.00139686	48898	Bos taurus	RBL2;DYRK1A		R-BTA-1362261;R-BTA-1362270;R-BTA-1227670;R-BTA-1362277;R-BTA-1363306;R-BTA-1363303
R-BTA-182971	EGFR downregulation	2	26	0.00268318	0.998506	0.999987	5	14	0.0021729	48898	Bos taurus	UBB;ARHGEF7		R-BTA-183051;R-BTA-183036;R-BTA-183094;R-BTA-182986;R-BTA-183002
R-RNO-1358803	Downregulation of ERBB2:ERBB3 signaling	1	22	0.00199077	0.998524	0.999995	4	8	0.00121636	48895	Rattus norvegicus	ERBB3		R-RNO-1358801;R-RNO-1358790;R-RNO-1358798;R-RNO-1358792
R-RNO-964975	Vitamins B6 activation to pyridoxal phosphate	1	22	0.00199077	0.998524	0.999995	2	6	0.00091227	48895	Rattus norvegicus	PNPO		R-RNO-965019;R-RNO-965079
R-RNO-419037	NCAM1 interactions	1	22	0.00199077	0.998524	0.999995	1	6	0.00091227	48895	Rattus norvegicus	ST8SIA4		R-RNO-422454
R-DRE-73817	Purine ribonucleoside monophosphate biosynthesis	5	56	0.00436001	0.998537	1	5	17	0.00312328	68323	Danio rerio	ADSL;GART		R-DRE-73810;R-DRE-73828;R-DRE-73813;R-DRE-73814;R-DRE-73800
R-SSC-418990	Adherens junctions interactions	6	49	0.00486401	0.998553	0.999979	8	15	0.00258755	49633	Sus scrofa	PVRL3;PVR		R-SSC-420595;R-SSC-419011;R-SSC-420580;R-SSC-433711;R-SSC-420591;R-SSC-419003;R-SSC-420584;R-SSC-420593
R-GGA-77075	RNA Pol II CTD phosphorylation and interaction with CE	2	21	0.00269576	0.99856	0.999976	5	5	0.000950029	49591	Gallus gallus	CCNH;POLR2K		R-GGA-77068;R-GGA-77069;R-GGA-77073;R-GGA-113430;R-GGA-77071
R-GGA-174048	APC/C:Cdc20 mediated degradation of Cyclin B	2	21	0.00269576	0.99856	0.999976	2	2	0.000380011	49591	Gallus gallus	UBB;UBE2E1		R-GGA-174157;R-GGA-174227
R-GGA-432722	Golgi Associated Vesicle Biogenesis	2	21	0.00269576	0.99856	0.999976	2	2	0.000380011	49591	Gallus gallus	TPD52L1;AP1M1		R-GGA-421831;R-GGA-421835
R-GGA-1482922	Acyl chain remodelling of PI	2	21	0.00269576	0.99856	0.999976	2	4	0.000760023	49591	Gallus gallus	PLA2G12A;PLA2G4A		R-GGA-1602377;R-GGA-1482825
R-GGA-109606	Intrinsic Pathway for Apoptosis	2	21	0.00269576	0.99856	0.999976	6	17	0.0032301	49591	Gallus gallus	CASP9;CYCS		R-GGA-114259;R-GGA-114256;R-GGA-114261;R-GGA-114284;R-GGA-114254;R-GGA-114252
R-GGA-157118	Signaling by NOTCH	2	21	0.00269576	0.99856	0.999976	2	12	0.00228007	49591	Gallus gallus	ITCH;UBB		R-GGA-1912357;R-GGA-1980125
R-GGA-422085	Synthesis, secretion, and deacylation of Ghrelin	2	21	0.00269576	0.99856	0.999976	1	6	0.00114003	49591	Gallus gallus	SPCS1;SEC11C		R-GGA-422051
R-GGA-210993	Tie2 Signaling	2	21	0.00269576	0.99856	0.999976	2	13	0.00247007	49591	Gallus gallus	GRB7;NRAS		R-GGA-210977;R-GGA-204773
R-CFA-73776	RNA Polymerase II Promoter Escape	7	55	0.00535176	0.998566	0.999998	5	5	0.000809717	49646	Canis familiaris	GTF2A1;CCNH;GTF2B;TAF10;POLR2K		R-CFA-75873;R-CFA-75850;R-CFA-76576;R-CFA-111264;R-CFA-75869
R-CFA-75953	RNA Polymerase II Transcription Initiation	7	55	0.00535176	0.998566	0.999998	3	3	0.00048583	49646	Canis familiaris	GTF2A1;CCNH;GTF2B;TAF10;POLR2K		R-CFA-75861;R-CFA-75866;R-CFA-75864
R-CFA-6796648	TP53 Regulates Transcription of DNA Repair Genes	7	55	0.00535176	0.998566	0.999998	3	4	0.000647773	49646	Canis familiaris	CCNH;TCEB3;TCEA1;CDK12;POLR2K		R-CFA-6797616;R-CFA-6797606;R-CFA-6797090
R-BTA-194223	HDL-mediated lipid transport	3	32	0.00330237	0.998589	0.999987	4	24	0.00372497	48898	Bos taurus	CUBN;BMP1;HDLBP		R-BTA-264758;R-BTA-8858252;R-BTA-264848;R-BTA-264834
R-HSA-68827	CDT1 association with the CDC6:ORC:origin complex	6	59	0.00487603	0.998593	0.999933	3	3	0.000309502	48887	Homo sapiens	CDT1;PSMC6;UBB;PSMB8;PSMB10;PSMB9		R-HSA-68825;R-HSA-68712;R-HSA-68826
R-CFA-389356	CD28 co-stimulation	5	45	0.00437871	0.998602	0.999998	10	19	0.00307692	49646	Canis familiaris	MLST8;THEM4;FYN		R-CFA-389348;R-CFA-388832;R-CFA-389352;R-CFA-198640;R-CFA-389350;R-CFA-389381;R-CFA-388814;R-CFA-389158;R-CFA-389354;R-CFA-388831
R-HSA-390471	Association of TriC/CCT with target proteins during biosynthesis	3	40	0.00330579	0.998602	0.999933	1	2	0.000206334	48887	Homo sapiens	FBXW9;GBA;WRAP53		R-HSA-390470
R-HSA-114508	Effects of PIP2 hydrolysis	3	40	0.00330579	0.998602	0.999933	2	9	0.000928505	48887	Homo sapiens	DGKQ;PRKCE;PRKCD		R-HSA-425861;R-HSA-426240
R-HSA-69017	CDK-mediated phosphorylation and removal of Cdc6	5	53	0.00438017	0.998607	0.999933	2	4	0.000412669	48887	Homo sapiens	PSMC6;UBB;PSMB8;PSMB10;PSMB9		R-HSA-69015;R-HSA-69016
R-HSA-69229	Ubiquitin-dependent degradation of Cyclin D1	5	53	0.00438017	0.998607	0.999933	2	5	0.000515836	48887	Homo sapiens	PSMC6;UBB;PSMB8;PSMB10;PSMB9		R-HSA-75825;R-HSA-75824
R-HSA-180534	Vpu mediated degradation of CD4	5	53	0.00438017	0.998607	0.999933	2	5	0.000515836	48887	Homo sapiens	PSMC6;UBB;PSMB8;PSMB10;PSMB9		R-HSA-180597;R-HSA-180573
R-HSA-75815	Ubiquitin-dependent degradation of Cyclin D	5	53	0.00438017	0.998607	0.999933	2	5	0.000515836	48887	Homo sapiens	PSMC6;UBB;PSMB8;PSMB10;PSMB9		R-HSA-75825;R-HSA-75824
R-CFA-5621575	CD209 (DC-SIGN) signaling	3	34	0.00330836	0.998612	0.999998	3	8	0.00129555	49646	Canis familiaris	NRAS;FYN		R-CFA-5624486;R-CFA-5624494;R-CFA-5624492
R-CFA-76061	RNA Polymerase III Transcription Initiation From Type 1 Promoter	3	34	0.00330836	0.998612	0.999998	1	4	0.000647773	49646	Canis familiaris	POLR3F;POLR2K		R-CFA-76056
R-CFA-168928	RIG-I/MDA5 mediated induction of IFN-alpha/beta pathways	8	60	0.00583828	0.998613	0.999998	3	17	0.00275304	49646	Canis familiaris	APP;UBB;SAA1;IKBKG		R-CFA-168166;R-CFA-936390;R-CFA-168140
R-MMU-2022377	Metabolism of Angiotensinogen to Angiotensins	1	23	0.00201137	0.99862	0.999989	2	16	0.00229621	48892	Mus musculus	ATP6AP2		R-MMU-2022403;R-MMU-2065357
R-MMU-933542	TRAF6 mediated NF-kB activation	2	31	0.00271098	0.998623	0.999989	2	3	0.00043054	48892	Mus musculus	APP;IKBKG		R-MMU-168140;R-MMU-168166
R-MMU-3371571	HSF1-dependent transactivation	2	31	0.00271098	0.998623	0.999989	4	7	0.00100459	48892	Mus musculus	DNAJB1;MLST8		R-MMU-5082384;R-MMU-5082356;R-MMU-5082405;R-MMU-3371554
R-MMU-983189	Kinesins	2	31	0.00271098	0.998623	0.999989	3	11	0.00157865	48892	Mus musculus	CENPE		R-MMU-984689;R-MMU-983259;R-MMU-983266
R-TGU-190375	FGFR2c ligand binding and activation	1	15	0.00201207	0.998623	1	2	2	0.00042061	879693	Taeniopygia guttata	FGF9		R-TGU-190413;R-TGU-190258
R-TGU-2173788	Downregulation of TGF-beta receptor signaling	1	15	0.00201207	0.998623	1	5	11	0.00231335	879693	Taeniopygia guttata	UBB		R-TGU-2187382;R-TGU-2187368;R-TGU-2169046;R-TGU-2176452;R-TGU-173542
R-TGU-389513	CTLA4 inhibitory signaling	1	15	0.00201207	0.998623	1	2	5	0.00105152	879693	Taeniopygia guttata	FYN		R-TGU-388833;R-TGU-388829
R-TGU-2029485	Role of phospholipids in phagocytosis	1	15	0.00201207	0.998623	1	1	3	0.000630915	879693	Taeniopygia guttata	PRKCE		R-TGU-198314
R-TGU-425561	Sodium/Calcium exchangers	1	15	0.00201207	0.998623	1	1	4	0.00084122	879693	Taeniopygia guttata	SLC8A3		R-TGU-425661
R-RNO-1483166	Synthesis of PA	6	54	0.00488644	0.998626	0.999995	4	12	0.00182454	48895	Rattus norvegicus	PLA2G2F;PLA2G12A;PLA2G2D;PLA2G2A;PLA2G4A		R-RNO-1482656;R-RNO-1482679;R-RNO-1602446;R-RNO-1482604
R-CFA-5654688	SHC-mediated cascade:FGFR1	2	28	0.00272453	0.998677	0.999998	4	4	0.000647773	49646	Canis familiaris	NRAS;FGF9		R-CFA-5654600;R-CFA-5654597;R-CFA-5654582;R-CFA-5654573
R-CFA-373752	Netrin-1 signaling	2	28	0.00272453	0.998677	0.999998	7	14	0.00226721	49646	Canis familiaris	FYN		R-CFA-418856;R-CFA-418850;R-CFA-418874;R-CFA-418858;R-CFA-418868;R-CFA-373716;R-CFA-374701
R-CFA-69273	Cyclin A/B1 associated events during G2/M transition	2	28	0.00272453	0.998677	0.999998	2	18	0.00291498	49646	Canis familiaris	CCNH		R-CFA-170076;R-CFA-170087
R-DRE-70221	Glycogen breakdown (glycogenolysis)	2	35	0.00272501	0.998679	1	1	9	0.0016535	68323	Danio rerio	PYGL		R-DRE-71588
R-HSA-5357769	Caspase activation via extrinsic apoptotic signalig pathway	2	33	0.00272727	0.998688	0.999933	3	17	0.00175384	48887	Homo sapiens	CASP9;DAPK2		R-HSA-373700;R-HSA-418849;R-HSA-418845
R-GGA-432720	Lysosome Vesicle Biogenesis	3	26	0.00333761	0.998719	0.999976	5	5	0.000950029	49591	Gallus gallus	APP;AP1M1		R-GGA-5229111;R-GGA-5333658;R-GGA-432706;R-GGA-5229132;R-GGA-432707
R-GGA-5675221	Negative regulation of MAPK pathway	3	26	0.00333761	0.998719	0.999976	4	10	0.00190006	49591	Gallus gallus	MAP2K1;NRAS;UBB		R-GGA-5674018;R-GGA-5674496;R-GGA-5675417;R-GGA-5674022
R-DRE-73772	RNA Polymerase I Promoter Escape	3	43	0.00334787	0.998754	1	1	1	0.000183722	68323	Danio rerio	CCNH;POLR1E;POLR2K		R-DRE-73769
R-RNO-3214858	RMTs methylate histone arginines	3	37	0.00334811	0.998755	0.999995	11	16	0.00243272	48895	Rattus norvegicus	HIST1H4A;PBRM1;HIST1H4B;HIST4H4;HIST1H4M;HIST2H4;WDR77		R-RNO-3215426;R-RNO-5205798;R-RNO-5205799;R-RNO-5205861;R-RNO-5212679;R-RNO-5661126;R-RNO-3215448;R-RNO-5218952;R-RNO-3215406;R-RNO-5661117;R-RNO-3215385
R-CFA-5696397	Gap-filling DNA repair synthesis and ligation in GG-NER	1	21	0.0020434	0.998758	0.999998	1	1	0.000161943	49646	Canis familiaris	UBB		R-CFA-5691001
R-CFA-3000471	Scavenging by Class B Receptors	1	21	0.0020434	0.998758	0.999998	2	3	0.00048583	49646	Canis familiaris	SAA1		R-CFA-2197646;R-CFA-2512800
R-CFA-190242	FGFR1 ligand binding and activation	1	21	0.0020434	0.998758	0.999998	2	7	0.0011336	49646	Canis familiaris	FGF9		R-CFA-190256;R-CFA-190429
R-CFA-425561	Sodium/Calcium exchangers	1	21	0.0020434	0.998758	0.999998	1	4	0.000647773	49646	Canis familiaris	SLC8A3		R-CFA-425661
R-TGU-400206	Regulation of lipid metabolism by Peroxisome proliferator-activated receptor alpha (PPARalpha)	3	25	0.00335345	0.998773	1	3	3	0.000630915	879693	Taeniopygia guttata	MED1;SIN3A;PPARA		R-TGU-400183;R-TGU-400204;R-TGU-400143
R-TGU-1482922	Acyl chain remodelling of PI	3	25	0.00335345	0.998773	1	4	5	0.00105152	879693	Taeniopygia guttata	PLA2G12A;MBOAT7;PLA2G4A		R-TGU-1482825;R-TGU-1482626;R-TGU-1602377;R-TGU-1482598
R-GGA-5696397	Gap-filling DNA repair synthesis and ligation in GG-NER	1	16	0.00205392	0.9988	0.999976	1	1	0.000190006	49591	Gallus gallus	UBB		R-GGA-5691001
R-GGA-5658442	Regulation of RAS by GAPs	1	16	0.00205392	0.9988	0.999976	2	3	0.000570017	49591	Gallus gallus	NRAS		R-GGA-5658435;R-GGA-5658231
R-GGA-190373	FGFR1c ligand binding and activation	1	16	0.00205392	0.9988	0.999976	2	3	0.000570017	49591	Gallus gallus	FGF9		R-GGA-190429;R-GGA-190256
R-GGA-964975	Vitamins B6 activation to pyridoxal phosphate	1	16	0.00205392	0.9988	0.999976	2	5	0.000950029	49591	Gallus gallus	PNPO		R-GGA-965079;R-GGA-965019
R-GGA-1433559	Regulation of KIT signaling	1	16	0.00205392	0.9988	0.999976	2	5	0.000950029	49591	Gallus gallus	FYN		R-GGA-205244;R-GGA-1433506
R-GGA-434001	TAK1 activates NFkB by phosphorylation and activation of IKKs complex	1	16	0.00205392	0.9988	0.999976	1	3	0.000570017	49591	Gallus gallus	UBB		R-GGA-433955
R-GGA-193639	p75NTR signals via NF-kB	1	16	0.00205392	0.9988	0.999976	2	9	0.00171005	49591	Gallus gallus	UBB		R-GGA-209566;R-GGA-209536
R-GGA-5223345	Miscellaneous transport and binding events	1	16	0.00205392	0.9988	0.999976	1	8	0.00152005	49591	Gallus gallus	CTNS		R-GGA-5340130
R-XTR-373752	Netrin-1 signaling	2	25	0.00275786	0.998801	1	8	14	0.00251889	205621	Xenopus tropicalis	SIAH2;FYN		R-XTR-418856;R-XTR-418850;R-XTR-374667;R-XTR-374701;R-XTR-418874;R-XTR-373716;R-XTR-418868;R-XTR-418858
R-XTR-5357956	TNFR1-induced NFkappaB signaling pathway	2	25	0.00275786	0.998801	1	2	4	0.000719683	205621	Xenopus tropicalis	UBB;IKBKG		R-XTR-5357776;R-XTR-5357757
R-XTR-1482925	Acyl chain remodelling of PG	2	25	0.00275786	0.998801	1	1	10	0.00179921	205621	Xenopus tropicalis	PLA2G4A		R-XTR-1482900
R-XTR-392518	Signal amplification	2	25	0.00275786	0.998801	1	1	16	0.00287873	205621	Xenopus tropicalis	PLA2G4A		R-XTR-428961
R-BTA-606279	Deposition of new CENPA-containing nucleosomes at the centromere	4	38	0.00392157	0.998815	0.999987	3	3	0.000465622	48898	Bos taurus	HIST1H4A;HIST4H4;HIST1H4H;STRA13;HIST1H4J;HIST1H4C;HIST1H4D		R-BTA-606349;R-BTA-606287;R-BTA-606326
R-BTA-774815	Nucleosome assembly	4	38	0.00392157	0.998815	0.999987	3	3	0.000465622	48898	Bos taurus	HIST1H4A;HIST4H4;HIST1H4H;STRA13;HIST1H4J;HIST1H4C;HIST1H4D		R-BTA-606349;R-BTA-606287;R-BTA-606326
R-BTA-389359	CD28 dependent Vav1 pathway	1	20	0.00206398	0.998839	0.999987	5	6	0.000931243	48898	Bos taurus	FYN		R-BTA-388814;R-BTA-389350;R-BTA-389348;R-BTA-389352;R-BTA-389354
R-BTA-1445148	Translocation of GLUT4 to the plasma membrane	1	20	0.00206398	0.998839	0.999987	2	4	0.000620829	48898	Bos taurus	YWHAQ		R-BTA-1454689;R-BTA-1445149
R-BTA-190241	FGFR2 ligand binding and activation	1	20	0.00206398	0.998839	0.999987	2	5	0.000776036	48898	Bos taurus	FGF9		R-BTA-190413;R-BTA-190258
R-BTA-112409	RAF-independent MAPK1/3 activation	1	20	0.00206398	0.998839	0.999987	4	12	0.00186249	48898	Bos taurus	MAP2K1		R-BTA-109860;R-BTA-109863;R-BTA-109857;R-BTA-112342
R-BTA-1963642	PI3K events in ERBB2 signaling	1	20	0.00206398	0.998839	0.999987	2	6	0.000931243	48898	Bos taurus	ERBB3		R-BTA-1250189;R-BTA-1250462
R-BTA-196780	Biotin transport and metabolism	1	20	0.00206398	0.998839	0.999987	2	9	0.00139686	48898	Bos taurus	PCCB		R-BTA-3323111;R-BTA-2993447
R-BTA-70350	Fructose catabolism	1	20	0.00206398	0.998839	0.999987	1	5	0.000776036	48898	Bos taurus	ALDH1A1		R-BTA-6813749
R-BTA-2559585	Oncogene Induced Senescence	1	20	0.00206398	0.998839	0.999987	1	7	0.00108645	48898	Bos taurus	UBB		R-BTA-3209195
R-HSA-373753	Nephrin interactions	1	25	0.00206612	0.998847	0.999933	6	12	0.00123801	48887	Homo sapiens	FYN		R-HSA-373734;R-HSA-532603;R-HSA-373747;R-HSA-451758;R-HSA-373724;R-HSA-373727
R-HSA-8851708	Signaling by FGFR2 IIIa TM	1	25	0.00206612	0.998847	0.999933	1	2	0.000206334	48887	Homo sapiens	POLR2K		R-HSA-8851710
R-HSA-211979	Eicosanoids	1	25	0.00206612	0.998847	0.999933	2	6	0.000619003	48887	Homo sapiens	CYP4B1		R-HSA-211873;R-HSA-215526
R-HSA-71288	Creatine metabolism	1	25	0.00206612	0.998847	0.999933	1	6	0.000619003	48887	Homo sapiens	GATM		R-HSA-71275
R-HSA-3322077	Glycogen synthesis	1	25	0.00206612	0.998847	0.999933	2	22	0.00226968	48887	Homo sapiens	UBB		R-HSA-3781009;R-HSA-3780995
R-HSA-445144	Signal transduction by L1	1	25	0.00206612	0.998847	0.999933	1	11	0.00113484	48887	Homo sapiens	MAP2K1		R-HSA-109860
R-CFA-1227986	Signaling by ERBB2	6	51	0.00496254	0.998851	0.999998	22	29	0.00469636	49646	Canis familiaris	GRB7;NRAS;UBB;ERBB3;MATK		R-CFA-1358789;R-CFA-1963581;R-CFA-1918092;R-CFA-1250462;R-CFA-1250195;R-CFA-1358801;R-CFA-1250189;R-CFA-1358798;R-CFA-1306972;R-CFA-1358797;R-CFA-6785648;R-CFA-1358795;R-CFA-1963589;R-CFA-1963586;R-CFA-1963563;R-CFA-6785636;R-CFA-1358792;R-CFA-1358790;R-CFA-1247497;R-CFA-1963582;R-CFA-1918095;R-CFA-1306953
R-MMU-73779	RNA Polymerase II Transcription Pre-Initiation And Promoter Opening	5	51	0.00445999	0.998854	0.999989	5	5	0.000717566	48892	Mus musculus	GTF2A1;CCNH;GTF2B;TAF10;LOC100862456;POLR2K		R-MMU-75095;R-MMU-109639;R-MMU-109638;R-MMU-109637;R-MMU-109636
R-MMU-400206	Regulation of lipid metabolism by Peroxisome proliferator-activated receptor alpha (PPARalpha)	4	45	0.00393529	0.998856	0.999989	4	4	0.000574053	48892	Mus musculus	MED1;SIN3A;PPARA		R-MMU-400204;R-MMU-879764;R-MMU-400183;R-MMU-400143
R-HSA-349425	Autodegradation of the E3 ubiquitin ligase COP1	5	54	0.00446281	0.998862	0.999933	2	5	0.000515836	48887	Homo sapiens	PSMC6;UBB;PSMB8;PSMB10;PSMB9		R-HSA-264444;R-HSA-264458
R-SSC-5654704	SHC-mediated cascade:FGFR3	2	28	0.00277943	0.998875	0.999979	4	4	0.000690012	49633	Sus scrofa	NRAS;FGF9		R-SSC-5654634;R-SSC-5654646;R-SSC-5654647;R-SSC-5654625
R-SSC-432722	Golgi Associated Vesicle Biogenesis	2	28	0.00277943	0.998875	0.999979	1	1	0.000172503	49633	Sus scrofa	TPD52L1;AP1M1		R-SSC-421835
R-SSC-3134963	DEx/H-box helicases activate type I IFN and inflammatory cytokines production	2	28	0.00277943	0.998875	0.999979	1	5	0.000862515	49633	Sus scrofa	APP		R-SSC-168166
R-SSC-5610780	Degradation of GLI1 by the proteasome	7	55	0.0054596	0.998875	0.999979	1	1	0.000172503	49633	Sus scrofa	PSMC6;PSMB8;PSMB9		R-SSC-5610758
R-HSA-901042	Calnexin/calreticulin cycle	3	41	0.00338843	0.998885	0.999933	6	13	0.00134117	48887	Homo sapiens	UBB;EDEM2;SYVN1		R-HSA-1022127;R-HSA-901036;R-HSA-901039;R-HSA-901024;R-HSA-901074;R-HSA-8867288
R-RNO-174048	APC/C:Cdc20 mediated degradation of Cyclin B	1	23	0.00208126	0.998903	0.999995	3	3	0.000456135	48895	Rattus norvegicus	UBE2E1		R-RNO-174120;R-RNO-174157;R-RNO-174227
R-RNO-5213460	RIPK1-mediated regulated necrosis	1	23	0.00208126	0.998903	0.999995	8	11	0.0016725	48895	Rattus norvegicus	RIPK3		R-RNO-5213466;R-RNO-5213464;R-RNO-5218905;R-RNO-5218891;R-RNO-5213462;R-RNO-5357927;R-RNO-5620975;R-RNO-5218906
R-RNO-5218859	Regulated Necrosis	1	23	0.00208126	0.998903	0.999995	8	11	0.0016725	48895	Rattus norvegicus	RIPK3		R-RNO-5213466;R-RNO-5213464;R-RNO-5218905;R-RNO-5218891;R-RNO-5213462;R-RNO-5357927;R-RNO-5620975;R-RNO-5218906
R-RNO-176407	Conversion from APC/C:Cdc20 to APC/C:Cdh1 in late anaphase	1	23	0.00208126	0.998903	0.999995	2	3	0.000456135	48895	Rattus norvegicus	UBE2E1		R-RNO-174070;R-RNO-174224
R-RNO-141430	Inactivation of APC/C via direct inhibition of the APC/C complex	1	23	0.00208126	0.998903	0.999995	1	2	0.00030409	48895	Rattus norvegicus	UBE2E1		R-RNO-141423
R-RNO-373753	Nephrin interactions	1	23	0.00208126	0.998903	0.999995	4	11	0.0016725	48895	Rattus norvegicus	FYN		R-RNO-373734;R-RNO-373747;R-RNO-532603;R-RNO-373724
R-RNO-141405	Inhibition of the proteolytic activity of APC/C required for the onset of anaphase by mitotic spindle checkpoint components	1	23	0.00208126	0.998903	0.999995	1	3	0.000456135	48895	Rattus norvegicus	UBE2E1		R-RNO-141423
R-RNO-6798163	Choline catabolism	1	23	0.00208126	0.998903	0.999995	1	6	0.00091227	48895	Rattus norvegicus	SARDH		R-RNO-6797913
R-RNO-2022377	Metabolism of Angiotensinogen to Angiotensins	1	23	0.00208126	0.998903	0.999995	2	16	0.00243272	48895	Rattus norvegicus	ATP6AP2		R-RNO-2022403;R-RNO-2065357
R-RNO-392518	Signal amplification	1	23	0.00208126	0.998903	0.999995	1	16	0.00243272	48895	Rattus norvegicus	PLA2G4A		R-RNO-428961
R-DRE-73779	RNA Polymerase II Transcription Pre-Initiation And Promoter Opening	6	64	0.00498287	0.998904	1	5	5	0.000918611	68323	Danio rerio	GTF2A1;CCNH;GTF2B;TAF10;POLR2K		R-DRE-109636;R-DRE-109637;R-DRE-109638;R-DRE-75095;R-DRE-109639
R-SSC-176412	Phosphorylation of the APC/C	1	21	0.00208457	0.998915	0.999979	2	2	0.000345006	49633	Sus scrofa	UBE2E1		R-SSC-174119;R-SSC-174132
R-SSC-6803529	FGFR2 alternative splicing	1	21	0.00208457	0.998915	0.999979	1	1	0.000172503	49633	Sus scrofa	POLR2K		R-SSC-6803523
R-SSC-5696397	Gap-filling DNA repair synthesis and ligation in GG-NER	1	21	0.00208457	0.998915	0.999979	1	1	0.000172503	49633	Sus scrofa	UBB		R-SSC-5691001
R-SSC-190239	FGFR3 ligand binding and activation	1	21	0.00208457	0.998915	0.999979	4	6	0.00103502	49633	Sus scrofa	FGF9		R-SSC-190263;R-SSC-190385;R-SSC-190388;R-SSC-190261
R-SSC-190372	FGFR3c ligand binding and activation	1	21	0.00208457	0.998915	0.999979	2	4	0.000690012	49633	Sus scrofa	FGF9		R-SSC-190388;R-SSC-190261
R-SSC-1963640	GRB2 events in ERBB2 signaling	1	21	0.00208457	0.998915	0.999979	1	2	0.000345006	49633	Sus scrofa	NRAS		R-SSC-1306972
R-SSC-2173788	Downregulation of TGF-beta receptor signaling	1	21	0.00208457	0.998915	0.999979	5	13	0.00224254	49633	Sus scrofa	UBB		R-SSC-2187382;R-SSC-2176452;R-SSC-2169046;R-SSC-173542;R-SSC-2187368
R-SSC-964975	Vitamins B6 activation to pyridoxal phosphate	1	21	0.00208457	0.998915	0.999979	2	6	0.00103502	49633	Sus scrofa	PNPO		R-SSC-965079;R-SSC-965019
R-SSC-193639	p75NTR signals via NF-kB	1	21	0.00208457	0.998915	0.999979	2	9	0.00155253	49633	Sus scrofa	UBB		R-SSC-209566;R-SSC-209536
R-SSC-70350	Fructose catabolism	1	21	0.00208457	0.998915	0.999979	1	5	0.000862515	49633	Sus scrofa	ALDH1A1		R-SSC-6813749
R-SSC-2022857	Keratan sulfate degradation	1	21	0.00208457	0.998915	0.999979	1	5	0.000862515	49633	Sus scrofa	HEXB		R-SSC-1638053
R-SSC-6804760	Regulation of TP53 Activity through Methylation	1	21	0.00208457	0.998915	0.999979	1	10	0.00172503	49633	Sus scrofa	UBB		R-SSC-6804253
R-SSC-3238698	WNT ligand biogenesis and trafficking	1	21	0.00208457	0.998915	0.999979	1	10	0.00172503	49633	Sus scrofa	TMED5		R-SSC-3247837
R-SSC-450408	AUF1 (hnRNP D0) binds and destabilizes mRNA	8	60	0.00595593	0.998926	0.999979	2	3	0.000517509	49633	Sus scrofa	PSMC6;UBB;PSMB8;PSMB9		R-SSC-450466;R-SSC-450580
R-SSC-69601	Ubiquitin Mediated Degradation of Phosphorylated Cdc25A	8	60	0.00595593	0.998926	0.999979	1	2	0.000345006	49633	Sus scrofa	PSMC6;UBB;PSMB8;PSMB9		R-SSC-69600
R-SSC-349425	Autodegradation of the E3 ubiquitin ligase COP1	8	60	0.00595593	0.998926	0.999979	2	5	0.000862515	49633	Sus scrofa	PSMC6;UBB;PSMB8;PSMB9		R-SSC-264444;R-SSC-264458
R-SSC-69610	p53-Independent DNA Damage Response	8	60	0.00595593	0.998926	0.999979	1	3	0.000517509	49633	Sus scrofa	PSMC6;UBB;PSMB8;PSMB9		R-SSC-69600
R-SSC-69613	p53-Independent G1/S DNA damage checkpoint	8	60	0.00595593	0.998926	0.999979	1	3	0.000517509	49633	Sus scrofa	PSMC6;UBB;PSMB8;PSMB9		R-SSC-69600
R-DME-429947	Deadenylation of mRNA	3	33	0.00340417	0.998932	1	1	1	0.000295334	56210	Drosophila melanogaster	EIF4G2		R-DME-430021
R-BTA-73772	RNA Polymerase I Promoter Escape	3	33	0.00340557	0.998936	0.999987	1	1	0.000155207	48898	Bos taurus	CCNH;POLR1E;POLR2K		R-BTA-73769
R-BTA-3214842	HDMs demethylate histones	3	33	0.00340557	0.998936	0.999987	3	17	0.00263852	48898	Bos taurus	HIST1H4A;HIST4H4;HIST1H4H;HIST1H4J;HIST1H4C;HIST1H4D		R-BTA-5661124;R-BTA-5661125;R-BTA-5423117
R-MMU-77075	RNA Pol II CTD phosphorylation and interaction with CE	2	32	0.00279843	0.998936	0.999989	5	5	0.000717566	48892	Mus musculus	CCNH;LOC100862456;POLR2K		R-MMU-77073;R-MMU-77069;R-MMU-77068;R-MMU-113430;R-MMU-77071
R-MMU-450321	JNK (c-Jun kinases) phosphorylation and activation mediated by activated human TAK1	2	32	0.00279843	0.998936	0.999989	2	3	0.00043054	48892	Mus musculus	IKBKG;MAP2K7		R-MMU-450337;R-MMU-168162
R-CFA-901032	ER Quality Control Compartment (ERQC)	3	35	0.00340566	0.998937	0.999998	6	8	0.00129555	49646	Canis familiaris	UBB;EDEM2;SYVN1		R-CFA-8867288;R-CFA-1022127;R-CFA-901036;R-CFA-901024;R-CFA-901074;R-CFA-901039
R-CFA-76071	RNA Polymerase III Transcription Initiation From Type 3 Promoter	3	35	0.00340566	0.998937	0.999998	1	3	0.00048583	49646	Canis familiaris	POLR3F;POLR2K		R-CFA-83803
R-HSA-167152	Formation of HIV elongation complex in the absence of HIV Tat	4	48	0.00396694	0.998946	0.999933	2	2	0.000206334	48887	Homo sapiens	CCNH;TCEB3;TCEA1;POLR2K		R-HSA-167077;R-HSA-167084
R-DRE-76066	RNA Polymerase III Transcription Initiation From Type 2 Promoter	2	36	0.00280287	0.99895	1	1	3	0.000551167	68323	Danio rerio	POLR3F;POLR2K		R-DRE-83805
R-MMU-73772	RNA Polymerase I Promoter Escape	3	39	0.00341058	0.998951	0.999989	1	1	0.000143513	48892	Mus musculus	CCNH;LOC100862456;POLR1E;POLR2K		R-MMU-73769
R-XTR-190375	FGFR2c ligand binding and activation	1	19	0.00209597	0.998954	1	2	2	0.000359842	205621	Xenopus tropicalis	FGF9		R-XTR-190258;R-XTR-190413
R-XTR-2142816	Synthesis of (16-20)-hydroxyeicosatetraenoic acids (HETE)	1	19	0.00209597	0.998954	1	2	3	0.000539763	205621	Xenopus tropicalis	CYP4B1		R-XTR-2161940;R-XTR-2161814
R-XTR-419037	NCAM1 interactions	1	19	0.00209597	0.998954	1	1	3	0.000539763	205621	Xenopus tropicalis	ST8SIA4		R-XTR-422454
R-XTR-2173788	Downregulation of TGF-beta receptor signaling	1	19	0.00209597	0.998954	1	3	10	0.00179921	205621	Xenopus tropicalis	UBB		R-XTR-2169046;R-XTR-173542;R-XTR-2176452
R-DRE-2871809	FCERI mediated Ca+2 mobilization	4	51	0.00397073	0.998956	1	5	5	0.000918611	68323	Danio rerio	PPP3CA;TEC		R-DRE-2730849;R-DRE-2730847;R-DRE-2730872;R-DRE-2730867;R-DRE-2730858
R-RNO-77075	RNA Pol II CTD phosphorylation and interaction with CE	2	31	0.00280518	0.998957	0.999995	5	5	0.000760225	48895	Rattus norvegicus	CCNH;POLR2K		R-RNO-77071;R-RNO-77068;R-RNO-77069;R-RNO-77073;R-RNO-113430
R-RNO-5654719	SHC-mediated cascade:FGFR4	2	31	0.00280518	0.998957	0.999995	4	4	0.00060818	48895	Rattus norvegicus	NRAS;FGF9		R-RNO-5654426;R-RNO-5654423;R-RNO-5654425;R-RNO-5654428
R-RNO-1538133	G0 and Early G1	2	31	0.00280518	0.998957	0.999995	6	9	0.00136841	48895	Rattus norvegicus	RBL2;DYRK1A		R-RNO-1363306;R-RNO-1362277;R-RNO-1227670;R-RNO-1363303;R-RNO-1362261;R-RNO-1362270
R-RNO-5673000	RAF activation	2	31	0.00280518	0.998957	0.999995	3	10	0.00152045	48895	Rattus norvegicus	MAP2K1;NRAS		R-RNO-5672966;R-RNO-5672950;R-RNO-5672969
R-MMU-174048	APC/C:Cdc20 mediated degradation of Cyclin B	1	24	0.00209882	0.998964	0.999989	3	3	0.00043054	48892	Mus musculus	UBE2E1		R-MMU-174157;R-MMU-174227;R-MMU-174120
R-MMU-192456	Digestion of dietary lipid	1	24	0.00209882	0.998964	0.999989	3	9	0.00129162	48892	Mus musculus	CLPS		R-MMU-975593;R-MMU-192434;R-MMU-192422
R-MMU-1234176	Oxygen-dependent proline hydroxylation of Hypoxia-inducible Factor Alpha	1	24	0.00209882	0.998964	0.999989	2	10	0.00143513	48892	Mus musculus	EGLN1		R-MMU-1234173;R-MMU-1234177
R-MMU-70350	Fructose catabolism	1	24	0.00209882	0.998964	0.999989	1	5	0.000717566	48892	Mus musculus	ALDH1A1		R-MMU-6813749
R-MMU-390247	Beta-oxidation of very long chain fatty acids	1	24	0.00209882	0.998964	0.999989	1	7	0.00100459	48892	Mus musculus	ACAA1A		R-MMU-390250
R-MMU-622312	Inflammasomes	1	24	0.00209882	0.998964	0.999989	2	18	0.00258324	48892	Mus musculus	PYCARD		R-MMU-877388;R-MMU-877385
R-HSA-167158	Formation of the HIV-1 Early Elongation Complex	2	34	0.00280992	0.998972	0.999933	5	5	0.000515836	48887	Homo sapiens	CCNH;POLR2K		R-HSA-167072;R-HSA-167089;R-HSA-167478;R-HSA-167083;R-HSA-167085
R-HSA-162588	Budding and maturation of HIV virion	2	34	0.00280992	0.998972	0.999933	3	3	0.000309502	48887	Homo sapiens	UBB;CHMP3		R-HSA-3159232;R-HSA-3159227;R-HSA-3139027
R-HSA-113418	Formation of the Early Elongation Complex	2	34	0.00280992	0.998972	0.999933	3	3	0.000309502	48887	Homo sapiens	CCNH;POLR2K		R-HSA-113402;R-HSA-112383;R-HSA-113407
R-HSA-73728	RNA Polymerase I Promoter Opening	2	34	0.00280992	0.998972	0.999933	1	2	0.000206334	48887	Homo sapiens	HIST1H4K;H3F3B;H3F3A;HIST1H4A;HIST1H4B;HIST4H4;HIST2H4;HIST1H4H;HIST1H4I;HIST1H4J;HIST1H4C;HIST1H4D;HIST1H4F		R-HSA-73718
R-HSA-2262749	Cellular response to hypoxia	2	34	0.00280992	0.998972	0.999933	7	19	0.00196018	48887	Homo sapiens	EGLN1;UBB		R-HSA-1234179;R-HSA-1234163;R-HSA-1234177;R-HSA-1234159;R-HSA-1234175;R-HSA-1234172;R-HSA-1234173
R-HSA-1234174	Regulation of Hypoxia-inducible Factor (HIF) by oxygen	2	34	0.00280992	0.998972	0.999933	7	19	0.00196018	48887	Homo sapiens	EGLN1;UBB		R-HSA-1234179;R-HSA-1234163;R-HSA-1234177;R-HSA-1234159;R-HSA-1234175;R-HSA-1234172;R-HSA-1234173
R-HSA-5654732	Negative regulation of FGFR3 signaling	2	34	0.00280992	0.998972	0.999933	4	14	0.00144434	48887	Homo sapiens	FGF9;UBB		R-HSA-5654679;R-HSA-934604;R-HSA-5654565;R-HSA-1295621
R-DRE-1963640	GRB2 events in ERBB2 signaling	1	27	0.00210215	0.998975	1	1	1	0.000183722	68323	Danio rerio	NRAS		R-DRE-1306972
R-DRE-975578	Reactions specific to the complex N-glycan synthesis pathway	1	27	0.00210215	0.998975	1	1	6	0.00110233	68323	Danio rerio	MAN2A1		R-DRE-975814
R-XTR-5654688	SHC-mediated cascade:FGFR1	3	31	0.00341975	0.998977	1	4	4	0.000719683	205621	Xenopus tropicalis	NRAS;FGF9		R-XTR-5654600;R-XTR-5654597;R-XTR-5654573;R-XTR-5654582
R-XTR-400206	Regulation of lipid metabolism by Peroxisome proliferator-activated receptor alpha (PPARalpha)	3	31	0.00341975	0.998977	1	2	3	0.000539763	205621	Xenopus tropicalis	MED1;SIN3A		R-XTR-400183;R-XTR-400143
R-GGA-421837	Clathrin derived vesicle budding	4	31	0.00397946	0.99898	0.999976	7	8	0.00152005	49591	Gallus gallus	APP;TPD52L1;AP1M1		R-GGA-5229111;R-GGA-421831;R-GGA-5333658;R-GGA-432706;R-GGA-5229132;R-GGA-421835;R-GGA-432707
R-GGA-199992	trans-Golgi Network Vesicle Budding	4	31	0.00397946	0.99898	0.999976	7	8	0.00152005	49591	Gallus gallus	APP;TPD52L1;AP1M1		R-GGA-5229111;R-GGA-421831;R-GGA-5333658;R-GGA-432706;R-GGA-5229132;R-GGA-421835;R-GGA-432707
R-HSA-1592230	Mitochondrial biogenesis	9	78	0.00644628	0.998982	0.999933	6	29	0.00299185	48887	Homo sapiens	MED1;ALAS1;CYCS;SSBP1;PPARA;MEF2D		R-HSA-1592238;R-HSA-2466370;R-HSA-1368140;R-HSA-1592241;R-HSA-1592245;R-HSA-1592231
R-RNO-418360	Platelet calcium homeostasis	4	44	0.00398154	0.998985	0.999995	2	6	0.00091227	48895	Rattus norvegicus	SLC8A3;ATP2A3		R-RNO-425661;R-RNO-418365
R-RNO-2024096	HS-GAG degradation	4	44	0.00398154	0.998985	0.999995	4	14	0.00212863	48895	Rattus norvegicus	GPC4;GUSB;GPC6		R-RNO-1678694;R-RNO-2024084;R-RNO-1667005;R-RNO-1678854
R-TGU-174048	APC/C:Cdc20 mediated degradation of Cyclin B	2	21	0.0028169	0.998993	1	2	2	0.00042061	879693	Taeniopygia guttata	UBB;UBE2E1		R-TGU-174227;R-TGU-174157
R-TGU-5661270	Catabolism of glucuronate to xylulose-5-phosphate	2	21	0.0028169	0.998993	1	2	5	0.00105152	879693	Taeniopygia guttata	AKR1A1;CRYL1		R-TGU-5661290;R-TGU-5661256
R-TGU-109606	Intrinsic Pathway for Apoptosis	2	21	0.0028169	0.998993	1	6	24	0.00504732	879693	Taeniopygia guttata	CASP9;CYCS		R-TGU-114254;R-TGU-114252;R-TGU-114261;R-TGU-114284;R-TGU-114259;R-TGU-114256
R-CFA-6803529	FGFR2 alternative splicing	2	29	0.00282184	0.999008	0.999998	2	2	0.000323887	49646	Canis familiaris	ESRP2;POLR2K		R-CFA-6803527;R-CFA-6803523
R-CFA-182971	EGFR downregulation	2	29	0.00282184	0.999008	0.999998	8	21	0.00340081	49646	Canis familiaris	UBB;ARHGEF7		R-CFA-183002;R-CFA-182993;R-CFA-183036;R-CFA-182986;R-CFA-183084;R-CFA-183089;R-CFA-183094;R-CFA-183051
R-CFA-5669034	TNFs bind their physiological receptors	2	29	0.00282184	0.999008	0.999998	1	10	0.00161943	49646	Canis familiaris	TNFRSF17		R-CFA-5676607
R-GGA-5358346	Hedgehog ligand biogenesis	2	22	0.00282413	0.999014	0.999976	3	12	0.00228007	49591	Gallus gallus	UBB;SYVN1		R-GGA-5362412;R-GGA-5362459;R-GGA-5362441
R-HSA-73777	RNA Polymerase I Chain Elongation	6	61	0.00504132	0.999045	0.999933	1	1	0.000103167	48887	Homo sapiens	HIST1H4K;H3F3B;CCNH;H3F3A;HIST1H4A;HIST1H4B;HIST4H4;HIST2H4;HIST1H4H;POLR1E;HIST1H4I;HIST1H4J;HIST1H4C;HIST1H4D;POLR2K;HIST1H4F		R-HSA-74986
R-HSA-5362768	Hh mutants that don't undergo autocatalytic processing are degraded by ERAD	6	61	0.00504132	0.999045	0.999933	4	6	0.000619003	48887	Homo sapiens	PSMC6;UBB;SYVN1;PSMB8;PSMB10;PSMB9		R-HSA-5387392;R-HSA-5483238;R-HSA-5387386;R-HSA-5387389
R-CFA-1834949	Cytosolic sensors of pathogen-associated DNA	11	76	0.00739515	0.999064	0.999998	5	26	0.00421053	49646	Canis familiaris	APP;UBB;SAA1;POLR3F;IKBKG;POLR2K		R-CFA-168166;R-CFA-1964482;R-CFA-3134946;R-CFA-3134804;R-CFA-168140
R-HSA-174113	SCF-beta-TrCP mediated degradation of Emi1	5	55	0.00454545	0.999072	0.999933	2	3	0.000309502	48887	Homo sapiens	PSMC6;UBB;PSMB8;PSMB10;PSMB9		R-HSA-174203;R-HSA-174159
R-HSA-69601	Ubiquitin Mediated Degradation of Phosphorylated Cdc25A	5	55	0.00454545	0.999072	0.999933	2	5	0.000515836	48887	Homo sapiens	PSMC6;UBB;PSMB8;PSMB10;PSMB9		R-HSA-69600;R-HSA-69598
R-HSA-69613	p53-Independent G1/S DNA damage checkpoint	5	55	0.00454545	0.999072	0.999933	2	6	0.000619003	48887	Homo sapiens	PSMC6;UBB;PSMB8;PSMB10;PSMB9		R-HSA-69600;R-HSA-69598
R-HSA-69610	p53-Independent DNA Damage Response	5	55	0.00454545	0.999072	0.999933	2	6	0.000619003	48887	Homo sapiens	PSMC6;UBB;PSMB8;PSMB10;PSMB9		R-HSA-69600;R-HSA-69598
R-MMU-6796648	TP53 Regulates Transcription of DNA Repair Genes	5	52	0.00454744	0.999076	0.999989	3	4	0.000574053	48892	Mus musculus	CCNH;LOC100862456;TCEB3;TCEA1;CDK12;POLR2K		R-MMU-6797616;R-MMU-6797090;R-MMU-6797606
R-BTA-6796648	TP53 Regulates Transcription of DNA Repair Genes	6	49	0.00505676	0.999079	0.999987	3	4	0.000620829	48898	Bos taurus	CCNH;TCEB3;TCEA1;CDK12;POLR2K		R-BTA-6797090;R-BTA-6797616;R-BTA-6797606
R-MMU-73777	RNA Polymerase I Chain Elongation	4	46	0.00402274	0.999088	0.999989	1	1	0.000143513	48892	Mus musculus	HIST1H4K;CCNH;HIST1H4M;HIST1H4N;HIST1H4A;HIST1H4B;HIST4H4;HIST2H4;LOC100862456;HIST1H4H;POLR1E;HIST1H4I;HIST1H4J;HIST1H4C;HIST1H4D;POLR2K;HIST1H4F		R-MMU-74986
R-BTA-445989	TAK1 activates NFkB by phosphorylation and activation of IKKs complex	4	39	0.00402477	0.999093	0.999987	4	4	0.000620829	48898	Bos taurus	APP;UBB;SAA1;IKBKG		R-BTA-168140;R-BTA-168166;R-BTA-168184;R-BTA-5609665
R-BTA-2559586	DNA Damage/Telomere Stress Induced Senescence	4	39	0.00402477	0.999093	0.999987	3	15	0.00232811	48898	Bos taurus	HIRA;HIST1H4A;HIST4H4;HIST1H4H;HIST1H4J;HIST1H4C;HIST1H4D		R-BTA-3785711;R-BTA-3878123;R-BTA-4647594
R-CFA-5655862	Translesion synthesis by POLK	1	22	0.0021407	0.999097	0.999998	3	3	0.00048583	49646	Canis familiaris	UBB		R-CFA-5655965;R-CFA-5655835;R-CFA-5655892
R-CFA-69205	G1/S-Specific Transcription	1	22	0.0021407	0.999097	0.999998	1	1	0.000161943	49646	Canis familiaris	CDT1		R-CFA-539107
R-CFA-141430	Inactivation of APC/C via direct inhibition of the APC/C complex	1	22	0.0021407	0.999097	0.999998	1	2	0.000323887	49646	Canis familiaris	UBE2E1		R-CFA-141423
R-CFA-141405	Inhibition of the proteolytic activity of APC/C required for the onset of anaphase by mitotic spindle checkpoint components	1	22	0.0021407	0.999097	0.999998	1	3	0.00048583	49646	Canis familiaris	UBE2E1		R-CFA-141423
R-CFA-2022857	Keratan sulfate degradation	1	22	0.0021407	0.999097	0.999998	1	5	0.000809717	49646	Canis familiaris	HEXB		R-CFA-1638053
R-CFA-392518	Signal amplification	1	22	0.0021407	0.999097	0.999998	1	16	0.00259109	49646	Canis familiaris	PLA2G4A		R-CFA-428961
R-SSC-4608870	Asymmetric localization of PCP proteins	7	56	0.00555886	0.999102	0.999979	1	2	0.000345006	49633	Sus scrofa	PSMC6;PSMB8;PSMB9		R-SSC-4608855
R-TGU-73777	RNA Polymerase I Chain Elongation	5	34	0.0045607	0.999106	1	1	1	0.000210305	879693	Taeniopygia guttata	CCNH;H3F3A;POLR1E;HIST1H4D;POLR2K		R-TGU-74986
R-HSA-6783310	Fanconi Anemia Pathway	3	42	0.00347107	0.999112	0.999933	11	13	0.00134117	48887	Homo sapiens	MUS81;UBB;STRA13		R-HSA-6786166;R-HSA-6785126;R-HSA-6785732;R-HSA-6785986;R-HSA-6785361;R-HSA-6788385;R-HSA-6785087;R-HSA-6785342;R-HSA-6786171;R-HSA-6786155;R-HSA-6788392
R-HSA-69231	Cyclin D associated events in G1	3	42	0.00347107	0.999112	0.999933	5	11	0.00113484	48887	Homo sapiens	RBL2;UBB;CCNH		R-HSA-1363328;R-HSA-69223;R-HSA-1363331;R-HSA-1363276;R-HSA-1226094
R-HSA-69236	G1 Phase	3	42	0.00347107	0.999112	0.999933	5	11	0.00113484	48887	Homo sapiens	RBL2;UBB;CCNH		R-HSA-1363328;R-HSA-69223;R-HSA-1363331;R-HSA-1363276;R-HSA-1226094
R-TGU-1170546	Prolactin receptor signaling	1	16	0.00214621	0.999113	1	7	7	0.00147213	879693	Taeniopygia guttata	PRLR		R-TGU-1370505;R-TGU-1671687;R-TGU-1370500;R-TGU-1364044;R-TGU-982810;R-TGU-1170539;R-TGU-976991
R-TGU-1483115	Hydrolysis of LPC	1	16	0.00214621	0.999113	1	2	2	0.00042061	879693	Taeniopygia guttata	PLA2G4A		R-TGU-1482612;R-TGU-1482685
R-TGU-430039	mRNA decay by 5' to 3' exoribonuclease	1	16	0.00214621	0.999113	1	2	2	0.00042061	879693	Taeniopygia guttata	LSM1		R-TGU-429978;R-TGU-429860
R-TGU-5689896	Ovarian tumor domain proteases	1	16	0.00214621	0.999113	1	5	8	0.00168244	879693	Taeniopygia guttata	UBB		R-TGU-5690827;R-TGU-8869506;R-TGU-8865182;R-TGU-5690856;R-TGU-5690870
R-TGU-190322	FGFR4 ligand binding and activation	1	16	0.00214621	0.999113	1	2	4	0.00084122	879693	Taeniopygia guttata	FGF9		R-TGU-190326;R-TGU-190265
R-TGU-1433559	Regulation of KIT signaling	1	16	0.00214621	0.999113	1	2	5	0.00105152	879693	Taeniopygia guttata	FYN		R-TGU-205244;R-TGU-1433506
R-TGU-75893	TNF signaling	1	16	0.00214621	0.999113	1	3	8	0.00168244	879693	Taeniopygia guttata	UBB		R-TGU-5693108;R-TGU-5357845;R-TGU-5357757
R-TGU-419037	NCAM1 interactions	1	16	0.00214621	0.999113	1	1	3	0.000630915	879693	Taeniopygia guttata	ST8SIA4		R-TGU-422454
R-TGU-71032	Propionyl-CoA catabolism	1	16	0.00214621	0.999113	1	1	3	0.000630915	879693	Taeniopygia guttata	PCCB		R-TGU-71031
R-TGU-5684264	MAP3K8 (TPL2)-dependent MAPK1/3 activation	1	16	0.00214621	0.999113	1	1	5	0.00105152	879693	Taeniopygia guttata	UBB		R-TGU-5684273
R-TGU-112409	RAF-independent MAPK1/3 activation	1	16	0.00214621	0.999113	1	1	8	0.00168244	879693	Taeniopygia guttata	MAP2K1		R-TGU-112342
R-HSA-190241	FGFR2 ligand binding and activation	1	26	0.00214876	0.999121	0.999933	2	5	0.000515836	48887	Homo sapiens	FGF9		R-HSA-190258;R-HSA-190413
R-HSA-389513	CTLA4 inhibitory signaling	1	26	0.00214876	0.999121	0.999933	2	5	0.000515836	48887	Homo sapiens	FYN		R-HSA-388833;R-HSA-388829
R-HSA-2033514	FGFR3 mutant receptor activation	1	26	0.00214876	0.999121	0.999933	3	9	0.000928505	48887	Homo sapiens	FGF9		R-HSA-2077420;R-HSA-2012074;R-HSA-2012073
R-HSA-166208	mTORC1-mediated signalling	1	26	0.00214876	0.999121	0.999933	2	7	0.000722171	48887	Homo sapiens	MLST8		R-HSA-165718;R-HSA-165692
R-HSA-70221	Glycogen breakdown (glycogenolysis)	1	26	0.00214876	0.999121	0.999933	3	16	0.00165068	48887	Homo sapiens	PYGL		R-HSA-71588;R-HSA-71590;R-HSA-453339
R-HSA-5652084	Fructose metabolism	1	26	0.00214876	0.999121	0.999933	1	7	0.000722171	48887	Homo sapiens	ALDH1A1		R-HSA-6813749
R-HSA-2022377	Metabolism of Angiotensinogen to Angiotensins	1	26	0.00214876	0.999121	0.999933	2	17	0.00175384	48887	Homo sapiens	ATP6AP2		R-HSA-2065357;R-HSA-2022403
R-HSA-5637810	Constitutive Signaling by EGFRvIII	1	26	0.00214876	0.999121	0.999933	2	18	0.00185701	48887	Homo sapiens	NRAS		R-HSA-5637808;R-HSA-5637806
R-HSA-5637812	Signaling by EGFRvIII in Cancer	1	26	0.00214876	0.999121	0.999933	2	18	0.00185701	48887	Homo sapiens	NRAS		R-HSA-5637808;R-HSA-5637806
R-HSA-5669034	TNFs bind their physiological receptors	1	26	0.00214876	0.999121	0.999933	1	11	0.00113484	48887	Homo sapiens	TNFRSF17		R-HSA-5676607
R-HSA-69273	Cyclin A/B1 associated events during G2/M transition	1	26	0.00214876	0.999121	0.999933	2	24	0.00247601	48887	Homo sapiens	CCNH		R-HSA-170087;R-HSA-170076
R-CFA-5250924	B-WICH complex positively regulates rRNA expression	5	47	0.00457332	0.999133	0.999998	3	3	0.00048583	49646	Canis familiaris	KAT2A;HIST1H4B;POLR1E;HIST1H4C;POLR2K		R-CFA-5250947;R-CFA-5250930;R-CFA-5250938
R-CFA-5250913	Positive epigenetic regulation of rRNA expression	5	47	0.00457332	0.999133	0.999998	3	3	0.00048583	49646	Canis familiaris	KAT2A;HIST1H4B;POLR1E;HIST1H4C;POLR2K		R-CFA-5250947;R-CFA-5250930;R-CFA-5250938
R-XTR-450302	activated TAK1 mediates p38 MAPK activation	2	26	0.00286817	0.999135	1	1	5	0.000899604	205621	Xenopus tropicalis	UBB;IKBKG		R-XTR-450346
R-SSC-4641258	Degradation of DVL	8	61	0.00605519	0.999136	0.999979	3	5	0.000862515	49633	Sus scrofa	PSMC6;UBB;PSMB8;PSMB9		R-SSC-4641159;R-SSC-4641260;R-SSC-1504190
R-HSA-167200	Formation of HIV-1 elongation complex containing HIV-1 Tat	4	49	0.00404959	0.999149	0.999933	4	5	0.000515836	48887	Homo sapiens	CCNH;TCEB3;TCEA1;POLR2K		R-HSA-170706;R-HSA-170704;R-HSA-167191;R-HSA-167196
R-SSC-844456	The NLRP3 inflammasome	2	29	0.0028787	0.999161	0.999979	1	9	0.00155253	49633	Sus scrofa	PYCARD		R-SSC-877361
R-SSC-622312	Inflammasomes	2	29	0.0028787	0.999161	0.999979	1	9	0.00155253	49633	Sus scrofa	PYCARD		R-SSC-877361
R-BTA-174048	APC/C:Cdc20 mediated degradation of Cyclin B	1	21	0.00216718	0.999172	0.999987	2	3	0.000465622	48898	Bos taurus	UBB		R-BTA-174157;R-BTA-174227
R-BTA-1660517	Synthesis of PIPs at the late endosome membrane	1	21	0.00216718	0.999172	0.999987	2	4	0.000620829	48898	Bos taurus	MTMR7		R-BTA-1675795;R-BTA-1676065
R-BTA-964975	Vitamins B6 activation to pyridoxal phosphate	1	21	0.00216718	0.999172	0.999987	2	6	0.000931243	48898	Bos taurus	PNPO		R-BTA-965079;R-BTA-965019
R-BTA-6798163	Choline catabolism	1	21	0.00216718	0.999172	0.999987	1	6	0.000931243	48898	Bos taurus	SARDH		R-BTA-6797913
R-BTA-622312	Inflammasomes	1	21	0.00216718	0.999172	0.999987	1	13	0.00201769	48898	Bos taurus	PYCARD		R-BTA-877361
R-MMU-73863	RNA Polymerase I Transcription Termination	3	40	0.00349803	0.999175	0.999989	1	2	0.000287026	48892	Mus musculus	CCNH;LOC100862456;POLR1E;POLR2K		R-MMU-74993
R-MMU-427389	ERCC6 (CSB) and EHMT2 (G9a) positively regulate rRNA expression	2	33	0.00288588	0.999179	0.999989	1	2	0.000287026	48892	Mus musculus	HIST1H4K;H3F3B;H3F3C;HIST1H4M;HIST1H4N;H3F3A;GM10257;HIST1H4A;HIST1H4B;HIST4H4;HIST2H4;GM12657;HIST1H4H;HIST1H4I;HIST1H4J;HIST1H4C;HIST1H4D;HIST1H4F		R-MMU-573393
R-MMU-1606322	ZBP1(DAI) mediated induction of type I IFNs	2	33	0.00288588	0.999179	0.999989	2	6	0.000861079	48892	Mus musculus	APP;IKBKG		R-MMU-168140;R-MMU-168166
R-RNO-430039	mRNA decay by 5' to 3' exoribonuclease	1	24	0.00217175	0.999184	0.999995	2	2	0.00030409	48895	Rattus norvegicus	LSM1		R-RNO-429978;R-RNO-429860
R-RNO-5668599	RHO GTPases Activate NADPH Oxidases	1	24	0.00217175	0.999184	0.999995	8	9	0.00136841	48895	Rattus norvegicus	CYBA		R-RNO-5668629;R-RNO-5668718;R-RNO-5668605;R-RNO-5668714;R-RNO-5668735;R-RNO-5218827;R-RNO-5668731;R-RNO-5218841
R-RNO-190241	FGFR2 ligand binding and activation	1	24	0.00217175	0.999184	0.999995	2	5	0.000760225	48895	Rattus norvegicus	FGF9		R-RNO-190413;R-RNO-190258
R-RNO-2028269	Signaling by Hippo	1	24	0.00217175	0.999184	0.999995	9	30	0.00456135	48895	Rattus norvegicus	LATS2		R-RNO-2038398;R-RNO-2028555;R-RNO-2028626;R-RNO-2028661;R-RNO-2059926;R-RNO-2028589;R-RNO-2028679;R-RNO-2028583;R-RNO-2028673
R-RNO-69618	Mitotic Spindle Checkpoint	1	24	0.00217175	0.999184	0.999995	1	6	0.00091227	48895	Rattus norvegicus	UBE2E1		R-RNO-141423
R-CFA-1592389	Activation of Matrix Metalloproteinases	3	36	0.00350297	0.999186	0.999998	5	26	0.00421053	49646	Canis familiaris	MMP7		R-CFA-1604359;R-CFA-1604763;R-CFA-1592297;R-CFA-1592362;R-CFA-1604712
R-BTA-194441	Metabolism of non-coding RNA	2	28	0.00288958	0.999188	0.999987	5	6	0.000931243	48898	Bos taurus	SNRPD2;WDR77		R-BTA-191784;R-BTA-191790;R-BTA-191830;R-BTA-191786;R-BTA-191763
R-BTA-191859	snRNP Assembly	2	28	0.00288958	0.999188	0.999987	5	6	0.000931243	48898	Bos taurus	SNRPD2;WDR77		R-BTA-191784;R-BTA-191790;R-BTA-191830;R-BTA-191786;R-BTA-191763
R-BTA-201451	Signaling by BMP	2	28	0.00288958	0.999188	0.999987	9	15	0.00232811	48898	Bos taurus	CHRDL1;ACVR2A		R-BTA-202604;R-BTA-201475;R-BTA-201810;R-BTA-201821;R-BTA-201476;R-BTA-201648;R-BTA-201443;R-BTA-201453;R-BTA-201457
R-BTA-5621575	CD209 (DC-SIGN) signaling	2	28	0.00288958	0.999188	0.999987	3	9	0.00139686	48898	Bos taurus	NRAS;FYN		R-BTA-5624486;R-BTA-5624492;R-BTA-5624494
R-HSA-5654699	SHC-mediated cascade:FGFR2	2	35	0.00289256	0.999195	0.999933	4	4	0.000412669	48887	Homo sapiens	NRAS;FGF9		R-HSA-5654406;R-HSA-5654407;R-HSA-5654404;R-HSA-5654402
R-HSA-418990	Adherens junctions interactions	2	35	0.00289256	0.999195	0.999933	8	16	0.00165068	48887	Homo sapiens	PVRL3;PVR		R-HSA-420580;R-HSA-420595;R-HSA-419011;R-HSA-420593;R-HSA-420591;R-HSA-433711;R-HSA-419003;R-HSA-420584
[truncated: 5,851 more rows]

## Sheet: Lipid Related Genes 
UniguesGenesLipidRelated	Gene Fold Change	P Value
PLA2G2F	-1.61706	0.0193115
CDIPT	1.24443	0.0160947
DHCR24	1.21945	0.0450655
CUBN	1.4288	0.0316291
SARDH	1.36452	0.0409036
MED1	1.2206	0.0479498
CLPS	-3.0916	0.0164179
ACAA1A	1.21819	0.0284846
PLA2G4A	-1.42267	0.0254314
CHKB	1.2371	0.0492783
PRKCE	1.47703	0.0476339
FYN	-1.35652	0.0305146
CYP2J5	1.1613	0.0497376
PCSK5	1.52651	0.0306329
ACOX2	1.75706	0.0444486
GPI1	1.1778	0.0298649
HEXB	1.49581	0.0151298
PIP5K1A	1.18137	0.0169988
PCCB	-1.55296	0.0483625
VAPB	1.20013	0.0399558
SPCS1	-1.11104	0.0255066
ACSL6	1.27656	0.0320529
HPGDS	-1.3088	0.0242312
ABHD4	1.26653	0.0499336
HEBP1	-1.28527	0.0174439
PLA2G16	-1.78809	0.00649728
PLA2G12A	-1.28899	0.0390688
BMP1	1.49058	0.039337
SIN3A	1.40033	0.039337
PRKCD	1.34033	0.0320529
CYP4B1	1.44437	0.0434335
PGK1	1.15616	0.0258551
GBA	1.26265	0.0462235
INPP5K	1.32099	0.0421396
ATP6AP2	-1.18543	0.0452393
THEM4	1.23008	0.0333861
GPX2	-2.27924	0.00684472
PLA2G2D	-1.38364	0.0499284
HPGD	1.40064	0.0135565
APP	1.22069	0.00591312
HDLBP	1.21107	0.039337
PPARA	1.34777	0.0409036
PIP5K1B	1.18786	0.0380587
SEC11C	-1.30497	0.0404119
GPX1	-1.18093	0.0275423
PYGL	-2.45234	0.0398937
EDN1	1.47698	0.0306005
MBOAT7	1.20902	0.0355826
PLA2G2A	-4.04874	0.0174439
PIK3CG	-1.90404	0.0434335
MTMR7	1.30797	0.0158991
ALOX5AP	-3.60523	0.0268886
CCL9	-2.31396	0.00591312
CCL6	-1.35164	0.0235826
NMU	-2.51223	0.0142737
CCR9	-1.64108	0.034465
AKR1B10	-1.35514	0.0362856
FAR1	-1.48778	0.0298649

## Sheet: LipidRelatedPrediction
Pathway identifier	Pathway name	#Entities found	#Entities total	Entities ratio	Entities pValue	Entities FDR	#Reactions found	#Reactions total	Reactions ratio	Species identifier	Species name	Submitted entities found	Mapped entities	Found reaction identifiers
R-MMU-1482922	Acyl chain remodelling of PI	7	26	0.00227372	0.613452	0.999989	5	6	0.000861079	48892	Mus musculus	PLA2G2F;PLA2G16;PLA2G12A;PLA2G2D;MBOAT7;PLA2G2A;PLA2G4A		R-MMU-1482598;R-MMU-1482825;R-MMU-1602377;R-MMU-1482868;R-MMU-1482626
R-MMU-1482839	Acyl chain remodelling of PE	13	50	0.00437254	0.671134	0.999989	6	9	0.00129162	48892	Mus musculus	PLA2G2F;PLA2G16;PLA2G12A;PLA2G2D;ABHD4;PLA2G2A;PLA2G4A		R-MMU-1482828;R-MMU-1602398;R-MMU-8858298;R-MMU-1482884;R-MMU-5694583;R-MMU-1482887
R-MMU-1482801	Acyl chain remodelling of PS	6	30	0.00262352	0.856777	0.999989	4	6	0.000861079	48892	Mus musculus	PLA2G2F;PLA2G16;PLA2G12A;PLA2G2D;PLA2G2A;PLA2G4A		R-MMU-1482771;R-MMU-1602374;R-MMU-1482897;R-MMU-1482776
R-MMU-1482925	Acyl chain remodelling of PG	5	31	0.00271098	0.940641	0.999989	3	10	0.00143513	48892	Mus musculus	PLA2G2F;PLA2G12A;PLA2G2D;PLA2G2A;PLA2G4A		R-MMU-1602368;R-MMU-1482900;R-MMU-1482907
R-MMU-1483226	Synthesis of PI	1	11	0.000961959	0.957066	0.999989	1	2	0.000287026	48892	Mus musculus	CDIPT		R-MMU-1482976
R-MMU-1482788	Acyl chain remodelling of PC	6	40	0.00349803	0.971472	0.999989	4	8	0.00114811	48892	Mus musculus	PLA2G2F;PLA2G16;PLA2G12A;PLA2G2D;PLA2G2A;PLA2G4A		R-MMU-1602417;R-MMU-1482862;R-MMU-1482856;R-MMU-1482816
R-MMU-6807062	Cholesterol biosynthesis via lathosterol	1	14	0.00122431	0.981815	0.999989	1	4	0.000574053	48892	Mus musculus	DHCR24		R-MMU-6807064
R-MMU-6807047	Cholesterol biosynthesis via desmosterol	1	14	0.00122431	0.981815	0.999989	1	4	0.000574053	48892	Mus musculus	DHCR24		R-MMU-196417
R-MMU-194223	HDL-mediated lipid transport	3	33	0.00288588	0.995666	0.999989	4	24	0.00344432	48892	Mus musculus	CUBN;BMP1;HDLBP		R-MMU-264848;R-MMU-264834;R-MMU-264758;R-MMU-8858252
R-MMU-6798163	Choline catabolism	1	21	0.00183647	0.997552	0.999989	1	6	0.000861079	48892	Mus musculus	SARDH		R-MMU-6797913
R-MMU-400206	Regulation of lipid metabolism by Peroxisome proliferator-activated receptor alpha (PPARalpha)	4	45	0.00393529	0.998856	0.999989	4	4	0.000574053	48892	Mus musculus	MED1;SIN3A;PPARA		R-MMU-400204;R-MMU-879764;R-MMU-400183;R-MMU-400143
R-MMU-192456	Digestion of dietary lipid	1	24	0.00209882	0.998964	0.999989	3	9	0.00129162	48892	Mus musculus	CLPS		R-MMU-975593;R-MMU-192434;R-MMU-192422
R-MMU-390247	Beta-oxidation of very long chain fatty acids	1	24	0.00209882	0.998964	0.999989	1	7	0.00100459	48892	Mus musculus	ACAA1A		R-MMU-390250
R-MMU-1482798	Acyl chain remodeling of CL	1	26	0.00227372	0.999416	0.999989	1	8	0.00114811	48892	Mus musculus	PLA2G4A		R-MMU-1482759
R-MMU-1483213	Synthesis of PE	1	29	0.00253607	0.999753	0.999989	1	6	0.000861079	48892	Mus musculus	CHKB		R-MMU-1483222
R-MMU-2029485	Role of phospholipids in phagocytosis	2	40	0.00349803	0.999869	0.999989	1	5	0.000717566	48892	Mus musculus	PRKCE;PRKCD		R-MMU-198314
R-MMU-8855121	VLDL interactions	1	32	0.00279843	0.999896	0.999989	1	15	0.0021527	48892	Mus musculus	FYN		R-MMU-8855237
R-MMU-1483166	Synthesis of PA	5	62	0.00542195	0.999899	0.999989	4	12	0.00172216	48892	Mus musculus	PLA2G2F;PLA2G12A;PLA2G2D;PLA2G2A;PLA2G4A		R-MMU-1602446;R-MMU-1482656;R-MMU-1482679;R-MMU-1482604
R-MMU-211935	Fatty acids	2	42	0.00367293	0.999923	0.999989	2	4	0.000574053	48892	Mus musculus	CYP2J5;CYP4B1		R-MMU-211924;R-MMU-211983
R-MMU-174800	Chylomicron-mediated lipid transport	1	34	0.00297333	0.999941	0.999989	1	16	0.00229621	48892	Mus musculus	PCSK5		R-MMU-6784676
R-MMU-389887	Beta-oxidation of pristanoyl-CoA	1	35	0.00306078	0.999956	0.999989	1	11	0.00157865	48892	Mus musculus	ACOX2		R-MMU-389889
R-MMU-1483191	Synthesis of PC	1	44	0.00384784	0.999997	0.999997	1	11	0.00157865	48892	Mus musculus	CHKB		R-MMU-1483004
R-MMU-2046106	alpha-linolenic acid (ALA) metabolism	1	46	0.00402274	0.999998	0.999998	1	13	0.00186567	48892	Mus musculus	ACAA1A		R-MMU-2066788
R-MMU-174824	Lipoprotein metabolism	5	82	0.00717097	0.999999	0.999999	6	65	0.00932836	48892	Mus musculus	CUBN;BMP1;HDLBP;FYN;PCSK5		R-MMU-8855237;R-MMU-264848;R-MMU-6784676;R-MMU-264834;R-MMU-264758;R-MMU-8858252
R-MMU-2046104	alpha-linolenic (omega3) and linoleic (omega6) acid metabolism	1	55	0.00480979	1	1	1	21	0.00301378	48892	Mus musculus	ACAA1A		R-MMU-2066788
R-MMU-70263	Gluconeogenesis	2	71	0.00620901	1	1	2	20	0.00287026	48892	Mus musculus	GPI1;PGK1		R-MMU-70475;R-MMU-70486
R-MMU-1660662	Glycosphingolipid metabolism	2	77	0.00673371	1	1	3	28	0.00401837	48892	Mus musculus	HEXB;GBA		R-MMU-1605632;R-MMU-1605595;R-MMU-1605591
R-MMU-1483255	PI Metabolism	5	108	0.00944469	1	1	11	54	0.00774971	48892	Mus musculus	PIP5K1A;INPP5K;PIP5K1B;PIK3CG;MTMR7		R-MMU-1676082;R-MMU-1675795;R-MMU-1675949;R-MMU-1676048;R-MMU-1676109;R-MMU-1676065;R-MMU-1676145;R-MMU-1676134;R-MMU-1675773;R-MMU-1675810;R-MMU-1676177
R-MMU-191273	Cholesterol biosynthesis	1	75	0.00655881	1	1	2	31	0.00444891	48892	Mus musculus	DHCR24		R-MMU-196417;R-MMU-6807064
R-MMU-77289	Mitochondrial Fatty Acid Beta-Oxidation	1	76	0.00664626	1	1	1	36	0.00516648	48892	Mus musculus	PCCB		R-MMU-71031
R-MMU-1660661	Sphingolipid de novo biosynthesis	1	80	0.00699606	1	1	5	28	0.00401837	48892	Mus musculus	VAPB		R-MMU-429730;R-MMU-429683;R-MMU-429694;R-MMU-429732;R-MMU-429699
R-MMU-2980736	Peptide hormone metabolism	3	102	0.00891998	1	1	3	47	0.00674512	48892	Mus musculus	SPCS1;ATP6AP2;SEC11C		R-MMU-2022403;R-MMU-422051;R-MMU-2065357
R-MMU-73923	Lipid digestion, mobilization, and transport	6	128	0.0111937	1	1	9	84	0.0120551	48892	Mus musculus	CUBN;BMP1;CLPS;HDLBP;FYN;PCSK5		R-MMU-8855237;R-MMU-264848;R-MMU-975593;R-MMU-6784676;R-MMU-264834;R-MMU-264758;R-MMU-192434;R-MMU-8858252;R-MMU-192422
R-MMU-75105	Fatty Acyl-CoA Biosynthesis	2	96	0.00839528	1	1	2	26	0.00373134	48892	Mus musculus	ACSL6;THEM4		R-MMU-5690066;R-MMU-201035
R-MMU-1483206	Glycerophospholipid biosynthesis	17	219	0.0191517	1	1	33	110	0.0157865	48892	Mus musculus	PLA2G2F;PLA2G16;PLA2G12A;PLA2G2D;CHKB;ABHD4;MBOAT7;PLA2G2A;SARDH;PLA2G4A;CDIPT		R-MMU-1602417;R-MMU-1602446;R-MMU-1482828;R-MMU-1602398;R-MMU-1482825;R-MMU-1602374;R-MMU-1602377;R-MMU-1482816;R-MMU-1602368;R-MMU-1482679;R-MMU-1482685;R-MMU-1483222;R-MMU-1482862;R-MMU-1482771;R-MMU-1482612;R-MMU-1482856;R-MMU-1482759;R-MMU-1482976;R-MMU-1482604;R-MMU-6797913;R-MMU-1482884;R-MMU-5694583;R-MMU-1482887;R-MMU-1483004;R-MMU-1482868;R-MMU-1482626;R-MMU-1482776;R-MMU-1482598;R-MMU-1…
R-MMU-2142753	Arachidonic acid metabolism	7	178	0.0155662	1	1	14	54	0.00774971	48892	Mus musculus	HPGDS;GPX2;GPX1;CYP2J5;HPGD;ALOX5AP;PLA2G4A		R-MMU-266051;R-MMU-266050;R-MMU-2161779;R-MMU-2161999;R-MMU-2161907;R-MMU-2161917;R-MMU-2161899;R-MMU-2161768;R-MMU-2161890;R-MMU-2161701;R-MMU-2161959;R-MMU-265296;R-MMU-111883;R-MMU-2161791
R-MMU-75109	Triglyceride Biosynthesis	2	135	0.0118059	1	1	2	36	0.00516648	48892	Mus musculus	ACSL6;THEM4		R-MMU-5690066;R-MMU-201035
R-MMU-70326	Glucose metabolism	3	148	0.0129427	1	1	5	58	0.00832377	48892	Mus musculus	GPI1;PGK1;PYGL		R-MMU-70475;R-MMU-70471;R-MMU-70486;R-MMU-71850;R-MMU-71588
R-MMU-428157	Sphingolipid metabolism	3	149	0.0130302	1	1	8	56	0.00803674	48892	Mus musculus	VAPB;HEXB;GBA		R-MMU-429730;R-MMU-429683;R-MMU-1605632;R-MMU-429694;R-MMU-429732;R-MMU-1605595;R-MMU-1605591;R-MMU-429699
R-MMU-1483257	Phospholipid metabolism	22	310	0.0271098	1	1	44	160	0.0229621	48892	Mus musculus	PLA2G2F;PLA2G2D;PLA2G12A;CHKB;ABHD4;MBOAT7;PLA2G2A;PLA2G4A;PIK3CG;MTMR7;PLA2G16;SARDH;PIP5K1A;INPP5K;PIP5K1B;CDIPT		R-MMU-1602417;R-MMU-1602446;R-MMU-1482828;R-MMU-1602398;R-MMU-1482825;R-MMU-1676145;R-MMU-1602374;R-MMU-1676134;R-MMU-1602377;R-MMU-1482816;R-MMU-1602368;R-MMU-1482679;R-MMU-1482685;R-MMU-1483222;R-MMU-1482862;R-MMU-1675795;R-MMU-1482771;R-MMU-1482612;R-MMU-1482856;R-MMU-1482759;R-MMU-1482976;R-MMU-1482604;R-MMU-1676082;R-MMU-1675949;R-MMU-1676048;R-MMU-1676065;R-MMU-6797913;R-MMU-1482884;R-MMU-5…
R-MMU-556833	Metabolism of lipids and lipoproteins	51	1249	0.109226	1	1	91	667	0.0957233	48892	Mus musculus	ABHD4;HPGD;HEXB;GBA;HDLBP;ACAA1A;PCSK5;PIK3CG;MTMR7;HPGDS;SIN3A;PIP5K1A;INPP5K;THEM4;FYN;PIP5K1B;CDIPT;PLA2G2F;CUBN;MED1;PLA2G2D;GPX2;PLA2G12A;GPX1;CYP2J5;CHKB;MBOAT7;PLA2G2A;ACSL6;PLA2G4A;DHCR24;PLA2G16;AKR1B10;BMP1;CLPS;ACOX2;VAPB;ALOX5AP;PCCB;SARDH;FAR1;PPARA		R-MMU-1602417;R-MMU-264848;R-MMU-264834;R-MMU-1602446;R-MMU-1482828;R-MMU-1602398;R-MMU-1482825;R-MMU-1676145;R-MMU-1602374;R-MMU-2161907;R-MMU-1676134;R-MMU-2161917;R-MMU-264758;R-MMU-1602377;R-MMU-1482816;R-MMU-1602368;R-MMU-192335;R-MMU-2161899;R-MMU-1482862;R-MMU-1482612;R-MMU-1482856;R-MMU-2161959;R-MMU-879764;R-MMU-6807064;R-MMU-192434;R-MMU-192422;R-MMU-1482604;R-MMU-389889;R-MMU-1675949;R…
R-MMU-375276	Peptide ligand-binding receptors	7	204	0.01784	1	1	5	66	0.00947187	48892	Mus musculus	HEBP1;APP;EDN1;CCL9;CCL6;NMU;CCR9		R-MMU-391913;R-MMU-444476;R-MMU-964800;R-MMU-373074;R-MMU-388560
R-MMU-535734	Fatty acid, triacylglycerol, and ketone body metabolism	7	283	0.0247486	1	1	7	97	0.0139208	48892	Mus musculus	MED1;SIN3A;PCCB;ACSL6;THEM4;PPARA		R-MMU-400204;R-MMU-879764;R-MMU-5690066;R-MMU-400183;R-MMU-201035;R-MMU-400143;R-MMU-71031

## Sheet: LipidGeneRelationReactome
Pathway name	Submitted entities found
Acyl chain remodelling of PI	PLA2G2F;PLA2G16;PLA2G12A;PLA2G2D;MBOAT7;PLA2G2A;PLA2G4A
Acyl chain remodelling of PE	PLA2G2F;PLA2G16;PLA2G12A;PLA2G2D;ABHD4;PLA2G2A;PLA2G4A
Acyl chain remodelling of PS	PLA2G2F;PLA2G16;PLA2G12A;PLA2G2D;PLA2G2A;PLA2G4A
Acyl chain remodelling of PG	PLA2G2F;PLA2G12A;PLA2G2D;PLA2G2A;PLA2G4A
Synthesis of PI	CDIPT
Acyl chain remodelling of PC	PLA2G2F;PLA2G16;PLA2G12A;PLA2G2D;PLA2G2A;PLA2G4A
Cholesterol biosynthesis via lathosterol	DHCR24
Cholesterol biosynthesis via desmosterol	DHCR24
HDL-mediated lipid transport	CUBN;BMP1;HDLBP
Choline catabolism	SARDH
Regulation of lipid metabolism by Peroxisome proliferator-activated receptor alpha (PPARalpha)	MED1;SIN3A;PPARA
Digestion of dietary lipid	CLPS
Beta-oxidation of very long chain fatty acids	ACAA1A
Acyl chain remodeling of CL	PLA2G4A
Synthesis of PE	CHKB
Role of phospholipids in phagocytosis	PRKCE;PRKCD
VLDL interactions	FYN
Synthesis of PA	PLA2G2F;PLA2G12A;PLA2G2D;PLA2G2A;PLA2G4A
Fatty acids	CYP2J5;CYP4B1
Chylomicron-mediated lipid transport	PCSK5
Beta-oxidation of pristanoyl-CoA	ACOX2
Synthesis of PC	CHKB
alpha-linolenic acid (ALA) metabolism	ACAA1A
Lipoprotein metabolism	CUBN;BMP1;HDLBP;FYN;PCSK5
alpha-linolenic (omega3) and linoleic (omega6) acid metabolism	ACAA1A
Gluconeogenesis	GPI1;PGK1
Glycosphingolipid metabolism	HEXB;GBA
PI Metabolism	PIP5K1A;INPP5K;PIP5K1B;PIK3CG;MTMR7
Cholesterol biosynthesis	DHCR24
Mitochondrial Fatty Acid Beta-Oxidation	PCCB
Sphingolipid de novo biosynthesis	VAPB
Peptide hormone metabolism	SPCS1;ATP6AP2;SEC11C
Lipid digestion, mobilization, and transport	CUBN;BMP1;CLPS;HDLBP;FYN;PCSK5
Fatty Acyl-CoA Biosynthesis	ACSL6;THEM4
Glycerophospholipid biosynthesis	PLA2G2F;PLA2G16;PLA2G12A;PLA2G2D;CHKB;ABHD4;MBOAT7;PLA2G2A;SARDH;PLA2G4A;CDIPT
Arachidonic acid metabolism	HPGDS;GPX2;GPX1;CYP2J5;HPGD;ALOX5AP;PLA2G4A
Triglyceride Biosynthesis	ACSL6;THEM4
Glucose metabolism	GPI1;PGK1;PYGL
Sphingolipid metabolism	VAPB;HEXB;GBA
Phospholipid metabolism	PLA2G2F;PLA2G2D;PLA2G12A;CHKB;ABHD4;MBOAT7;PLA2G2A;PLA2G4A;PIK3CG;MTMR7;PLA2G16;SARDH;PIP5K1A;INPP5K;PIP5K1B;CDIPT
Metabolism of lipids and lipoproteins	ABHD4;HPGD;HEXB;GBA;HDLBP;ACAA1A;PCSK5;PIK3CG;MTMR7;HPGDS;SIN3A;PIP5K1A;INPP5K;THEM4;FYN;PIP5K1B;CDIPT;PLA2G2F;CUBN;MED1;PLA2G2D;GPX2;PLA2G12A;GPX1;CYP2J5;CHKB;MBOAT7;PLA2G2A;ACSL6;PLA2G4A;DHCR24;PLA2G16;AKR1B10;BMP1;CLPS;ACOX2;VAPB;ALOX5AP;PCCB;SARDH;FAR1;PPARA
Peptide ligand-binding receptors	HEBP1;APP;EDN1;CCL9;CCL6;NMU;CCR9
Fatty acid, triacylglycerol, and ketone body metabolism	MED1;SIN3A;PCCB;ACSL6;THEM4;PPARA
