# Supplementary material for: Transcriptomics-driven lipidomics (TDL) identifies the microbiome-regulated targets of ileal lipid metabolism
Source: NPJ Syst Biol Appl. 2017 Nov 7;3:33. doi: 10.1038/s41540-017-0033-0 (PMC5676686; doi:10.1038/s41540-017-0033-0)
Supplement: Supplementary file 9 — Data Set 7 [file 41540_2017_33_MOESM9_ESM.xlsx]

## Sheet: Transriptomics_Raw_After_PCorr
Column ID	Entrez Gene	Gene Symbol	Gene Title	RefSeq Transcript ID	corrected p-value(A vs. B)	Fold-Change(A vs. B)
1418724_at	12630	Cfi	complement component factor i	NM_007686 /// XM_006500960 /// XM_006500961 /// XM_006500962 /// XM_006500963	0.00591312	-3.20071
1438056_x_at	27416	Abcc5	ATP-binding cassette, sub-family C (CFTR/MRP), member 5	NM_013790 /// NM_176839 /// XM_006522208 /// XM_006522209 /// XM_006522210 /// XM_00652	0.00591312	1.5568
1417936_at	20308	Ccl9	chemokine (C-C motif) ligand 9	NM_011338	0.00591312	-2.31396
1418469_at	268903	Nrip1	nuclear receptor interacting protein 1	NM_173440 /// XM_006523050 /// XM_006523051 /// XM_006523052 /// XM_006523053 /// XM_00	0.00591312	1.43531
1422805_a_at	71777	Ing3	inhibitor of growth family, member 3	NM_023626 /// XM_006505165 /// XM_006505166 /// XM_006505167	0.00591312	1.32454
1418042_a_at	27416	Abcc5	ATP-binding cassette, sub-family C (CFTR/MRP), member 5	NM_013790 /// NM_176839 /// XM_006522208 /// XM_006522209 /// XM_006522210 /// XM_00652	0.00591312	1.5432
1423909_at	66058	Tmem176a	transmembrane protein 176A	NM_001098271 /// NM_025326	0.00591312	-1.46593
1419359_at	192231	Hexim1	hexamethylene bis-acetamide inducible 1	NM_138753	0.00591312	1.44129
1423094_at	58799	Crbn	cereblon	NM_021449 /// NM_175357	0.00591312	1.25995
1416561_at	14415	Gad1	glutamate decarboxylase 1	NM_008077 /// XM_006498765 /// XM_006498766 /// XM_006498767 /// XM_006498768 /// XM_00	0.00591312	-1.33522
1420621_a_at	11820	App	amyloid beta (A4) precursor protein	NM_001198823 /// NM_001198824 /// NM_001198825 /// NM_001198826 /// NM_007471 /// XM_00	0.00591312	1.22069
1416034_at	12484	Cd24a	CD24a antigen	NM_009846	0.00591312	-3.00128
1416937_at	56486	Gabarap	gamma-aminobutyric acid receptor associated protein	NM_019749 /// XM_006533801 /// XM_006537191	0.00591312	1.09365
1416856_at	66680	Oser1	oxidative stress responsive serine rich 1	NM_025699 /// XM_006500025 /// XM_006500026	0.00599162	1.31989
1417735_at	66289	Mptx1	mucosal pentraxin 1	NM_025470 /// XM_006543574	0.00622631	-8.27351
1460369_at	233987	Zfp958	zinc finger protein 958	NM_145591	0.00622631	1.2023
1427475_a_at	56376	Pdlim5	PDZ and LIM domain 5	NM_001190852 /// NM_001190853 /// NM_001190854 /// NM_001190855 /// NM_001190856 /// NM	0.00649728	1.20443
1451611_at	225845	Pla2g16	phospholipase A2, group XVI	NM_139269 /// XM_006526921	0.00649728	-1.78809
1434757_at	12396	Cbfa2t2	core-binding factor, runt domain, alpha subunit 2, translocated to, 2 (human)	NM_001285446 /// NM_009823 /// NM_172860 /// XM_006498640 /// XM_006498641 /// XM_00649	0.00673325	1.16833
1425853_s_at	19116	Prlr	prolactin receptor	NM_001253781 /// NM_001253782 /// NM_011169 /// NR_045590 /// NR_045591 /// NR_045592 /	0.00673325	1.33419
1450723_at	16392	Isl1	ISL1 transcription factor, LIM/homeodomain	NM_021459 /// XM_006517533 /// XM_006517534	0.00684472	1.42225
1421382_at	19116	Prlr	prolactin receptor	NM_001253781 /// NM_001253782 /// NM_011169 /// NR_045590 /// NR_045591 /// NR_045592 /	0.00684472	1.63226
1434345_at	212070	Clrn3	clarin 3	NM_178669	0.00684472	1.26409
1451107_at	223754	Tbc1d22a	TBC1 domain family, member 22a	NM_145476 /// XM_006520832 /// XM_006520833	0.00684472	1.20539
1419666_x_at	56312	Nupr1	nuclear protein transcription regulator 1	NM_019738	0.00684472	-2.5785
1449279_at	14776	Gpx2	glutathione peroxidase 2	NM_030677	0.00684472	-2.27924
1428620_at	56205	Ensa	endosulfine alpha	NM_001026212 /// NM_019561 /// XM_006501734 /// XM_006501735	0.00684472	1.29469
1422948_s_at	69386 /// 97122 /// 319155 /// 319156 /// 319157 /// 319158 /// 319159 /// 319160 /// 3	Hist1h4a /// Hist1h4b /// Hist1h4c /// Hist1h4d /// Hist1h4f /// Hist1h4h /// Hist1h4i /// Hist1h4j /// Hist1h4k /// Hist1h4m /// Hist1h4n /// Hist2h4 /// Hist4h4	histone cluster 1, H4a /// histone cluster 1, H4b /// histone cluster 1, H4c /// histon	NM_001195421 /// NM_033596 /// NM_153173 /// NM_175652 /// NM_175654 /// NM_175655 ///	0.00684472	-1.33288
1418004_a_at	65963	Tmem176b	transmembrane protein 176B	NM_001164207 /// NM_001164208 /// NM_001164209 /// NM_001286651 /// NM_001286652 /// NM	0.00684472	-1.26288
1419665_a_at	56312	Nupr1	nuclear protein transcription regulator 1	NM_019738	0.00684472	-2.77088
1417483_at	80859	Nfkbiz	nuclear factor of kappa light polypeptide gene enhancer in B cells inhibitor, zeta	NM_001159394 /// NM_001159395 /// NM_030612	0.0071853	-1.57224
1450226_at	19116	Prlr	prolactin receptor	NM_001253781 /// NM_001253782 /// NM_011169 /// NR_045590 /// NR_045591 /// NR_045592 /	0.0071853	1.56305
1437537_at	12371	Casp9	caspase 9	NM_001277932 /// NM_015733	0.00731978	1.32954
1455253_at	75137	Rprd2	regulation of nuclear pre-mRNA domain containing 2	NM_001081293 /// NM_028328 /// NM_029180 /// XM_006502226 /// XM_006502227 /// XM_00650	0.00731978	1.23059
1415678_at	19042	Ppm1a	protein phosphatase 1A, magnesium dependent, alpha isoform	NM_008910 /// XM_006515600 /// XM_006515601 /// XM_006515602 /// XM_006515603	0.00731978	1.19257
1417697_at	20652	Soat1	sterol O-acyltransferase 1	NM_009230 /// XM_006496719	0.00731978	-1.45382
1419684_at	20307	Ccl8	chemokine (C-C motif) ligand 8	NM_021443	0.00731978	-2.10604
1455490_at	18703	Pigr	polymeric immunoglobulin receptor	NM_011082	0.00764049	-1.44164
1448124_at	110006	Gusb	glucuronidase, beta	NM_010368 /// XM_006504342 /// XR_377102	0.00793268	-1.40016
1448740_at	57785	Rangrf	RAN guanine nucleotide release factor	NM_001285441 /// NM_001285442 /// NM_001285443 /// NM_021329	0.00793268	-1.41739
1432474_a_at	69815	Krtcap3	keratinocyte associated protein 3	NM_027221 /// XM_006504093 /// XM_006504094	0.00809946	-1.33723
1448182_a_at	12484	Cd24a	CD24a antigen	NM_009846	0.00841148	-2.02334
1449486_at	12623	Ces1g	carboxylesterase 1G	NM_021456	0.00841747	2.83377
1423903_at	52118	Pvr	poliovirus receptor	NM_027514	0.00958019	1.43097
1454747_a_at	71765	Klhdc3	kelch domain containing 3	NM_001163729 /// NM_027910 /// XM_006524943	0.00998442	1.30971
1415991_a_at	71765	Klhdc3	kelch domain containing 3	NM_001163729 /// NM_027910 /// XM_006524943	0.0109045	1.3061
1422962_a_at	16913	Psmb8	proteasome (prosome, macropain) subunit, beta type 8 (large multifunctional peptidase 7	NM_010724 /// XM_006536549 /// XM_006537283	0.0109045	-1.89603
1415880_a_at	16783	Lamp1	lysosomal-associated membrane protein 1	NM_010684	0.0114664	1.16019
1416307_at	11767	Ap1m1	adaptor-related protein complex AP-1, mu subunit 1	NM_007456 /// XM_006509538	0.0128523	1.13139
1424305_at	16069	Igj	immunoglobulin joining chain	NM_152839	0.0128523	-3.19417
1450919_at	17524	Mpp1	membrane protein, palmitoylated	NM_008621	0.0128523	1.15826
1450130_at	19775	Xpr1	xenotropic and polytropic retrovirus receptor 1	NM_011273	0.0128523	1.25107
1419491_at	13214	Defb1	defensin beta 1	NM_007843	0.0128523	-9.78619
1428094_at	16784	Lamp2	lysosomal-associated membrane protein 2	NM_001017959 /// NM_001290485 /// NM_010685 /// XM_006541430	0.0128523	-1.34242
1450060_at	18703	Pigr	polymeric immunoglobulin receptor	NM_011082	0.0132703	-1.56631
1435169_at	77128	Crebrf	CREB3 regulatory factor	NM_029870 /// XM_006525114 /// XM_006525115 /// XM_006525116 /// XM_006525117 /// XM_00	0.0132703	1.37461
1448186_at	18947	Pnliprp2	pancreatic lipase-related protein 2	NM_011128	0.0133305	-2.43658
1439465_x_at	231093	Agbl5	ATP/GTP binding protein-like 5	NM_001048190 /// NM_001048191 /// NM_001048192 /// NM_001294262 /// NM_174849 /// NR_12	0.0133305	1.32673
1423315_at	170770	Bbc3	BCL2 binding component 3	NM_133234 /// XM_006539575 /// XM_006539576 /// XM_006539577 /// XM_006539578 /// XM_00	0.0133305	1.11293
1424616_s_at	233575	Pgap2	post-GPI attachment to proteins 2	NM_001291358 /// NM_145583 /// NR_111937 /// NR_111938 /// XM_006507641 /// XM_00650764	0.0135565	-1.44378
1452417_x_at	16071 /// 16114 /// 110759 /// 384419 /// 546213 /// 637227	Igk-V28 /// Igkc /// Igkj1 /// Igkv4-53 /// Igkv6-23 /// Igkv8-30	immunoglobulin kappa chain variable 28 (V28) /// immunoglobulin kappa constant /// immu	---	0.0135565	-1.97759
1460697_s_at	66618	Snrnp27	small nuclear ribonucleoprotein 27 (U4/U6.U5)	NM_025665 /// XM_006506479	0.0135565	-1.19383
1416756_at	81489	Dnajb1	DnaJ (Hsp40) homolog, subfamily B, member 1	NM_018808 /// XM_006531518	0.0135565	1.21156
1424612_at	223473	Nipal2	NIPA-like domain containing 2	NM_145469 /// XM_006520055 /// XM_006520056	0.0135565	-1.47873
1451977_at	13548	Dyrk1a	dual-specificity tyrosine-(Y)-phosphorylation regulated kinase 1a	NM_001113389 /// NM_007890 /// XM_006522888 /// XM_006523156	0.0135565	1.4087
1423776_s_at	223754	Tbc1d22a	TBC1 domain family, member 22a	NM_145476 /// XM_006520832 /// XM_006520833	0.0135565	1.25988
1423808_at	216853	Wrap53	WD repeat containing, antisense to Trp53	NM_144824 /// XM_006532899 /// XM_006532900 /// XR_388402	0.0135565	1.34388
1427565_a_at	27416	Abcc5	ATP-binding cassette, sub-family C (CFTR/MRP), member 5	NM_013790 /// NM_176839 /// XM_006522208 /// XM_006522209 /// XM_006522210 /// XM_00652	0.0135565	1.71992
1425420_s_at	50523	Lats2	large tumor suppressor 2	NM_015771 /// NM_153382 /// XM_006519223 /// XM_006519224 /// XM_006519225	0.0135565	1.60112
1435362_at	230700	Foxj3	forkhead box J3	NM_001290696 /// NM_172699 /// XM_006503017 /// XM_006503018	0.0135565	1.22004
1447146_s_at	193116	Slu7	SLU7 splicing factor homolog (S. cerevisiae)	NM_148673 /// NM_198936 /// XM_006532582	0.0135565	1.30665
1450246_at	14344	Fut2	fucosyltransferase 2	NM_001271993 /// NM_018876 /// XM_006540617	0.0135565	-1.57785
1452584_at	69029	Smdt1	single-pass membrane protein with aspartate rich tail 1	NM_026914	0.0135565	1.13161
1419905_s_at	15446	Hpgd	hydroxyprostaglandin dehydrogenase 15 (NAD)	NM_008278	0.0135565	1.40064
1418607_at	67235	Zkscan14	zinc finger with KRAB and SCAN domains 14	NM_023322 /// XM_006504861 /// XM_006504862	0.0135565	1.39044
1448647_at	17158	Man2a1	mannosidase 2, alpha 1	NM_008549 /// XM_006523739	0.0136061	-1.14839
1424002_at	68833	Pdcl3	phosducin-like 3	NM_026850	0.0140783	1.23941
1431665_a_at	30057	Timm8b	translocase of inner mitochondrial membrane 8B	NM_013897	0.0141651	-1.33628
1423068_at	67661	Ift172	intraflagellar transport 172	NM_026298 /// XM_006504069 /// XM_006504070 /// XR_376822	0.0141651	-1.40204
1423695_at	108687	Edem2	ER degradation enhancer, mannosidase alpha-like 2	NM_145537 /// XM_006498554 /// XM_006498555 /// XM_006498556	0.0142676	-1.15385
1448100_at	97820	4833439L19Rik	RIKEN cDNA 4833439L19 gene	NM_001252645 /// NM_001252646 /// NM_001252647 /// NM_001252648 /// NM_133797 /// XM_00	0.0142676	1.15181
1434881_s_at	239217 /// 100628599	Kctd12 /// Mir5130	potassium channel tetramerisation domain containing 12 /// microRNA 5130	NM_177715 /// NR_039592	0.0142676	-2.7113
1431885_a_at	71711	Mus81	MUS81 endonuclease homolog (yeast)	NM_027877 /// XM_006531838 /// XM_006531839 /// XR_388271 /// XR_388272	0.0142737	-1.11254
1422457_s_at	20610	Sumo3	SMT3 suppressor of mif two 3 homolog 3 (yeast)	NM_019929 /// XM_006513426	0.0142737	1.12201
1419325_at	56183	Nmu	neuromedin U	NM_019515	0.0142737	-2.51223
1454967_at	77128	Crebrf	CREB3 regulatory factor	NM_029870 /// XM_006525114 /// XM_006525115 /// XM_006525116 /// XM_006525117 /// XM_00	0.0142737	1.47379
1425893_a_at	14198	Fhit	fragile histidine triad gene	NM_010210 /// XM_006517922 /// XM_006517923 /// XM_006517924 /// XM_006517925 /// XM_00	0.0142737	1.33876
1417778_at	22694	Zfp35	zinc finger protein 35	NM_011755	0.014383	1.18947
1451029_at	12050	Bcl2l2	BCL2-like 2	NM_007537 /// XM_006518457 /// XM_006518458	0.0144439	1.28475
1449089_at	268903	Nrip1	nuclear receptor interacting protein 1	NM_173440 /// XM_006523050 /// XM_006523051 /// XM_006523052 /// XM_006523053 /// XM_00	0.0146867	1.24286
1450631_x_at	13216 /// 13240 /// 503491 /// 100038927	Defa1 /// Defa24 /// Defa6 /// Gm15284	defensin, alpha 1 /// defensin, alpha, 24 /// defensin, alpha, 6 /// predicted gene 152	NM_001024225 /// NM_001177485 /// NM_007852 /// NM_010031	0.0149769	-1.33192
1424266_s_at	234564	Ces1f	carboxylesterase 1F	NM_144930 /// XR_387740	0.0149769	1.52353
1424615_at	233575	Pgap2	post-GPI attachment to proteins 2	NM_001291358 /// NM_145583 /// NR_111937 /// NR_111938 /// XM_006507641 /// XM_00650764	0.0149769	-1.30853
1460180_at	15212	Hexb	hexosaminidase B	NM_010422	0.0151298	1.49581
1451389_at	99349	Dnajc24	DnaJ (Hsp40) homolog, subfamily C, member 24	NM_026992 /// NR_033993	0.0152762	-1.2586
1427025_at	54384	Mtmr7	myotubularin related protein 7	NM_001040699 /// NM_019433 /// XM_006509466 /// XM_006509467 /// XM_006509468 /// XM_00	0.0158991	1.30797
1427660_x_at	16071 /// 16114 /// 110759 /// 384419 /// 546213 /// 637227	Igk-V28 /// Igkc /// Igkj1 /// Igkv4-53 /// Igkv6-23 /// Igkv8-30	immunoglobulin kappa chain variable 28 (V28) /// immunoglobulin kappa constant /// immu	---	0.0158991	-1.75871
1423657_at	52858	Cdipt	CDP-diacylglycerol--inositol 3-phosphatidyltransferase (phosphatidylinositol synthase)	NM_026638 /// XM_006508022	0.0160947	1.24443
1448242_at	53421	Sec61a1	Sec61 alpha 1 subunit (S. cerevisiae)	NM_016906	0.0162458	-1.24908
1415805_at	109791	Clps	colipase, pancreatic	NM_025469	0.0164179	-3.0916
1426009_a_at	18720	Pip5k1a	phosphatidylinositol-4-phosphate 5-kinase, type 1 alpha	NM_001293707 /// NM_008847 /// XM_006501128 /// XM_006501129 /// XM_006501130 /// XR_37	0.0169988	1.18137
1426200_at	384515 /// 385253	abParts /// Igkv4-55 /// Igkv4-62 /// Igkv4-68 /// Igkv4-69 /// Igkv4-71 /// Igkv4-72 /// Igkv4-78	Parts of antibodies, mostly variable regions. /// immunoglobulin kappa variable 4-55 //	---	0.0170073	-3.01816
1448026_at	320790	Chd7	chromodomain helicase DNA binding protein 7	NM_001033395 /// NM_001081417 /// NM_001277149 /// XM_006538004 /// XM_006538005 /// XM	0.0170073	1.24088
1448227_at	14786	Grb7	growth factor receptor bound protein 7	NM_010346 /// XM_006532233	0.017171	1.54654
1439332_at	73284	Ddit4l	DNA-damage-inducible transcript 4-like	NM_030143	0.0172858	1.46175
1438478_a_at	19055	Ppp3ca	protein phosphatase 3, catalytic subunit, alpha isoform	NM_001293622 /// NM_008913 /// XM_006501136	0.0172858	1.23702
1451126_at	68877	Maf1	MAF1 homolog (S. cerevisiae)	NM_001164607 /// NM_001164608 /// NM_026859 /// XM_006521337 /// XM_006521338 /// XM_00	0.0174439	1.27762
1450128_at	18780	Pla2g2a	phospholipase A2, group IIA (platelets, synovial fluid)	NM_001082531 /// NM_011108 /// NR_002926	0.0174439	-4.04874
1448989_a_at	17912	Myo1b	myosin IB	NM_001161817 /// NM_001290982 /// NM_010863 /// XM_006495764 /// XM_006495765 /// XM_00	0.0174439	-1.48209
1450760_a_at	71777	Ing3	inhibitor of growth family, member 3	NM_023626 /// XM_006505165 /// XM_006505166 /// XM_006505167	0.0174439	1.39458
1418172_at	15199	Hebp1	heme binding protein 1	NM_013546	0.0174439	-1.28527
1448898_at	20308	Ccl9	chemokine (C-C motif) ligand 9	NM_011338	0.0174439	-2.74684
1420354_at	83674	Cnnm1	cyclin M1	NM_031396 /// XM_006527480 /// XM_006527481 /// XM_006527482 /// XM_006527483 /// XM_00	0.0175394	1.41865
1427450_x_at	17912	Myo1b	myosin IB	NM_001161817 /// NM_001290982 /// NM_010863 /// XM_006495764 /// XM_006495765 /// XM_00	0.0177214	-1.44735
1425763_x_at	16061 /// 238447	Igh-VJ558 /// Igha	immunoglobulin heavy chain (J558 family) /// immunoglobulin heavy constant alpha	NM_001024700	0.0178739	-2.21144
1427119_at	20731	Spink4	serine peptidase inhibitor, Kazal type 4	NM_011463	0.0184028	-2.43198
1435684_at	27416	Abcc5	ATP-binding cassette, sub-family C (CFTR/MRP), member 5	NM_013790 /// NM_176839 /// XM_006522208 /// XM_006522209 /// XM_006522210 /// XM_00652	0.0184593	1.4624
1427790_at	17165 /// 280668	Adam1a /// Mapkapk5	a disintegrin and metallopeptidase domain 1a /// MAP kinase-activated protein kinase 5	NM_010765 /// NM_172126	0.0187446	1.23604
1426568_at	117591	Slc2a9	solute carrier family 2 (facilitated glucose transporter), member 9	NM_001012363 /// NM_001102414 /// NM_001102415 /// NM_145559 /// XM_006503683 /// XM_00	0.0187446	1.40572
1430332_a_at	110006	Gusb	glucuronidase, beta	NM_010368 /// XM_006504342 /// XR_377102	0.0187446	-1.71299
1421816_at	14782	Gsr	glutathione reductase	NM_010344	0.0187446	-1.44988
1434852_at	26971	Pla2g2f	phospholipase A2, group IIF	NM_012045	0.0193115	-1.61706
1419575_s_at	30046	Zfp292	zinc finger protein 292	NM_013889 /// XM_006537977 /// XM_006537978	0.0193115	1.22317
1452596_at	17749 /// 100862456	LOC100862456 /// Polr2k	DNA-directed RNA polymerases I, II, and III subunit RPABC4-like /// polymerase (RNA) II	NM_001039368 /// NM_023127 /// XM_006537451	0.0196263	-1.12477
1450709_at	13239 /// 100041688 /// 100041952	Defa5 /// Gm10104 /// Gm15315	defensin, alpha, 5 /// predicted gene 10104 /// predicted gene 15315	NM_001177481 /// NM_001177528 /// NM_007851	0.0196263	-1.28125
1425276_at	14123	Fbrs	fibrosin	NM_010183 /// XM_006507347 /// XM_006507348	0.0196263	1.46234
1448728_a_at	80859	Nfkbiz	nuclear factor of kappa light polypeptide gene enhancer in B cells inhibitor, zeta	NM_001159394 /// NM_001159395 /// NM_030612	0.0196263	-1.40787
1451112_s_at	223453	Dap	death-associated protein	NM_146057	0.0196263	1.37971
1417118_a_at	56292	Naa10	N(alpha)-acetyltransferase 10, NatA catalytic subunit	NM_001177965 /// NM_019870 /// XM_006528158 /// XM_006528159	0.0197312	-1.29719
1449003_a_at	53612	Vti1b	vesicle transport through interaction with t-SNAREs 1B	NM_016800 /// XM_006516088	0.019937	1.33396
1428120_at	68628	Fbxw9	F-box and WD-40 domain protein 9	NM_026791 /// XM_006531334 /// XM_006531335	0.0199425	1.09246
1456177_x_at	68036 /// 100042023	Gm10193 /// Zfp706	predicted gene 10193 /// zinc finger protein 706	NM_026521 /// XM_001478111 /// XM_006543522	0.020105	1.24307
1435886_at	56709	Dnajb12	DnaJ (Hsp40) homolog, subfamily B, member 12	NM_019965 /// XM_006513903 /// XM_006513904	0.020105	1.33277
1435685_x_at	27416	Abcc5	ATP-binding cassette, sub-family C (CFTR/MRP), member 5	NM_013790 /// NM_176839 /// XM_006522208 /// XM_006522209 /// XM_006522210 /// XM_00652	0.020105	1.32436
1419492_s_at	13214	Defb1	defensin beta 1	NM_007843	0.020105	-3.60812
1427873_at	13234	Defa15	defensin, alpha, 15	---	0.020105	2.92289
1437438_x_at	18947	Pnliprp2	pancreatic lipase-related protein 2	NM_011128	0.0203129	-2.88507
1426828_at	72325	Vps9d1	VPS9 domain containing 1	NM_028200 /// XM_006531390	0.0203465	1.33396
1417918_at	66419	Mrpl11	mitochondrial ribosomal protein L11	NM_025553 /// XM_006531821	0.0204095	-1.21934
1423790_at	223453	Dap	death-associated protein	NM_146057	0.0208136	1.32868
1450042_at	11878	Arx	aristaless related homeobox	NM_007492 /// XM_006527751	0.0211129	1.24758
1429381_x_at	16061 /// 238447	Igh-VJ558 /// Igha	immunoglobulin heavy chain (J558 family) /// immunoglobulin heavy constant alpha	NM_001024700	0.0215262	-2.58379
1421388_at	17261	Mef2d	myocyte enhancer factor 2D	NM_133665 /// XM_006501089 /// XM_006501090 /// XM_006501091 /// XM_006501092 /// XM_00	0.021613	1.17112
1417200_at	57439	Tmem183a	transmembrane protein 183A	NM_001042485 /// NM_020588 /// XR_387187	0.0218943	1.18175
1451453_at	13143	Dapk2	death-associated protein kinase 2	NM_010019 /// XM_006510811	0.0221277	-1.43433
1417965_at	101476	Plekha1	pleckstrin homology domain containing, family A (phosphoinositide binding specific) mem	NM_133942 /// XM_006507140 /// XM_006507141 /// XM_006507142 /// XM_006507143 /// XM_00	0.0226685	1.38293
1448749_at	56193	Plek	pleckstrin	NM_019549	0.0226685	-2.26058
1449074_at	67077	Tex40	testis expressed 40	NM_001039494 /// XR_386501	0.0226685	1.13703
1424837_at	69942	Rnf113a1	ring finger protein 113A1	NM_153503	0.023467	1.22245
1424704_at	12393	Runx2	runt related transcription factor 2	NM_001145920 /// NM_001146038 /// NM_001271627 /// NM_001271630 /// NM_001271631 /// NM	0.0235826	-1.46204
1451114_at	67213	Cmtm6	CKLF-like MARVEL transmembrane domain containing 6	NM_026036 /// XM_006512242	0.0235826	1.21513
1449066_a_at	54126	Arhgef7	Rho guanine nucleotide exchange factor (GEF7)	NM_001113517 /// NM_001113518 /// NM_017402 /// XM_006508841 /// XM_006508842 /// XM_00	0.0235826	1.25371
1422120_at	106389	Eaf2	ELL associated factor 2	NM_001113401 /// NM_001113405 /// NM_134111 /// XM_006521682 /// XM_006521683 /// XM_00	0.0235826	-1.65881
1417266_at	20305	Ccl6	chemokine (C-C motif) ligand 6	NM_009139	0.0235826	-1.35164
1453596_at	15902	Id2	inhibitor of DNA binding 2	NM_010496	0.0238186	1.53318
1424751_at	30946	Abt1	activator of basal transcription 1	NM_013924	0.0240186	1.14873
1421492_at	54486	Hpgds	hematopoietic prostaglandin D synthase	NM_019455 /// XM_006506398 /// XM_006506399	0.0242312	-1.3088
1451516_at	69159	Rhebl1	Ras homolog enriched in brain like 1	NM_026967 /// XM_006521344 /// XM_006521345	0.0242827	1.52475
1456628_x_at	20088	Rps24	ribosomal protein S24	NM_011297 /// NM_207634 /// NM_207635 /// XM_006518732 /// XM_006518733 /// XM_00651873	0.024668	-1.17318
1418355_at	53322	Nucb2	nucleobindin 2	NM_001130479 /// NM_016773 /// XM_006508024 /// XM_006508025 /// XM_006508026 /// XM_00	0.024668	-1.43321
1436989_s_at	107723	Slc12a6	solute carrier family 12, member 6	NM_133648 /// NM_133649 /// XM_006498545 /// XM_006498546	0.0247426	1.27472
1427129_a_at	74326	Hnrnpr	heterogeneous nuclear ribonucleoprotein R	NM_001277121 /// NM_001277122 /// NM_001277123 /// NM_028871 /// XM_006539221 /// XM_00	0.0250765	-1.28416
1432400_at	13835	Epha1	Eph receptor A1	NM_023580	0.0252881	1.42477
1427045_at	104027	Synpo	synaptopodin	NM_001109975 /// NM_177340 /// XM_006525468 /// XM_006525469 /// XM_006525470 /// XM_00	0.0253501	1.10283
1448558_a_at	18783	Pla2g4a	phospholipase A2, group IVA (cytosolic, calcium-dependent)	NM_008869 /// XM_006529252	0.0254314	-1.42267
1437747_at	140630	Ube4a	ubiquitination factor E4A	NM_145400 /// XM_006510001 /// XM_006510002 /// XM_006510003 /// XM_006510004 /// XM_00	0.0254314	1.23611
1415971_at	17118	Marcks	myristoylated alanine rich protein kinase C substrate	NM_008538	0.0254314	-1.345
1433683_at	77411	Esrp2	epithelial splicing regulatory protein 2	NM_176838 /// XM_006531492 /// XM_006531493	0.0254314	-1.19007
1424102_at	66615	Atg4b	autophagy related 4B, cysteine peptidase	NM_174874 /// XM_006529793	0.0254314	1.17643
1425327_at	230789	Fam76a	family with sequence similarity 76, member A	NM_001163792 /// NM_145553 /// XM_006538733	0.0254314	1.22723
1427442_a_at	11820	App	amyloid beta (A4) precursor protein	NM_001198823 /// NM_001198824 /// NM_001198825 /// NM_001198826 /// NM_007471 /// XM_00	0.0254319	1.15372
1450788_at	20208	Saa1	serum amyloid A 1	NM_009117 /// XM_006540724 /// XM_006540725 /// XM_006540726	0.0254319	-12.8847
1438165_x_at	26949	Vat1	vesicle amine transport protein 1 homolog (T californica)	NM_012037	0.0254319	1.83934
1460362_at	66404	Rtfdc1	replication termination factor 2 domain containing 1	NM_025542 /// NM_175297	0.0255066	1.2689
1419398_a_at	13476	Reep5	receptor accessory protein 5	NM_007874 /// XR_385972	0.0255066	-1.96292
1448258_a_at	69019	Spcs1	signal peptidase complex subunit 1 homolog (S. cerevisiae)	NM_026911	0.0255066	-1.11104
1443695_at	226243	Habp2	hyaluronic acid binding protein 2	NM_146101 /// XM_006527014 /// XM_006527015 /// XM_006527016 /// XM_006527017	0.0255066	-1.57049
1460423_x_at	16081 /// 434025	Igk-V1 /// Igkv9-120	immunoglobulin kappa chain variable 1 (V1) /// immunoglobulin kappa chain variable 9-12	---	0.0255066	-7.63692
1419230_at	268482	Krt12	keratin 12	NM_010661 /// XM_006533413	0.0255066	2.32042
1438640_x_at	18655	Pgk1	phosphoglycerate kinase 1	NM_008828	0.0258551	1.15616
1438612_a_at	109791	Clps	colipase, pancreatic	NM_025469	0.026062	-3.0626
1452063_at	73680	Zbtb8a	zinc finger and BTB domain containing 8a	NM_028603 /// XM_006537019	0.026062	-1.26801
1449478_at	17393	Mmp7	matrix metallopeptidase 7	NM_010810	0.0265089	-2.16526
1433502_s_at	104662	Tsr1	TSR1 20S rRNA accumulation	NM_177325	0.0268129	-1.321
1425659_at	216810	Tom1l2	target of myb1-like 2 (chicken)	NM_001039092 /// NM_001039093 /// NM_153080 /// XM_006532860 /// XM_006532861 /// XM_00	0.0268784	1.25397
1417115_at	26404	Map3k12	mitogen-activated protein kinase kinase kinase 12	NM_001163643 /// NM_009582 /// XM_006521011 /// XM_006521012 /// XM_006521013 /// XM_00	0.0268886	1.24812
1452016_at	11690	Alox5ap	arachidonate 5-lipoxygenase activating protein	NM_009663	0.0268886	-3.60523
1434128_a_at	232976	Zfp574	zinc finger protein 574	NM_001168506 /// NM_175477 /// XM_006539850 /// XM_006539851 /// XM_006539852	0.0268886	1.3682
1460173_at	16796	Lasp1	LIM and SH3 protein 1	NM_010688 /// XM_006532341 /// XM_006532342	0.0270972	1.20785
1423243_at	17524	Mpp1	membrane protein, palmitoylated	NM_008621	0.0273931	1.28317
1433591_at	19058	Ppp3r1	protein phosphatase 3, regulatory subunit B, alpha isoform (calcineurin B, type I)	NM_024459	0.0273931	1.19297
1427455_x_at	16071 /// 16114 /// 110759 /// 384419 /// 546213 /// 637227	Igk-V28 /// Igkc /// Igkj1 /// Igkv4-53 /// Igkv6-23 /// Igkv8-30	immunoglobulin kappa chain variable 28 (V28) /// immunoglobulin kappa constant /// immu	---	0.0273931	-2.36062
1434503_s_at	16784	Lamp2	lysosomal-associated membrane protein 2	NM_001017959 /// NM_001290485 /// NM_010685 /// XM_006541430	0.0273931	-1.30108
1433999_at	20874	Slk	STE20-like kinase	NM_001164639 /// NM_009289 /// XM_006526827	0.0273931	-1.28559
1448632_at	19171	Psmb10	proteasome (prosome, macropain) subunit, beta type 10	NM_013640 /// XM_006530769 /// XM_006530770	0.0273931	-1.36225
1448948_at	19729	Slc50a1	solute carrier family 50 (sugar transporter), member 1	NM_009057 /// XM_006501155 /// XM_006501156 /// XM_006501157	0.0273931	-1.18681
1424956_at	230793	Ahdc1	AT hook, DNA binding motif, containing 1	NM_146155 /// XM_006538734 /// XM_006538735 /// XM_006538736 /// XM_006538737 /// XM_00	0.0273931	1.37487
1423569_at	67092	Gatm	glycine amidinotransferase (L-arginine:glycine amidinotransferase)	NM_025961	0.0275423	-1.3127
1460671_at	14775	Gpx1	glutathione peroxidase 1	NM_008160	0.0275423	-1.18093
1448748_at	56193	Plek	pleckstrin	NM_019549	0.0275423	-1.93918
1418000_a_at	16432	Itm2b	integral membrane protein 2B	NM_008410	0.0275423	1.11533
1448021_at	74645	Fam46c	family with sequence similarity 46, member C	NM_001142952 /// XM_006502212 /// XM_006536933	0.0275423	-1.68726
1449991_at	18106	Cd244	CD244 natural killer cell receptor 2B4	NM_018729 /// XM_006496695 /// XR_373597	0.0275423	-1.40837
1455077_a_at	21761 /// 624582 /// 627352	A730098P11Rik /// Gm6747 /// Morf4l1	mortality factor 4 like 1 pseudogene /// predicted gene 6747 /// mortality factor 4 lik	NM_001039147 /// NM_024431 /// NR_038091 /// XM_006511018 /// XM_894313	0.0275423	1.13545
1437342_x_at	108705	Pttg1ip	pituitary tumor-transforming 1 interacting protein	NM_145925	0.0275423	1.22273
1416351_at	26395	Map2k1	mitogen-activated protein kinase kinase 1	NM_008927 /// XM_006511196 /// XM_006511197	0.0275423	1.24352
1417890_at	57028	Pdxp	pyridoxal (pyridoxine, vitamin B6) phosphatase	NM_020271	0.0275423	1.16101
1421719_at	56552	Vmn2r26	vomeronasal 2, receptor 26	NM_019917	0.0275423	-2.1029
1425793_a_at	19885	Rorc	RAR-related orphan receptor gamma	NM_001293734 /// NM_011281 /// NR_121656 /// XM_006501161 /// XM_006501162 /// XM_00650	0.0275423	1.6998
1421212_at	27421	Abcc6	ATP-binding cassette, sub-family C (CFTR/MRP), member 6	NM_018795 /// XM_006540945 /// XM_006540946 /// XM_006540947 /// XM_006540948 /// XM_00	0.0275423	1.62954
1421653_a_at	16061 /// 238447	Igh-VJ558 /// Igha	immunoglobulin heavy chain (J558 family) /// immunoglobulin heavy constant alpha	NM_001024700	0.0275423	-1.91807
1432329_a_at	17179	Matk	megakaryocyte-associated tyrosine kinase	NM_001285853 /// NM_001285854 /// NM_001285855 /// NM_010768 /// XM_006513294 /// XM_00	0.0275423	-3.2886
1422844_a_at	70465	Wdr77	WD repeat domain 77	NM_027432	0.0275423	-1.30135
1421209_s_at	16151	Ikbkg	inhibitor of kappaB kinase gamma	NM_001136067 /// NM_001161421 /// NM_001161422 /// NM_001161423 /// NM_001161424 /// NM	0.0275423	1.19122
1456042_s_at	57354	Cramp1l	Crm, cramped-like (Drosophila)	NM_020608 /// XM_006524698 /// XM_006524699 /// XM_006524700 /// XM_006524701 /// XM_00	0.0282088	1.22066
1418021_at	12268 /// 625018	C4a /// C4b	complement component 4A (Rodgers blood group) /// complement component 4B (Chido blood	NM_009780 /// NM_011413 /// XM_006523531 /// XM_006523532 /// XM_006525280 /// XM_00652	0.0282088	-1.45091
1426417_at	67864	Yipf4	Yip1 domain family, member 4	NM_026417	0.0284846	1.18777
1456737_x_at	113868	Acaa1a	acetyl-Coenzyme A acyltransferase 1A	NM_130864 /// XM_006511923 /// XM_006511924	0.0284846	1.21819
1437502_x_at	12484	Cd24a	CD24a antigen	NM_009846	0.0284846	-2.0245
1452680_at	107686 /// 545531	Gm5848 /// Snrpd2	predicted pseudogene 5848 /// small nuclear ribonucleoprotein D2	NM_026943 /// XM_006502496 /// XM_006543764	0.0291706	-1.28164
1416468_at	11668	Aldh1a1	aldehyde dehydrogenase family 1, subfamily A1	NM_013467	0.0296045	1.30612
1451897_a_at	17966	Nbr1	neighbor of Brca1 gene 1	NM_001252220 /// NM_001252222 /// NM_001252223 /// NM_008676 /// XM_006532430 /// XM_00	0.0296045	1.30912
1437000_at	110524	Dgkq	diacylglycerol kinase, theta	NM_199011 /// XM_006534723 /// XM_006534724 /// XM_006534725 /// XM_006534726 /// XM_00	0.0298311	1.2318
1451844_at	19116	Prlr	prolactin receptor	NM_001253781 /// NM_001253782 /// NM_011169 /// NR_045590 /// NR_045591 /// NR_045592 /	0.0298311	1.36846
1448838_at	106021	Topors	topoisomerase I binding, arginine/serine-rich	NM_134097	0.0298311	1.11477
1449932_at	104318	Csnk1d	casein kinase 1, delta	NM_027874 /// NM_139059	0.0298649	1.16964
1425821_at	26373	Clcn7	chloride channel 7	NM_011930 /// XM_006524296 /// XR_385328	0.0298649	1.13952
1417733_at	68031	Rnf146	ring finger protein 146	NM_001110196 /// NM_001110197 /// NM_001110198 /// NM_001284279 /// NM_026518	0.0298649	1.17844
1425603_at	66058	Tmem176a	transmembrane protein 176A	NM_001098271 /// NM_025326	0.0298649	-1.29237
1425937_a_at	192231	Hexim1	hexamethylene bis-acetamide inducible 1	NM_138753	0.0298649	1.34056
1434814_x_at	14751	Gpi1	glucose phosphate isomerase 1	NM_008155 /// XM_006544528	0.0298649	1.1778
1427735_a_at	11459	Acta1	actin, alpha 1, skeletal muscle	NM_001272041 /// NM_009606	0.0298649	-2.12513
1416257_at	12334	Capn2	calpain 2	NM_009794 /// XM_006496627	0.0298649	-1.36032
1437915_at	216810	Tom1l2	target of myb1-like 2 (chicken)	NM_001039092 /// NM_001039093 /// NM_153080 /// XM_006532860 /// XM_006532861 /// XM_00	0.0298649	1.38826
1427350_a_at	107999	Gtpbp6	GTP binding protein 6 (putative)	NM_145147 /// XM_006534697 /// XM_006534698 /// XM_006534699 /// XM_006534700 /// XM_00	0.0298649	1.21159
1426371_at	67420	Far1	fatty acyl CoA reductase 1	NM_001285831 /// NM_026143 /// NM_027379 /// XM_006508127 /// XM_006508128 /// XM_00650	0.0298649	-1.48778
1449569_at	21832	Thpo	thrombopoietin	NM_001173505 /// NM_001289894 /// NM_001289896 /// NM_009379 /// XM_006521984 /// XM_00	0.0302358	-1.44087
1452463_x_at	384419	Igkv8-30	immunoglobulin kappa chain variable 8-30	---	0.0303973	-2.79018
1448765_at	14360	Fyn	Fyn proto-oncogene	NM_001122892 /// NM_001122893 /// NM_008054 /// XM_006512537 /// XM_006512538 /// XM_00	0.0305146	-1.35652
1423051_at	51810	Hnrnpu	heterogeneous nuclear ribonucleoprotein U	NM_016805 /// XR_373612	0.0306005	-1.1809
1452322_a_at	93871	Brwd1	bromodomain and WD repeat domain containing 1	NM_001103179 /// NM_145125 /// NM_176928 /// XM_006523113 /// XM_006523114 /// XM_00652	0.0306005	1.24096
1422665_a_at	18537	Pcmt1	protein-L-isoaspartate (D-aspartate) O-methyltransferase 1	NM_008786 /// XM_006512588 /// XM_006512589 /// XM_006512590 /// XM_006512591 /// XM_00	0.0306005	1.21002
1451924_a_at	13614	Edn1	endothelin 1	NM_010104	0.0306005	1.47698
1448449_at	56532	Ripk3	receptor-interacting serine-threonine kinase 3	NM_001164107 /// NM_001164108 /// NM_019955	0.0306005	-1.52371
1426201_at	385109	Igkv4-72	immunoglobulin kappa chain variable 4-72	---	0.0306005	-1.74705
1417219_s_at	19240	Tmsb10	thymosin, beta 10	NM_001039392 /// NM_001190327 /// NM_025284	0.0306329	-1.3354
1452475_at	18552	Pcsk5	proprotein convertase subtilisin/kexin type 5	NM_001163144 /// NM_001190483 /// XM_006526759 /// XM_006526760 /// XM_006526761 /// XR	0.0306329	1.52651
1450696_at	16912	Psmb9	proteasome (prosome, macropain) subunit, beta type 9 (large multifunctional peptidase 2	NM_013585 /// XM_006523729 /// XM_006523730 /// XM_006525329 /// XM_006525330 /// XM_00	0.0308013	-1.6486
1427386_at	230972	Arhgef16	Rho guanine nucleotide exchange factor (GEF) 16	NM_001112744 /// XM_006538828 /// XM_006538829	0.0309394	1.15148
1455019_x_at	216197	Ckap4	cytoskeleton-associated protein 4	NM_175451	0.0309394	-1.46256
1416942_at	80898	Erap1	endoplasmic reticulum aminopeptidase 1	NM_030711 /// XM_006517476	0.0309394	-1.17538
1416167_at	53381	Prdx4	peroxiredoxin 4	NM_016764 /// XM_006528909 /// XM_006528910	0.0309394	-1.30143
1451747_a_at	67526	Atg12	autophagy related 12	NM_026217 /// XM_006526187	0.0312082	1.18993
1452271_at	19775	Xpr1	xenotropic and polytropic retrovirus receptor 1	NM_011273	0.0312619	1.28073
1422972_s_at	14534	Kat2a	K(lysine) acetyltransferase 2A	NM_001038010 /// NM_020004 /// XM_006532218 /// XM_006532219	0.0313569	-1.34309
1450982_at	26941	Slc9a3r1	solute carrier family 9 (sodium/hydrogen exchanger), member 3 regulator 1	NM_012030 /// XM_006533443	0.0316291	1.22632
1415720_s_at	66591	Mad2l1bp	MAD2L1 binding protein	NM_025649	0.0316291	1.31702
1425455_a_at	211151	Churc1	churchill domain containing 1	NM_206534	0.0316291	-1.59811
1452270_s_at	65969	Cubn	cubilin (intrinsic factor-cobalamin receptor)	NM_001081084	0.0316291	1.4288
1416985_at	19261	Sirpa	signal-regulatory protein alpha	NM_001177646 /// NM_001177647 /// NM_001291019 /// NM_001291020 /// NM_001291021 /// NM	0.0317441	-1.29163
1426553_at	74330	Dnajc14	DnaJ (Hsp40) homolog, subfamily C, member 14	NM_028873 /// XM_006514249 /// XM_006514250 /// XM_006514251	0.0317917	1.17447
1417412_at	14070	F8a	factor 8-associated gene A	NM_007978	0.0320102	1.1388
1422931_at	14284	Fosl2	fos-like antigen 2	NM_008037	0.0320102	1.31178
1451257_at	216739	Acsl6	acyl-CoA synthetase long-chain family member 6	NM_001033597 /// NM_001033598 /// NM_001033599 /// NM_144823 /// XM_006532842 /// XM_00	0.0320529	1.27656
1450840_a_at	67248 /// 102634681 /// 102642609	LOC102634681 /// LOC102642609 /// Rpl39	60S ribosomal protein L39-like /// 60S ribosomal protein L39-like /// ribosomal protein	NM_026055 /// XM_006500524 /// XM_006543710 /// XR_406305	0.0320529	-1.1192
1438376_s_at	19720	Trim27	tripartite motif-containing 27	NM_009054 /// XM_006516606 /// XR_382062	0.0320529	1.20718
1451067_at	52551	Sgta	small glutamine-rich tetratricopeptide repeat (TPR)-containing, alpha	NM_024499 /// XM_006513876 /// XM_006513877	0.0320529	1.13687
1417555_at	67979	Atad1	ATPase family, AAA domain containing 1	NM_026487 /// XM_006527312 /// XM_006527313	0.0320529	1.13696
1451839_a_at	18583	Pde7a	phosphodiesterase 7A	NM_001122759 /// NM_008802 /// XM_006535405 /// XM_006535406 /// XM_006535407 /// XM_00	0.0320529	1.60768
1418984_at	12695	Inadl	InaD-like (Drosophila)	NM_001005784 /// NM_001005787 /// NM_007704 /// NM_172696 /// XM_006502699 /// XM_00650	0.0320529	1.28198
1451177_at	67035	Dnajb4	DnaJ (Hsp40) homolog, subfamily B, member 4	NM_025926 /// NM_027287 /// XM_006501919 /// XM_006501920 /// XM_006501921	0.0320529	1.18438
1422847_a_at	18753	Prkcd	protein kinase C, delta	NM_011103 /// XM_006518695 /// XM_006518696 /// XM_006518697 /// XM_006518698	0.0320529	1.34033
1430297_a_at	72103	Aplf	aprataxin and PNKP like factor	NM_001170489 /// NM_024251 /// XM_006506655 /// XM_006506656 /// XM_006506657	0.0320529	1.26834
1428213_at	67872	Nsmce4a	non-SMC element 4 homolog A (S. cerevisiae)	NM_001162855	0.0320529	1.11324
1449455_at	15162	Hck	hemopoietic cell kinase	NM_001172117 /// NM_010407	0.0320529	-3.89872
1426011_a_at	217039	Ggnbp2	gametogenetin binding protein 2	NM_153144 /// XM_006532992 /// XM_006532993 /// XM_006532994 /// XM_006532995 /// XM_00	0.0320529	1.12171
1416427_at	12453	Ccni	cyclin I	NM_017367 /// XM_006534736	0.0320529	1.13009
1418778_at	66815	Ccdc109b	coiled-coil domain containing 109B	NM_001293644 /// NM_025779 /// XM_006501900 /// XM_006501901 /// XM_006501902	0.0320529	-2.32653
1439448_x_at	67511	Tmed9	transmembrane emp24 protein transport domain containing 9	NM_026211	0.0320529	-1.23888
1424654_at	11432	Acp2	acid phosphatase 2, lysosomal	NM_007387 /// XM_006498585	0.0320529	1.19723
1430371_x_at	13666	Eif2ak3	eukaryotic translation initiation factor 2 alpha kinase 3	NM_010121 /// XM_006505501	0.0320529	1.23057
1448501_at	56496	Tspan6	tetraspanin 6	NM_019656	0.0320529	-3.01288
1427176_s_at	233066	Syne4	spectrin repeat containing, nuclear envelope family member 4	NM_001290565 /// NM_153577 /// XM_006539884 /// XM_006539885	0.0320529	-1.24758
1422145_at	17309	Mgat3	mannoside acetylglucosaminyltransferase 3	NM_010795 /// XM_006520553 /// XM_006520554 /// XM_006520555 /// XM_006520556 /// XM_00	0.0320529	1.28832
1421133_at	58998	Pvrl3	poliovirus receptor-related 3	NM_021495 /// NM_021496 /// NM_021497 /// XM_006522434 /// XM_006522435 /// XM_00652243	0.0320529	1.3175
1454856_x_at	66489	Rpl35	ribosomal protein L35	NM_025592	0.0320529	-1.16814
1422787_at	56299	Fkbpl	FK506 binding protein-like	NM_019873 /// XM_006524658 /// XM_006524659 /// XM_006524660 /// XM_006524661 /// XM_00	0.0320529	1.30013
1423502_at	14312	Brd2	bromodomain containing 2	NM_001025387 /// NM_001204973 /// NM_010238 /// NR_037970 /// XM_006523658 /// XM_00652	0.0323008	1.21425
1438097_at	19332	Rab20	RAB20, member RAS oncogene family	NM_011227	0.0323008	1.22994
1448437_a_at	56055	Gtpbp2	GTP binding protein 2	NM_001145979 /// NM_019581 /// XM_006524651 /// XM_006524652 /// XR_385347 /// XR_38534	0.0323008	1.23112
1417040_a_at	51800	Bok	BCL2-related ovarian killer	NM_016778	0.0324009	1.56337
1460655_a_at	22221	Ubp1	upstream binding protein 1	NM_001083319 /// NM_013699 /// XM_006512050 /// XM_006512051 /// XM_006512052 /// XM_00	0.0324934	1.11818
1430123_a_at	58810	Akr1a1	aldo-keto reductase family 1, member A1 (aldehyde reductase)	NM_021473 /// XM_006503253	0.0325862	1.11414
1460260_s_at	16646	Kpna1	karyopherin (importin) alpha 1	NM_008465 /// XM_006521814	0.0325862	1.12355
1452885_at	72193	Scaf11	SR-related CTD-associated factor 11	NM_028148 /// XM_006521430 /// XM_006521431	0.0325862	1.30049
1419900_at	76794	2410133F24Rik /// Man2c1os	--- /// mannosidase, alpha, class 2C, member 1, opposite strand	NR_102289	0.0326865	1.42943
1448978_at	53972	Ngef	neuronal guanine nucleotide exchange factor	NM_001111314 /// NM_019867 /// XM_006529755	0.0330099	1.43216
1418962_at	66147	Necap2	NECAP endocytosis associated 2	NM_025383 /// XM_006539102 /// XM_006539103 /// XR_390777	0.0332447	1.24889
1433511_at	83602	Gtf2a1	general transcription factor II A, 1	NM_031391 /// NM_175335 /// XM_006516395	0.0332447	-1.2056
1416871_at	11501	Adam8	a disintegrin and metallopeptidase domain 8	NM_001291066 /// NM_007403 /// XM_006536151 /// XM_006536152 /// XM_006536153 /// XR_38	0.0332447	-1.41568
1423314_s_at	18583	Pde7a	phosphodiesterase 7A	NM_001122759 /// NM_008802 /// XM_006535405 /// XM_006535406 /// XM_006535407 /// XM_00	0.0332978	1.41655
1423357_at	67164	Lipt2	lipoyl(octanoyl) transferase 2 (putative)	NM_026010	0.0332978	-1.33792
1425482_s_at	217473	Ankmy2	ankyrin repeat and MYND domain containing 2	NM_146033 /// NM_178910 /// XM_006515066	0.0332978	1.20411
1418804_at	84112	Sucnr1	succinate receptor 1	NM_032400	0.0333861	-3.90711
1448990_a_at	17912	Myo1b	myosin IB	NM_001161817 /// NM_001290982 /// NM_010863 /// XM_006495764 /// XM_006495765 /// XM_00	0.0333861	-1.56829
1422422_at	13238	Defa4	defensin, alpha, 4	NM_010039	0.0333861	-1.17534
1420399_at	14582	Gfi1b	growth factor independent 1B	NM_001160406 /// NM_008114	0.0333861	-1.36327
1452731_x_at	545007 /// 666329 /// 100036568 /// 100036569 /// 100040671 /// 100040697 /// 100040852	Gm10340 /// Gm10409 /// Gm16525 /// Gm2897 /// Gm3002 /// Gm3005 /// Gm3095 /// Gm3115 /// Gm3164 /// Gm3173 /// Gm3239 /// Gm3252 /// Gm3264 /// Gm3317 /// Gm3373 /// Gm3383 /// Gm3488 /// Gm3500 /// Gm3558 /// Gm3636 /// Gm3642 /// Gm3667 /// Gm3696 /// Gm3739 /// Gm5796 /// LOC100861615 /// LOC102638110	predicted gene 10340 /// predicted pseudogene 8348 /// predicted gene, 16525 /// predic	NM_001024712 /// NM_001029930 /// NM_001177714 /// NM_001177715 /// NM_001205306 /// NM	0.0333861	-1.69325
AFFX-r2-Bs-dap-3_at	---	---	---	---	0.0333861	-1.43717
1421901_at	15467	Eif2ak1	eukaryotic translation initiation factor 2 alpha kinase 1	NM_013557	0.0333861	1.37127
1416755_at	81489	Dnajb1	DnaJ (Hsp40) homolog, subfamily B, member 1	NM_018808 /// XM_006531518	0.0333861	1.29318
1437457_a_at	14489	Mtpn	myotrophin	NM_008098	0.0333861	-1.12747
1423785_at	112405	Egln1	egl-9 family hypoxia-inducible factor 1	NM_053207 /// XM_006530578	0.0333861	1.24181
1427055_at	75778	Them4	thioesterase superfamily member 4	NM_029431 /// XM_006502236	0.0333861	1.23008
1426490_at	67118	Bfar	bifunctional apoptosis regulator	NM_001177552 /// NM_025976	0.0333861	1.44401
1429040_at	547150	6820431F20Rik	cadherin 11 pseudogene	NR_030708	0.0334185	1.30144
AFFX-MURINE_b1_at	---	---	---	---	0.0334185	-1.45256
1419463_at	80797	Clca2	chloride channel calcium activated 2	NM_030601 /// XM_006502345 /// XM_006502346	0.0334185	-1.87974
1426752_at	269424	Jade1	jade family PHD finger 1	NM_001130184 /// NM_001130185 /// NM_001130186 /// NM_172303 /// XM_006500783 /// XM_00	0.0334468	1.15182
1448202_x_at	66494	Prelid1	PRELI domain containing 1	NM_025596	0.0334468	1.13108
1460204_at	21682	Tec	tec protein tyrosine kinase	NM_001113460 /// NM_001113461 /// NM_001113464 /// NM_013689 /// XM_006503845 /// XM_00	0.0335482	1.39324
1417180_at	18554	Pcsk7	proprotein convertase subtilisin/kexin type 7	NM_001281934 /// NM_008794 /// NR_104055 /// XM_006510086 /// XM_006510087 /// XM_00651	0.0335482	1.17895
AFFX-DapX-5_at	---	---	---	---	0.0336695	-1.50705
1451331_at	19049	Ppp1r1b	protein phosphatase 1, regulatory (inhibitor) subunit 1B	NM_144828	0.0336695	-1.31503
AFFX-DapX-M_at	---	---	---	---	0.033746	-1.446
1424236_at	68449	Tbc1d10b	TBC1 domain family, member 10b	NM_144522	0.033746	1.32712
1428871_at	74026	Msl1	male-specific lethal 1 homolog (Drosophila)	NM_028722 /// XM_006534351 /// XR_388540	0.033825	1.22133
1451150_at	52708	Zfp410	zinc finger protein 410	NM_001252582 /// NM_001252583 /// NM_144833 /// NR_045546 /// NR_045615 /// XM_00651608	0.033825	1.18548
1415769_at	16396	Itch	itchy, E3 ubiquitin protein ligase	NM_001243712 /// NM_008395 /// XM_006498803 /// XM_006498804	0.033825	1.20658
1452535_at	16019	Ighm	immunoglobulin heavy constant mu	---	0.033825	-2.5169
1455343_at	233765	Plekha7	pleckstrin homology domain containing, family A member 7	NM_172743 /// XM_006507665 /// XM_006507666 /// XM_006507667 /// XM_006507668 /// XM_00	0.033825	1.33931
1456375_x_at	19720	Trim27	tripartite motif-containing 27	NM_009054 /// XM_006516606 /// XR_382062	0.033825	1.16686
1426270_at	226026	Smc5	structural maintenance of chromosomes 5	NM_001252684 /// NM_001252685 /// NM_153808 /// XM_006526980 /// XM_006526981	0.033825	-1.22878
1419689_at	23888	Gpc6	glypican 6	NM_001079844 /// NM_011821 /// XM_006518929	0.033825	-1.17473
1425287_at	230162	Zfp189	zinc finger protein 189	NM_001289901 /// NM_145547 /// XM_006537844 /// XM_006537845 /// XM_006537846	0.033825	1.1645
1424711_at	83921	Tmem2	transmembrane protein 2	NM_001033759 /// NM_031997 /// XM_006527486 /// XM_006527487	0.0340007	1.32086
1425545_x_at	14964 /// 14980	H2-D1 /// H2-L	histocompatibility 2, D region locus 1 /// histocompatibility 2, D region locus L	NM_001267808 /// NM_010380	0.0340007	-1.1619
1416872_at	56496	Tspan6	tetraspanin 6	NM_019656	0.0340007	-2.74464
1417955_at	72454	Ccdc71	coiled-coil domain containing 71	NM_133744 /// XM_006511836 /// XM_006511837	0.0340007	1.16566
1421489_a_at	67715	2010106E10Rik	RIKEN cDNA 2010106E10 gene	NM_001168590 /// NM_026333	0.0340007	1.30537
1420123_at	102791	Tcta	T cell leukemia translocation altered gene	NM_133986 /// XM_006511620	0.0340007	1.22959
1418146_a_at	19651	Rbl2	retinoblastoma-like 2	NM_001282000 /// NM_001282001 /// NM_011250	0.0340007	1.17556
1428237_at	433693	Akirin2	akirin 2	NM_001007589 /// NM_026019 /// XM_006538051	0.0342074	1.22912
1425792_a_at	19885	Rorc	RAR-related orphan receptor gamma	NM_001293734 /// NM_011281 /// NR_121656 /// XM_006501161 /// XM_006501162 /// XM_00650	0.0342074	1.59648
1451418_a_at	211949	Spsb4	splA/ryanodine receptor domain and SOCS box containing 4	NM_145134	0.0342074	2.44153
1418412_at	21987	Tpd52l1	tumor protein D52-like 1	NM_009413 /// XM_006512703 /// XM_006512704 /// XM_006512705	0.0342151	-1.29412
1451672_at	26385	Grk6	G protein-coupled receptor kinase 6	NM_001038018 /// NM_001112711 /// NM_001286063 /// NM_001286064 /// NM_001286065 /// NM	0.0342251	-1.26274
1424450_at	70355	Gprc5c	G protein-coupled receptor, family C, group 5, member C	NM_001110337 /// NM_001110338 /// NM_147217 /// XM_006534160 /// XM_006534161 /// XM_00	0.0342251	-1.49471
1451004_at	11480	Acvr2a	activin receptor IIA	NM_007396 /// XM_006497623	0.0342539	1.23111
1428214_at	66169	Tomm7	translocase of outer mitochondrial membrane 7 homolog (yeast)	NM_025394	0.0343601	-1.24615
1423185_a_at	67123	Ubap1	ubiquitin-associated protein 1	NM_001290454 /// NM_023305 /// XM_006538196 /// XM_006538197 /// XM_006538198 /// XM_00	0.0343601	1.14279
1419231_s_at	268482	Krt12	keratin 12	NM_010661 /// XM_006533413	0.0343601	2.31062
1417253_at	14300	Frg1	FSHD region gene 1	NM_013522	0.034465	1.21269
1427857_x_at	384515	abParts /// Igkv4-68 /// Igkv4-73 /// Igkv4-81	Parts of antibodies, mostly variable regions. /// immunoglobulin kappa variable 4-68 //	---	0.034465	-2.08428
1420373_at	60611	Foxj2	forkhead box J2	NM_021899	0.034465	1.26432
1424641_a_at	225160	Thoc1	THO complex 1	NM_153552	0.034465	-1.32674
1423873_at	67207	Lsm1	LSM1 homolog, U6 small nuclear RNA associated (S. cerevisiae)	NM_026032	0.034465	1.25112
1427419_x_at	12769	Ccr9	chemokine (C-C motif) receptor 9	NM_001166625 /// NM_009913	0.034465	-1.64108
1451151_s_at	52708	Zfp410	zinc finger protein 410	NM_001252582 /// NM_001252583 /// NM_144833 /// NR_045546 /// NR_045615 /// XM_00651608	0.034465	1.2655
1434736_at	217082	Hlf	hepatic leukemia factor	NM_172563 /// XM_006533004 /// XM_006533005 /// XM_006533006 /// XM_006533007	0.0345706	1.55605
1449436_s_at	22187 /// 218963	Gm1821 /// Ubb	ubiquitin pseudogene /// ubiquitin B	NM_011664 /// NR_002875 /// XM_006533159	0.0347587	1.04943
1425637_at	100463519	BB283400	expressed sequence BB283400	NR_038124	0.0348208	-1.16409
1434994_at	21945	Dedd	death effector domain-containing	NM_001128609 /// NM_011615 /// XM_006496738 /// XM_006496739 /// XM_006496740 /// XM_00	0.0348208	1.12349
1416243_a_at	66489	Rpl35	ribosomal protein L35	NM_025592	0.0348208	-1.18146
1451402_at	70601	Ecd	ecdysoneless homolog (Drosophila)	NM_027475	0.0348208	-1.21493
1451727_at	193116	Slu7	SLU7 splicing factor homolog (S. cerevisiae)	NM_148673 /// NM_198936 /// XM_006532582	0.0348384	1.16705
1447952_at	11992	Auh	AU RNA binding protein/enoyl-coenzyme A hydratase	NM_016709 /// XM_006516844 /// XM_006516845 /// XM_006516846 /// XR_382231	0.0348384	1.2616
1418287_a_at	12945	Dmbt1	deleted in malignant brain tumors 1	NM_007769 /// XM_006507298 /// XM_006507299 /// XM_006507300 /// XM_006507301 /// XM_00	0.0348384	-1.91819
1417243_at	102122	Fam192a	family with sequence similarity 192, member A	NM_028221 /// XM_006530539 /// XM_006530540 /// XM_006530541 /// XM_006530542	0.0348384	1.21537
1416046_a_at	66848	Fuca2	fucosidase, alpha-L- 2, plasma	NM_025799 /// XM_006512826 /// XM_006512827	0.034891	1.21801
1448200_at	21452	Tcn2	transcobalamin 2	NM_001130458 /// NM_001130459 /// NM_015749 /// XM_006514610 /// XM_006514611 /// XM_00	0.0349397	1.25347
1430694_at	---	---	---	---	0.0350024	1.42026
1419075_s_at	20208	Saa1	serum amyloid A 1	NM_009117 /// XM_006540724 /// XM_006540725 /// XM_006540726	0.0350024	-9.18065
1420795_at	14180	Fgf9	fibroblast growth factor 9	NM_013518 /// XM_006518553 /// XM_006518554	0.0350024	1.15785
1424792_at	208366	Rpp40	ribonuclease P 40 subunit	NM_145938 /// XM_006516631	0.0350024	-1.30512
1427860_at	667881	abParts /// Igkv6-13 /// Igkv6-14	Parts of antibodies, mostly variable regions. /// immunoglobulin kappa variable 6-13 //	---	0.0350024	-5.42764
1430820_a_at	70508	Bbx	bobby sox homolog (Drosophila)	NM_027444 /// XM_006522543 /// XM_006522544 /// XM_006522545 /// XM_006522546 /// XM_00	0.0350024	1.28091
1433883_at	326618	Tpm4	tropomyosin 4	NM_001001491	0.0350624	-1.2874
1425235_s_at	73368	Col20a1	collagen, type XX, alpha 1	NM_028518 /// XM_006500716 /// XM_006500717 /// XM_006500718 /// XM_006500719 /// XM_00	0.0350624	1.14173
1427348_at	230738	Zc3h12a	zinc finger CCCH type containing 12A	NM_153159	0.0350624	-1.29135
1427368_x_at	14159	Fes	feline sarcoma oncogene	NM_010194 /// XM_006540604 /// XM_006540605	0.0350624	-1.31613
1436890_at	227620	Uap1l1	UDP-N-acteylglucosamine pyrophosphorylase 1-like 1	NM_001033293 /// XR_374072 /// XR_374073 /// XR_374074 /// XR_374075	0.0351081	1.27191
1417090_at	19672	Rcn1	reticulocalbin 1	NM_009037	0.0351244	-1.3721
1451135_at	229906	Gtf2b	general transcription factor IIB	NM_145546	0.035154	1.21532
1420047_at	68877	Maf1	MAF1 homolog (S. cerevisiae)	NM_001164607 /// NM_001164608 /// NM_026859 /// XM_006521337 /// XM_006521338 /// XM_00	0.0352674	1.37603
1419186_a_at	20452	St8sia4	ST8 alpha-N-acetyl-neuraminide alpha-2,8-sialyltransferase 4	NM_001159745 /// NM_009183 /// XM_006529275	0.0352674	-1.39339
1424642_at	225160	Thoc1	THO complex 1	NM_153552	0.0352674	-1.20855
1415973_at	17118	Marcks	myristoylated alanine rich protein kinase C substrate	NM_008538	0.0352674	-1.26054
1431768_a_at	71974	Prmt3	protein arginine N-methyltransferase 3	NM_133740 /// XM_006541210 /// XM_006541211	0.0352674	-1.26562
1422084_at	12169	Bmx	BMX non-receptor tyrosine kinase	NM_009759	0.0352674	-2.92463
1419658_at	15040 /// 667803 /// 102641046	C920025E04Rik /// H2-T23 /// LOC102641046	RIKEN cDNA C920025E04 gene /// histocompatibility 2, T region locus 23 /// h-2 class I	NM_001271005 /// NM_010398 /// XM_003945738 /// XM_006523703 /// XM_006524800 /// XM_00	0.0352674	1.75842
1416094_at	11502	Adam9	a disintegrin and metallopeptidase domain 9 (meltrin gamma)	NM_001270996 /// NM_007404 /// XM_006508986	0.0352674	-1.18176
1419125_at	19253	Ptpn18	protein tyrosine phosphatase, non-receptor type 18	NM_011206 /// XM_006495800	0.0352674	-1.71102
1437690_x_at	104318	Csnk1d	casein kinase 1, delta	NM_027874 /// NM_139059	0.0352674	1.20536
1416274_at	83429	Ctns	cystinosis, nephropathic	NM_031251 /// XM_006534532 /// XM_006534533 /// XM_006534534 /// XM_006534535 /// XM_00	0.0352674	1.21377
1442006_at	---	---	---	---	0.035505	1.22264
1451066_at	77582	Mboat7	membrane bound O-acyltransferase domain containing 7	NM_029934 /// XM_006540432 /// XM_006540433	0.0355826	1.20902
1460367_at	73389	Hbp1	high mobility group box transcription factor 1	NM_153198 /// NM_177993 /// XM_006515227 /// XM_006515228 /// XM_006515229	0.0355826	1.28922
1426625_at	78834	Zfp623	zinc finger protein 623	NM_030199 /// XM_006521543	0.0355982	1.22322
1417178_at	54120	Gipc2	GIPC PDZ domain containing family, member 2	NM_016867	0.0355982	1.22597
1418717_at	64658	Mrps25	mitochondrial ribosomal protein S25	NM_025578	0.0356263	1.23633
1434541_x_at	20218	Khdrbs1	KH domain containing, RNA binding, signal transduction associated 1	NM_011317 /// NR_045036 /// XR_376300 /// XR_390162	0.0356968	-1.16595
1416858_a_at	30795	Fkbp3	FK506 binding protein 3	NM_013902	0.0356968	-1.28499
1421595_at	58227	Fam184b	family with sequence similarity 184, member B	NM_021416	0.0356968	1.69849
1424418_at	208638	Slc25a38	solute carrier family 25, member 38	NM_144793 /// XM_006512018 /// XM_006512019 /// XM_006512020 /// XM_006512021	0.035755	1.23788
1433448_at	229517	Slc25a44	solute carrier family 25, member 44	NM_001145876 /// NM_001145877 /// NM_001281795 /// NM_178696 /// XM_006501347	0.035755	1.49294
1431530_a_at	56224	Tspan5	tetraspanin 5	NM_019571 /// NR_121195 /// XM_006501736 /// XM_006501737 /// XR_375551 /// XR_375552	0.035755	1.39932
1421664_a_at	56291	Styx	serine/threonine/tyrosine interaction protein	NM_019637 /// XR_383195	0.035755	-1.2165
1427970_at	71131	Zfp689	zinc finger protein 689	NM_175163	0.0358265	1.27782
1449507_a_at	16423	Cd47	CD47 antigen (Rh-related antigen, integrin-associated signal transducer)	NM_010581 /// XM_006521806 /// XM_006521807 /// XM_006521808 /// XM_006521809 /// XM_00	0.0358265	-1.28352
1438248_at	18552	Pcsk5	proprotein convertase subtilisin/kexin type 5	NM_001163144 /// NM_001190483 /// XM_006526759 /// XM_006526760 /// XM_006526761 /// XR	0.0362569	1.41958
1420249_s_at	20305	Ccl6	chemokine (C-C motif) ligand 6	NM_009139	0.0362569	-1.35311
1425684_at	67861	Akr1b10	aldo-keto reductase family 1, member B10 (aldose reductase)	NM_172398 /// XM_006506527	0.0362856	-1.35514
1423125_at	13175	Dclk1	doublecortin-like kinase 1	NM_001111051 /// NM_001111052 /// NM_001111053 /// NM_001195538 /// NM_001195539 /// NM	0.0367693	-1.30549
1424975_at	233186	Siglec5	sialic acid binding Ig-like lectin 5	NM_001271019 /// NM_145581 /// XM_006540816 /// XM_006540817	0.0368197	-4.33435
1426820_at	72503	2610507B11Rik	RIKEN cDNA 2610507B11 gene	NM_001002004 /// XM_006534312 /// XM_006534313 /// XR_388535 /// XR_388536	0.0368699	1.22338
1435077_at	228790	Asxl1	additional sex combs like 1	NM_001039939 /// XM_006499330 /// XR_374455	0.0369522	1.2192
1427093_at	69020	Zfp707	zinc finger protein 707	NM_001081065 /// XM_006521340 /// XM_006521341	0.0369522	1.31763
1449732_at	22697	Zscan21	zinc finger and SCAN domain containing 21	NM_001044703 /// NM_001044704 /// NM_001044705 /// NM_011757 /// XM_006504566	0.0369522	1.42879
1456293_s_at	66671	Ccnh	cyclin H	NM_023243 /// XM_006517324 /// XM_006517325	0.0369522	-1.20674
1420125_at	102791	Tcta	T cell leukemia translocation altered gene	NM_133986 /// XM_006511620	0.0369522	1.36705
1419582_at	72082	Cyp2c55	cytochrome P450, family 2, subfamily c, polypeptide 55	NM_028089 /// XM_006527355	0.0370555	1.9716
1416690_at	56055	Gtpbp2	GTP binding protein 2	NM_001145979 /// NM_019581 /// XM_006524651 /// XM_006524652 /// XR_385347 /// XR_38534	0.0370555	1.26368
1450311_at	110893	Slc8a3	solute carrier family 8 (sodium/calcium exchanger), member 3	NM_001167920 /// NM_080440 /// XM_006515411 /// XM_006515412 /// XM_006515413 /// XM_00	0.0370555	-1.12317
1424454_at	211499	Tmem87a	transmembrane protein 87A	NM_001110496 /// NM_001110497 /// NM_173734 /// XM_006499077 /// XR_374435	0.0371198	1.20497
1416605_at	52530	Nhp2	NHP2 ribonucleoprotein	NM_026631	0.0373351	-1.54278
1416393_at	14791	Emg1	EMG1 nucleolar protein homolog (S. cerevisiae)	NM_013536	0.037977	-1.23604
1421834_at	18719	Pip5k1b	phosphatidylinositol-4-phosphate 5-kinase, type 1 beta	NM_008846 /// XM_006526763	0.0380587	1.18786
1456140_at	65100	Zic5	zinc finger protein of the cerebellum 5	NM_022987 /// XM_006519357	0.0380943	-1.29982
1430681_at	68631	Cryl1	crystallin, lambda 1	NM_030004	0.0385418	1.67872
1425020_at	217379	Ubxn2a	UBX domain protein 2A	NM_145441 /// XR_381186	0.0386145	1.23431
1425421_at	100504538	Gm20274	predicted gene, 20274	XM_003084732 /// XM_003086640	0.0386145	-1.38214
1415768_a_at	67615	Ube2r2	ubiquitin-conjugating enzyme E2R 2	NM_026275	0.0389583	1.28857
1452482_at	13867	Erbb3	v-erb-b2 erythroblastic leukemia viral oncogene homolog 3 (avian)	NM_010153	0.0390688	1.30646
1452026_a_at	66350	Pla2g12a	phospholipase A2, group XIIA	NM_001286948 /// NM_023196 /// NM_183423 /// NR_104611	0.0390688	-1.28899
1420062_at	---	---	---	---	0.0390688	-1.15771
1424276_at	74718	Snx16	sorting nexin 16	NM_001127191 /// NM_029068 /// XR_387523 /// XR_387524	0.0391365	1.21173
1435448_at	12125	Bcl2l11	BCL2-like 11 (apoptosis facilitator)	NM_001284410 /// NM_001291016 /// NM_009754 /// NM_207680 /// NM_207681 /// XM_00649861	0.0391365	1.51578
1426754_x_at	216197	Ckap4	cytoskeleton-associated protein 4	NM_175451	0.0392514	-1.33327
1419058_at	64424	Polr1e	polymerase (RNA) I polypeptide E	NM_001285800 /// NM_022811	0.039337	-1.22489
1415987_at	110611	Hdlbp	high density lipoprotein (HDL) binding protein	NM_133808 /// XM_006529073 /// XM_006529074 /// XM_006529075 /// XM_006529076 /// XM_00	0.039337	1.21107
1419102_at	20466	Sin3a	transcriptional regulator, SIN3A (yeast)	NM_001110350 /// NM_001110351 /// NM_011378 /// XM_006510890 /// XM_006510891 /// XM_00	0.039337	1.40033
1454690_at	16151	Ikbkg	inhibitor of kappaB kinase gamma	NM_001136067 /// NM_001161421 /// NM_001161422 /// NM_001161423 /// NM_001161424 /// NM	0.039337	1.19048
1450405_at	56284	Mrpl19	mitochondrial ribosomal protein L19	NM_026490	0.039337	-1.63402
1448561_at	17970	Ncf2	neutrophil cytosolic factor 2	NM_010877 /// XM_006529235 /// XM_006529236 /// XM_006529237	0.039337	-1.46262
1415890_at	23971	Papss1	3'-phosphoadenosine 5'-phosphosulfate synthase 1	NM_001289477 /// NM_001289478 /// NM_001289479 /// NM_011863 /// XM_006501455 /// XM_00	0.039337	1.38836
1428165_at	66700	Chmp3	charged multivesicular body protein 3	NM_025783 /// XM_006506480 /// XM_006506481 /// XM_006506482	0.039337	1.28317
1460438_at	217779	Lysmd1	LysM, putative peptidoglycan-binding, domain containing 1	NM_153121	0.039337	1.37248
1426238_at	12153	Bmp1	bone morphogenetic protein 1	NM_009755 /// NR_033241 /// XM_006518459 /// XM_006518460 /// XM_006518461 /// XM_00651	0.039337	1.49058
1451275_at	75089	Uhrf1bp1l	UHRF1 (ICBP90) binding protein 1-like	NM_029166 /// XM_006514263 /// XM_006514264 /// XM_006514265 /// XM_006514266 /// XR_38	0.039337	1.19337
1418857_at	20500	Slc13a2	solute carrier family 13 (sodium-dependent dicarboxylate transporter), member 2	NM_022411 /// XM_006532645 /// XM_006532646 /// XM_006532647 /// XM_006532648 /// XM_00	0.039337	1.28241
1451677_at	67608	Narf	nuclear prelamin A recognition factor	NM_026272	0.0393769	1.35613
1419258_at	21399	Tcea1	transcription elongation factor A (SII) 1	NM_001159750 /// NM_001159751 /// NM_011541	0.0395134	-1.24494
1418641_at	16822	Lcp2	lymphocyte cytosolic protein 2	NM_010696	0.0398431	-1.31558
1456700_x_at	17118	Marcks	myristoylated alanine rich protein kinase C substrate	NM_008538	0.0398937	-1.29614
1451893_s_at	14924	Magi1	membrane associated guanylate kinase, WW and PDZ domain containing 1	NM_001029850 /// NM_001083320 /// NM_001083321 /// NM_001286784 /// NM_001286785 /// NM	0.0398937	1.27551
1417741_at	110095	Pygl	liver glycogen phosphorylase	NM_133198	0.0398937	-2.45234
1424574_at	73130	Tmed5	transmembrane emp24 protein transport domain containing 5	NM_028876 /// XM_006535238 /// XM_006535239 /// XM_006535240	0.0398937	-1.29363
1426287_at	246103	Atxn7	ataxin 7	NM_139227 /// XM_006518015 /// XM_006518016 /// XM_006518017 /// XM_006518018	0.0398937	1.50562
1455625_at	24075	Taf10	TAF10 RNA polymerase II, TATA box binding protein (TBP)-associated factor	NM_020024 /// XM_006507814	0.0398937	1.30348
1436021_at	213006	Mfsd4	major facilitator superfamily domain containing 4	NM_001114662 /// NM_172510 /// XM_006529343 /// XM_006529344 /// XM_006529345 /// XR_38	0.0398937	-2.02327
1434500_at	117160	Ttyh2	tweety homolog 2 (Drosophila)	NM_053273	0.0398937	1.284
1451784_x_at	14964	H2-D1	histocompatibility 2, D region locus 1	NM_010380	0.0398937	-1.17387
1424748_at	231050	Galnt11	UDP-N-acetyl-alpha-D-galactosamine:polypeptide N-acetylgalactosaminyltransferase 11	NM_144908 /// XM_006535681	0.0398937	1.18044
1451569_at	22026	Nr2c2	nuclear receptor subfamily 2, group C, member 2	NM_011630 /// XM_006505902 /// XM_006505903 /// XM_006505904 /// XM_006505905 /// XM_00	0.0398937	1.58194
1451681_at	216454	BC089597	cDNA sequence BC089597	NM_145424	0.0398937	2.26608
1415685_at	76784	Mtif2	mitochondrial translational initiation factor 2	NM_001282118 /// NM_001282119 /// NM_001282120 /// NM_133767 /// XM_006514891 /// XM_00	0.0399129	-1.34471
1423152_at	56491	Vapb	vesicle-associated membrane protein, associated protein B and C	NM_019806	0.0399558	1.20013
1426884_at	68477	Rmnd5a	required for meiotic nuclear division 5 homolog A (S. cerevisiae)	NM_024288 /// XM_006506539	0.0399558	1.2716
1433433_at	217127	Kat7	K(lysine) acetyltransferase 7	NM_001195003 /// NM_001195004 /// NM_177619 /// XM_006533013 /// XM_006533014 /// XM_00	0.0399558	1.12218
1435666_at	546071	Mast3	microtubule associated serine/threonine kinase 3	NM_199308 /// XM_006509707 /// XM_006509708 /// XM_006509709 /// XM_006509710 /// XM_00	0.0400013	1.43734
1438154_x_at	67513	2610002J02Rik	RIKEN cDNA 2610002J02 gene	NM_001190445 /// NR_033802 /// XM_006539119	0.0401272	1.19586
1423549_at	55963	Slc1a4	solute carrier family 1 (glutamate/neutral amino acid transporter), member 4	NM_018861	0.0402698	-1.41352
1418274_at	68051 /// 621832 /// 668830 /// 100043462	Gm10349 /// Gm9386 /// Nutf2 /// Nutf2-ps1	predicted gene 10349 /// predicted pseudogene 9386 /// nuclear transport factor 2 /// n	NM_026532 /// NR_033574 /// XM_001003873 /// XM_001473957 /// XM_006531325 /// XM_00654	0.0402698	-1.29358
1428070_at	74126	Syvn1	synovial apoptosis inhibitor 1, synoviolin	NM_001164709 /// NM_028769 /// XM_006531850	0.0404119	1.37232
1448283_a_at	50995	Uba2	ubiquitin-like modifier activating enzyme 2	NM_016682	0.0404119	-1.16276
1417695_a_at	20652	Soat1	sterol O-acyltransferase 1	NM_009230 /// XM_006496719	0.0404119	-1.4181
1460698_a_at	66286	Sec11c	SEC11 homolog C (S. cerevisiae)	NM_025468 /// XM_006526150	0.0404119	-1.30497
1428662_a_at	74318	Hopx	HOP homeobox	NM_001159900 /// NM_001159901 /// NM_175606	0.0404639	-1.25944
1428572_at	70350	Basp1	brain abundant, membrane attached signal protein 1	NM_027395	0.0404639	-1.53404
1421179_at	117160	Ttyh2	tweety homolog 2 (Drosophila)	NM_053273	0.0404639	1.16982
1454970_at	231889	Bud31	BUD31 homolog (yeast)	NM_001008705 /// XM_006504826 /// XM_006504827	0.0404639	1.23774
1452742_at	67095	Trak1	trafficking protein, kinesin binding 1	NM_175114 /// XM_006512221 /// XM_006512222 /// XM_006512223 /// XM_006512224 /// XM_00	0.0404639	1.17999
1417696_at	20652	Soat1	sterol O-acyltransferase 1	NM_009230 /// XM_006496719	0.0405748	-1.36189
1422864_at	12394	Runx1	runt related transcription factor 1	NM_001111021 /// NM_001111022 /// NM_001111023 /// NM_009821 /// XM_006522882	0.0405748	-1.44331
1427209_at	116848	Baz2a	bromodomain adjacent to zinc finger domain, 2A	NM_054078 /// XM_006513104 /// XM_006513105 /// XM_006513106 /// XM_006513107 /// XM_00	0.0406566	1.33177
1450101_a_at	99470	Magi3	membrane associated guanylate kinase, WW and PDZ domain containing 3	NM_001159354 /// NM_133853	0.0406688	1.2299
1425016_at	13844	Ephb2	Eph receptor B2	NM_001290753 /// NM_010142 /// XM_006538531 /// XM_006538532 /// XM_006538533 /// XM_00	0.0408875	-1.21942
1416880_at	17210	Mcl1	myeloid cell leukemia sequence 1	NM_008562 /// XM_006501088	0.0409036	1.26693
AFFX-MUR_b2_at	---	---	---	---	0.0409036	-1.3121
1449051_at	19013	Ppara	peroxisome proliferator activated receptor alpha	NM_001113418 /// NM_011144 /// XM_006520619 /// XM_006520620 /// XM_006520621 /// XM_00	0.0409036	1.34777
1418165_at	16429 /// 493583	Itln1 /// Itlnb	intelectin 1 (galactofuranose binding) /// intelectin b	NM_001007552 /// NM_010584 /// XM_006496676	0.0409036	-1.43596
1416662_at	192166	Sardh	sarcosine dehydrogenase	NM_138665 /// XM_006497788 /// XM_006497789	0.0409036	1.36452
1417340_at	30926 /// 620016	Glrx3 /// Gm12669	glutaredoxin 3 /// glutaredoxin 3 pseudogene	NM_023140 /// NR_033611 /// XM_006507916	0.0409036	-1.28472
1450050_at	15260	Hira	histone cell cycle regulation defective homolog A (S. cerevisiae)	NM_001005228 /// NM_010435 /// XM_006521798 /// XM_006521799 /// XM_006521800 /// XM_00	0.0409036	1.19534
1454870_x_at	52710	Slc52a2	solute carrier protein 52, member 2	NM_029643 /// XM_006521151	0.0409036	1.41573
1451823_at	229927	Clca4	chloride channel calcium activated 4	NM_139148	0.0409103	-1.72756
1418955_at	22755	Zfp93	zinc finger protein 93	NM_009567	0.0411665	1.31649
1416736_at	192160	Casc3	cancer susceptibility candidate 3	NM_138660	0.0411731	1.2454
1424271_at	13175	Dclk1	doublecortin-like kinase 1	NM_001111051 /// NM_001111052 /// NM_001111053 /// NM_001195538 /// NM_001195539 /// NM	0.0411731	-2.91339
1456120_at	70354	Secisbp2l	SECIS binding protein 2-like	NM_133725 /// NM_177608 /// XM_006500156	0.0412924	1.44731
1449377_at	66257	Nicn1	nicolin 1	NM_025449	0.0414462	1.30935
1438115_a_at	26941	Slc9a3r1	solute carrier family 9 (sodium/hydrogen exchanger), member 3 regulator 1	NM_012030 /// XM_006533443	0.0414766	1.15689
1456005_a_at	12125	Bcl2l11	BCL2-like 11 (apoptosis facilitator)	NM_001284410 /// NM_001291016 /// NM_009754 /// NM_207680 /// NM_207681 /// XM_00649861	0.0416623	1.60356
1416795_at	68631	Cryl1	crystallin, lambda 1	NM_030004	0.0417367	1.15129
1428475_at	66225 /// 433748 /// 100043002	Llph /// Llph-ps1 /// Llph-ps2	LLP homolog, long-term synaptic facilitation (Aplysia) /// LLP homolog, pseudogene 1 //	NM_025431 /// XM_001477326 /// XM_006513954 /// XM_006543879 /// XM_006544547 /// XM_90	0.0417621	-1.19409
1449224_at	56843	Trpm5	transient receptor potential cation channel, subfamily M, member 5	NM_020277 /// XM_006508645 /// XM_006508646	0.0418283	-1.68679
1417469_at	27045	Nit1	nitrilase 1	NM_001242580 /// NM_012049 /// XM_006496866	0.0418283	1.28579
1448263_a_at	66054	Cndp2	CNDP dipeptidase 2 (metallopeptidase M20 family)	NM_001289531 /// NM_023149	0.0418477	1.23321
1451586_at	110213	Tmbim6	transmembrane BAX inhibitor motif containing 6	NM_001171034 /// NM_001171035 /// NM_001171036 /// NM_026669	0.0418477	1.18191
1427620_at	78309	Cul9	cullin 9	NM_001081335 /// XM_006525133 /// XM_006525134 /// XM_006525135 /// XM_006525136 /// XM	0.041936	1.25265
1427339_at	230810	Slc30a2	solute carrier family 30 (zinc transporter), member 2	NM_001039677 /// XM_006538755 /// XM_006538756 /// XR_390737	0.041936	1.48401
1418372_at	11564	Adsl	adenylosuccinate lyase	NM_009634 /// XM_006520320 /// XM_006520321 /// XM_006520322	0.041936	-1.76835
1448171_at	20439	Siah2	seven in absentia 2	NM_009174	0.041936	1.24071
1420788_at	50928	Klrg1	killer cell lectin-like receptor subfamily G, member 1	NM_016970	0.041936	-1.2
1416592_at	93692	Glrx	glutaredoxin	NM_053108 /// XM_006517477	0.041936	1.20233
1449048_s_at	19341	Rab4a	RAB4A, member RAS oncogene family	NM_009003 /// XM_006530773	0.041948	1.33948
1428215_x_at	66169	Tomm7	translocase of outer mitochondrial membrane 7 homolog (yeast)	NM_025394	0.0420208	-1.17152
1437389_x_at	20218	Khdrbs1	KH domain containing, RNA binding, signal transduction associated 1	NM_011317 /// NR_045036 /// XR_376300 /// XR_390162	0.0421319	-1.17833
1431421_x_at	66494	Prelid1	PRELI domain containing 1	NM_025596	0.0421396	1.08317
1418333_at	17764	Mtf1	metal response element binding transcription factor 1	NM_008636 /// XM_006502830 /// XM_006502831 /// XM_006502832	0.0421396	1.3051
1417523_at	56193	Plek	pleckstrin	NM_019549	0.0421396	-1.20611
1449477_s_at	170441	Slc2a10	solute carrier family 2 (facilitated glucose transporter), member 10	NM_130451	0.0421396	-1.18851
1416195_at	19062	Inpp5k	inositol polyphosphate 5-phosphatase K	NM_008916 /// XM_006532507 /// XM_006532508 /// XR_388367	0.0421396	1.32099
1426882_at	100763	Ube3c	ubiquitin protein ligase E3C	NM_133907	0.0421396	1.13205
1417821_at	110956	D17H6S56E-5	DNA segment, Chr 17, human D6S56E 5	NM_033075	0.0421396	-1.49993
1424938_at	70358	Steap1	six transmembrane epithelial antigen of the prostate 1	NM_027399 /// XM_006503601	0.042176	-1.4362
AFFX-r2-Bs-dap-M_at	---	---	---	---	0.042176	-1.45728
1456724_x_at	216853	Wrap53	WD repeat containing, antisense to Trp53	NM_144824 /// XM_006532899 /// XM_006532900 /// XR_388402	0.042176	1.33095
1423313_at	18583	Pde7a	phosphodiesterase 7A	NM_001122759 /// NM_008802 /// XM_006535405 /// XM_006535406 /// XM_006535407 /// XM_00	0.0422379	1.32421
1438179_s_at	58523	Elp2	elongator acetyltransferase complex subunit 2	NM_021448 /// XM_006526129 /// XM_006526130	0.0422394	1.16781
1452222_at	22288	Utrn	utrophin	NM_011682 /// XM_006512706 /// XM_006512707 /// XM_006512708 /// XM_006512709 /// XM_00	0.042303	-1.14395
1452304_a_at	54324	Arhgef5	Rho guanine nucleotide exchange factor (GEF) 5	NM_133674 /// XM_006506387	0.0423868	1.25166
1427457_a_at	12153	Bmp1	bone morphogenetic protein 1	NM_009755 /// NR_033241 /// XM_006518459 /// XM_006518460 /// XM_006518461 /// XM_00651	0.0423868	1.56437
1418540_a_at	19267	Ptpre	protein tyrosine phosphatase, receptor type, E	NM_011212 /// XM_006507458 /// XM_006507459 /// XM_006507460 /// XM_006507461 /// XM_00	0.0424495	1.34584
1433936_at	68332	Sdhaf1	succinate dehydrogenase complex assembly factor 1	NM_001033140	0.0424495	-1.2233
1437381_x_at	52710	Slc52a2	solute carrier protein 52, member 2	NM_029643 /// XM_006521151	0.042479	1.34839
1425393_a_at	26400	Map2k7	mitogen-activated protein kinase kinase 7	NM_001042557 /// NM_001164172 /// NM_001291777 /// NM_001291778 /// NM_001291783 /// NM	0.0425117	1.27258
1448141_at	74778	Rrp7a	ribosomal RNA processing 7 homolog A (S. cerevisiae)	NM_029101 /// XR_384053	0.0427064	1.22934
1438563_s_at	64660	Mrps24	mitochondrial ribosomal protein S24	NM_026080 /// XM_006514770	0.042836	-1.23092
1433910_at	214290	Zcchc6	zinc finger, CCHC domain containing 6	NM_153538 /// XM_006517207 /// XM_006517208 /// XM_006517209 /// XR_382428 /// XR_38242	0.0428892	1.326
1448480_at	66164	Nip7	nuclear import 7 homolog (S. cerevisiae)	NM_001164472 /// NM_025391 /// NR_028367	0.0428892	-1.39587
1427965_at	381760	Ssbp1	single-stranded DNA binding protein 1	NM_001286663 /// NM_001286664 /// NM_028358 /// NM_212468 /// XM_006506328 /// XM_00650	0.0428892	-1.15456
1422591_at	27224	Tceb3	transcription elongation factor B (SIII), polypeptide 3	NM_013736	0.0428892	1.22345
AFFX-r2-Bs-dap-5_at	---	---	---	---	0.0433415	-1.51338
1426428_at	69009	Thap7	THAP domain containing 7	NM_026909 /// XM_006522511 /// XM_006522512 /// XM_006522513 /// XM_006522514	0.0433783	1.1487
1450009_at	17002	Ltf	lactotransferrin	NM_008522	0.0434335	-1.2979
1435800_a_at	56449	Ybx3	Y box protein 3	NM_011733 /// NM_139117	0.0434335	-1.18986
1422707_at	30955	Pik3cg	phosphoinositide-3-kinase, catalytic, gamma polypeptide	NM_001146200 /// NM_001146201 /// NM_020272 /// XM_006515112 /// XM_006515113	0.0434335	-1.90404
1422687_at	18176	Nras	neuroblastoma ras oncogene	NM_010937 /// XM_006501118 /// XM_006501119 /// XM_006501120 /// XM_006501121 /// XM_00	0.0434335	-1.27586
1416194_at	13120	Cyp4b1	cytochrome P450, family 4, subfamily b, polypeptide 1	NM_007823	0.0434335	1.44437
1424317_at	67283	Slc25a19	solute carrier family 25 (mitochondrial thiamine pyrophosphate carrier), member 19	NM_001252384 /// NM_001252394 /// NM_001252395 /// NM_001252396 /// NM_026071 /// XM_00	0.0434335	1.20452
1424104_at	68592	Syf2	SYF2 homolog, RNA splicing factor (S. cerevisiae)	NM_026780	0.0434335	1.20369
1448405_a_at	58521	Eid1	EP300 interacting inhibitor of differentiation 1	NM_025613	0.0434335	1.42301
1421739_a_at	17179	Matk	megakaryocyte-associated tyrosine kinase	NM_001285853 /// NM_001285854 /// NM_001285855 /// NM_010768 /// XM_006513294 /// XM_00	0.0434335	-2.57903
1419122_at	17299	Mettl1	methyltransferase like 1	NM_010792 /// XM_006513312 /// XM_006513313	0.0435981	-1.25883
1424288_at	231803	Mepce	methylphosphate capping enzyme	NM_144913 /// XM_006504572	0.0437448	1.37494
1423881_at	52036	Ppp6r3	protein phosphatase 6, regulatory subunit 3	NM_001164159 /// NM_028999 /// NM_029456 /// XM_006531789 /// XM_006531790 /// XM_00653	0.0441788	1.16751
1420673_a_at	93732	Acox2	acyl-Coenzyme A oxidase 2, branched chain	NM_001161667 /// NM_053115 /// XM_006518108 /// XM_006518109	0.0444486	1.75706
1438233_at	226151	Fam178a	family with sequence similarity 178, member A	NM_001081225 /// NM_172638 /// XM_006526999 /// XM_006527000 /// XM_006527001 /// XM_00	0.0444486	1.23212
1417755_at	106021	Topors	topoisomerase I binding, arginine/serine-rich	NM_134097	0.0444486	1.18664
1422483_a_at	13063	Cycs	cytochrome c, somatic	NM_007808	0.0444486	-1.2574
1452768_at	21766	Tex261	testis expressed gene 261	NM_009357 /// XM_006505886 /// XM_006505887 /// XM_006505888	0.0444486	1.24424
1420426_at	17922	Myo7b	myosin VIIB	NM_032394	0.044519	1.19271
1438223_at	---	---	---	---	0.044519	-1.32095
1416634_at	68250	Fam96a	family with sequence similarity 96, member A	NM_026635 /// XM_006511397	0.0447043	-1.1744
1424126_at	11655	Alas1	aminolevulinic acid synthase 1	NM_001291835 /// NM_020559 /// XM_006511632	0.0447292	1.22465
1422484_at	13063	Cycs	cytochrome c, somatic	NM_007808	0.0447362	-1.25763
1425113_x_at	---	---	---	---	0.0447362	-1.19894
1426014_a_at	72040	Cdhr5	cadherin-related family member 5	NM_001114322 /// NM_028069 /// XM_006536260	0.0447362	1.1914
1417754_at	106021	Topors	topoisomerase I binding, arginine/serine-rich	NM_134097	0.0450207	1.17543
1418130_at	74754	Dhcr24	24-dehydrocholesterol reductase	NM_053272	0.0450655	1.21945
1418931_at	67709	Reg4	regenerating islet-derived family, member 4	NM_026328	0.0450655	-3.49402
1431040_at	328092	Dtd2	D-tyrosyl-tRNA deacylase 2	NM_029545 /// XM_006516017 /// XM_006516018 /// XM_006516019	0.0450655	1.20097
AFFX-DapX-3_at	---	---	---	---	0.0450655	-1.38975
1433705_at	449521	Zfp213	zinc finger protein 213	NM_001033496	0.0450655	1.20111
1452117_a_at	23880	Fyb	FYN binding protein	NM_001278269 /// NM_011815 /// XM_006519982 /// XM_006519983 /// XM_006519984 /// XM_00	0.0450655	-1.70461
1427267_at	231861	Tnrc18	trinucleotide repeat containing 18	NM_001122730 /// NM_178242 /// XM_006504687 /// XM_006504688 /// XM_006504689 /// XM_00	0.0450655	1.35548
1437874_s_at	15212	Hexb	hexosaminidase B	NM_010422	0.0450655	1.31589
1422510_at	69274	Ctdspl	CTD (carboxy-terminal domain, RNA polymerase II, polypeptide A) small phosphatase-like	NM_133710 /// XM_006512262 /// XM_006512263	0.0450655	1.37167
1418134_at	67453	Slc25a46	solute carrier family 25, member 46	NM_026165 /// XM_006526185 /// XM_006526186	0.0450655	1.17748
1422721_at	83813	Tnk1	tyrosine kinase, non-receptor, 1	NM_031880 /// XM_006534554 /// XM_006534555	0.0450655	1.28845
1417776_at	12007	Azgp1	alpha-2-glycoprotein 1, zinc	NM_013478	0.0450655	-1.31332
1416938_at	66121	Chchd1	coiled-coil-helix-coiled-coil-helix domain containing 1	NM_025366	0.0450655	-1.34571
1450911_at	19035	Ppib	peptidylprolyl isomerase B	NM_011149	0.0450655	-1.09772
1437101_at	50523	Lats2	large tumor suppressor 2	NM_015771 /// NM_153382 /// XM_006519223 /// XM_006519224 /// XM_006519225	0.0451026	1.37082
1419476_at	58860	Adamdec1	ADAM-like, decysin 1	NM_021475	0.0451788	-1.54296
1436780_at	108155	Ogt	O-linked N-acetylglucosamine (GlcNAc) transferase (UDP-N-acetylglucosamine:polypeptide-	NM_001290535 /// NM_139144 /// XM_006527736 /// XM_006527737 /// XM_006527738	0.0451788	1.52282
1418399_at	105440	Kctd9	potassium channel tetramerisation domain containing 9	NM_001111028 /// NM_001285933 /// NM_134073 /// XM_006518340 /// XM_006518341 /// XM_00	0.0452393	1.12276
1423662_at	70495	Atp6ap2	ATPase, H+ transporting, lysosomal accessory protein 2	NM_027439	0.0452393	-1.18543
1418783_at	56843	Trpm5	transient receptor potential cation channel, subfamily M, member 5	NM_020277 /// XM_006508645 /// XM_006508646	0.0452394	-2.9585
1417346_at	66824	Pycard	PYD and CARD domain containing	NM_023258	0.0452394	-1.3939
1424691_at	381356	Cacfd1	calcium channel flower domain containing 1	NM_001243239 /// NM_001243240 /// NM_029862 /// XM_006498159 /// XM_006498160	0.0452394	-1.27291
1420712_a_at	15451	Hpn	hepsin	NM_001110252 /// NM_001276269 /// NM_008281 /// XM_006539561	0.0452394	-1.12073
1416943_at	22194	Ube2e1	ubiquitin-conjugating enzyme E2E 1	NM_009455	0.0452394	-1.3077
1426877_a_at	66923	Pbrm1	polybromo 1	NM_001081251 /// NM_025847 /// XM_006519402 /// XM_006519403 /// XM_006519404 /// XM_00	0.0452741	-1.25764
1455915_at	14426	Galnt4	UDP-N-acetyl-alpha-D-galactosamine:polypeptide N-acetylgalactosaminyltransferase 4	NM_015737	0.0452741	-1.25599
1423358_at	107522	Ece2	endothelin converting enzyme 2	NM_025462 /// NM_139293 /// NM_177940 /// NM_177941 /// NM_177942 /// XM_006521691 ///	0.0456007	-1.25427
1422865_at	12394	Runx1	runt related transcription factor 1	NM_001111021 /// NM_001111022 /// NM_001111023 /// NM_009821 /// XM_006522882	0.0457809	-1.55592
1438318_x_at	68966	Ngdn	neuroguidin, EIF4E binding protein	NM_026890	0.0457809	1.17396
1452089_at	12298	Cacnb4	calcium channel, voltage-dependent, beta 4 subunit	NM_001037099 /// NM_001285426 /// NM_001285427 /// NM_001285428 /// NM_146123 /// XM_00	0.0457809	-1.17359
1415970_at	12864	Cox6c	cytochrome c oxidase subunit VIc	NM_053071	0.0457941	-1.10777
1421900_at	15467	Eif2ak1	eukaryotic translation initiation factor 2 alpha kinase 1	NM_013557	0.0458299	1.21819
1439435_x_at	18655	Pgk1	phosphoglycerate kinase 1	NM_008828	0.0462235	1.11548
1424665_at	237943	Gpatch8	G patch domain containing 8	NM_001159492 /// XM_006533248 /// XM_006533249 /// XM_006533250 /// XM_006533251 /// XM	0.0462235	1.41944
1416068_at	85305	Kars	lysyl-tRNA synthetase	NM_001130868 /// NM_001286384 /// NM_053092 /// XM_006531519	0.0462235	-1.19082
1424945_at	83453	Chrdl1	chordin-like 1	NM_001114385 /// NM_031258 /// XM_006529001 /// XM_006529002 /// XM_006529003	0.0462235	1.23995
1437044_a_at	14466	Gba	glucosidase, beta, acid	NM_001077411 /// NM_008094 /// NR_122037 /// XM_006500997 /// XM_006500998	0.0462235	1.26265
1452497_a_at	18021	Nfatc3	nuclear factor of activated T cells, cytoplasmic, calcineurin dependent 3	NM_010901 /// XM_006530753 /// XM_006530754	0.0463474	1.3041
1448690_at	16525	Kcnk1	potassium channel, subfamily K, member 1	NM_008430 /// XM_006530716	0.0465441	-1.54245
1448498_at	56613	Rps6ka4	ribosomal protein S6 kinase, polypeptide 4	NM_019924 /// XM_006527231 /// XR_386497 /// XR_386498	0.0467056	1.33587
1415842_at	56716	Mlst8	MTOR associated protein, LST8 homolog (S. cerevisiae)	NM_001252463 /// NM_001252464 /// NM_001252465 /// NM_019988 /// XM_006524678 /// XM_00	0.0467056	1.1847
1425556_at	69131	Cdk12	cyclin-dependent kinase 12	NM_001109626 /// NM_001109628 /// NM_026952 /// XM_006534108 /// XR_388519 /// XR_38852	0.0469535	1.56802
1424550_at	319740	Zfyve27	zinc finger, FYVE domain containing 27	NM_001164531 /// NM_177319	0.0469535	1.27164
1423262_a_at	15078 /// 15081 /// 544973 /// 625328 /// 627371 /// 667250	Gm10257 /// Gm12657 /// Gm6749 /// H3f3a /// H3f3b /// H3f3c	predicted gene 10257 /// predicted gene 12657 /// predicted pseudogene 6749 /// H3 hist	NM_001081019 /// NM_008210 /// NM_008211 /// XM_003084942 /// XM_006532248 /// XM_00654	0.0470182	-1.15136
1425122_at	52793	Fam3b	family with sequence similarity 3, member B	NM_020622 /// XM_006523066	0.0470182	-1.45951
1424365_at	67704 /// 100039078	1810037I17Rik /// Gm2036	RIKEN cDNA 1810037I17 gene /// predicted gene 2036	NM_024461 /// XM_006535349	0.0470182	1.11935
1416691_at	56055	Gtpbp2	GTP binding protein 2	NM_001145979 /// NM_019581 /// XM_006524651 /// XM_006524652 /// XR_385347 /// XR_38534	0.0471124	1.15497
1450124_a_at	53313	Atp2a3	ATPase, Ca++ transporting, ubiquitous	NM_001163336 /// NM_001163337 /// NM_016745	0.0474103	-1.57535
1420074_at	101966	D8Ertd738e	DNA segment, Chr 8, ERATO Doi 738, expressed	NM_001007571	0.047438	1.21536
1416377_at	50996	Pdcd7	programmed cell death 7	NM_016688	0.047438	1.12569
1450500_at	16589	Uhmk1	U2AF homology motif (UHM) kinase 1	NM_010633 /// XM_006496682	0.047438	1.1807
1423532_at	105239	Rnf44	ring finger protein 44	NM_001146025 /// NM_001146026 /// NM_001146027 /// NM_134064 /// NR_027395 /// NR_02739	0.0475435	1.26445
1416283_at	14450	Gart	phosphoribosylglycinamide formyltransferase	NM_010256 /// XM_006522910 /// XM_006522911 /// XM_006522912 /// XM_006522913	0.0475613	-1.25381
1428004_at	78372	Snrnp25	small nuclear ribonucleoprotein 25 (U11/U12)	NM_030093	0.0476287	-2.03567
1431753_x_at	68205	Urm1	ubiquitin related modifier 1 homolog (S. cerevisiae)	NM_026615 /// XM_006498264	0.0476287	1.16802
1439075_at	70408	Polr3f	polymerase (RNA) III (DNA directed) polypeptide F	NM_029763	0.0476287	-1.23458
1416910_at	66148	Dnajc15	DnaJ (Hsp40) homolog, subfamily C, member 15	NM_025384	0.0476287	-1.25263
1415718_at	50724	Sap30l	SAP30-like	NM_001081168	0.0476287	1.27515
1416220_at	69019	Spcs1	signal peptidase complex subunit 1 homolog (S. cerevisiae)	NM_026911	0.0476339	-1.11196
1449956_at	18754	Prkce	protein kinase C, epsilon	NM_011104 /// XM_006523832 /// XM_006523833	0.0476339	1.47703
1421043_s_at	16800	Arhgef2	rho/rac guanine nucleotide exchange factor (GEF) 2	NM_001198911 /// NM_001198912 /// NM_001198913 /// NM_008487 /// XM_006501058 /// XM_00	0.0476339	1.3113
1439244_a_at	233833	Tnrc6a	trinucleotide repeat containing 6a	NM_144925 /// XM_006507705 /// XM_006507706 /// XM_006507707 /// XM_006507708 /// XM_00	0.0477656	1.21818
1454268_a_at	13057	Cyba	cytochrome b-245, alpha polypeptide	NM_007806 /// XM_006530649	0.0478551	-1.50952
1451683_x_at	14964	H2-D1	histocompatibility 2, D region locus 1	NM_010380	0.0478905	-1.32932
1438941_x_at	109674	Ampd2	adenosine monophosphate deaminase 2	NM_001289719 /// NM_001289720 /// NM_028779 /// XM_006500867 /// XM_006500868 /// XM_00	0.0479498	1.20521
1421906_at	19014	Med1	mediator complex subunit 1	NM_001080118 /// NM_013634 /// NM_134027 /// XM_006532502 /// XM_006532503 /// XM_00653	0.0479498	1.2206
1449515_at	30046	Zfp292	zinc finger protein 292	NM_013889 /// XM_006537977 /// XM_006537978	0.0481512	1.18698
1449266_at	17257	Mecp2	methyl CpG binding protein 2	NM_001081979 /// NM_010788 /// XM_006527888	0.0481945	1.24871
1454675_at	21833	Thra	thyroid hormone receptor alpha	NM_178060	0.0481945	1.43751
1421914_s_at	56284	Mrpl19	mitochondrial ribosomal protein L19	NM_026490	0.0481945	-1.43998
1415721_a_at	74763	Naa60	N(alpha)-acetyltransferase 60, NatF catalytic subunit	NM_001290689 /// NM_029090 /// XM_006522679 /// XM_006522680 /// XM_006522681	0.0481945	1.24312
1416083_at	22682	Zfand5	zinc finger, AN1-type domain 5	NM_009551 /// XM_006527058	0.0481945	-1.1618
1435949_at	223642	Zc3h3	zinc finger CCCH type containing 3	NM_172121	0.0481945	1.22999
1425014_at	22026	Nr2c2	nuclear receptor subfamily 2, group C, member 2	NM_011630 /// XM_006505902 /// XM_006505903 /// XM_006505904 /// XM_006505905 /// XM_00	0.0481945	1.3191
1451105_at	226841	Vash2	vasohibin 2	NM_144879 /// NR_027352 /// XM_006497149 /// XM_006497150	0.0481945	-1.15859
1448343_a_at	17966	Nbr1	neighbor of Brca1 gene 1	NM_001252220 /// NM_001252222 /// NM_001252223 /// NM_008676 /// XM_006532430 /// XM_00	0.0481945	1.26468
1426990_at	65969	Cubn	cubilin (intrinsic factor-cobalamin receptor)	NM_001081084	0.0483101	1.46936
1417864_at	18655	Pgk1	phosphoglycerate kinase 1	NM_008828	0.0483625	1.12971
1416015_s_at	24015	Abce1	ATP-binding cassette, sub-family E (OABP), member 1	NM_015751	0.0483625	-1.35925
1450969_at	66904	Pccb	propionyl Coenzyme A carboxylase, beta polypeptide	NM_025835 /// XM_006511369 /// XM_006511370	0.0483625	-1.55296
1416553_at	20892	Stra13	stimulated by retinoic acid 13	NM_016665 /// XM_006532726 /// XM_006532727 /// XM_006532728 /// XM_006532729 /// XM_00	0.0483625	-1.25463
1450863_a_at	13175	Dclk1	doublecortin-like kinase 1	NM_001111051 /// NM_001111052 /// NM_001111053 /// NM_001195538 /// NM_001195539 /// NM	0.0483625	-3.30739
1453369_a_at	72018	Fundc1	FUN14 domain containing 1	NM_028058	0.0483625	-1.12733
1421035_a_at	99470	Magi3	membrane associated guanylate kinase, WW and PDZ domain containing 3	NM_001159354 /// NM_133853	0.0483625	1.50888
1452639_at	224794	Enpp4	ectonucleotide pyrophosphatase/phosphodiesterase 4	NM_199016 /// XM_006524130 /// XM_006524131 /// XM_006524132 /// XM_006524133 /// XM_00	0.0483625	-1.19454
1439040_at	229841	Cenpe	centromere protein E	NM_173762	0.0483625	1.34726
1460590_s_at	22630	Ywhaq	tyrosine 3-monooxygenase/tryptophan 5-monooxygenase activation protein, theta polypepti	NM_011739	0.0483625	-1.13768
1448991_a_at	226180	Ina	internexin neuronal intermediate filament protein, alpha	NM_146100	0.0484492	1.26423
1419638_at	13642	Efnb2	ephrin B2	NM_010111 /// XM_006508694	0.0484492	-1.22639
1423794_at	51897	Atg13	autophagy related 13	NM_145528 /// XM_006499887 /// XM_006499888 /// XM_006499889 /// XM_006499890 /// XM_00	0.0484977	1.15866
1424503_at	19334	Rab22a	RAB22A, member RAS oncogene family	NM_024436	0.0484977	1.20781
1426383_at	12953	Cry2	cryptochrome 2 (photolyase-like)	NM_001113333 /// NM_009963	0.0484977	1.48693
1448145_at	66894	Wwp2	WW domain containing E3 ubiquitin protein ligase 2	NM_025830 /// XM_006531299 /// XM_006531300 /// XM_006531301 /// XM_006531302	0.0484977	1.29808
1424143_a_at	67177	Cdt1	chromatin licensing and DNA replication factor 1	NM_026014	0.0484977	1.18124
1417826_at	56043	Akr1e1	aldo-keto reductase family 1, member E1	NM_018859 /// XM_006516485	0.0484977	1.31897
1460248_at	55987	Cpxm2	carboxypeptidase X 2 (M14 family)	NM_018867 /// XM_006508033 /// XM_006508034 /// XM_006508035 /// XM_006508036	0.0484977	-1.32241
1415793_at	103711	Pnpo	pyridoxine 5'-phosphate oxidase	NM_134021	0.0485507	1.27729
1448190_at	66845	Mrpl33	mitochondrial ribosomal protein L33	NM_025796	0.0486431	-1.13895
1418368_at	57263	Retnlb	resistin like beta	NM_023881	0.0486431	-11.6352
1428362_at	13690	Eif4g2	eukaryotic translation initiation factor 4, gamma 2	NM_001040131 /// NM_013507	0.0486431	1.11248
1420124_s_at	102791	Tcta	T cell leukemia translocation altered gene	NM_133986 /// XM_006511620	0.0486431	1.16031
1421088_at	14735	Gpc4	glypican 4	NM_008150	0.0487481	1.17985
1426550_at	320007	Sidt1	SID1 transmembrane family, member 1	NM_001159419 /// NM_198034 /// XM_006522237 /// XR_384572	0.0489363	-1.45497
1420782_at	21935	Tnfrsf17	tumor necrosis factor receptor superfamily, member 17	NM_011608 /// XM_006521989 /// XM_006521990	0.0490882	-1.70963
1437728_at	268420	Alkbh5	alkB, alkylation repair homolog 5 (E. coli)	NM_172943	0.0491384	1.34683
1424539_at	27643 /// 100169864	Slc10a3-ubl4 /// Ubl4	Slc10a3-Ubl4 readthrough /// ubiquitin-like 4	NM_001278271 /// NM_001278272 /// NM_145405 /// NR_045779 /// NR_103489	0.0491384	1.09446
1448448_a_at	12651	Chkb	choline kinase beta	NM_007692 /// NR_037153 /// NR_037154	0.0492783	1.2371
1451419_at	211949	Spsb4	splA/ryanodine receptor domain and SOCS box containing 4	NM_145134	0.0492783	1.95629
1417239_at	12626	Cetn3	centrin 3	NM_007684 /// XM_006517074	0.0492783	-1.33101
1437835_a_at	68295	Aar2	AAR2 splicing factor homolog (S. cerevisiae)	NM_001164818 /// NM_026661 /// XM_006500097	0.0493313	1.30485
1451022_at	16974	Lrp6	low density lipoprotein receptor-related protein 6	NM_008514 /// XM_006505657	0.0493981	1.41334
1436715_s_at	52858	Cdipt	CDP-diacylglycerol--inositol 3-phosphatidyltransferase (phosphatidylinositol synthase)	NM_026638 /// XM_006508022	0.0494679	1.22857
1437867_at	---	---	---	---	0.0494925	-3.42712
1460177_at	66054	Cndp2	CNDP dipeptidase 2 (metallopeptidase M20 family)	NM_001289531 /// NM_023149	0.0494925	1.22423
1451458_at	83921	Tmem2	transmembrane protein 2	NM_001033759 /// NM_031997 /// XM_006527486 /// XM_006527487	0.0497376	1.28165
1417531_at	13109	Cyp2j5	cytochrome P450, family 2, subfamily j, polypeptide 5	NM_010007 /// XM_006502720	0.0497376	1.1613
1417770_s_at	67089	Psmc6	proteasome (prosome, macropain) 26S subunit, ATPase, 6	NM_025959	0.0499284	-1.19813
1427285_s_at	72289	Malat1	metastasis associated lung adenocarcinoma transcript 1 (non-coding RNA)	NR_002847	0.0499284	1.71643
1454157_a_at	18782	Pla2g2d	phospholipase A2, group IID	NM_011109 /// XM_006538657	0.0499284	-1.38364
1449878_a_at	107723	Slc12a6	solute carrier family 12, member 6	NM_133648 /// NM_133649 /// XM_006498545 /// XM_006498546	0.0499284	1.28181
1416315_at	105501	Abhd4	abhydrolase domain containing 4	NM_001205181 /// NM_134076 /// XM_006518367 /// XR_383129	0.0499336	1.26653
1424333_at	52575	Trmt10c	tRNA methyltransferase 10C	NM_029092	0.0499336	-1.26067
1418499_a_at	57442	Kcne3	potassium voltage-gated channel, Isk-related subfamily, gene 3	NM_001190869 /// NM_001190870 /// NM_001190871 /// NM_001190950 /// NM_020574 /// XM_00	0.0499336	-1.71788
1427107_at	216867	Slc16a11	solute carrier family 16 (monocarboxylic acid transporters), member 11	NM_001114970 /// NM_001114971 /// NM_153081 /// XM_006532916 /// XM_006537157	0.0499336	1.07641
1420046_s_at	68877	Maf1	MAF1 homolog (S. cerevisiae)	NM_001164607 /// NM_001164608 /// NM_026859 /// XM_006521337 /// XM_006521338 /// XM_00	0.0499336	1.26426

## Sheet: RawIleumTranscriptionData
				A	GF
				B	MI
Gene Name	Gene Fold Change	P Value		Positive value indicates higher in GF
CFI	-3.20071	0.00591312		Negative value indicates higher in MI
ABCC5	1.5568	0.00591312
CCL9	-2.31396	0.00591312		Only Stat Diff Ones
NRIP1	1.43531	0.00591312
ING3	1.32454	0.00591312
ABCC5	1.5432	0.00591312
TMEM176A	-1.46593	0.00591312
HEXIM1	1.44129	0.00591312
CRBN	1.25995	0.00591312
GAD1	-1.33522	0.00591312
APP	1.22069	0.00591312
CD24A	-3.00128	0.00591312
GABARAP	1.09365	0.00591312
OSER1	1.31989	0.00599162
MPTX1	-8.27351	0.00622631
ZFP958	1.2023	0.00622631
PDLIM5	1.20443	0.00649728
PLA2G16	-1.78809	0.00649728
CBFA2T2	1.16833	0.00673325
PRLR	1.33419	0.00673325
ISL1	1.42225	0.00684472
PRLR	1.63226	0.00684472
CLRN3	1.26409	0.00684472
TBC1D22A	1.20539	0.00684472
NUPR1	-2.5785	0.00684472
GPX2	-2.27924	0.00684472
ENSA	1.29469	0.00684472
HIST1H4A /// HIST1H4B /// HIST1H4C /// HIST1H4D /// HIST1H4F /// HIST1H4H /// HIST1H4I /// HIST1H4J /// HIST1H4K /// HIST1H4M /// HIST1H4N /// HIST2H4 /// HIST4H4	-1.33288	0.00684472
TMEM176B	-1.26288	0.00684472
NUPR1	-2.77088	0.00684472
NFKBIZ	-1.57224	0.0071853
PRLR	1.56305	0.0071853
CASP9	1.32954	0.00731978
RPRD2	1.23059	0.00731978
PPM1A	1.19257	0.00731978
SOAT1	-1.45382	0.00731978
CCL8	-2.10604	0.00731978
PIGR	-1.44164	0.00764049
GUSB	-1.40016	0.00793268
RANGRF	-1.41739	0.00793268
KRTCAP3	-1.33723	0.00809946
CD24A	-2.02334	0.00841148
CES1G	2.83377	0.00841747
PVR	1.43097	0.00958019
KLHDC3	1.30971	0.00998442
KLHDC3	1.3061	0.0109045
PSMB8	-1.89603	0.0109045
LAMP1	1.16019	0.0114664
AP1M1	1.13139	0.0128523
IGJ	-3.19417	0.0128523
MPP1	1.15826	0.0128523
XPR1	1.25107	0.0128523
DEFB1	-9.78619	0.0128523
LAMP2	-1.34242	0.0128523
PIGR	-1.56631	0.0132703
CREBRF	1.37461	0.0132703
PNLIPRP2	-2.43658	0.0133305
AGBL5	1.32673	0.0133305
BBC3	1.11293	0.0133305
PGAP2	-1.44378	0.0135565
IGK-V28 /// IGKC /// IGKJ1 /// IGKV4-53 /// IGKV6-23 /// IGKV8-30	-1.97759	0.0135565
SNRNP27	-1.19383	0.0135565
DNAJB1	1.21156	0.0135565
NIPAL2	-1.47873	0.0135565
DYRK1A	1.4087	0.0135565
TBC1D22A	1.25988	0.0135565
WRAP53	1.34388	0.0135565
ABCC5	1.71992	0.0135565
LATS2	1.60112	0.0135565
FOXJ3	1.22004	0.0135565
SLU7	1.30665	0.0135565
FUT2	-1.57785	0.0135565
SMDT1	1.13161	0.0135565
HPGD	1.40064	0.0135565
ZKSCAN14	1.39044	0.0135565
MAN2A1	-1.14839	0.0136061
PDCL3	1.23941	0.0140783
TIMM8B	-1.33628	0.0141651
IFT172	-1.40204	0.0141651
EDEM2	-1.15385	0.0142676
4833439L19RIK	1.15181	0.0142676
KCTD12 /// MIR5130	-2.7113	0.0142676
MUS81	-1.11254	0.0142737
SUMO3	1.12201	0.0142737
NMU	-2.51223	0.0142737
CREBRF	1.47379	0.0142737
FHIT	1.33876	0.0142737
ZFP35	1.18947	0.014383
BCL2L2	1.28475	0.0144439
NRIP1	1.24286	0.0146867
DEFA1 /// DEFA24 /// DEFA6 /// GM15284	-1.33192	0.0149769
CES1F	1.52353	0.0149769
PGAP2	-1.30853	0.0149769
HEXB	1.49581	0.0151298
DNAJC24	-1.2586	0.0152762
MTMR7	1.30797	0.0158991
IGK-V28 /// IGKC /// IGKJ1 /// IGKV4-53 /// IGKV6-23 /// IGKV8-30	-1.75871	0.0158991
CDIPT	1.24443	0.0160947
SEC61A1	-1.24908	0.0162458
CLPS	-3.0916	0.0164179
PIP5K1A	1.18137	0.0169988
ABPARTS /// IGKV4-55 /// IGKV4-62 /// IGKV4-68 /// IGKV4-69 /// IGKV4-71 /// IGKV4-72 /// IGKV4-78	-3.01816	0.0170073
CHD7	1.24088	0.0170073
GRB7	1.54654	0.017171
DDIT4L	1.46175	0.0172858
PPP3CA	1.23702	0.0172858
MAF1	1.27762	0.0174439
PLA2G2A	-4.04874	0.0174439
MYO1B	-1.48209	0.0174439
ING3	1.39458	0.0174439
HEBP1	-1.28527	0.0174439
CCL9	-2.74684	0.0174439
CNNM1	1.41865	0.0175394
MYO1B	-1.44735	0.0177214
IGH-VJ558 /// IGHA	-2.21144	0.0178739
SPINK4	-2.43198	0.0184028
ABCC5	1.4624	0.0184593
ADAM1A /// MAPKAPK5	1.23604	0.0187446
SLC2A9	1.40572	0.0187446
GUSB	-1.71299	0.0187446
GSR	-1.44988	0.0187446
PLA2G2F	-1.61706	0.0193115
ZFP292	1.22317	0.0193115
LOC100862456 /// POLR2K	-1.12477	0.0196263
DEFA5 /// GM10104 /// GM15315	-1.28125	0.0196263
FBRS	1.46234	0.0196263
NFKBIZ	-1.40787	0.0196263
DAP	1.37971	0.0196263
NAA10	-1.29719	0.0197312
VTI1B	1.33396	0.019937
FBXW9	1.09246	0.0199425
GM10193 /// ZFP706	1.24307	0.020105
DNAJB12	1.33277	0.020105
ABCC5	1.32436	0.020105
DEFB1	-3.60812	0.020105
DEFA15	2.92289	0.020105
PNLIPRP2	-2.88507	0.0203129
VPS9D1	1.33396	0.0203465
MRPL11	-1.21934	0.0204095
DAP	1.32868	0.0208136
ARX	1.24758	0.0211129
IGH-VJ558 /// IGHA	-2.58379	0.0215262
MEF2D	1.17112	0.021613
TMEM183A	1.18175	0.0218943
DAPK2	-1.43433	0.0221277
PLEKHA1	1.38293	0.0226685
PLEK	-2.26058	0.0226685
TEX40	1.13703	0.0226685
RNF113A1	1.22245	0.023467
RUNX2	-1.46204	0.0235826
CMTM6	1.21513	0.0235826
ARHGEF7	1.25371	0.0235826
EAF2	-1.65881	0.0235826
CCL6	-1.35164	0.0235826
ID2	1.53318	0.0238186
ABT1	1.14873	0.0240186
HPGDS	-1.3088	0.0242312
RHEBL1	1.52475	0.0242827
RPS24	-1.17318	0.024668
NUCB2	-1.43321	0.024668
SLC12A6	1.27472	0.0247426
HNRNPR	-1.28416	0.0250765
EPHA1	1.42477	0.0252881
SYNPO	1.10283	0.0253501
PLA2G4A	-1.42267	0.0254314
UBE4A	1.23611	0.0254314
MARCKS	-1.345	0.0254314
ESRP2	-1.19007	0.0254314
ATG4B	1.17643	0.0254314
FAM76A	1.22723	0.0254314
APP	1.15372	0.0254319
SAA1	-12.8847	0.0254319
VAT1	1.83934	0.0254319
RTFDC1	1.2689	0.0255066
REEP5	-1.96292	0.0255066
SPCS1	-1.11104	0.0255066
HABP2	-1.57049	0.0255066
IGK-V1 /// IGKV9-120	-7.63692	0.0255066
KRT12	2.32042	0.0255066
PGK1	1.15616	0.0258551
CLPS	-3.0626	0.026062
ZBTB8A	-1.26801	0.026062
MMP7	-2.16526	0.0265089
TSR1	-1.321	0.0268129
TOM1L2	1.25397	0.0268784
MAP3K12	1.24812	0.0268886
ALOX5AP	-3.60523	0.0268886
ZFP574	1.3682	0.0268886
LASP1	1.20785	0.0270972
MPP1	1.28317	0.0273931
PPP3R1	1.19297	0.0273931
IGK-V28 /// IGKC /// IGKJ1 /// IGKV4-53 /// IGKV6-23 /// IGKV8-30	-2.36062	0.0273931
LAMP2	-1.30108	0.0273931
SLK	-1.28559	0.0273931
PSMB10	-1.36225	0.0273931
SLC50A1	-1.18681	0.0273931
AHDC1	1.37487	0.0273931
GATM	-1.3127	0.0275423
GPX1	-1.18093	0.0275423
PLEK	-1.93918	0.0275423
ITM2B	1.11533	0.0275423
FAM46C	-1.68726	0.0275423
CD244	-1.40837	0.0275423
A730098P11RIK /// GM6747 /// MORF4L1	1.13545	0.0275423
PTTG1IP	1.22273	0.0275423
MAP2K1	1.24352	0.0275423
PDXP	1.16101	0.0275423
VMN2R26	-2.1029	0.0275423
RORC	1.6998	0.0275423
ABCC6	1.62954	0.0275423
IGH-VJ558 /// IGHA	-1.91807	0.0275423
MATK	-3.2886	0.0275423
WDR77	-1.30135	0.0275423
IKBKG	1.19122	0.0275423
CRAMP1L	1.22066	0.0282088
C4A /// C4B	-1.45091	0.0282088
YIPF4	1.18777	0.0284846
ACAA1A	1.21819	0.0284846
CD24A	-2.0245	0.0284846
GM5848 /// SNRPD2	-1.28164	0.0291706
ALDH1A1	1.30612	0.0296045
NBR1	1.30912	0.0296045
DGKQ	1.2318	0.0298311
PRLR	1.36846	0.0298311
TOPORS	1.11477	0.0298311
CSNK1D	1.16964	0.0298649
CLCN7	1.13952	0.0298649
RNF146	1.17844	0.0298649
TMEM176A	-1.29237	0.0298649
HEXIM1	1.34056	0.0298649
GPI1	1.1778	0.0298649
ACTA1	-2.12513	0.0298649
CAPN2	-1.36032	0.0298649
TOM1L2	1.38826	0.0298649
GTPBP6	1.21159	0.0298649
FAR1	-1.48778	0.0298649
THPO	-1.44087	0.0302358
IGKV8-30	-2.79018	0.0303973
FYN	-1.35652	0.0305146
HNRNPU	-1.1809	0.0306005
BRWD1	1.24096	0.0306005
PCMT1	1.21002	0.0306005
EDN1	1.47698	0.0306005
RIPK3	-1.52371	0.0306005
IGKV4-72	-1.74705	0.0306005
TMSB10	-1.3354	0.0306329
PCSK5	1.52651	0.0306329
PSMB9	-1.6486	0.0308013
ARHGEF16	1.15148	0.0309394
CKAP4	-1.46256	0.0309394
ERAP1	-1.17538	0.0309394
PRDX4	-1.30143	0.0309394
ATG12	1.18993	0.0312082
XPR1	1.28073	0.0312619
KAT2A	-1.34309	0.0313569
SLC9A3R1	1.22632	0.0316291
MAD2L1BP	1.31702	0.0316291
CHURC1	-1.59811	0.0316291
CUBN	1.4288	0.0316291
SIRPA	-1.29163	0.0317441
DNAJC14	1.17447	0.0317917
F8A	1.1388	0.0320102
FOSL2	1.31178	0.0320102
ACSL6	1.27656	0.0320529
LOC102634681 /// LOC102642609 /// RPL39	-1.1192	0.0320529
TRIM27	1.20718	0.0320529
SGTA	1.13687	0.0320529
ATAD1	1.13696	0.0320529
PDE7A	1.60768	0.0320529
INADL	1.28198	0.0320529
DNAJB4	1.18438	0.0320529
PRKCD	1.34033	0.0320529
APLF	1.26834	0.0320529
NSMCE4A	1.11324	0.0320529
HCK	-3.89872	0.0320529
GGNBP2	1.12171	0.0320529
CCNI	1.13009	0.0320529
CCDC109B	-2.32653	0.0320529
TMED9	-1.23888	0.0320529
ACP2	1.19723	0.0320529
EIF2AK3	1.23057	0.0320529
TSPAN6	-3.01288	0.0320529
SYNE4	-1.24758	0.0320529
MGAT3	1.28832	0.0320529
PVRL3	1.3175	0.0320529
RPL35	-1.16814	0.0320529
FKBPL	1.30013	0.0320529
BRD2	1.21425	0.0323008
RAB20	1.22994	0.0323008
GTPBP2	1.23112	0.0323008
BOK	1.56337	0.0324009
UBP1	1.11818	0.0324934
AKR1A1	1.11414	0.0325862
KPNA1	1.12355	0.0325862
SCAF11	1.30049	0.0325862
2410133F24RIK /// MAN2C1OS	1.42943	0.0326865
NGEF	1.43216	0.0330099
NECAP2	1.24889	0.0332447
GTF2A1	-1.2056	0.0332447
ADAM8	-1.41568	0.0332447
PDE7A	1.41655	0.0332978
LIPT2	-1.33792	0.0332978
ANKMY2	1.20411	0.0332978
SUCNR1	-3.90711	0.0333861
MYO1B	-1.56829	0.0333861
DEFA4	-1.17534	0.0333861
GFI1B	-1.36327	0.0333861
GM10340 /// GM10409 /// GM16525 /// GM2897 /// GM3002 /// GM3005 /// GM3095 /// GM3115 /// GM3164 /// GM3173 /// GM3239 /// GM3252 /// GM3264 /// GM3317 /// GM3373 /// GM3383 /// GM3488 /// GM3500 /// GM3558 /// GM3636 /// GM3642 /// GM3667 /// GM3696 /// GM3739 /// GM5796 /// LOC100861615 /// LOC102638110	-1.69325	0.0333861
---	-1.43717	0.0333861
EIF2AK1	1.37127	0.0333861
DNAJB1	1.29318	0.0333861
MTPN	-1.12747	0.0333861
EGLN1	1.24181	0.0333861
THEM4	1.23008	0.0333861
BFAR	1.44401	0.0333861
6820431F20RIK	1.30144	0.0334185
---	-1.45256	0.0334185
CLCA2	-1.87974	0.0334185
JADE1	1.15182	0.0334468
PRELID1	1.13108	0.0334468
TEC	1.39324	0.0335482
PCSK7	1.17895	0.0335482
---	-1.50705	0.0336695
PPP1R1B	-1.31503	0.0336695
---	-1.446	0.033746
TBC1D10B	1.32712	0.033746
MSL1	1.22133	0.033825
ZFP410	1.18548	0.033825
ITCH	1.20658	0.033825
IGHM	-2.5169	0.033825
PLEKHA7	1.33931	0.033825
TRIM27	1.16686	0.033825
SMC5	-1.22878	0.033825
GPC6	-1.17473	0.033825
ZFP189	1.1645	0.033825
TMEM2	1.32086	0.0340007
H2-D1 /// H2-L	-1.1619	0.0340007
TSPAN6	-2.74464	0.0340007
CCDC71	1.16566	0.0340007
2010106E10RIK	1.30537	0.0340007
TCTA	1.22959	0.0340007
RBL2	1.17556	0.0340007
AKIRIN2	1.22912	0.0342074
RORC	1.59648	0.0342074
SPSB4	2.44153	0.0342074
TPD52L1	-1.29412	0.0342151
GRK6	-1.26274	0.0342251
GPRC5C	-1.49471	0.0342251
ACVR2A	1.23111	0.0342539
TOMM7	-1.24615	0.0343601
UBAP1	1.14279	0.0343601
KRT12	2.31062	0.0343601
FRG1	1.21269	0.034465
ABPARTS /// IGKV4-68 /// IGKV4-73 /// IGKV4-81	-2.08428	0.034465
FOXJ2	1.26432	0.034465
THOC1	-1.32674	0.034465
LSM1	1.25112	0.034465
CCR9	-1.64108	0.034465
ZFP410	1.2655	0.034465
HLF	1.55605	0.0345706
GM1821 /// UBB	1.04943	0.0347587
BB283400	-1.16409	0.0348208
DEDD	1.12349	0.0348208
RPL35	-1.18146	0.0348208
ECD	-1.21493	0.0348208
SLU7	1.16705	0.0348384
AUH	1.2616	0.0348384
DMBT1	-1.91819	0.0348384
FAM192A	1.21537	0.0348384
FUCA2	1.21801	0.034891
TCN2	1.25347	0.0349397
---	1.42026	0.0350024
SAA1	-9.18065	0.0350024
FGF9	1.15785	0.0350024
RPP40	-1.30512	0.0350024
ABPARTS /// IGKV6-13 /// IGKV6-14	-5.42764	0.0350024
BBX	1.28091	0.0350024
TPM4	-1.2874	0.0350624
COL20A1	1.14173	0.0350624
ZC3H12A	-1.29135	0.0350624
FES	-1.31613	0.0350624
UAP1L1	1.27191	0.0351081
RCN1	-1.3721	0.0351244
GTF2B	1.21532	0.035154
MAF1	1.37603	0.0352674
ST8SIA4	-1.39339	0.0352674
THOC1	-1.20855	0.0352674
MARCKS	-1.26054	0.0352674
PRMT3	-1.26562	0.0352674
BMX	-2.92463	0.0352674
C920025E04RIK /// H2-T23 /// LOC102641046	1.75842	0.0352674
ADAM9	-1.18176	0.0352674
PTPN18	-1.71102	0.0352674
CSNK1D	1.20536	0.0352674
CTNS	1.21377	0.0352674
---	1.22264	0.035505
MBOAT7	1.20902	0.0355826
HBP1	1.28922	0.0355826
ZFP623	1.22322	0.0355982
GIPC2	1.22597	0.0355982
MRPS25	1.23633	0.0356263
KHDRBS1	-1.16595	0.0356968
FKBP3	-1.28499	0.0356968
FAM184B	1.69849	0.0356968
SLC25A38	1.23788	0.035755
SLC25A44	1.49294	0.035755
TSPAN5	1.39932	0.035755
STYX	-1.2165	0.035755
ZFP689	1.27782	0.0358265
CD47	-1.28352	0.0358265
PCSK5	1.41958	0.0362569
CCL6	-1.35311	0.0362569
AKR1B10	-1.35514	0.0362856
DCLK1	-1.30549	0.0367693
SIGLEC5	-4.33435	0.0368197
2610507B11RIK	1.22338	0.0368699
ASXL1	1.2192	0.0369522
ZFP707	1.31763	0.0369522
ZSCAN21	1.42879	0.0369522
CCNH	-1.20674	0.0369522
TCTA	1.36705	0.0369522
CYP2C55	1.9716	0.0370555
GTPBP2	1.26368	0.0370555
SLC8A3	-1.12317	0.0370555
TMEM87A	1.20497	0.0371198
NHP2	-1.54278	0.0373351
EMG1	-1.23604	0.037977
PIP5K1B	1.18786	0.0380587
ZIC5	-1.29982	0.0380943
CRYL1	1.67872	0.0385418
UBXN2A	1.23431	0.0386145
GM20274	-1.38214	0.0386145
UBE2R2	1.28857	0.0389583
ERBB3	1.30646	0.0390688
PLA2G12A	-1.28899	0.0390688
---	-1.15771	0.0390688
SNX16	1.21173	0.0391365
BCL2L11	1.51578	0.0391365
CKAP4	-1.33327	0.0392514
POLR1E	-1.22489	0.039337
HDLBP	1.21107	0.039337
SIN3A	1.40033	0.039337
IKBKG	1.19048	0.039337
MRPL19	-1.63402	0.039337
NCF2	-1.46262	0.039337
PAPSS1	1.38836	0.039337
CHMP3	1.28317	0.039337
LYSMD1	1.37248	0.039337
BMP1	1.49058	0.039337
UHRF1BP1L	1.19337	0.039337
SLC13A2	1.28241	0.039337
NARF	1.35613	0.0393769
TCEA1	-1.24494	0.0395134
LCP2	-1.31558	0.0398431
MARCKS	-1.29614	0.0398937
MAGI1	1.27551	0.0398937
PYGL	-2.45234	0.0398937
TMED5	-1.29363	0.0398937
ATXN7	1.50562	0.0398937
TAF10	1.30348	0.0398937
MFSD4	-2.02327	0.0398937
TTYH2	1.284	0.0398937
H2-D1	-1.17387	0.0398937
GALNT11	1.18044	0.0398937
NR2C2	1.58194	0.0398937
BC089597	2.26608	0.0398937
MTIF2	-1.34471	0.0399129
VAPB	1.20013	0.0399558
RMND5A	1.2716	0.0399558
KAT7	1.12218	0.0399558
MAST3	1.43734	0.0400013
2610002J02RIK	1.19586	0.0401272
SLC1A4	-1.41352	0.0402698
GM10349 /// GM9386 /// NUTF2 /// NUTF2-PS1	-1.29358	0.0402698
SYVN1	1.37232	0.0404119
UBA2	-1.16276	0.0404119
SOAT1	-1.4181	0.0404119
SEC11C	-1.30497	0.0404119
HOPX	-1.25944	0.0404639
BASP1	-1.53404	0.0404639
TTYH2	1.16982	0.0404639
BUD31	1.23774	0.0404639
TRAK1	1.17999	0.0404639
SOAT1	-1.36189	0.0405748
RUNX1	-1.44331	0.0405748
BAZ2A	1.33177	0.0406566
MAGI3	1.2299	0.0406688
EPHB2	-1.21942	0.0408875
MCL1	1.26693	0.0409036
---	-1.3121	0.0409036
PPARA	1.34777	0.0409036
ITLN1 /// ITLNB	-1.43596	0.0409036
SARDH	1.36452	0.0409036
GLRX3 /// GM12669	-1.28472	0.0409036
HIRA	1.19534	0.0409036
SLC52A2	1.41573	0.0409036
CLCA4	-1.72756	0.0409103
ZFP93	1.31649	0.0411665
CASC3	1.2454	0.0411731
DCLK1	-2.91339	0.0411731
SECISBP2L	1.44731	0.0412924
NICN1	1.30935	0.0414462
SLC9A3R1	1.15689	0.0414766
BCL2L11	1.60356	0.0416623
CRYL1	1.15129	0.0417367
LLPH /// LLPH-PS1 /// LLPH-PS2	-1.19409	0.0417621
TRPM5	-1.68679	0.0418283
NIT1	1.28579	0.0418283
CNDP2	1.23321	0.0418477
TMBIM6	1.18191	0.0418477
CUL9	1.25265	0.041936
SLC30A2	1.48401	0.041936
ADSL	-1.76835	0.041936
SIAH2	1.24071	0.041936
KLRG1	-1.2	0.041936
GLRX	1.20233	0.041936
RAB4A	1.33948	0.041948
TOMM7	-1.17152	0.0420208
KHDRBS1	-1.17833	0.0421319
PRELID1	1.08317	0.0421396
MTF1	1.3051	0.0421396
PLEK	-1.20611	0.0421396
SLC2A10	-1.18851	0.0421396
INPP5K	1.32099	0.0421396
UBE3C	1.13205	0.0421396
D17H6S56E-5	-1.49993	0.0421396
STEAP1	-1.4362	0.042176
---	-1.45728	0.042176
WRAP53	1.33095	0.042176
PDE7A	1.32421	0.0422379
ELP2	1.16781	0.0422394
UTRN	-1.14395	0.042303
ARHGEF5	1.25166	0.0423868
BMP1	1.56437	0.0423868
PTPRE	1.34584	0.0424495
SDHAF1	-1.2233	0.0424495
SLC52A2	1.34839	0.042479
MAP2K7	1.27258	0.0425117
RRP7A	1.22934	0.0427064
MRPS24	-1.23092	0.042836
ZCCHC6	1.326	0.0428892
NIP7	-1.39587	0.0428892
SSBP1	-1.15456	0.0428892
TCEB3	1.22345	0.0428892
---	-1.51338	0.0433415
THAP7	1.1487	0.0433783
LTF	-1.2979	0.0434335
YBX3	-1.18986	0.0434335
PIK3CG	-1.90404	0.0434335
NRAS	-1.27586	0.0434335
CYP4B1	1.44437	0.0434335
SLC25A19	1.20452	0.0434335
SYF2	1.20369	0.0434335
EID1	1.42301	0.0434335
MATK	-2.57903	0.0434335
METTL1	-1.25883	0.0435981
MEPCE	1.37494	0.0437448
PPP6R3	1.16751	0.0441788
ACOX2	1.75706	0.0444486
FAM178A	1.23212	0.0444486
TOPORS	1.18664	0.0444486
CYCS	-1.2574	0.0444486
TEX261	1.24424	0.0444486
MYO7B	1.19271	0.044519
---	-1.32095	0.044519
FAM96A	-1.1744	0.0447043
ALAS1	1.22465	0.0447292
CYCS	-1.25763	0.0447362
---	-1.19894	0.0447362
CDHR5	1.1914	0.0447362
TOPORS	1.17543	0.0450207
DHCR24	1.21945	0.0450655
REG4	-3.49402	0.0450655
DTD2	1.20097	0.0450655
---	-1.38975	0.0450655
ZFP213	1.20111	0.0450655
FYB	-1.70461	0.0450655
TNRC18	1.35548	0.0450655
HEXB	1.31589	0.0450655
CTDSPL	1.37167	0.0450655
SLC25A46	1.17748	0.0450655
TNK1	1.28845	0.0450655
AZGP1	-1.31332	0.0450655
CHCHD1	-1.34571	0.0450655
PPIB	-1.09772	0.0450655
LATS2	1.37082	0.0451026
ADAMDEC1	-1.54296	0.0451788
OGT	1.52282	0.0451788
KCTD9	1.12276	0.0452393
ATP6AP2	-1.18543	0.0452393
TRPM5	-2.9585	0.0452394
PYCARD	-1.3939	0.0452394
CACFD1	-1.27291	0.0452394
HPN	-1.12073	0.0452394
UBE2E1	-1.3077	0.0452394
PBRM1	-1.25764	0.0452741
GALNT4	-1.25599	0.0452741
ECE2	-1.25427	0.0456007
RUNX1	-1.55592	0.0457809
NGDN	1.17396	0.0457809
CACNB4	-1.17359	0.0457809
COX6C	-1.10777	0.0457941
EIF2AK1	1.21819	0.0458299
PGK1	1.11548	0.0462235
GPATCH8	1.41944	0.0462235
KARS	-1.19082	0.0462235
CHRDL1	1.23995	0.0462235
GBA	1.26265	0.0462235
NFATC3	1.3041	0.0463474
KCNK1	-1.54245	0.0465441
RPS6KA4	1.33587	0.0467056
MLST8	1.1847	0.0467056
CDK12	1.56802	0.0469535
ZFYVE27	1.27164	0.0469535
GM10257 /// GM12657 /// GM6749 /// H3F3A /// H3F3B /// H3F3C	-1.15136	0.0470182
FAM3B	-1.45951	0.0470182
1810037I17RIK /// GM2036	1.11935	0.0470182
GTPBP2	1.15497	0.0471124
ATP2A3	-1.57535	0.0474103
D8ERTD738E	1.21536	0.047438
PDCD7	1.12569	0.047438
UHMK1	1.1807	0.047438
RNF44	1.26445	0.0475435
GART	-1.25381	0.0475613
SNRNP25	-2.03567	0.0476287
URM1	1.16802	0.0476287
POLR3F	-1.23458	0.0476287
DNAJC15	-1.25263	0.0476287
SAP30L	1.27515	0.0476287
SPCS1	-1.11196	0.0476339
PRKCE	1.47703	0.0476339
ARHGEF2	1.3113	0.0476339
TNRC6A	1.21818	0.0477656
CYBA	-1.50952	0.0478551
H2-D1	-1.32932	0.0478905
AMPD2	1.20521	0.0479498
MED1	1.2206	0.0479498
ZFP292	1.18698	0.0481512
MECP2	1.24871	0.0481945
THRA	1.43751	0.0481945
MRPL19	-1.43998	0.0481945
NAA60	1.24312	0.0481945
ZFAND5	-1.1618	0.0481945
ZC3H3	1.22999	0.0481945
NR2C2	1.3191	0.0481945
VASH2	-1.15859	0.0481945
NBR1	1.26468	0.0481945
CUBN	1.46936	0.0483101
PGK1	1.12971	0.0483625
ABCE1	-1.35925	0.0483625
PCCB	-1.55296	0.0483625
STRA13	-1.25463	0.0483625
DCLK1	-3.30739	0.0483625
FUNDC1	-1.12733	0.0483625
MAGI3	1.50888	0.0483625
ENPP4	-1.19454	0.0483625
CENPE	1.34726	0.0483625
YWHAQ	-1.13768	0.0483625
INA	1.26423	0.0484492
EFNB2	-1.22639	0.0484492
ATG13	1.15866	0.0484977
RAB22A	1.20781	0.0484977
CRY2	1.48693	0.0484977
WWP2	1.29808	0.0484977
CDT1	1.18124	0.0484977
AKR1E1	1.31897	0.0484977
CPXM2	-1.32241	0.0484977
PNPO	1.27729	0.0485507
MRPL33	-1.13895	0.0486431
RETNLB	-11.6352	0.0486431
EIF4G2	1.11248	0.0486431
TCTA	1.16031	0.0486431
GPC4	1.17985	0.0487481
SIDT1	-1.45497	0.0489363
TNFRSF17	-1.70963	0.0490882
ALKBH5	1.34683	0.0491384
SLC10A3-UBL4 /// UBL4	1.09446	0.0491384
CHKB	1.2371	0.0492783
SPSB4	1.95629	0.0492783
CETN3	-1.33101	0.0492783
AAR2	1.30485	0.0493313
LRP6	1.41334	0.0493981
CDIPT	1.22857	0.0494679
---	-3.42712	0.0494925
CNDP2	1.22423	0.0494925
TMEM2	1.28165	0.0497376
CYP2J5	1.1613	0.0497376
PSMC6	-1.19813	0.0499284
MALAT1	1.71643	0.0499284
PLA2G2D	-1.38364	0.0499284
SLC12A6	1.28181	0.0499284
ABHD4	1.26653	0.0499336
TRMT10C	-1.26067	0.0499336
KCNE3	-1.71788	0.0499336
SLC16A11	1.07641	0.0499336
MAF1	1.26426	0.0499336

## Sheet: Genes Connecting Metabolic Mode
	Connection to Ileum Metabolic Model
	Metabolically relevant gene altered	Fold Change	P Value
1	ACAA1A	1.21819	0.0284846
2	ACOX2	1.75706	0.0444486
3	ACSL6	1.27656	0.0320529
4	ADSL	-1.76835	0.041936
5	AKR1A1	1.11414	0.0325862
6	ALAS1	1.22465	0.0447292
7	ALDH1A1	1.30612	0.0296045
8	AMPD2	1.20521	0.0479498
9	ATP2A3	-1.57535	0.0474103
10	AUH	1.2616	0.0348384
11	CES1G	2.83377	0.00841747
12	CHKB	1.2371	0.0492783
13	COX6C	-1.10777	0.0457941
14	CYP2C55	1.9716	0.0370555
15	CYP4B1	1.44437	0.0434335
16	DAPK2	-1.43433	0.0221277
17	DHCR24	1.21945	0.0450655
18	ERBB3	1.30646	0.0390688
19	FUCA2	1.21801	0.034891
20	GALNT4	-1.25599	0.0452741
21	GART	-1.25381	0.0475613
22	GATM	-1.3127	0.0275423
23	GBA	1.26265	0.0462235
24	GLRX	1.20233	0.041936
25	GPX1	-1.18093	0.0275423
26	GPX2	-2.27924	0.00684472
27	GSR	-1.44988	0.0187446
28	HDLBP	1.21107	0.039337
29	HPGD	1.40064	0.0135565
30	INPP5K	1.32099	0.0421396
31	KARS	-1.19082	0.0462235
32	MAN2A1	-1.14839	0.0136061
33	MAP2K1	1.24352	0.0275423
34	MBOAT7	1.20902	0.0355826
35	MTMR7	1.30797	0.0158991
36	NAA10	-1.29719	0.0197312
37	OGT	1.52282	0.0451788
38	PAPSS1	1.38836	0.039337
39	PCCB	-1.55296	0.0483625
40	PLA2G4A	-1.42267	0.0254314
41	PNPO	1.27729	0.0485507
42	PPM1A	1.19257	0.00731978
43	PPP3CA	1.23702	0.0172858
44	PPP3R1	1.19297	0.0273931
45	PRKCD	1.34033	0.0320529
46	PRKCE	1.47703	0.0476339
47	PYGL	-2.45234	0.0398937
48	SARDH	1.36452	0.0409036
49	SEC11C	-1.30497	0.0404119
50	SLC13A2	1.28241	0.039337
51	SLC25A19	1.20452	0.0434335
52	SLK	-1.28559	0.0273931
53	UAP1L1	1.27191	0.0351081
54	VAPB	1.20013	0.0399558

## Sheet: ReactionsAffected
Genes and Reactions affected
	Gene 1			Gene 2			Gene 3			Gene 4			Gene 5
Reaction Name	Gene impacting	Fold Change	P Value	Gene impacting	Fold Change	P Value	Gene impacting	Fold Change	P Value	Gene impacting	Fold Change	P Value	Gene impacting	Fold Change	P Value
HMR_3907	AKR1A1	1.11414	0.0325862
HMR_5398	PYGL	-2.45234	0.0398937
HMR_5401	PYGL	-2.45234	0.0398937
HMR_8341	AKR1A1	1.11414	0.0325862
HMR_6537	AKR1A1	1.11414	0.0325862
HMR_8497	AKR1A1	1.11414	0.0325862
HMR_8500	AKR1A1	1.11414	0.0325862
HMR_8509	AKR1A1	1.11414	0.0325862
HMR_4080	AMPD2	1.20521	0.0479498
HMR_4412	ADSL	-1.76835	0.041936
HMR_4799	GART	-1.25381	0.0475613
HMR_4802	GART	-1.25381	0.0475613
HMR_4812	ADSL	-1.76835	0.041936
HMR_4185	PAPSS1	1.38836	0.039337
HMR_4186	PAPSS1	1.38836	0.039337
HMR_4806	GART	-1.25381	0.0475613
HMR_8432	SARDH	1.36452	0.0409036
HMR_3849	SARDH	1.36452	0.0409036
HMR_4582	GATM	-1.3127	0.0275423
HMR_4742	ALAS1	1.22465	0.0447292
HMR_6978	SEC11C	-1.30497	0.0404119
HMR_8029	SEC11C	-1.30497	0.0404119
HMR_3208	PCCB	-1.55296	0.0483625
HMR_4118	GSR	-1.44988	0.0187446
HMR_3870	GSR	-1.44988	0.0187446
HMR_4116	GPX1	-1.18093	0.0275423	GPX2	-2.27924	0.00684472
HMR_4120	GPX1	-1.18093	0.0275423	GPX2	-2.27924	0.00684472
HMR_4121	GPX1	-1.18093	0.0275423	GPX2	-2.27924	0.00684472
HMR_7128	PAPSS1	1.38836	0.039337
HMR_7129	PAPSS1	1.38836	0.039337
HMR_3775	AUH	1.2616	0.0348384
HMR_4158	UAP1L1	1.27191	0.0351081
HMR_5142	KARS	-1.19082	0.0462235
HMR_7436	GALNT4	-1.25599	0.0452741
HMR_7324	MAN2A1	-1.14839	0.0136061
HMR_7580	FUCA2	1.21801	0.034891
HMR_7582	FUCA2	1.21801	0.034891
HMR_7617	ERBB3	1.30646	0.0390688	MAP2K1	1.24352	0.0275423
HMR_6914	COX6C	-1.10777	0.0457941
HMR_6916	ATP2A3	-1.57535	0.0474103
HMR_0188	ACSL6	1.27656	0.0320529
HMR_0192	ACSL6	1.27656	0.0320529
HMR_0196	ACSL6	1.27656	0.0320529
HMR_0200	ACSL6	1.27656	0.0320529
HMR_0204	ACSL6	1.27656	0.0320529
HMR_0209	ACSL6	1.27656	0.0320529
HMR_0213	ACSL6	1.27656	0.0320529
HMR_0217	ACSL6	1.27656	0.0320529
HMR_0226	ACSL6	1.27656	0.0320529
HMR_0233	ACSL6	1.27656	0.0320529
HMR_0237	ACSL6	1.27656	0.0320529
HMR_0241	ACSL6	1.27656	0.0320529
HMR_0245	ACSL6	1.27656	0.0320529
HMR_0249	ACSL6	1.27656	0.0320529
HMR_0255	ACSL6	1.27656	0.0320529
HMR_0259	ACSL6	1.27656	0.0320529
HMR_0263	ACSL6	1.27656	0.0320529
HMR_0267	ACSL6	1.27656	0.0320529
HMR_0271	ACSL6	1.27656	0.0320529
HMR_0275	ACSL6	1.27656	0.0320529
HMR_0279	ACSL6	1.27656	0.0320529
HMR_0283	ACSL6	1.27656	0.0320529
HMR_0289	ACSL6	1.27656	0.0320529
HMR_0293	ACSL6	1.27656	0.0320529
HMR_0297	ACSL6	1.27656	0.0320529
HMR_0301	ACSL6	1.27656	0.0320529
HMR_0305	ACSL6	1.27656	0.0320529
HMR_0309	ACSL6	1.27656	0.0320529
HMR_0313	ACSL6	1.27656	0.0320529
HMR_0319	ACSL6	1.27656	0.0320529
HMR_0323	ACSL6	1.27656	0.0320529
HMR_0327	ACSL6	1.27656	0.0320529
HMR_0331	ACSL6	1.27656	0.0320529
HMR_0337	ACSL6	1.27656	0.0320529
HMR_0341	ACSL6	1.27656	0.0320529
HMR_0345	ACSL6	1.27656	0.0320529
HMR_0349	ACSL6	1.27656	0.0320529
HMR_0353	ACSL6	1.27656	0.0320529
HMR_0357	ACSL6	1.27656	0.0320529
HMR_0361	ACSL6	1.27656	0.0320529
HMR_0365	ACSL6	1.27656	0.0320529
HMR_0369	ACSL6	1.27656	0.0320529
HMR_0373	ACSL6	1.27656	0.0320529
HMR_0377	ACSL6	1.27656	0.0320529
HMR_0381	ACSL6	1.27656	0.0320529
HMR_0385	ACSL6	1.27656	0.0320529
HMR_0389	ACSL6	1.27656	0.0320529
HMR_0393	ACSL6	1.27656	0.0320529
HMR_0397	ACSL6	1.27656	0.0320529
HMR_0401	ACSL6	1.27656	0.0320529
HMR_0405	ACSL6	1.27656	0.0320529
HMR_0409	ACSL6	1.27656	0.0320529
HMR_0413	ACSL6	1.27656	0.0320529
HMR_0417	ACSL6	1.27656	0.0320529
HMR_0421	ACSL6	1.27656	0.0320529
HMR_0425	ACSL6	1.27656	0.0320529
HMR_0429	ACSL6	1.27656	0.0320529
HMR_0433	ACSL6	1.27656	0.0320529
HMR_0437	ACSL6	1.27656	0.0320529
HMR_2942	ACSL6	1.27656	0.0320529
HMR_2943	ACSL6	1.27656	0.0320529
HMR_2944	ACSL6	1.27656	0.0320529
HMR_2945	ACSL6	1.27656	0.0320529
HMR_2946	ACSL6	1.27656	0.0320529
HMR_2947	ACSL6	1.27656	0.0320529
HMR_2948	ACSL6	1.27656	0.0320529
HMR_2949	ACSL6	1.27656	0.0320529
HMR_2951	ACSL6	1.27656	0.0320529
HMR_2952	ACSL6	1.27656	0.0320529
HMR_2954	ACSL6	1.27656	0.0320529
HMR_2955	ACSL6	1.27656	0.0320529
HMR_2956	ACSL6	1.27656	0.0320529
HMR_2957	ACSL6	1.27656	0.0320529
HMR_2959	ACSL6	1.27656	0.0320529
HMR_2961	ACSL6	1.27656	0.0320529
HMR_2962	ACSL6	1.27656	0.0320529
HMR_2963	ACSL6	1.27656	0.0320529
HMR_2964	ACSL6	1.27656	0.0320529
HMR_2965	ACSL6	1.27656	0.0320529
HMR_2966	ACSL6	1.27656	0.0320529
HMR_2967	ACSL6	1.27656	0.0320529
HMR_2968	ACSL6	1.27656	0.0320529
HMR_2969	ACSL6	1.27656	0.0320529
HMR_2970	ACSL6	1.27656	0.0320529
HMR_2971	ACSL6	1.27656	0.0320529
HMR_2972	ACSL6	1.27656	0.0320529
HMR_2973	ACSL6	1.27656	0.0320529
HMR_2974	ACSL6	1.27656	0.0320529
HMR_2975	ACSL6	1.27656	0.0320529
HMR_2976	ACSL6	1.27656	0.0320529
HMR_2977	ACSL6	1.27656	0.0320529
HMR_2978	ACSL6	1.27656	0.0320529
HMR_2979	ACSL6	1.27656	0.0320529
HMR_2980	ACSL6	1.27656	0.0320529
HMR_2981	ACSL6	1.27656	0.0320529
HMR_2982	ACSL6	1.27656	0.0320529
HMR_2983	ACSL6	1.27656	0.0320529
HMR_2984	ACSL6	1.27656	0.0320529
HMR_2985	ACSL6	1.27656	0.0320529
HMR_2986	ACSL6	1.27656	0.0320529
HMR_2987	ACSL6	1.27656	0.0320529
HMR_2988	ACSL6	1.27656	0.0320529
HMR_2989	ACSL6	1.27656	0.0320529
HMR_2990	ACSL6	1.27656	0.0320529
HMR_2991	ACSL6	1.27656	0.0320529
HMR_2992	ACSL6	1.27656	0.0320529
HMR_2994	ACSL6	1.27656	0.0320529
HMR_2996	ACSL6	1.27656	0.0320529
HMR_2998	ACSL6	1.27656	0.0320529
HMR_2999	ACSL6	1.27656	0.0320529
HMR_3000	ACSL6	1.27656	0.0320529
HMR_3001	ACSL6	1.27656	0.0320529
HMR_3002	ACSL6	1.27656	0.0320529
HMR_3003	ACSL6	1.27656	0.0320529
HMR_2441	GPX1	-1.18093	0.0275423	GPX2	-2.27924	0.00684472
HMR_2455	CYP2C55	1.9716	0.0370555	CYP4B1	1.44437	0.0434335
HMR_2456	CYP2C55	1.9716	0.0370555	CYP4B1	1.44437	0.0434335
HMR_2457	CYP2C55	1.9716	0.0370555	CYP4B1	1.44437	0.0434335
HMR_2458	CYP2C55	1.9716	0.0370555	CYP4B1	1.44437	0.0434335
HMR_2513	ACAA1A	1.21819	0.0284846
HMR_2411	ACAA1A	1.21819	0.0284846
HMR_3465	ACAA1A	1.21819	0.0284846
HMR_3469	ACAA1A	1.21819	0.0284846
HMR_0931	CYP2C55	1.9716	0.0370555	CYP4B1	1.44437	0.0434335
HMR_0932	CYP2C55	1.9716	0.0370555	CYP4B1	1.44437	0.0434335
HMR_0933	CYP2C55	1.9716	0.0370555	CYP4B1	1.44437	0.0434335
HMR_0934	CYP2C55	1.9716	0.0370555	CYP4B1	1.44437	0.0434335
HMR_0935	CYP2C55	1.9716	0.0370555	CYP4B1	1.44437	0.0434335
HMR_0936	CYP2C55	1.9716	0.0370555	CYP4B1	1.44437	0.0434335
HMR_0937	CYP2C55	1.9716	0.0370555	CYP4B1	1.44437	0.0434335
HMR_0938	CYP2C55	1.9716	0.0370555	CYP4B1	1.44437	0.0434335
HMR_0939	CYP2C55	1.9716	0.0370555	CYP4B1	1.44437	0.0434335
HMR_0940	CYP2C55	1.9716	0.0370555	CYP4B1	1.44437	0.0434335
HMR_0942	CYP2C55	1.9716	0.0370555	CYP4B1	1.44437	0.0434335
HMR_0943	CYP2C55	1.9716	0.0370555	CYP4B1	1.44437	0.0434335
HMR_0944	CYP2C55	1.9716	0.0370555	CYP4B1	1.44437	0.0434335
HMR_0946	CYP2C55	1.9716	0.0370555	CYP4B1	1.44437	0.0434335
HMR_0947	CYP2C55	1.9716	0.0370555	CYP4B1	1.44437	0.0434335
HMR_0948	CYP2C55	1.9716	0.0370555	CYP4B1	1.44437	0.0434335
HMR_0950	CYP2C55	1.9716	0.0370555	CYP4B1	1.44437	0.0434335
HMR_0951	CYP2C55	1.9716	0.0370555	CYP4B1	1.44437	0.0434335
HMR_0954	CYP2C55	1.9716	0.0370555	CYP4B1	1.44437	0.0434335
HMR_0955	CYP2C55	1.9716	0.0370555	CYP4B1	1.44437	0.0434335
HMR_0956	CYP2C55	1.9716	0.0370555	CYP4B1	1.44437	0.0434335
HMR_0960	GPX1	-1.18093	0.0275423	GPX2	-2.27924	0.00684472
HMR_0963	GPX1	-1.18093	0.0275423	GPX2	-2.27924	0.00684472
HMR_0988	GPX1	-1.18093	0.0275423	GPX2	-2.27924	0.00684472
HMR_0991	CYP2C55	1.9716	0.0370555	CYP4B1	1.44437	0.0434335
HMR_0992	CYP2C55	1.9716	0.0370555	CYP4B1	1.44437	0.0434335
HMR_0993	CYP2C55	1.9716	0.0370555	CYP4B1	1.44437	0.0434335
HMR_0994	CYP2C55	1.9716	0.0370555	CYP4B1	1.44437	0.0434335
HMR_1043	GPX1	-1.18093	0.0275423	GPX2	-2.27924	0.00684472
HMR_1048	GPX1	-1.18093	0.0275423	GPX2	-2.27924	0.00684472
HMR_1049	GPX1	-1.18093	0.0275423	GPX2	-2.27924	0.00684472
HMR_1065	ACAA1A	1.21819	0.0284846
HMR_1066	ACAA1A	1.21819	0.0284846
HMR_1067	ACAA1A	1.21819	0.0284846
HMR_1068	ACAA1A	1.21819	0.0284846
HMR_1069	ACAA1A	1.21819	0.0284846
HMR_1070	ACAA1A	1.21819	0.0284846
HMR_1088	MBOAT7	1.20902	0.0355826	NAA10	-1.29719	0.0197312
HMR_1091	MBOAT7	1.20902	0.0355826	NAA10	-1.29719	0.0197312
HMR_1097	HPGD	1.40064	0.0135565
HMR_1099	HPGD	1.40064	0.0135565
HMR_1149	CYP2C55	1.9716	0.0370555	CYP4B1	1.44437	0.0434335
HMR_1150	CYP2C55	1.9716	0.0370555	CYP4B1	1.44437	0.0434335
HMR_1151	CYP2C55	1.9716	0.0370555	CYP4B1	1.44437	0.0434335
HMR_1152	CYP2C55	1.9716	0.0370555	CYP4B1	1.44437	0.0434335
HMR_1153	CYP2C55	1.9716	0.0370555	CYP4B1	1.44437	0.0434335
HMR_1154	CYP2C55	1.9716	0.0370555	CYP4B1	1.44437	0.0434335
HMR_1155	CYP2C55	1.9716	0.0370555	CYP4B1	1.44437	0.0434335
HMR_1156	CYP2C55	1.9716	0.0370555	CYP4B1	1.44437	0.0434335
HMR_1157	ACSL6	1.27656	0.0320529
HMR_1158	ACSL6	1.27656	0.0320529
HMR_1159	ACSL6	1.27656	0.0320529
HMR_1160	ACSL6	1.27656	0.0320529
HMR_1168	ACAA1A	1.21819	0.0284846
HMR_1193	CYP2C55	1.9716	0.0370555	CYP4B1	1.44437	0.0434335
HMR_1194	CYP2C55	1.9716	0.0370555	CYP4B1	1.44437	0.0434335
HMR_1195	CYP2C55	1.9716	0.0370555	CYP4B1	1.44437	0.0434335
HMR_1196	CYP2C55	1.9716	0.0370555	CYP4B1	1.44437	0.0434335
HMR_1200	ACSL6	1.27656	0.0320529
HMR_1201	ACSL6	1.27656	0.0320529
HMR_1202	ACSL6	1.27656	0.0320529
HMR_1203	ACSL6	1.27656	0.0320529
HMR_1211	ACAA1A	1.21819	0.0284846
HMR_1248	ACSL6	1.27656	0.0320529
HMR_1249	ACSL6	1.27656	0.0320529
HMR_1250	ACSL6	1.27656	0.0320529
HMR_1251	ACSL6	1.27656	0.0320529
HMR_1260	ACAA1A	1.21819	0.0284846
HMR_1263	ACSL6	1.27656	0.0320529
HMR_1264	ACSL6	1.27656	0.0320529
HMR_1265	ACSL6	1.27656	0.0320529
HMR_1266	ACSL6	1.27656	0.0320529
HMR_1277	ACAA1A	1.21819	0.0284846
HMR_1290	ACSL6	1.27656	0.0320529
HMR_1294	ACAA1A	1.21819	0.0284846
HMR_1301	ACAA1A	1.21819	0.0284846
HMR_3060	ACAA1A	1.21819	0.0284846
HMR_3065	ACAA1A	1.21819	0.0284846
HMR_3069	ACAA1A	1.21819	0.0284846
HMR_3073	ACAA1A	1.21819	0.0284846
HMR_3077	ACAA1A	1.21819	0.0284846
HMR_3081	ACAA1A	1.21819	0.0284846
HMR_3085	ACAA1A	1.21819	0.0284846
HMR_3089	ACAA1A	1.21819	0.0284846
HMR_3093	ACAA1A	1.21819	0.0284846
HMR_3097	ACAA1A	1.21819	0.0284846
HMR_3101	ACAA1A	1.21819	0.0284846
HMR_3329	ACAA1A	1.21819	0.0284846
HMR_3333	ACAA1A	1.21819	0.0284846
HMR_3337	ACAA1A	1.21819	0.0284846
HMR_3341	ACAA1A	1.21819	0.0284846
HMR_3345	ACAA1A	1.21819	0.0284846
HMR_3349	ACAA1A	1.21819	0.0284846
HMR_3353	ACAA1A	1.21819	0.0284846
HMR_3368	ACAA1A	1.21819	0.0284846
HMR_3373	ACAA1A	1.21819	0.0284846
HMR_3489	ACSL6	1.27656	0.0320529
HMR_3505	ACAA1A	1.21819	0.0284846
HMR_3510	ACAA1A	1.21819	0.0284846
HMR_3515	ACAA1A	1.21819	0.0284846
HMR_3305	ACAA1A	1.21819	0.0284846
HMR_3310	ACAA1A	1.21819	0.0284846
HMR_3315	ACAA1A	1.21819	0.0284846
HMR_3320	ACAA1A	1.21819	0.0284846
HMR_3398	ACAA1A	1.21819	0.0284846
HMR_3406	ACAA1A	1.21819	0.0284846
HMR_3407	ACAA1A	1.21819	0.0284846
HMR_3408	ACAA1A	1.21819	0.0284846
HMR_3409	ACAA1A	1.21819	0.0284846
HMR_3411	ACAA1A	1.21819	0.0284846
HMR_3413	ACAA1A	1.21819	0.0284846
HMR_3414	ACAA1A	1.21819	0.0284846
HMR_3416	ACAA1A	1.21819	0.0284846
HMR_3421	ACAA1A	1.21819	0.0284846
HMR_3422	ACAA1A	1.21819	0.0284846
HMR_3423	ACAA1A	1.21819	0.0284846
HMR_3424	ACAA1A	1.21819	0.0284846
HMR_3425	ACAA1A	1.21819	0.0284846
HMR_3426	ACAA1A	1.21819	0.0284846
HMR_9719	ACAA1A	1.21819	0.0284846
HMR_3427	ACAA1A	1.21819	0.0284846
HMR_3428	ACAA1A	1.21819	0.0284846
HMR_3429	ACAA1A	1.21819	0.0284846
HMR_3430	ACAA1A	1.21819	0.0284846
HMR_3431	ACAA1A	1.21819	0.0284846
HMR_3432	ACAA1A	1.21819	0.0284846
HMR_3433	ACAA1A	1.21819	0.0284846
HMR_3359	ACAA1A	1.21819	0.0284846
HMR_3363	ACAA1A	1.21819	0.0284846
HMR_7940	CYP2C55	1.9716	0.0370555	CYP4B1	1.44437	0.0434335
HMR_7941	CYP2C55	1.9716	0.0370555	CYP4B1	1.44437	0.0434335
HMR_1535	DHCR24	1.21945	0.0450655
HMR_2029	CYP2C55	1.9716	0.0370555	CYP4B1	1.44437	0.0434335
HMR_2030	CYP2C55	1.9716	0.0370555	CYP4B1	1.44437	0.0434335
HMR_2031	CYP2C55	1.9716	0.0370555	CYP4B1	1.44437	0.0434335
HMR_2032	CYP2C55	1.9716	0.0370555	CYP4B1	1.44437	0.0434335
HMR_2033	CYP2C55	1.9716	0.0370555	CYP4B1	1.44437	0.0434335
HMR_2034	CYP2C55	1.9716	0.0370555	CYP4B1	1.44437	0.0434335
HMR_2042	CYP2C55	1.9716	0.0370555	CYP4B1	1.44437	0.0434335
HMR_2043	CYP2C55	1.9716	0.0370555	CYP4B1	1.44437	0.0434335
HMR_2053	CYP2C55	1.9716	0.0370555	CYP4B1	1.44437	0.0434335
HMR_2054	CYP2C55	1.9716	0.0370555	CYP4B1	1.44437	0.0434335
HMR_0762	GBA	1.26265	0.0462235
HMR_0765	OGT	1.52282	0.0451788
HMR_0453	AKR1A1	1.11414	0.0325862
HMR_0458	AKR1A1	1.11414	0.0325862
HMR_5254	PLA2G4A	-1.42267	0.0254314
HMR_0630	PLA2G4A	-1.42267	0.0254314
HMR_0633	PLA2G4A	-1.42267	0.0254314
HMR_0636	CHKB	1.2371	0.0492783
HMR_0643	PLA2G4A	-1.42267	0.0254314
HMR_0645	PLA2G4A	-1.42267	0.0254314
HMR_0648	CHKB	1.2371	0.0492783
HMR_7591	AKR1A1	1.11414	0.0325862
HMR_0787	GBA	1.26265	0.0462235
HMR_0924	OGT	1.52282	0.0451788
HMR_0925	OGT	1.52282	0.0451788
HMR_0926	OGT	1.52282	0.0451788
HMR_1344	HPGD	1.40064	0.0135565
HMR_7603	PLA2G4A	-1.42267	0.0254314
HMR_7615	PLA2G4A	-1.42267	0.0254314
HMR_7373	FUCA2	1.21801	0.034891
HMR_7375	FUCA2	1.21801	0.034891
HMR_1652	ACAA1A	1.21819	0.0284846
HMR_1653	ACAA1A	1.21819	0.0284846
HMR_1694	ACAA1A	1.21819	0.0284846
HMR_1704	ACOX2	1.75706	0.0444486
HMR_1710	ACAA1A	1.21819	0.0284846
HMR_6545	MTMR7	1.30797	0.0158991
HMR_6547	MTMR7	1.30797	0.0158991
HMR_6557	MTMR7	1.30797	0.0158991
HMR_6560	INPP5K	1.32099	0.0421396
HMR_6565	INPP5K	1.32099	0.0421396
HMR_6591	MTMR7	1.30797	0.0158991
HMR_6396	GLRX	1.20233	0.041936
HMR_6636	CES1G	2.83377	0.00841747
HMR_6646	ALDH1A1	1.30612	0.0296045
HMR_6647	ALDH1A1	1.30612	0.0296045
HMR_6652	ALDH1A1	1.30612	0.0296045
HMR_6657	CYP2C55	1.9716	0.0370555	CYP4B1	1.44437	0.0434335
HMR_6658	CYP2C55	1.9716	0.0370555	CYP4B1	1.44437	0.0434335
HMR_6674	ALDH1A1	1.30612	0.0296045
HMR_6675	ALDH1A1	1.30612	0.0296045
HMR_6676	ALDH1A1	1.30612	0.0296045
HMR_4067	PNPO	1.27729	0.0485507
HMR_4069	PNPO	1.27729	0.0485507
HMR_4070	PNPO	1.27729	0.0485507
HMR_4071	PNPO	1.27729	0.0485507
HMR_6432	ACAA1A	1.21819	0.0284846
HMR_6433	ACAA1A	1.21819	0.0284846
HMR_6435	ACAA1A	1.21819	0.0284846
HMR_6436	ACAA1A	1.21819	0.0284846
HMR_6448	ACAA1A	1.21819	0.0284846
HMR_6450	ACAA1A	1.21819	0.0284846
HMR_6451	ACAA1A	1.21819	0.0284846
HMR_6453	ACAA1A	1.21819	0.0284846
HMR_6471	ACAA1A	1.21819	0.0284846
HMR_6472	ACAA1A	1.21819	0.0284846
HMR_6473	ACAA1A	1.21819	0.0284846
HMR_6484	ACAA1A	1.21819	0.0284846
HMR_6486	ACAA1A	1.21819	0.0284846
HMR_6992	CYP2C55	1.9716	0.0370555
HMR_6993	CYP2C55	1.9716	0.0370555
HMR_6994	CYP2C55	1.9716	0.0370555
HMR_6999	CYP2C55	1.9716	0.0370555
HMR_7000	CYP2C55	1.9716	0.0370555
HMR_7001	CYP2C55	1.9716	0.0370555
HMR_7002	CYP2C55	1.9716	0.0370555
HMR_7017	CYP2C55	1.9716	0.0370555
HMR_7019	CYP2C55	1.9716	0.0370555
HMR_7021	CYP2C55	1.9716	0.0370555
HMR_7030	CYP2C55	1.9716	0.0370555
HMR_7033	CYP2C55	1.9716	0.0370555
HMR_7036	CYP2C55	1.9716	0.0370555
HMR_7040	CYP2C55	1.9716	0.0370555
HMR_7048	CYP2C55	1.9716	0.0370555
HMR_7053	CYP2C55	1.9716	0.0370555
HMR_7054	CYP2C55	1.9716	0.0370555
HMR_7056	CYP2C55	1.9716	0.0370555
HMR_7060	CYP2C55	1.9716	0.0370555
HMR_7078	CYP2C55	1.9716	0.0370555
HMR_7082	CYP2C55	1.9716	0.0370555
HMR_7088	CYP2C55	1.9716	0.0370555
HMR_8032	CYP2C55	1.9716	0.0370555
HMR_8052	CYP2C55	1.9716	0.0370555
HMR_8596	CYP2C55	1.9716	0.0370555
HMR_8598	CYP2C55	1.9716	0.0370555
HMR_8601	CYP2C55	1.9716	0.0370555
HMR_9577	DAPK2	-1.43433	0.0221277	MAP2K1	1.24352	0.0275423	PRKCD	1.34033	0.0320529	PRKCE	1.47703	0.0476339	SLK	-1.28559	0.0273931
HMR_9578	PPM1A	1.19257	0.00731978	PPP3CA	1.23702	0.0172858	PPP3R1	1.19297	0.0273931
HMR_5995	SLC13A2	1.28241	0.039337
HMR_0158	MBOAT7	1.20902	0.0355826
HMR_7815	SLC25A19	1.20452	0.0434335
HMR_7847	SLC25A19	1.20452	0.0434335
HMR_1917	HDLBP	1.21107	0.039337
HMR_1916	HDLBP	1.21107	0.039337
HMR_0730	VAPB	1.20013	0.0399558

## Sheet: MetabolitesAffectedComplete
Metabolites and Reactions affected
ID	Name	Formula	Reaction 1	Reaction 2	Reaction 3	Reaction 4	Reaction 5	Reaction 6	Reaction 7	Reaction 8	Reaction 9	Reaction 10	Reaction 11	Reaction 12	Reaction 13	Reaction 14	Reaction 15	Reaction 16	Reaction 17	Reaction 18	Reaction 19	Reaction 20	Reaction 21	Reaction 22	Reaction 23	Reaction 24	Reaction 25	Reaction 26	Reaction 27	Reaction 28	Reaction 29	Reaction 30	Reaction 31	Reaction 32	Reaction 33	Reaction 34	Reaction 35	Reaction 36	Reaction 37	Reaction 38	Reaction 39	Reaction 40	Reaction 41	Reaction 42	Reaction 43	Reaction 44	Reaction 45	Reaction 46	Reaction 47
m00001c	(-)-trans-carveol	C10H16O	HMR_8596	0	0	0	0	0	0	0	0	0	0	0	0	0	0	0	0	0	0	0	0	0	0	0	0	0	0	0	0	0	0	0	0	0	0	0	0	0	0	0	0	0	0	0	0	0	0
m00002c	(+)-alpha-pinene	C10H16	HMR_8601	0	0	0	0	0	0	0	0	0	0	0	0	0	0	0	0	0	0	0	0	0	0	0	0	0	0	0	0	0	0	0	0	0	0	0	0	0	0	0	0	0	0	0	0	0	0
m00003c	(10Z)-heptadecenoic acid	C17H32O2	HMR_0241	0	0	0	0	0	0	0	0	0	0	0	0	0	0	0	0	0	0	0	0	0	0	0	0	0	0	0	0	0	0	0	0	0	0	0	0	0	0	0	0	0	0	0	0	0	0
m00003r	(10Z)-heptadecenoic acid	C17H32O2	HMR_2955	0	0	0	0	0	0	0	0	0	0	0	0	0	0	0	0	0	0	0	0	0	0	0	0	0	0	0	0	0	0	0	0	0	0	0	0	0	0	0	0	0	0	0	0	0	0
m00004c	(10Z)-heptadecenoyl-CoA	C38H66N7O17P3S	HMR_0241	0	0	0	0	0	0	0	0	0	0	0	0	0	0	0	0	0	0	0	0	0	0	0	0	0	0	0	0	0	0	0	0	0	0	0	0	0	0	0	0	0	0	0	0	0	0
m00004r	(10Z)-heptadecenoyl-CoA	C38H66N7O17P3S	HMR_2955	0	0	0	0	0	0	0	0	0	0	0	0	0	0	0	0	0	0	0	0	0	0	0	0	0	0	0	0	0	0	0	0	0	0	0	0	0	0	0	0	0	0	0	0	0	0
m00006c	(11Z)-docosenoyl-CoA	C43H76N7O17P3S	HMR_0323	0	0	0	0	0	0	0	0	0	0	0	0	0	0	0	0	0	0	0	0	0	0	0	0	0	0	0	0	0	0	0	0	0	0	0	0	0	0	0	0	0	0	0	0	0	0
m00006m	(11Z)-docosenoyl-CoA	C43H76N7O17P3S	HMR_3416	0	0	0	0	0	0	0	0	0	0	0	0	0	0	0	0	0	0	0	0	0	0	0	0	0	0	0	0	0	0	0	0	0	0	0	0	0	0	0	0	0	0	0	0	0	0
m00006r	(11Z)-docosenoyl-CoA	C43H76N7O17P3S	HMR_2975	0	0	0	0	0	0	0	0	0	0	0	0	0	0	0	0	0	0	0	0	0	0	0	0	0	0	0	0	0	0	0	0	0	0	0	0	0	0	0	0	0	0	0	0	0	0
m00007c	(11Z)-eicosenoyl-CoA	C41H72N7O17P3S	HMR_0293	0	0	0	0	0	0	0	0	0	0	0	0	0	0	0	0	0	0	0	0	0	0	0	0	0	0	0	0	0	0	0	0	0	0	0	0	0	0	0	0	0	0	0	0	0	0
m00007p	(11Z)-eicosenoyl-CoA	C41H72N7O17P3S	HMR_3337	0	0	0	0	0	0	0	0	0	0	0	0	0	0	0	0	0	0	0	0	0	0	0	0	0	0	0	0	0	0	0	0	0	0	0	0	0	0	0	0	0	0	0	0	0	0
m00007r	(11Z)-eicosenoyl-CoA	C41H72N7O17P3S	HMR_2967	0	0	0	0	0	0	0	0	0	0	0	0	0	0	0	0	0	0	0	0	0	0	0	0	0	0	0	0	0	0	0	0	0	0	0	0	0	0	0	0	0	0	0	0	0	0
m00008c	(11Z,14Z)-eicosadienoic acid	C20H36O2	HMR_0429	0	0	0	0	0	0	0	0	0	0	0	0	0	0	0	0	0	0	0	0	0	0	0	0	0	0	0	0	0	0	0	0	0	0	0	0	0	0	0	0	0	0	0	0	0	0
m00008r	(11Z,14Z)-eicosadienoic acid	C20H36O2	HMR_3002	0	0	0	0	0	0	0	0	0	0	0	0	0	0	0	0	0	0	0	0	0	0	0	0	0	0	0	0	0	0	0	0	0	0	0	0	0	0	0	0	0	0	0	0	0	0
m00009c	(11Z,14Z)-eicosadienoyl-CoA	C41H70N7O17P3S	HMR_0429	0	0	0	0	0	0	0	0	0	0	0	0	0	0	0	0	0	0	0	0	0	0	0	0	0	0	0	0	0	0	0	0	0	0	0	0	0	0	0	0	0	0	0	0	0	0
m00009m	(11Z,14Z)-eicosadienoyl-CoA	C41H70N7O17P3S	HMR_3423	0	0	0	0	0	0	0	0	0	0	0	0	0	0	0	0	0	0	0	0	0	0	0	0	0	0	0	0	0	0	0	0	0	0	0	0	0	0	0	0	0	0	0	0	0	0
m00009r	(11Z,14Z)-eicosadienoyl-CoA	C41H70N7O17P3S	HMR_3002	0	0	0	0	0	0	0	0	0	0	0	0	0	0	0	0	0	0	0	0	0	0	0	0	0	0	0	0	0	0	0	0	0	0	0	0	0	0	0	0	0	0	0	0	0	0
m00010c	(11Z,14Z,17Z)-eicosatrienoic acid	C20H34O2	HMR_0381	0	0	0	0	0	0	0	0	0	0	0	0	0	0	0	0	0	0	0	0	0	0	0	0	0	0	0	0	0	0	0	0	0	0	0	0	0	0	0	0	0	0	0	0	0	0
m00010r	(11Z,14Z,17Z)-eicosatrienoic acid	C20H34O2	HMR_2989	0	0	0	0	0	0	0	0	0	0	0	0	0	0	0	0	0	0	0	0	0	0	0	0	0	0	0	0	0	0	0	0	0	0	0	0	0	0	0	0	0	0	0	0	0	0
m00012c	(11Z,14Z,17Z)-eicosatrienoyl-CoA	C41H68N7O17P3S	HMR_0381	0	0	0	0	0	0	0	0	0	0	0	0	0	0	0	0	0	0	0	0	0	0	0	0	0	0	0	0	0	0	0	0	0	0	0	0	0	0	0	0	0	0	0	0	0	0
m00012m	(11Z,14Z,17Z)-eicosatrienoyl-CoA	C41H68N7O17P3S	HMR_3431	0	0	0	0	0	0	0	0	0	0	0	0	0	0	0	0	0	0	0	0	0	0	0	0	0	0	0	0	0	0	0	0	0	0	0	0	0	0	0	0	0	0	0	0	0	0
m00012r	(11Z,14Z,17Z)-eicosatrienoyl-CoA	C41H68N7O17P3S	HMR_2989	0	0	0	0	0	0	0	0	0	0	0	0	0	0	0	0	0	0	0	0	0	0	0	0	0	0	0	0	0	0	0	0	0	0	0	0	0	0	0	0	0	0	0	0	0	0
m00016c	(13Z)-docosenoyl-CoA	C43H76N7O17P3S	HMR_0319	0	0	0	0	0	0	0	0	0	0	0	0	0	0	0	0	0	0	0	0	0	0	0	0	0	0	0	0	0	0	0	0	0	0	0	0	0	0	0	0	0	0	0	0	0	0
m00016p	(13Z)-docosenoyl-CoA	C43H76N7O17P3S	HMR_3333	0	0	0	0	0	0	0	0	0	0	0	0	0	0	0	0	0	0	0	0	0	0	0	0	0	0	0	0	0	0	0	0	0	0	0	0	0	0	0	0	0	0	0	0	0	0
m00016r	(13Z)-docosenoyl-CoA	C43H76N7O17P3S	HMR_2974	0	0	0	0	0	0	0	0	0	0	0	0	0	0	0	0	0	0	0	0	0	0	0	0	0	0	0	0	0	0	0	0	0	0	0	0	0	0	0	0	0	0	0	0	0	0
m00017c	(13Z)-eicosenoic acid	C20H38O2	HMR_0289	0	0	0	0	0	0	0	0	0	0	0	0	0	0	0	0	0	0	0	0	0	0	0	0	0	0	0	0	0	0	0	0	0	0	0	0	0	0	0	0	0	0	0	0	0	0
m00017r	(13Z)-eicosenoic acid	C20H38O2	HMR_2968	0	0	0	0	0	0	0	0	0	0	0	0	0	0	0	0	0	0	0	0	0	0	0	0	0	0	0	0	0	0	0	0	0	0	0	0	0	0	0	0	0	0	0	0	0	0
m00018c	(13Z)-eicosenoyl-CoA	C41H72N7O17P3S	HMR_0289	0	0	0	0	0	0	0	0	0	0	0	0	0	0	0	0	0	0	0	0	0	0	0	0	0	0	0	0	0	0	0	0	0	0	0	0	0	0	0	0	0	0	0	0	0	0
m00018r	(13Z)-eicosenoyl-CoA	C41H72N7O17P3S	HMR_2968	0	0	0	0	0	0	0	0	0	0	0	0	0	0	0	0	0	0	0	0	0	0	0	0	0	0	0	0	0	0	0	0	0	0	0	0	0	0	0	0	0	0	0	0	0	0
m00019c	(13Z)-octadecenoic acid	C18H34O2	HMR_0255	0	0	0	0	0	0	0	0	0	0	0	0	0	0	0	0	0	0	0	0	0	0	0	0	0	0	0	0	0	0	0	0	0	0	0	0	0	0	0	0	0	0	0	0	0	0
m00019r	(13Z)-octadecenoic acid	C18H34O2	HMR_2962	0	0	0	0	0	0	0	0	0	0	0	0	0	0	0	0	0	0	0	0	0	0	0	0	0	0	0	0	0	0	0	0	0	0	0	0	0	0	0	0	0	0	0	0	0	0
m00020c	(13Z)-octadecenoyl-CoA	C39H68N7O17P3S	HMR_0255	HMR_0271	0	0	0	0	0	0	0	0	0	0	0	0	0	0	0	0	0	0	0	0	0	0	0	0	0	0	0	0	0	0	0	0	0	0	0	0	0	0	0	0	0	0	0	0	0
m00020m	(13Z)-octadecenoyl-CoA	C39H68N7O17P3S	HMR_3406	0	0	0	0	0	0	0	0	0	0	0	0	0	0	0	0	0	0	0	0	0	0	0	0	0	0	0	0	0	0	0	0	0	0	0	0	0	0	0	0	0	0	0	0	0	0
m00020r	(13Z)-octadecenoyl-CoA	C39H68N7O17P3S	HMR_2962	0	0	0	0	0	0	0	0	0	0	0	0	0	0	0	0	0	0	0	0	0	0	0	0	0	0	0	0	0	0	0	0	0	0	0	0	0	0	0	0	0	0	0	0	0	0
m00021c	(13Z,16Z)-docosadienoic acid	C22H40O2	HMR_0433	0	0	0	0	0	0	0	0	0	0	0	0	0	0	0	0	0	0	0	0	0	0	0	0	0	0	0	0	0	0	0	0	0	0	0	0	0	0	0	0	0	0	0	0	0	0
m00021r	(13Z,16Z)-docosadienoic acid	C22H40O2	HMR_3003	0	0	0	0	0	0	0	0	0	0	0	0	0	0	0	0	0	0	0	0	0	0	0	0	0	0	0	0	0	0	0	0	0	0	0	0	0	0	0	0	0	0	0	0	0	0
m00023c	(13Z,16Z)-docosadienoyl-CoA	C43H74N7O17P3S	HMR_0433	0	0	0	0	0	0	0	0	0	0	0	0	0	0	0	0	0	0	0	0	0	0	0	0	0	0	0	0	0	0	0	0	0	0	0	0	0	0	0	0	0	0	0	0	0	0
m00023m	(13Z,16Z)-docosadienoyl-CoA	C43H74N7O17P3S	HMR_3424	0	0	0	0	0	0	0	0	0	0	0	0	0	0	0	0	0	0	0	0	0	0	0	0	0	0	0	0	0	0	0	0	0	0	0	0	0	0	0	0	0	0	0	0	0	0
m00023r	(13Z,16Z)-docosadienoyl-CoA	C43H74N7O17P3S	HMR_3003	0	0	0	0	0	0	0	0	0	0	0	0	0	0	0	0	0	0	0	0	0	0	0	0	0	0	0	0	0	0	0	0	0	0	0	0	0	0	0	0	0	0	0	0	0	0
m00025c	(15Z)-tetracosenoyl-CoA	C45H80N7O17P3S	HMR_0337	0	0	0	0	0	0	0	0	0	0	0	0	0	0	0	0	0	0	0	0	0	0	0	0	0	0	0	0	0	0	0	0	0	0	0	0	0	0	0	0	0	0	0	0	0	0
m00025p	(15Z)-tetracosenoyl-CoA	C45H80N7O17P3S	HMR_3329	0	0	0	0	0	0	0	0	0	0	0	0	0	0	0	0	0	0	0	0	0	0	0	0	0	0	0	0	0	0	0	0	0	0	0	0	0	0	0	0	0	0	0	0	0	0
m00025r	(15Z)-tetracosenoyl-CoA	C45H80N7O17P3S	HMR_2978	0	0	0	0	0	0	0	0	0	0	0	0	0	0	0	0	0	0	0	0	0	0	0	0	0	0	0	0	0	0	0	0	0	0	0	0	0	0	0	0	0	0	0	0	0	0
m00030c	(1aalpha,2beta,3alpha,11calpha)-1a,2,3,11c-tetrahydro-6,11-dimethylbenzo[6,7]phenanthro[3,4-b]oxirene-2,3-diol	C20H18O3	HMR_7056	0	0	0	0	0	0	0	0	0	0	0	0	0	0	0	0	0	0	0	0	0	0	0	0	0	0	0	0	0	0	0	0	0	0	0	0	0	0	0	0	0	0	0	0	0	0
m00032c	(1R,2S)-naphthalene 1,2-oxide	C10H8O	HMR_7001	0	0	0	0	0	0	0	0	0	0	0	0	0	0	0	0	0	0	0	0	0	0	0	0	0	0	0	0	0	0	0	0	0	0	0	0	0	0	0	0	0	0	0	0	0	0
m00034c	(1S,2R)-naphthalene 1,2-oxide	C10H8O	HMR_7002	0	0	0	0	0	0	0	0	0	0	0	0	0	0	0	0	0	0	0	0	0	0	0	0	0	0	0	0	0	0	0	0	0	0	0	0	0	0	0	0	0	0	0	0	0	0
m00076p	(2R,6R,10R)-trimethyl-hendecanoyl-CoA	C35H62N7O17P3S	HMR_3510	0	0	0	0	0	0	0	0	0	0	0	0	0	0	0	0	0	0	0	0	0	0	0	0	0	0	0	0	0	0	0	0	0	0	0	0	0	0	0	0	0	0	0	0	0	0
m00077p	(2R,6S,10S)-pristanate	C19H38O2	HMR_3489	0	0	0	0	0	0	0	0	0	0	0	0	0	0	0	0	0	0	0	0	0	0	0	0	0	0	0	0	0	0	0	0	0	0	0	0	0	0	0	0	0	0	0	0	0	0
m00078p	(2S)-pristanoyl-CoA	C40H72N7O17P3S	HMR_3489	0	0	0	0	0	0	0	0	0	0	0	0	0	0	0	0	0	0	0	0	0	0	0	0	0	0	0	0	0	0	0	0	0	0	0	0	0	0	0	0	0	0	0	0	0	0
m00088p	(3Z)-dodecenoyl-CoA	C33H56N7O17P3S	HMR_3353	0	0	0	0	0	0	0	0	0	0	0	0	0	0	0	0	0	0	0	0	0	0	0	0	0	0	0	0	0	0	0	0	0	0	0	0	0	0	0	0	0	0	0	0	0	0
m00091p	(4Z,7Z,10Z)-hexadecatrienoyl-CoA	C37H60N7O17P3S	HMR_3469	0	0	0	0	0	0	0	0	0	0	0	0	0	0	0	0	0	0	0	0	0	0	0	0	0	0	0	0	0	0	0	0	0	0	0	0	0	0	0	0	0	0	0	0	0	0
m00093c	(4Z,7Z,10Z,13Z,16Z)-docosapentaenoyl-CoA	C43H68N7O17P3S	HMR_0425	0	0	0	0	0	0	0	0	0	0	0	0	0	0	0	0	0	0	0	0	0	0	0	0	0	0	0	0	0	0	0	0	0	0	0	0	0	0	0	0	0	0	0	0	0	0
m00093m	(4Z,7Z,10Z,13Z,16Z)-docosapentaenoyl-CoA	C43H68N7O17P3S	HMR_3422	0	0	0	0	0	0	0	0	0	0	0	0	0	0	0	0	0	0	0	0	0	0	0	0	0	0	0	0	0	0	0	0	0	0	0	0	0	0	0	0	0	0	0	0	0	0
m00093p	(4Z,7Z,10Z,13Z,16Z)-docosapentaenoyl-CoA	C43H68N7O17P3S	HMR_2411	0	0	0	0	0	0	0	0	0	0	0	0	0	0	0	0	0	0	0	0	0	0	0	0	0	0	0	0	0	0	0	0	0	0	0	0	0	0	0	0	0	0	0	0	0	0
m00093r	(4Z,7Z,10Z,13Z,16Z)-docosapentaenoyl-CoA	C43H68N7O17P3S	HMR_3001	0	0	0	0	0	0	0	0	0	0	0	0	0	0	0	0	0	0	0	0	0	0	0	0	0	0	0	0	0	0	0	0	0	0	0	0	0	0	0	0	0	0	0	0	0	0
m00094c	(4Z,7Z,10Z,13Z,16Z)-DPA	C22H34O2	HMR_0425	0	0	0	0	0	0	0	0	0	0	0	0	0	0	0	0	0	0	0	0	0	0	0	0	0	0	0	0	0	0	0	0	0	0	0	0	0	0	0	0	0	0	0	0	0	0
m00094r	(4Z,7Z,10Z,13Z,16Z)-DPA	C22H34O2	HMR_3001	0	0	0	0	0	0	0	0	0	0	0	0	0	0	0	0	0	0	0	0	0	0	0	0	0	0	0	0	0	0	0	0	0	0	0	0	0	0	0	0	0	0	0	0	0	0
m00095c	(4Z,7Z,10Z,13Z,16Z,19Z)-docosahexaenoyl-CoA	C43H66N7O17P3S	HMR_0377	0	0	0	0	0	0	0	0	0	0	0	0	0	0	0	0	0	0	0	0	0	0	0	0	0	0	0	0	0	0	0	0	0	0	0	0	0	0	0	0	0	0	0	0	0	0
m00095m	(4Z,7Z,10Z,13Z,16Z,19Z)-docosahexaenoyl-CoA	C43H66N7O17P3S	HMR_3430	0	0	0	0	0	0	0	0	0	0	0	0	0	0	0	0	0	0	0	0	0	0	0	0	0	0	0	0	0	0	0	0	0	0	0	0	0	0	0	0	0	0	0	0	0	0
m00095p	(4Z,7Z,10Z,13Z,16Z,19Z)-docosahexaenoyl-CoA	C43H66N7O17P3S	HMR_2513	0	0	0	0	0	0	0	0	0	0	0	0	0	0	0	0	0	0	0	0	0	0	0	0	0	0	0	0	0	0	0	0	0	0	0	0	0	0	0	0	0	0	0	0	0	0
m00095r	(4Z,7Z,10Z,13Z,16Z,19Z)-docosahexaenoyl-CoA	C43H66N7O17P3S	HMR_2988	0	0	0	0	0	0	0	0	0	0	0	0	0	0	0	0	0	0	0	0	0	0	0	0	0	0	0	0	0	0	0	0	0	0	0	0	0	0	0	0	0	0	0	0	0	0
m00099p	(5Z)-dodecenoyl-CoA	C33H56N7O17P3S	HMR_3373	0	0	0	0	0	0	0	0	0	0	0	0	0	0	0	0	0	0	0	0	0	0	0	0	0	0	0	0	0	0	0	0	0	0	0	0	0	0	0	0	0	0	0	0	0	0
m00101c	(5Z,8Z,11Z)-eicosatrienoyl-CoA	C41H68N7O17P3S	HMR_0305	0	0	0	0	0	0	0	0	0	0	0	0	0	0	0	0	0	0	0	0	0	0	0	0	0	0	0	0	0	0	0	0	0	0	0	0	0	0	0	0	0	0	0	0	0	0
m00101m	(5Z,8Z,11Z)-eicosatrienoyl-CoA	C41H68N7O17P3S	HMR_3414	0	0	0	0	0	0	0	0	0	0	0	0	0	0	0	0	0	0	0	0	0	0	0	0	0	0	0	0	0	0	0	0	0	0	0	0	0	0	0	0	0	0	0	0	0	0
m00101r	(5Z,8Z,11Z)-eicosatrienoyl-CoA	C41H68N7O17P3S	HMR_2971	0	0	0	0	0	0	0	0	0	0	0	0	0	0	0	0	0	0	0	0	0	0	0	0	0	0	0	0	0	0	0	0	0	0	0	0	0	0	0	0	0	0	0	0	0	0
m00103c	(5Z,8Z,11Z,14Z,17Z)-eicosapentaenoyl-CoA	C41H64N7O17P3S	HMR_0361	0	0	0	0	0	0	0	0	0	0	0	0	0	0	0	0	0	0	0	0	0	0	0	0	0	0	0	0	0	0	0	0	0	0	0	0	0	0	0	0	0	0	0	0	0	0
m00103m	(5Z,8Z,11Z,14Z,17Z)-eicosapentaenoyl-CoA	C41H64N7O17P3S	HMR_3428	0	0	0	0	0	0	0	0	0	0	0	0	0	0	0	0	0	0	0	0	0	0	0	0	0	0	0	0	0	0	0	0	0	0	0	0	0	0	0	0	0	0	0	0	0	0
m00103r	(5Z,8Z,11Z,14Z,17Z)-eicosapentaenoyl-CoA	C41H64N7O17P3S	HMR_2984	0	0	0	0	0	0	0	0	0	0	0	0	0	0	0	0	0	0	0	0	0	0	0	0	0	0	0	0	0	0	0	0	0	0	0	0	0	0	0	0	0	0	0	0	0	0
m00104c	(6Z,9Z)-octadecadienoic acid	C18H32O2	HMR_0275	0	0	0	0	0	0	0	0	0	0	0	0	0	0	0	0	0	0	0	0	0	0	0	0	0	0	0	0	0	0	0	0	0	0	0	0	0	0	0	0	0	0	0	0	0	0
m00104r	(6Z,9Z)-octadecadienoic acid	C18H32O2	HMR_2964	0	0	0	0	0	0	0	0	0	0	0	0	0	0	0	0	0	0	0	0	0	0	0	0	0	0	0	0	0	0	0	0	0	0	0	0	0	0	0	0	0	0	0	0	0	0
m00106c	(6Z,9Z)-octadecadienoyl-CoA	C39H66N7O17P3S	HMR_0275	0	0	0	0	0	0	0	0	0	0	0	0	0	0	0	0	0	0	0	0	0	0	0	0	0	0	0	0	0	0	0	0	0	0	0	0	0	0	0	0	0	0	0	0	0	0
m00106m	(6Z,9Z)-octadecadienoyl-CoA	C39H66N7O17P3S	HMR_3409	0	0	0	0	0	0	0	0	0	0	0	0	0	0	0	0	0	0	0	0	0	0	0	0	0	0	0	0	0	0	0	0	0	0	0	0	0	0	0	0	0	0	0	0	0	0
m00106r	(6Z,9Z)-octadecadienoyl-CoA	C39H66N7O17P3S	HMR_2964	0	0	0	0	0	0	0	0	0	0	0	0	0	0	0	0	0	0	0	0	0	0	0	0	0	0	0	0	0	0	0	0	0	0	0	0	0	0	0	0	0	0	0	0	0	0
m00108c	(6Z,9Z,12Z,15Z)-octadecatetraenoyl-CoA	C39H62N7O17P3S	HMR_0353	0	0	0	0	0	0	0	0	0	0	0	0	0	0	0	0	0	0	0	0	0	0	0	0	0	0	0	0	0	0	0	0	0	0	0	0	0	0	0	0	0	0	0	0	0	0
m00108m	(6Z,9Z,12Z,15Z)-octadecatetraenoyl-CoA	C39H62N7O17P3S	HMR_9719	0	0	0	0	0	0	0	0	0	0	0	0	0	0	0	0	0	0	0	0	0	0	0	0	0	0	0	0	0	0	0	0	0	0	0	0	0	0	0	0	0	0	0	0	0	0
m00108r	(6Z,9Z,12Z,15Z)-octadecatetraenoyl-CoA	C39H62N7O17P3S	HMR_2982	0	0	0	0	0	0	0	0	0	0	0	0	0	0	0	0	0	0	0	0	0	0	0	0	0	0	0	0	0	0	0	0	0	0	0	0	0	0	0	0	0	0	0	0	0	0
m00110c	(6Z,9Z,12Z,15Z,18Z)-tetracosapentaenoyl-CoA	C45H72N7O17P3S	HMR_0421	0	0	0	0	0	0	0	0	0	0	0	0	0	0	0	0	0	0	0	0	0	0	0	0	0	0	0	0	0	0	0	0	0	0	0	0	0	0	0	0	0	0	0	0	0	0
m00110r	(6Z,9Z,12Z,15Z,18Z)-tetracosapentaenoyl-CoA	C45H72N7O17P3S	HMR_3000	0	0	0	0	0	0	0	0	0	0	0	0	0	0	0	0	0	0	0	0	0	0	0	0	0	0	0	0	0	0	0	0	0	0	0	0	0	0	0	0	0	0	0	0	0	0
m00111c	(6Z,9Z,12Z,15Z,18Z)-TPA	C24H38O2	HMR_0421	0	0	0	0	0	0	0	0	0	0	0	0	0	0	0	0	0	0	0	0	0	0	0	0	0	0	0	0	0	0	0	0	0	0	0	0	0	0	0	0	0	0	0	0	0	0
m00111r	(6Z,9Z,12Z,15Z,18Z)-TPA	C24H38O2	HMR_3000	0	0	0	0	0	0	0	0	0	0	0	0	0	0	0	0	0	0	0	0	0	0	0	0	0	0	0	0	0	0	0	0	0	0	0	0	0	0	0	0	0	0	0	0	0	0
m00113c	(6Z,9Z,12Z,15Z,18Z,21Z)-tetracosahexaenoyl-CoA	C45H70N7O17P3S	HMR_0373	0	0	0	0	0	0	0	0	0	0	0	0	0	0	0	0	0	0	0	0	0	0	0	0	0	0	0	0	0	0	0	0	0	0	0	0	0	0	0	0	0	0	0	0	0	0
m00113r	(6Z,9Z,12Z,15Z,18Z,21Z)-tetracosahexaenoyl-CoA	C45H70N7O17P3S	HMR_2987	0	0	0	0	0	0	0	0	0	0	0	0	0	0	0	0	0	0	0	0	0	0	0	0	0	0	0	0	0	0	0	0	0	0	0	0	0	0	0	0	0	0	0	0	0	0
m00114c	(6Z,9Z,12Z,15Z,18Z,21Z)-THA	C24H36O2	HMR_0373	0	0	0	0	0	0	0	0	0	0	0	0	0	0	0	0	0	0	0	0	0	0	0	0	0	0	0	0	0	0	0	0	0	0	0	0	0	0	0	0	0	0	0	0	0	0
m00114r	(6Z,9Z,12Z,15Z,18Z,21Z)-THA	C24H36O2	HMR_2987	0	0	0	0	0	0	0	0	0	0	0	0	0	0	0	0	0	0	0	0	0	0	0	0	0	0	0	0	0	0	0	0	0	0	0	0	0	0	0	0	0	0	0	0	0	0
m00115c	(7Z)-octadecenoic acid	C18H34O2	HMR_0271	0	0	0	0	0	0	0	0	0	0	0	0	0	0	0	0	0	0	0	0	0	0	0	0	0	0	0	0	0	0	0	0	0	0	0	0	0	0	0	0	0	0	0	0	0	0
m00116m	(7Z)-octadecenoyl-CoA	C39H68N7O17P3S	HMR_3408	0	0	0	0	0	0	0	0	0	0	0	0	0	0	0	0	0	0	0	0	0	0	0	0	0	0	0	0	0	0	0	0	0	0	0	0	0	0	0	0	0	0	0	0	0	0
m00117c	(7Z)-tetradecenoic acid	C14H26O2	HMR_0204	0	0	0	0	0	0	0	0	0	0	0	0	0	0	0	0	0	0	0	0	0	0	0	0	0	0	0	0	0	0	0	0	0	0	0	0	0	0	0	0	0	0	0	0	0	0
m00117r	(7Z)-tetradecenoic acid	C14H26O2	HMR_2947	0	0	0	0	0	0	0	0	0	0	0	0	0	0	0	0	0	0	0	0	0	0	0	0	0	0	0	0	0	0	0	0	0	0	0	0	0	0	0	0	0	0	0	0	0	0
m00118c	(7Z)-tetradecenoyl-CoA	C35H60N7O17P3S	HMR_0204	0	0	0	0	0	0	0	0	0	0	0	0	0	0	0	0	0	0	0	0	0	0	0	0	0	0	0	0	0	0	0	0	0	0	0	0	0	0	0	0	0	0	0	0	0	0
m00118p	(7Z)-tetradecenoyl-CoA	C35H60N7O17P3S	HMR_3368	0	0	0	0	0	0	0	0	0	0	0	0	0	0	0	0	0	0	0	0	0	0	0	0	0	0	0	0	0	0	0	0	0	0	0	0	0	0	0	0	0	0	0	0	0	0
m00118r	(7Z)-tetradecenoyl-CoA	C35H60N7O17P3S	HMR_2947	0	0	0	0	0	0	0	0	0	0	0	0	0	0	0	0	0	0	0	0	0	0	0	0	0	0	0	0	0	0	0	0	0	0	0	0	0	0	0	0	0	0	0	0	0	0
m00119c	(7Z,10Z,13Z,16Z)-docosatetraenoyl-CoA	C43H70N7O17P3S	HMR_0413	0	0	0	0	0	0	0	0	0	0	0	0	0	0	0	0	0	0	0	0	0	0	0	0	0	0	0	0	0	0	0	0	0	0	0	0	0	0	0	0	0	0	0	0	0	0
m00119m	(7Z,10Z,13Z,16Z)-docosatetraenoyl-CoA	C43H70N7O17P3S	HMR_3421	0	0	0	0	0	0	0	0	0	0	0	0	0	0	0	0	0	0	0	0	0	0	0	0	0	0	0	0	0	0	0	0	0	0	0	0	0	0	0	0	0	0	0	0	0	0
m00119r	(7Z,10Z,13Z,16Z)-docosatetraenoyl-CoA	C43H70N7O17P3S	HMR_2998	0	0	0	0	0	0	0	0	0	0	0	0	0	0	0	0	0	0	0	0	0	0	0	0	0	0	0	0	0	0	0	0	0	0	0	0	0	0	0	0	0	0	0	0	0	0
m00121c	(7Z,10Z,13Z,16Z,19Z)-docosapentaenoyl-CoA	C43H68N7O17P3S	HMR_0365	0	0	0	0	0	0	0	0	0	0	0	0	0	0	0	0	0	0	0	0	0	0	0	0	0	0	0	0	0	0	0	0	0	0	0	0	0	0	0	0	0	0	0	0	0	0
m00121m	(7Z,10Z,13Z,16Z,19Z)-docosapentaenoyl-CoA	C43H68N7O17P3S	HMR_3429	0	0	0	0	0	0	0	0	0	0	0	0	0	0	0	0	0	0	0	0	0	0	0	0	0	0	0	0	0	0	0	0	0	0	0	0	0	0	0	0	0	0	0	0	0	0
m00121r	(7Z,10Z,13Z,16Z,19Z)-docosapentaenoyl-CoA	C43H68N7O17P3S	HMR_2985	0	0	0	0	0	0	0	0	0	0	0	0	0	0	0	0	0	0	0	0	0	0	0	0	0	0	0	0	0	0	0	0	0	0	0	0	0	0	0	0	0	0	0	0	0	0
m00123c	(8Z,11Z)-eicosadienoyl-CoA	C41H70N7O17P3S	HMR_0301	0	0	0	0	0	0	0	0	0	0	0	0	0	0	0	0	0	0	0	0	0	0	0	0	0	0	0	0	0	0	0	0	0	0	0	0	0	0	0	0	0	0	0	0	0	0
m00123m	(8Z,11Z)-eicosadienoyl-CoA	C41H70N7O17P3S	HMR_3413	0	0	0	0	0	0	0	0	0	0	0	0	0	0	0	0	0	0	0	0	0	0	0	0	0	0	0	0	0	0	0	0	0	0	0	0	0	0	0	0	0	0	0	0	0	0
m00123r	(8Z,11Z)-eicosadienoyl-CoA	C41H70N7O17P3S	HMR_2970	0	0	0	0	0	0	0	0	0	0	0	0	0	0	0	0	0	0	0	0	0	0	0	0	0	0	0	0	0	0	0	0	0	0	0	0	0	0	0	0	0	0	0	0	0	0
m00125c	(8Z,11Z,14Z,17Z)-eicosatetraenoyl-CoA	C41H66N7O17P3S	HMR_0357	0	0	0	0	0	0	0	0	0	0	0	0	0	0	0	0	0	0	0	0	0	0	0	0	0	0	0	0	0	0	0	0	0	0	0	0	0	0	0	0	0	0	0	0	0	0
m00125m	(8Z,11Z,14Z,17Z)-eicosatetraenoyl-CoA	C41H66N7O17P3S	HMR_3427	0	0	0	0	0	0	0	0	0	0	0	0	0	0	0	0	0	0	0	0	0	0	0	0	0	0	0	0	0	0	0	0	0	0	0	0	0	0	0	0	0	0	0	0	0	0
m00125r	(8Z,11Z,14Z,17Z)-eicosatetraenoyl-CoA	C41H66N7O17P3S	HMR_2983	0	0	0	0	0	0	0	0	0	0	0	0	0	0	0	0	0	0	0	0	0	0	0	0	0	0	0	0	0	0	0	0	0	0	0	0	0	0	0	0	0	0	0	0	0	0
m00127c	(9E)-octadecenoyl-CoA	C39H68N7O17P3S	HMR_0267	0	0	0	0	0	0	0	0	0	0	0	0	0	0	0	0	0	0	0	0	0	0	0	0	0	0	0	0	0	0	0	0	0	0	0	0	0	0	0	0	0	0	0	0	0	0
m00127m	(9E)-octadecenoyl-CoA	C39H68N7O17P3S	HMR_3407	0	0	0	0	0	0	0	0	0	0	0	0	0	0	0	0	0	0	0	0	0	0	0	0	0	0	0	0	0	0	0	0	0	0	0	0	0	0	0	0	0	0	0	0	0	0
m00127r	(9E)-octadecenoyl-CoA	C39H68N7O17P3S	HMR_2961	0	0	0	0	0	0	0	0	0	0	0	0	0	0	0	0	0	0	0	0	0	0	0	0	0	0	0	0	0	0	0	0	0	0	0	0	0	0	0	0	0	0	0	0	0	0
m00128c	(9E)-tetradecenoic acid	C14H26O2	HMR_0200	0	0	0	0	0	0	0	0	0	0	0	0	0	0	0	0	0	0	0	0	0	0	0	0	0	0	0	0	0	0	0	0	0	0	0	0	0	0	0	0	0	0	0	0	0	0
m00128r	(9E)-tetradecenoic acid	C14H26O2	HMR_2946	0	0	0	0	0	0	0	0	0	0	0	0	0	0	0	0	0	0	0	0	0	0	0	0	0	0	0	0	0	0	0	0	0	0	0	0	0	0	0	0	0	0	0	0	0	0
m00129c	(9E)-tetradecenoyl-CoA	C35H60N7O17P3S	HMR_0200	0	0	0	0	0	0	0	0	0	0	0	0	0	0	0	0	0	0	0	0	0	0	0	0	0	0	0	0	0	0	0	0	0	0	0	0	0	0	0	0	0	0	0	0	0	0
m00129m	(9E)-tetradecenoyl-CoA	C35H60N7O17P3S	HMR_3398	0	0	0	0	0	0	0	0	0	0	0	0	0	0	0	0	0	0	0	0	0	0	0	0	0	0	0	0	0	0	0	0	0	0	0	0	0	0	0	0	0	0	0	0	0	0
m00129r	(9E)-tetradecenoyl-CoA	C35H60N7O17P3S	HMR_2946	0	0	0	0	0	0	0	0	0	0	0	0	0	0	0	0	0	0	0	0	0	0	0	0	0	0	0	0	0	0	0	0	0	0	0	0	0	0	0	0	0	0	0	0	0	0
m00131c	(9Z,12Z,15Z,18Z)-tetracosatetraenoyl-CoA	C45H74N7O17P3S	HMR_0417	0	0	0	0	0	0	0	0	0	0	0	0	0	0	0	0	0	0	0	0	0	0	0	0	0	0	0	0	0	0	0	0	0	0	0	0	0	0	0	0	0	0	0	0	0	0
m00131r	(9Z,12Z,15Z,18Z)-tetracosatetraenoyl-CoA	C45H74N7O17P3S	HMR_2999	0	0	0	0	0	0	0	0	0	0	0	0	0	0	0	0	0	0	0	0	0	0	0	0	0	0	0	0	0	0	0	0	0	0	0	0	0	0	0	0	0	0	0	0	0	0
m00132c	(9Z,12Z,15Z,18Z)-TTA	C24H40O2	HMR_0417	0	0	0	0	0	0	0	0	0	0	0	0	0	0	0	0	0	0	0	0	0	0	0	0	0	0	0	0	0	0	0	0	0	0	0	0	0	0	0	0	0	0	0	0	0	0
m00132r	(9Z,12Z,15Z,18Z)-TTA	C24H40O2	HMR_2999	0	0	0	0	0	0	0	0	0	0	0	0	0	0	0	0	0	0	0	0	0	0	0	0	0	0	0	0	0	0	0	0	0	0	0	0	0	0	0	0	0	0	0	0	0	0
m00134c	(9Z,12Z,15Z,18Z,21Z)-tetracosapentaenoyl-CoA	C45H72N7O17P3S	HMR_0369	0	0	0	0	0	0	0	0	0	0	0	0	0	0	0	0	0	0	0	0	0	0	0	0	0	0	0	0	0	0	0	0	0	0	0	0	0	0	0	0	0	0	0	0	0	0
m00134r	(9Z,12Z,15Z,18Z,21Z)-tetracosapentaenoyl-CoA	C45H72N7O17P3S	HMR_2986	0	0	0	0	0	0	0	0	0	0	0	0	0	0	0	0	0	0	0	0	0	0	0	0	0	0	0	0	0	0	0	0	0	0	0	0	0	0	0	0	0	0	0	0	0	0
m00135c	(9Z,12Z,15Z,18Z,21Z)-TPA	C24H38O2	HMR_0369	0	0	0	0	0	0	0	0	0	0	0	0	0	0	0	0	0	0	0	0	0	0	0	0	0	0	0	0	0	0	0	0	0	0	0	0	0	0	0	0	0	0	0	0	0	0
m00135r	(9Z,12Z,15Z,18Z,21Z)-TPA	C24H38O2	HMR_2986	0	0	0	0	0	0	0	0	0	0	0	0	0	0	0	0	0	0	0	0	0	0	0	0	0	0	0	0	0	0	0	0	0	0	0	0	0	0	0	0	0	0	0	0	0	0
m00196c	[protein]_C2H4N		HMR_9577	HMR_9578	0	0	0	0	0	0	0	0	0	0	0	0	0	0	0	0	0	0	0	0	0	0	0	0	0	0	0	0	0	0	0	0	0	0	0	0	0	0	0	0	0	0	0	0	0
m00205g	[protein]-L-serine	C3H5NO2	HMR_7436	0	0	0	0	0	0	0	0	0	0	0	0	0	0	0	0	0	0	0	0	0	0	0	0	0	0	0	0	0	0	0	0	0	0	0	0	0	0	0	0	0	0	0	0	0	0
m00206c	[protein]-L-tyrosine	C9H9NO2	HMR_7617	0	0	0	0	0	0	0	0	0	0	0	0	0	0	0	0	0	0	0	0	0	0	0	0	0	0	0	0	0	0	0	0	0	0	0	0	0	0	0	0	0	0	0	0	0	0
m00211c	[protein]-N6,N6,N6-trimethyl-L-lysine	C10H20N3O2R2	HMR_6978	0	0	0	0	0	0	0	0	0	0	0	0	0	0	0	0	0	0	0	0	0	0	0	0	0	0	0	0	0	0	0	0	0	0	0	0	0	0	0	0	0	0	0	0	0	0
m00211r	[protein]-N6,N6,N6-trimethyl-L-lysine	C10H20N3O2R2	HMR_8029	0	0	0	0	0	0	0	0	0	0	0	0	0	0	0	0	0	0	0	0	0	0	0	0	0	0	0	0	0	0	0	0	0	0	0	0	0	0	0	0	0	0	0	0	0	0
m00218c	[protein]-tyrosine-phosphate	C10H11N2O6PR2	HMR_7617	0	0	0	0	0	0	0	0	0	0	0	0	0	0	0	0	0	0	0	0	0	0	0	0	0	0	0	0	0	0	0	0	0	0	0	0	0	0	0	0	0	0	0	0	0	0
m00223c	1-(1-alkenyl)-sn-glycero-3-phosphoethanolamine	C7H15NO6PR	HMR_7603	0	0	0	0	0	0	0	0	0	0	0	0	0	0	0	0	0	0	0	0	0	0	0	0	0	0	0	0	0	0	0	0	0	0	0	0	0	0	0	0	0	0	0	0	0	0
m00228c	1,1-dichloroethylene	C2H2Cl2	HMR_7088	0	0	0	0	0	0	0	0	0	0	0	0	0	0	0	0	0	0	0	0	0	0	0	0	0	0	0	0	0	0	0	0	0	0	0	0	0	0	0	0	0	0	0	0	0	0
m00257c	10,11-dihydro-LTB4	C20H34O4	HMR_1263	0	0	0	0	0	0	0	0	0	0	0	0	0	0	0	0	0	0	0	0	0	0	0	0	0	0	0	0	0	0	0	0	0	0	0	0	0	0	0	0	0	0	0	0	0	0
m00257m	10,11-dihydro-LTB4	C20H34O4	HMR_1264	0	0	0	0	0	0	0	0	0	0	0	0	0	0	0	0	0	0	0	0	0	0	0	0	0	0	0	0	0	0	0	0	0	0	0	0	0	0	0	0	0	0	0	0	0	0
m00257p	10,11-dihydro-LTB4	C20H34O4	HMR_1266	0	0	0	0	0	0	0	0	0	0	0	0	0	0	0	0	0	0	0	0	0	0	0	0	0	0	0	0	0	0	0	0	0	0	0	0	0	0	0	0	0	0	0	0	0	0
m00257r	10,11-dihydro-LTB4	C20H34O4	HMR_1265	0	0	0	0	0	0	0	0	0	0	0	0	0	0	0	0	0	0	0	0	0	0	0	0	0	0	0	0	0	0	0	0	0	0	0	0	0	0	0	0	0	0	0	0	0	0
m00258c	10,11-dihydro-LTB4-CoA	C41H68N7O19P3S	HMR_1263	0	0	0	0	0	0	0	0	0	0	0	0	0	0	0	0	0	0	0	0	0	0	0	0	0	0	0	0	0	0	0	0	0	0	0	0	0	0	0	0	0	0	0	0	0	0
m00258m	10,11-dihydro-LTB4-CoA	C41H68N7O19P3S	HMR_1264	0	0	0	0	0	0	0	0	0	0	0	0	0	0	0	0	0	0	0	0	0	0	0	0	0	0	0	0	0	0	0	0	0	0	0	0	0	0	0	0	0	0	0	0	0	0
m00258p	10,11-dihydro-LTB4-CoA	C41H68N7O19P3S	HMR_1266	0	0	0	0	0	0	0	0	0	0	0	0	0	0	0	0	0	0	0	0	0	0	0	0	0	0	0	0	0	0	0	0	0	0	0	0	0	0	0	0	0	0	0	0	0	0
m00258r	10,11-dihydro-LTB4-CoA	C41H68N7O19P3S	HMR_1265	0	0	0	0	0	0	0	0	0	0	0	0	0	0	0	0	0	0	0	0	0	0	0	0	0	0	0	0	0	0	0	0	0	0	0	0	0	0	0	0	0	0	0	0	0	0
m00259c	10,11-epoxy-(4Z,7Z)-hexadecadienoic acid	C16H26O3	HMR_1069	HMR_1070	0	0	0	0	0	0	0	0	0	0	0	0	0	0	0	0	0	0	0	0	0	0	0	0	0	0	0	0	0	0	0	0	0	0	0	0	0	0	0	0	0	0	0	0	0
m00260c	10,13,16,19-docosatetraenoic acid	C22H36O2	HMR_0389	0	0	0	0	0	0	0	0	0	0	0	0	0	0	0	0	0	0	0	0	0	0	0	0	0	0	0	0	0	0	0	0	0	0	0	0	0	0	0	0	0	0	0	0	0	0
m00262c	10,13,16,19-docosatetraenoyl-CoA	C43H70N7O17P3S	HMR_0389	0	0	0	0	0	0	0	0	0	0	0	0	0	0	0	0	0	0	0	0	0	0	0	0	0	0	0	0	0	0	0	0	0	0	0	0	0	0	0	0	0	0	0	0	0	0
m00262m	10,13,16,19-docosatetraenoyl-CoA	C43H70N7O17P3S	HMR_3433	0	0	0	0	0	0	0	0	0	0	0	0	0	0	0	0	0	0	0	0	0	0	0	0	0	0	0	0	0	0	0	0	0	0	0	0	0	0	0	0	0	0	0	0	0	0
m00264c	10,13,16-docosatrienoyl-CoA	C43H72N7O17P3S	HMR_0437	0	0	0	0	0	0	0	0	0	0	0	0	0	0	0	0	0	0	0	0	0	0	0	0	0	0	0	0	0	0	0	0	0	0	0	0	0	0	0	0	0	0	0	0	0	0
m00264m	10,13,16-docosatrienoyl-CoA	C43H72N7O17P3S	HMR_3425	0	0	0	0	0	0	0	0	0	0	0	0	0	0	0	0	0	0	0	0	0	0	0	0	0	0	0	0	0	0	0	0	0	0	0	0	0	0	0	0	0	0	0	0	0	0
m00265c	10,13,16-docosatriynoic acid	C22H38O2	HMR_0437	0	0	0	0	0	0	0	0	0	0	0	0	0	0	0	0	0	0	0	0	0	0	0	0	0	0	0	0	0	0	0	0	0	0	0	0	0	0	0	0	0	0	0	0	0	0
m00266c	10-formyl-THF	C20H23N7O7	HMR_4806	0	0	0	0	0	0	0	0	0	0	0	0	0	0	0	0	0	0	0	0	0	0	0	0	0	0	0	0	0	0	0	0	0	0	0	0	0	0	0	0	0	0	0	0	0	0
m00270c	10-HETE	C20H32O3	HMR_0934	0	0	0	0	0	0	0	0	0	0	0	0	0	0	0	0	0	0	0	0	0	0	0	0	0	0	0	0	0	0	0	0	0	0	0	0	0	0	0	0	0	0	0	0	0	0
m00276c	11,12,15-THETA	C20H34O5	HMR_0992	0	0	0	0	0	0	0	0	0	0	0	0	0	0	0	0	0	0	0	0	0	0	0	0	0	0	0	0	0	0	0	0	0	0	0	0	0	0	0	0	0	0	0	0	0	0
m00279c	11,12-EET	C20H32O3	HMR_0950	HMR_0951	HMR_1065	0	0	0	0	0	0	0	0	0	0	0	0	0	0	0	0	0	0	0	0	0	0	0	0	0	0	0	0	0	0	0	0	0	0	0	0	0	0	0	0	0	0	0	0
m00280c	11,14,15-THETA	C20H34O5	HMR_0994	0	0	0	0	0	0	0	0	0	0	0	0	0	0	0	0	0	0	0	0	0	0	0	0	0	0	0	0	0	0	0	0	0	0	0	0	0	0	0	0	0	0	0	0	0	0
m00286m	11-carboxy-alpha-chromanol	C26H42O4	HMR_6484	0	0	0	0	0	0	0	0	0	0	0	0	0	0	0	0	0	0	0	0	0	0	0	0	0	0	0	0	0	0	0	0	0	0	0	0	0	0	0	0	0	0	0	0	0	0
m00287m	11-carboxy-alpha-tocotrienol	C26H38O4	HMR_6432	HMR_6433	0	0	0	0	0	0	0	0	0	0	0	0	0	0	0	0	0	0	0	0	0	0	0	0	0	0	0	0	0	0	0	0	0	0	0	0	0	0	0	0	0	0	0	0	0
m00288m	11-carboxy-gamma-chromanol	C25H40O4	HMR_6471	0	0	0	0	0	0	0	0	0	0	0	0	0	0	0	0	0	0	0	0	0	0	0	0	0	0	0	0	0	0	0	0	0	0	0	0	0	0	0	0	0	0	0	0	0	0
m00289m	11-carboxy-gamma-tocotrienol	C25H36O4	HMR_6448	0	0	0	0	0	0	0	0	0	0	0	0	0	0	0	0	0	0	0	0	0	0	0	0	0	0	0	0	0	0	0	0	0	0	0	0	0	0	0	0	0	0	0	0	0	0
m00296c	11h-14,15-EETA	C20H32O4	HMR_0993	HMR_0994	0	0	0	0	0	0	0	0	0	0	0	0	0	0	0	0	0	0	0	0	0	0	0	0	0	0	0	0	0	0	0	0	0	0	0	0	0	0	0	0	0	0	0	0	0
m00297c	11-HETE	C20H32O3	HMR_0935	0	0	0	0	0	0	0	0	0	0	0	0	0	0	0	0	0	0	0	0	0	0	0	0	0	0	0	0	0	0	0	0	0	0	0	0	0	0	0	0	0	0	0	0	0	0
m00305c	12(13)-Ep	C18H32O3	HMR_2457	0	0	0	0	0	0	0	0	0	0	0	0	0	0	0	0	0	0	0	0	0	0	0	0	0	0	0	0	0	0	0	0	0	0	0	0	0	0	0	0	0	0	0	0	0	0
m00305r	12(13)-Ep	C18H32O3	HMR_2458	0	0	0	0	0	0	0	0	0	0	0	0	0	0	0	0	0	0	0	0	0	0	0	0	0	0	0	0	0	0	0	0	0	0	0	0	0	0	0	0	0	0	0	0	0	0
m00309c	12(S)-HPETE	C20H32O4	HMR_1043	0	0	0	0	0	0	0	0	0	0	0	0	0	0	0	0	0	0	0	0	0	0	0	0	0	0	0	0	0	0	0	0	0	0	0	0	0	0	0	0	0	0	0	0	0	0
m00309p	12(S)-HPETE	C20H32O4	HMR_1048	0	0	0	0	0	0	0	0	0	0	0	0	0	0	0	0	0	0	0	0	0	0	0	0	0	0	0	0	0	0	0	0	0	0	0	0	0	0	0	0	0	0	0	0	0	0
m00309r	12(S)-HPETE	C20H32O4	HMR_1049	0	0	0	0	0	0	0	0	0	0	0	0	0	0	0	0	0	0	0	0	0	0	0	0	0	0	0	0	0	0	0	0	0	0	0	0	0	0	0	0	0	0	0	0	0	0
m00310c	12,13-epoxy-(6Z,9Z)-octadecadienoic acid	C18H30O3	HMR_1068	HMR_1069	0	0	0	0	0	0	0	0	0	0	0	0	0	0	0	0	0	0	0	0	0	0	0	0	0	0	0	0	0	0	0	0	0	0	0	0	0	0	0	0	0	0	0	0	0
m00315c	12,15,18,21-tetracosatetraenoic acid	C24H40O2	HMR_0393	0	0	0	0	0	0	0	0	0	0	0	0	0	0	0	0	0	0	0	0	0	0	0	0	0	0	0	0	0	0	0	0	0	0	0	0	0	0	0	0	0	0	0	0	0	0
m00317c	12,15,18,21-tetracosatetraenoyl-CoA	C45H74N7O17P3S	HMR_0393	0	0	0	0	0	0	0	0	0	0	0	0	0	0	0	0	0	0	0	0	0	0	0	0	0	0	0	0	0	0	0	0	0	0	0	0	0	0	0	0	0	0	0	0	0	0
m00336c	13(S)-H	C18H32O3	HMR_2441	0	0	0	0	0	0	0	0	0	0	0	0	0	0	0	0	0	0	0	0	0	0	0	0	0	0	0	0	0	0	0	0	0	0	0	0	0	0	0	0	0	0	0	0	0	0
m00337c	13(S)-HP	C18H32O4	HMR_2441	0	0	0	0	0	0	0	0	0	0	0	0	0	0	0	0	0	0	0	0	0	0	0	0	0	0	0	0	0	0	0	0	0	0	0	0	0	0	0	0	0	0	0	0	0	0
m00339c	13,14-dihydro-15-oxo-lipoxin A4	C20H32O5	HMR_1099	0	0	0	0	0	0	0	0	0	0	0	0	0	0	0	0	0	0	0	0	0	0	0	0	0	0	0	0	0	0	0	0	0	0	0	0	0	0	0	0	0	0	0	0	0	0
m00340c	13,14-dihydro-lipoxin A4	C20H34O5	HMR_1099	0	0	0	0	0	0	0	0	0	0	0	0	0	0	0	0	0	0	0	0	0	0	0	0	0	0	0	0	0	0	0	0	0	0	0	0	0	0	0	0	0	0	0	0	0	0
m00341c	13,16,19-docosatrienoic acid	C22H38O2	HMR_0385	0	0	0	0	0	0	0	0	0	0	0	0	0	0	0	0	0	0	0	0	0	0	0	0	0	0	0	0	0	0	0	0	0	0	0	0	0	0	0	0	0	0	0	0	0	0
m00341r	13,16,19-docosatrienoic acid	C22H38O2	HMR_2990	0	0	0	0	0	0	0	0	0	0	0	0	0	0	0	0	0	0	0	0	0	0	0	0	0	0	0	0	0	0	0	0	0	0	0	0	0	0	0	0	0	0	0	0	0	0
m00343c	13,16,19-docosatrienoyl-CoA	C43H72N7O17P3S	HMR_0385	0	0	0	0	0	0	0	0	0	0	0	0	0	0	0	0	0	0	0	0	0	0	0	0	0	0	0	0	0	0	0	0	0	0	0	0	0	0	0	0	0	0	0	0	0	0
m00343m	13,16,19-docosatrienoyl-CoA	C43H72N7O17P3S	HMR_3432	0	0	0	0	0	0	0	0	0	0	0	0	0	0	0	0	0	0	0	0	0	0	0	0	0	0	0	0	0	0	0	0	0	0	0	0	0	0	0	0	0	0	0	0	0	0
m00343r	13,16,19-docosatrienoyl-CoA	C43H72N7O17P3S	HMR_2990	0	0	0	0	0	0	0	0	0	0	0	0	0	0	0	0	0	0	0	0	0	0	0	0	0	0	0	0	0	0	0	0	0	0	0	0	0	0	0	0	0	0	0	0	0	0
m00345m	13-carboxy-alpha-tocotrienol	C29H42O4	HMR_6432	0	0	0	0	0	0	0	0	0	0	0	0	0	0	0	0	0	0	0	0	0	0	0	0	0	0	0	0	0	0	0	0	0	0	0	0	0	0	0	0	0	0	0	0	0	0
m00349c	13-cis-retinal	C20H28O	HMR_6675	0	0	0	0	0	0	0	0	0	0	0	0	0	0	0	0	0	0	0	0	0	0	0	0	0	0	0	0	0	0	0	0	0	0	0	0	0	0	0	0	0	0	0	0	0	0
m00349r	13-cis-retinal	C20H28O	HMR_6674	HMR_6676	0	0	0	0	0	0	0	0	0	0	0	0	0	0	0	0	0	0	0	0	0	0	0	0	0	0	0	0	0	0	0	0	0	0	0	0	0	0	0	0	0	0	0	0	0
m00350c	13-cis-retinoate	C20H28O2	HMR_6675	0	0	0	0	0	0	0	0	0	0	0	0	0	0	0	0	0	0	0	0	0	0	0	0	0	0	0	0	0	0	0	0	0	0	0	0	0	0	0	0	0	0	0	0	0	0
m00350r	13-cis-retinoate	C20H28O2	HMR_6676	0	0	0	0	0	0	0	0	0	0	0	0	0	0	0	0	0	0	0	0	0	0	0	0	0	0	0	0	0	0	0	0	0	0	0	0	0	0	0	0	0	0	0	0	0	0
m00354c	13-HETE	C20H32O3	HMR_0936	0	0	0	0	0	0	0	0	0	0	0	0	0	0	0	0	0	0	0	0	0	0	0	0	0	0	0	0	0	0	0	0	0	0	0	0	0	0	0	0	0	0	0	0	0	0
m00366c	14,15-EET	C20H32O3	HMR_0954	HMR_0955	HMR_1068	0	0	0	0	0	0	0	0	0	0	0	0	0	0	0	0	0	0	0	0	0	0	0	0	0	0	0	0	0	0	0	0	0	0	0	0	0	0	0	0	0	0	0	0
m00366r	14,15-EET	C20H32O3	HMR_0956	0	0	0	0	0	0	0	0	0	0	0	0	0	0	0	0	0	0	0	0	0	0	0	0	0	0	0	0	0	0	0	0	0	0	0	0	0	0	0	0	0	0	0	0	0	0
m00377c	15(S)-HETE	C20H32O3	HMR_0988	0	0	0	0	0	0	0	0	0	0	0	0	0	0	0	0	0	0	0	0	0	0	0	0	0	0	0	0	0	0	0	0	0	0	0	0	0	0	0	0	0	0	0	0	0	0
m00380c	15(S)-HPETE	C20H32O4	HMR_0988	HMR_0991	HMR_0993	0	0	0	0	0	0	0	0	0	0	0	0	0	0	0	0	0	0	0	0	0	0	0	0	0	0	0	0	0	0	0	0	0	0	0	0	0	0	0	0	0	0	0	0
m00390c	15H-11,12-EETA	C20H32O4	HMR_0991	HMR_0992	0	0	0	0	0	0	0	0	0	0	0	0	0	0	0	0	0	0	0	0	0	0	0	0	0	0	0	0	0	0	0	0	0	0	0	0	0	0	0	0	0	0	0	0	0
m00394c	15-oxo-lipoxin A4	C20H30O5	HMR_1097	0	0	0	0	0	0	0	0	0	0	0	0	0	0	0	0	0	0	0	0	0	0	0	0	0	0	0	0	0	0	0	0	0	0	0	0	0	0	0	0	0	0	0	0	0	0
m00395c	15-oxo-prostaglandin E2-glyceryl ester	C23H36O7	HMR_1344	0	0	0	0	0	0	0	0	0	0	0	0	0	0	0	0	0	0	0	0	0	0	0	0	0	0	0	0	0	0	0	0	0	0	0	0	0	0	0	0	0	0	0	0	0	0
m00396c	16(R)-HETE	C20H32O3	HMR_0937	0	0	0	0	0	0	0	0	0	0	0	0	0	0	0	0	0	0	0	0	0	0	0	0	0	0	0	0	0	0	0	0	0	0	0	0	0	0	0	0	0	0	0	0	0	0
m00400c	16alpha-hydroxyestrone	C18H22O3	HMR_2053	0	0	0	0	0	0	0	0	0	0	0	0	0	0	0	0	0	0	0	0	0	0	0	0	0	0	0	0	0	0	0	0	0	0	0	0	0	0	0	0	0	0	0	0	0	0
m00400r	16alpha-hydroxyestrone	C18H22O3	HMR_2054	0	0	0	0	0	0	0	0	0	0	0	0	0	0	0	0	0	0	0	0	0	0	0	0	0	0	0	0	0	0	0	0	0	0	0	0	0	0	0	0	0	0	0	0	0	0
m00401p	16e-18-oxo-18-CoA-dinor-LTE4	C42H65N8O22P3S2	HMR_1301	0	0	0	0	0	0	0	0	0	0	0	0	0	0	0	0	0	0	0	0	0	0	0	0	0	0	0	0	0	0	0	0	0	0	0	0	0	0	0	0	0	0	0	0	0	0
m00414c	17-HETE	C20H32O3	HMR_0938	0	0	0	0	0	0	0	0	0	0	0	0	0	0	0	0	0	0	0	0	0	0	0	0	0	0	0	0	0	0	0	0	0	0	0	0	0	0	0	0	0	0	0	0	0	0
m00420p	18,20-dioxo-20-CoA-LTB4	C41H62N7O22P3S	HMR_1260	0	0	0	0	0	0	0	0	0	0	0	0	0	0	0	0	0	0	0	0	0	0	0	0	0	0	0	0	0	0	0	0	0	0	0	0	0	0	0	0	0	0	0	0	0	0
m00421p	18-CoA-18-oxo-dinor-LTB4	C39H60N7O21P3S	HMR_1260	0	0	0	0	0	0	0	0	0	0	0	0	0	0	0	0	0	0	0	0	0	0	0	0	0	0	0	0	0	0	0	0	0	0	0	0	0	0	0	0	0	0	0	0	0	0
m00426c	18-HETE	C20H32O3	HMR_0939	0	0	0	0	0	0	0	0	0	0	0	0	0	0	0	0	0	0	0	0	0	0	0	0	0	0	0	0	0	0	0	0	0	0	0	0	0	0	0	0	0	0	0	0	0	0
m00427c	18-hydroxy-all-trans-retinoate	C20H28O3	HMR_6657	0	0	0	0	0	0	0	0	0	0	0	0	0	0	0	0	0	0	0	0	0	0	0	0	0	0	0	0	0	0	0	0	0	0	0	0	0	0	0	0	0	0	0	0	0	0
m00427r	18-hydroxy-all-trans-retinoate	C20H28O3	HMR_6658	0	0	0	0	0	0	0	0	0	0	0	0	0	0	0	0	0	0	0	0	0	0	0	0	0	0	0	0	0	0	0	0	0	0	0	0	0	0	0	0	0	0	0	0	0	0
m00430c	19(S)-HETE	C20H32O3	HMR_0940	0	0	0	0	0	0	0	0	0	0	0	0	0	0	0	0	0	0	0	0	0	0	0	0	0	0	0	0	0	0	0	0	0	0	0	0	0	0	0	0	0	0	0	0	0	0
m00431c	19-hydroxyandrostenedione	C19H26O3	HMR_2032	HMR_2033	0	0	0	0	0	0	0	0	0	0	0	0	0	0	0	0	0	0	0	0	0	0	0	0	0	0	0	0	0	0	0	0	0	0	0	0	0	0	0	0	0	0	0	0	0
m00432c	19-hydroxytestosterone	C19H28O3	HMR_2029	HMR_2030	0	0	0	0	0	0	0	0	0	0	0	0	0	0	0	0	0	0	0	0	0	0	0	0	0	0	0	0	0	0	0	0	0	0	0	0	0	0	0	0	0	0	0	0	0
m00433c	19-oxoandrostenedione	C19H24O3	HMR_2033	HMR_2034	0	0	0	0	0	0	0	0	0	0	0	0	0	0	0	0	0	0	0	0	0	0	0	0	0	0	0	0	0	0	0	0	0	0	0	0	0	0	0	0	0	0	0	0	0
m00434c	19-oxo-testosterone	C19H26O3	HMR_2030	HMR_2031	0	0	0	0	0	0	0	0	0	0	0	0	0	0	0	0	0	0	0	0	0	0	0	0	0	0	0	0	0	0	0	0	0	0	0	0	0	0	0	0	0	0	0	0	0
m00490c	1-acylglycerol-3P-LD-TG1 pool	C4H8O7PR	HMR_7591	0	0	0	0	0	0	0	0	0	0	0	0	0	0	0	0	0	0	0	0	0	0	0	0	0	0	0	0	0	0	0	0	0	0	0	0	0	0	0	0	0	0	0	0	0	0
m00511c	1-acyl-PE pool	C6H13NO7PR	HMR_0643	HMR_0645	0	0	0	0	0	0	0	0	0	0	0	0	0	0	0	0	0	0	0	0	0	0	0	0	0	0	0	0	0	0	0	0	0	0	0	0	0	0	0	0	0	0	0	0	0
m00522c	1D-myo-inositol-1,3,4,5-tetrakisphosphate	C6H16O18P4	HMR_6565	0	0	0	0	0	0	0	0	0	0	0	0	0	0	0	0	0	0	0	0	0	0	0	0	0	0	0	0	0	0	0	0	0	0	0	0	0	0	0	0	0	0	0	0	0	0
m00524c	1D-myo-inositol-1,3,4-trisphosphate	C6H15O15P3	HMR_6565	0	0	0	0	0	0	0	0	0	0	0	0	0	0	0	0	0	0	0	0	0	0	0	0	0	0	0	0	0	0	0	0	0	0	0	0	0	0	0	0	0	0	0	0	0	0
m00526c	1D-myo-inositol-1,4-bisphosphate	C6H14O12P2	HMR_6560	0	0	0	0	0	0	0	0	0	0	0	0	0	0	0	0	0	0	0	0	0	0	0	0	0	0	0	0	0	0	0	0	0	0	0	0	0	0	0	0	0	0	0	0	0	0
m00545c	1-nitronaphthalene	C10H7NO2	HMR_7078	HMR_7082	0	0	0	0	0	0	0	0	0	0	0	0	0	0	0	0	0	0	0	0	0	0	0	0	0	0	0	0	0	0	0	0	0	0	0	0	0	0	0	0	0	0	0	0	0
m00546c	1-nitronaphthalene-5,6-oxide	C10H7NO3	HMR_7078	0	0	0	0	0	0	0	0	0	0	0	0	0	0	0	0	0	0	0	0	0	0	0	0	0	0	0	0	0	0	0	0	0	0	0	0	0	0	0	0	0	0	0	0	0	0
m00547c	1-nitronaphthalene-7,8-oxide	C10H7NO3	HMR_7082	0	0	0	0	0	0	0	0	0	0	0	0	0	0	0	0	0	0	0	0	0	0	0	0	0	0	0	0	0	0	0	0	0	0	0	0	0	0	0	0	0	0	0	0	0	0
m00549c	1-organyl-2-lyso-sn-glycero-3-phosphocholine	C8H20NO6PR	HMR_7615	0	0	0	0	0	0	0	0	0	0	0	0	0	0	0	0	0	0	0	0	0	0	0	0	0	0	0	0	0	0	0	0	0	0	0	0	0	0	0	0	0	0	0	0	0	0
m00551c	1-phosphatidyl-1D-myo-inositol-3,4-bisphosphate	C11H19O19P3R2	HMR_6557	0	0	0	0	0	0	0	0	0	0	0	0	0	0	0	0	0	0	0	0	0	0	0	0	0	0	0	0	0	0	0	0	0	0	0	0	0	0	0	0	0	0	0	0	0	0
m00552c	1-phosphatidyl-1D-myo-inositol-3-phosphate	C11H18O16P2R2	HMR_6545	0	0	0	0	0	0	0	0	0	0	0	0	0	0	0	0	0	0	0	0	0	0	0	0	0	0	0	0	0	0	0	0	0	0	0	0	0	0	0	0	0	0	0	0	0	0
m00553c	1-phosphatidyl-1D-myo-inositol-4-phosphate	C11H18O16P2R2	HMR_6547	0	0	0	0	0	0	0	0	0	0	0	0	0	0	0	0	0	0	0	0	0	0	0	0	0	0	0	0	0	0	0	0	0	0	0	0	0	0	0	0	0	0	0	0	0	0
m00554c	1-phosphatidyl-1D-myo-inositol-5-phosphate	C11H18O16P2R2	HMR_6591	0	0	0	0	0	0	0	0	0	0	0	0	0	0	0	0	0	0	0	0	0	0	0	0	0	0	0	0	0	0	0	0	0	0	0	0	0	0	0	0	0	0	0	0	0	0
m00555c	1-phosphatidyl-myo-inositol-3,5-bisphosphate	C11H19O19P3R2	HMR_6545	0	0	0	0	0	0	0	0	0	0	0	0	0	0	0	0	0	0	0	0	0	0	0	0	0	0	0	0	0	0	0	0	0	0	0	0	0	0	0	0	0	0	0	0	0	0
m00560c	1-radyl-2-acyl-sn-glycero-3-phosphocholine	C9H19NO7PR2	HMR_7615	0	0	0	0	0	0	0	0	0	0	0	0	0	0	0	0	0	0	0	0	0	0	0	0	0	0	0	0	0	0	0	0	0	0	0	0	0	0	0	0	0	0	0	0	0	0
m00568c	2,2-dichloroacetaldehyde	C2H2Cl2O	HMR_7088	0	0	0	0	0	0	0	0	0	0	0	0	0	0	0	0	0	0	0	0	0	0	0	0	0	0	0	0	0	0	0	0	0	0	0	0	0	0	0	0	0	0	0	0	0	0
m00582c	20-CoA-20-oxo-LTB4	C41H64N7O21P3S	HMR_1248	0	0	0	0	0	0	0	0	0	0	0	0	0	0	0	0	0	0	0	0	0	0	0	0	0	0	0	0	0	0	0	0	0	0	0	0	0	0	0	0	0	0	0	0	0	0
m00582m	20-CoA-20-oxo-LTB4	C41H64N7O21P3S	HMR_1249	0	0	0	0	0	0	0	0	0	0	0	0	0	0	0	0	0	0	0	0	0	0	0	0	0	0	0	0	0	0	0	0	0	0	0	0	0	0	0	0	0	0	0	0	0	0
m00582p	20-CoA-20-oxo-LTB4	C41H64N7O21P3S	HMR_1251	0	0	0	0	0	0	0	0	0	0	0	0	0	0	0	0	0	0	0	0	0	0	0	0	0	0	0	0	0	0	0	0	0	0	0	0	0	0	0	0	0	0	0	0	0	0
m00582r	20-CoA-20-oxo-LTB4	C41H64N7O21P3S	HMR_1250	0	0	0	0	0	0	0	0	0	0	0	0	0	0	0	0	0	0	0	0	0	0	0	0	0	0	0	0	0	0	0	0	0	0	0	0	0	0	0	0	0	0	0	0	0	0
m00584p	20-C	C44H67N8O23P3S2	HMR_1294	0	0	0	0	0	0	0	0	0	0	0	0	0	0	0	0	0	0	0	0	0	0	0	0	0	0	0	0	0	0	0	0	0	0	0	0	0	0	0	0	0	0	0	0	0	0
m00585c	20-C	C20H30O6	HMR_1248	0	0	0	0	0	0	0	0	0	0	0	0	0	0	0	0	0	0	0	0	0	0	0	0	0	0	0	0	0	0	0	0	0	0	0	0	0	0	0	0	0	0	0	0	0	0
m00585m	20-C	C20H30O6	HMR_1249	0	0	0	0	0	0	0	0	0	0	0	0	0	0	0	0	0	0	0	0	0	0	0	0	0	0	0	0	0	0	0	0	0	0	0	0	0	0	0	0	0	0	0	0	0	0
m00585p	20-C	C20H30O6	HMR_1251	0	0	0	0	0	0	0	0	0	0	0	0	0	0	0	0	0	0	0	0	0	0	0	0	0	0	0	0	0	0	0	0	0	0	0	0	0	0	0	0	0	0	0	0	0	0
m00585r	20-C	C20H30O6	HMR_1250	0	0	0	0	0	0	0	0	0	0	0	0	0	0	0	0	0	0	0	0	0	0	0	0	0	0	0	0	0	0	0	0	0	0	0	0	0	0	0	0	0	0	0	0	0	0
m00586p	20-C	C23H35NO7S	HMR_1290	0	0	0	0	0	0	0	0	0	0	0	0	0	0	0	0	0	0	0	0	0	0	0	0	0	0	0	0	0	0	0	0	0	0	0	0	0	0	0	0	0	0	0	0	0	0
m00587p	20-C	C44H69N8O22P3S2	HMR_1290	0	0	0	0	0	0	0	0	0	0	0	0	0	0	0	0	0	0	0	0	0	0	0	0	0	0	0	0	0	0	0	0	0	0	0	0	0	0	0	0	0	0	0	0	0	0
m00609c	24,25-dihydrolanosterol	C30H52O	HMR_1535	0	0	0	0	0	0	0	0	0	0	0	0	0	0	0	0	0	0	0	0	0	0	0	0	0	0	0	0	0	0	0	0	0	0	0	0	0	0	0	0	0	0	0	0	0	0
m00617p	25(S)DHCA-CoA	C48H80N7O19P3S	HMR_1704	0	0	0	0	0	0	0	0	0	0	0	0	0	0	0	0	0	0	0	0	0	0	0	0	0	0	0	0	0	0	0	0	0	0	0	0	0	0	0	0	0	0	0	0	0	0
m00649c	2-hydroxyestradiol-17beta	C18H24O3	HMR_2042	0	0	0	0	0	0	0	0	0	0	0	0	0	0	0	0	0	0	0	0	0	0	0	0	0	0	0	0	0	0	0	0	0	0	0	0	0	0	0	0	0	0	0	0	0	0
m00649r	2-hydroxyestradiol-17beta	C18H24O3	HMR_2043	0	0	0	0	0	0	0	0	0	0	0	0	0	0	0	0	0	0	0	0	0	0	0	0	0	0	0	0	0	0	0	0	0	0	0	0	0	0	0	0	0	0	0	0	0	0
m00656c	2-lysolecithin pool	C9H20NO7PR	HMR_0630	HMR_0633	0	0	0	0	0	0	0	0	0	0	0	0	0	0	0	0	0	0	0	0	0	0	0	0	0	0	0	0	0	0	0	0	0	0	0	0	0	0	0	0	0	0	0	0	0
m00656l	2-lysolecithin pool	C9H20NO7PR	HMR_5254	0	0	0	0	0	0	0	0	0	0	0	0	0	0	0	0	0	0	0	0	0	0	0	0	0	0	0	0	0	0	0	0	0	0	0	0	0	0	0	0	0	0	0	0	0	0
m00688p	3(S),10(R)-	C39H64N7O19P3S	HMR_1277	0	0	0	0	0	0	0	0	0	0	0	0	0	0	0	0	0	0	0	0	0	0	0	0	0	0	0	0	0	0	0	0	0	0	0	0	0	0	0	0	0	0	0	0	0	0
m00740p	3,5-dioxo-12(R)-hydroxy-eicosa-(8E,10E,14Z)-trienoyl-CoA	C41H64N7O20P3S	HMR_1168	0	0	0	0	0	0	0	0	0	0	0	0	0	0	0	0	0	0	0	0	0	0	0	0	0	0	0	0	0	0	0	0	0	0	0	0	0	0	0	0	0	0	0	0	0	0
m00741p	3,5-dioxo-12(S)-hydroxy-eicosa-(8E,10E,14Z)-trienoyl-CoA	C41H64N7O20P3S	HMR_1211	0	0	0	0	0	0	0	0	0	0	0	0	0	0	0	0	0	0	0	0	0	0	0	0	0	0	0	0	0	0	0	0	0	0	0	0	0	0	0	0	0	0	0	0	0	0
m00748m	3alpha,7alpha,12alpha-trihydroxy-5beta-24-oxocholestanoyl-CoA	C48H78N7O21P3S	HMR_1653	0	0	0	0	0	0	0	0	0	0	0	0	0	0	0	0	0	0	0	0	0	0	0	0	0	0	0	0	0	0	0	0	0	0	0	0	0	0	0	0	0	0	0	0	0	0
m00748p	3alpha,7alpha,12alpha-trihydroxy-5beta-24-oxocholestanoyl-CoA	C48H78N7O21P3S	HMR_1652	0	0	0	0	0	0	0	0	0	0	0	0	0	0	0	0	0	0	0	0	0	0	0	0	0	0	0	0	0	0	0	0	0	0	0	0	0	0	0	0	0	0	0	0	0	0
m00754p	3alpha,7alpha-dihydroxy-24-oxo-5beta-cholestanoyl coa	C48H78N7O20P3S	HMR_1710	0	0	0	0	0	0	0	0	0	0	0	0	0	0	0	0	0	0	0	0	0	0	0	0	0	0	0	0	0	0	0	0	0	0	0	0	0	0	0	0	0	0	0	0	0	0
m00755p	3alpha,7alpha-dihydroxy-5beta-cholest-24-enoyl-CoA	C48H78N7O19P3S	HMR_1704	0	0	0	0	0	0	0	0	0	0	0	0	0	0	0	0	0	0	0	0	0	0	0	0	0	0	0	0	0	0	0	0	0	0	0	0	0	0	0	0	0	0	0	0	0	0
m00758c	3alpha,7alpha-dihydroxy-5beta-cholestanate	C27H46O4	HMR_1694	0	0	0	0	0	0	0	0	0	0	0	0	0	0	0	0	0	0	0	0	0	0	0	0	0	0	0	0	0	0	0	0	0	0	0	0	0	0	0	0	0	0	0	0	0	0
m00758m	3alpha,7alpha-dihydroxy-5beta-cholestanate	C27H46O4	HMR_1694	0	0	0	0	0	0	0	0	0	0	0	0	0	0	0	0	0	0	0	0	0	0	0	0	0	0	0	0	0	0	0	0	0	0	0	0	0	0	0	0	0	0	0	0	0	0
m00766m	3-carboxy-alpha-chromanol	C16H22O4	HMR_6436	0	0	0	0	0	0	0	0	0	0	0	0	0	0	0	0	0	0	0	0	0	0	0	0	0	0	0	0	0	0	0	0	0	0	0	0	0	0	0	0	0	0	0	0	0	0
m00813p	3-ketopristanoyl-CoA	C40H70N7O18P3S	HMR_3505	0	0	0	0	0	0	0	0	0	0	0	0	0	0	0	0	0	0	0	0	0	0	0	0	0	0	0	0	0	0	0	0	0	0	0	0	0	0	0	0	0	0	0	0	0	0
m00814p	3-keto-THA-CoA	C45H68N7O18P3S	HMR_2513	0	0	0	0	0	0	0	0	0	0	0	0	0	0	0	0	0	0	0	0	0	0	0	0	0	0	0	0	0	0	0	0	0	0	0	0	0	0	0	0	0	0	0	0	0	0
m00827m	3-methylglutaconyl-CoA	C27H42N7O19P3S	HMR_3775	0	0	0	0	0	0	0	0	0	0	0	0	0	0	0	0	0	0	0	0	0	0	0	0	0	0	0	0	0	0	0	0	0	0	0	0	0	0	0	0	0	0	0	0	0	0
m00832p	3-oxo-(2S,6R,10R)-trimethyl-hendecanoyl-CoA	C35H60N7O18P3S	HMR_3515	0	0	0	0	0	0	0	0	0	0	0	0	0	0	0	0	0	0	0	0	0	0	0	0	0	0	0	0	0	0	0	0	0	0	0	0	0	0	0	0	0	0	0	0	0	0
m00833p	3-oxo-(4R,8R,12R)-trimethyl-tridecanoyl-CoA	C37H64N7O18P3S	HMR_3510	0	0	0	0	0	0	0	0	0	0	0	0	0	0	0	0	0	0	0	0	0	0	0	0	0	0	0	0	0	0	0	0	0	0	0	0	0	0	0	0	0	0	0	0	0	0
m00834p	3-oxo-(6Z,9Z,12Z)-octadecatrienoyl-CoA	C39H62N7O18P3S	HMR_3469	0	0	0	0	0	0	0	0	0	0	0	0	0	0	0	0	0	0	0	0	0	0	0	0	0	0	0	0	0	0	0	0	0	0	0	0	0	0	0	0	0	0	0	0	0	0
m00836p	3-oxo-10(R)-hydroxy-octadeca-(6E,8E,12Z)-trienoyl-CoA	C39H62N7O19P3S	HMR_1168	0	0	0	0	0	0	0	0	0	0	0	0	0	0	0	0	0	0	0	0	0	0	0	0	0	0	0	0	0	0	0	0	0	0	0	0	0	0	0	0	0	0	0	0	0	0
m00838p	3-oxo-10(S)-hydroxy-octadeca-(6E,8E,12Z)-trienoyl-CoA	C39H62N7O19P3S	HMR_1211	0	0	0	0	0	0	0	0	0	0	0	0	0	0	0	0	0	0	0	0	0	0	0	0	0	0	0	0	0	0	0	0	0	0	0	0	0	0	0	0	0	0	0	0	0	0
m00840p	3-oxo-11-cis-eicosenoyl-CoA	C41H70N7O18P3S	HMR_3341	0	0	0	0	0	0	0	0	0	0	0	0	0	0	0	0	0	0	0	0	0	0	0	0	0	0	0	0	0	0	0	0	0	0	0	0	0	0	0	0	0	0	0	0	0	0
m00841p	3-oxo-11-cis-octadecenoyl-CoA	C39H66N7O18P3S	HMR_3363	0	0	0	0	0	0	0	0	0	0	0	0	0	0	0	0	0	0	0	0	0	0	0	0	0	0	0	0	0	0	0	0	0	0	0	0	0	0	0	0	0	0	0	0	0	0
m00842p	3-oxo-13cis-docosenoyl-CoA	C43H74N7O18P3S	HMR_3337	0	0	0	0	0	0	0	0	0	0	0	0	0	0	0	0	0	0	0	0	0	0	0	0	0	0	0	0	0	0	0	0	0	0	0	0	0	0	0	0	0	0	0	0	0	0
m00843p	3-oxo-13-cis-eicosenoyl-CoA	C41H70N7O18P3S	HMR_3359	0	0	0	0	0	0	0	0	0	0	0	0	0	0	0	0	0	0	0	0	0	0	0	0	0	0	0	0	0	0	0	0	0	0	0	0	0	0	0	0	0	0	0	0	0	0
m00846p	3-oxo-5(S),12(R)-dihydroxy-eicosa-8-trans-6,14-cis-trienoyl-CoA	C41H66N7O20P3S	HMR_1277	0	0	0	0	0	0	0	0	0	0	0	0	0	0	0	0	0	0	0	0	0	0	0	0	0	0	0	0	0	0	0	0	0	0	0	0	0	0	0	0	0	0	0	0	0	0
m00849p	3-oxo-7-hexadecenoyl-CoA	C37H62N7O18P3S	HMR_3349	0	0	0	0	0	0	0	0	0	0	0	0	0	0	0	0	0	0	0	0	0	0	0	0	0	0	0	0	0	0	0	0	0	0	0	0	0	0	0	0	0	0	0	0	0	0
m00853p	3-oxo-all-cis-6,9,12,15,18-tetracosapentaenoyl-CoA	C45H70N7O18P3S	HMR_2411	0	0	0	0	0	0	0	0	0	0	0	0	0	0	0	0	0	0	0	0	0	0	0	0	0	0	0	0	0	0	0	0	0	0	0	0	0	0	0	0	0	0	0	0	0	0
m00854p	3-oxo-cis,cis-5,8-tetradecadienoyl-CoA	C35H56N7O18P3S	HMR_3315	0	0	0	0	0	0	0	0	0	0	0	0	0	0	0	0	0	0	0	0	0	0	0	0	0	0	0	0	0	0	0	0	0	0	0	0	0	0	0	0	0	0	0	0	0	0
m00855p	3-oxo-cis,cis-7,10-hexadecadienoyl-CoA	C37H60N7O18P3S	HMR_3310	0	0	0	0	0	0	0	0	0	0	0	0	0	0	0	0	0	0	0	0	0	0	0	0	0	0	0	0	0	0	0	0	0	0	0	0	0	0	0	0	0	0	0	0	0	0
m00856p	3-oxo-cis-15-tetracosaenoyl-CoA	C45H78N7O18P3S	HMR_3333	0	0	0	0	0	0	0	0	0	0	0	0	0	0	0	0	0	0	0	0	0	0	0	0	0	0	0	0	0	0	0	0	0	0	0	0	0	0	0	0	0	0	0	0	0	0
m00858p	3-oxodecanoyl-CoA	C31H52N7O18P3S	HMR_3093	0	0	0	0	0	0	0	0	0	0	0	0	0	0	0	0	0	0	0	0	0	0	0	0	0	0	0	0	0	0	0	0	0	0	0	0	0	0	0	0	0	0	0	0	0	0
m00859p	3-oxo-dihomo-gamma-linolenoyl-CoA	C41H66N7O18P3S	HMR_3465	0	0	0	0	0	0	0	0	0	0	0	0	0	0	0	0	0	0	0	0	0	0	0	0	0	0	0	0	0	0	0	0	0	0	0	0	0	0	0	0	0	0	0	0	0	0
m00866p	3-oxodocosanoyl-CoA	C43H76N7O18P3S	HMR_3069	0	0	0	0	0	0	0	0	0	0	0	0	0	0	0	0	0	0	0	0	0	0	0	0	0	0	0	0	0	0	0	0	0	0	0	0	0	0	0	0	0	0	0	0	0	0
m00868p	3-oxododecanoyl-CoA	C33H56N7O18P3S	HMR_3089	0	0	0	0	0	0	0	0	0	0	0	0	0	0	0	0	0	0	0	0	0	0	0	0	0	0	0	0	0	0	0	0	0	0	0	0	0	0	0	0	0	0	0	0	0	0
m00872p	3-oxoeicosanoyl-CoA	C41H72N7O18P3S	HMR_3073	0	0	0	0	0	0	0	0	0	0	0	0	0	0	0	0	0	0	0	0	0	0	0	0	0	0	0	0	0	0	0	0	0	0	0	0	0	0	0	0	0	0	0	0	0	0
m00878p	3-oxohexacosanoyl-CoA	C47H84N7O18P3S	HMR_3060	0	0	0	0	0	0	0	0	0	0	0	0	0	0	0	0	0	0	0	0	0	0	0	0	0	0	0	0	0	0	0	0	0	0	0	0	0	0	0	0	0	0	0	0	0	0
m00879p	3-oxo-hexacosenoyl-CoA	C47H82N7O18P3S	HMR_3329	0	0	0	0	0	0	0	0	0	0	0	0	0	0	0	0	0	0	0	0	0	0	0	0	0	0	0	0	0	0	0	0	0	0	0	0	0	0	0	0	0	0	0	0	0	0
m00882p	3-oxohexanoyl-CoA	C27H44N7O18P3S	HMR_3101	0	0	0	0	0	0	0	0	0	0	0	0	0	0	0	0	0	0	0	0	0	0	0	0	0	0	0	0	0	0	0	0	0	0	0	0	0	0	0	0	0	0	0	0	0	0
m00883p	3-oxolaur-6-cis-enoyl-CoA	C33H54N7O18P3S	HMR_3320	0	0	0	0	0	0	0	0	0	0	0	0	0	0	0	0	0	0	0	0	0	0	0	0	0	0	0	0	0	0	0	0	0	0	0	0	0	0	0	0	0	0	0	0	0	0
m00884p	3-oxolinoleoyl-CoA	C39H64N7O18P3S	HMR_3305	0	0	0	0	0	0	0	0	0	0	0	0	0	0	0	0	0	0	0	0	0	0	0	0	0	0	0	0	0	0	0	0	0	0	0	0	0	0	0	0	0	0	0	0	0	0
m00885p	3-oxomyrist-5-enoyl-CoA	C35H58N7O18P3S	HMR_3353	0	0	0	0	0	0	0	0	0	0	0	0	0	0	0	0	0	0	0	0	0	0	0	0	0	0	0	0	0	0	0	0	0	0	0	0	0	0	0	0	0	0	0	0	0	0
m00886p	3-oxomyrist-7-enoyl-CoA	C35H58N7O18P3S	HMR_3373	0	0	0	0	0	0	0	0	0	0	0	0	0	0	0	0	0	0	0	0	0	0	0	0	0	0	0	0	0	0	0	0	0	0	0	0	0	0	0	0	0	0	0	0	0	0
m00890p	3-oxooctadecanoyl-CoA	C39H68N7O18P3S	HMR_3077	0	0	0	0	0	0	0	0	0	0	0	0	0	0	0	0	0	0	0	0	0	0	0	0	0	0	0	0	0	0	0	0	0	0	0	0	0	0	0	0	0	0	0	0	0	0
m00892p	3-oxooctanoyl-CoA	C29H48N7O18P3S	HMR_3097	0	0	0	0	0	0	0	0	0	0	0	0	0	0	0	0	0	0	0	0	0	0	0	0	0	0	0	0	0	0	0	0	0	0	0	0	0	0	0	0	0	0	0	0	0	0
m00893p	3-oxooleoyl-CoA	C39H66N7O18P3S	HMR_3345	0	0	0	0	0	0	0	0	0	0	0	0	0	0	0	0	0	0	0	0	0	0	0	0	0	0	0	0	0	0	0	0	0	0	0	0	0	0	0	0	0	0	0	0	0	0
m00894p	3-oxopalmitoleoyl-CoA	C37H62N7O18P3S	HMR_3368	0	0	0	0	0	0	0	0	0	0	0	0	0	0	0	0	0	0	0	0	0	0	0	0	0	0	0	0	0	0	0	0	0	0	0	0	0	0	0	0	0	0	0	0	0	0
m00895p	3-oxopalmitoyl-CoA	C37H64N7O18P3S	HMR_3081	0	0	0	0	0	0	0	0	0	0	0	0	0	0	0	0	0	0	0	0	0	0	0	0	0	0	0	0	0	0	0	0	0	0	0	0	0	0	0	0	0	0	0	0	0	0
m00904p	3-oxotetracosanoyl-CoA	C45H80N7O18P3S	HMR_3065	0	0	0	0	0	0	0	0	0	0	0	0	0	0	0	0	0	0	0	0	0	0	0	0	0	0	0	0	0	0	0	0	0	0	0	0	0	0	0	0	0	0	0	0	0	0
m00906p	3-oxotetradecanoyl-CoA	C35H60N7O18P3S	HMR_3085	0	0	0	0	0	0	0	0	0	0	0	0	0	0	0	0	0	0	0	0	0	0	0	0	0	0	0	0	0	0	0	0	0	0	0	0	0	0	0	0	0	0	0	0	0	0
m00912c	3-phosphoadenylylselenate	C10H15N5O13P2Se	HMR_7129	0	0	0	0	0	0	0	0	0	0	0	0	0	0	0	0	0	0	0	0	0	0	0	0	0	0	0	0	0	0	0	0	0	0	0	0	0	0	0	0	0	0	0	0	0	0
m00932c	4-(n-nitrosomethylamino)-1-(3-pyridyl)-1-butanone	C10H13N3O2	HMR_7060	0	0	0	0	0	0	0	0	0	0	0	0	0	0	0	0	0	0	0	0	0	0	0	0	0	0	0	0	0	0	0	0	0	0	0	0	0	0	0	0	0	0	0	0	0	0
m00933p	4(R),8-dimethyl-nonanoyl-CoA	C32H56N7O17P3S	HMR_3515	0	0	0	0	0	0	0	0	0	0	0	0	0	0	0	0	0	0	0	0	0	0	0	0	0	0	0	0	0	0	0	0	0	0	0	0	0	0	0	0	0	0	0	0	0	0
m00948p	4,8,12-trimethyltridecanoyl-CoA	C37H66N7O17P3S	HMR_3505	0	0	0	0	0	0	0	0	0	0	0	0	0	0	0	0	0	0	0	0	0	0	0	0	0	0	0	0	0	0	0	0	0	0	0	0	0	0	0	0	0	0	0	0	0	0
m00951c	4-[(hydroxymethyl)nitrosoamino]-1-(3-pyridinyl)-1-butanone	C10H13N3O3	HMR_7060	0	0	0	0	0	0	0	0	0	0	0	0	0	0	0	0	0	0	0	0	0	0	0	0	0	0	0	0	0	0	0	0	0	0	0	0	0	0	0	0	0	0	0	0	0	0
m00971c	4-androstene-3,17-dione	C19H26O2	HMR_2032	0	0	0	0	0	0	0	0	0	0	0	0	0	0	0	0	0	0	0	0	0	0	0	0	0	0	0	0	0	0	0	0	0	0	0	0	0	0	0	0	0	0	0	0	0	0
m00971r	4-androstene-3,17-dione	C19H26O2	HMR_7940	0	0	0	0	0	0	0	0	0	0	0	0	0	0	0	0	0	0	0	0	0	0	0	0	0	0	0	0	0	0	0	0	0	0	0	0	0	0	0	0	0	0	0	0	0	0
m00980p	4-cis-decenoyl-CoA	C31H52N7O17P3S	HMR_3320	0	0	0	0	0	0	0	0	0	0	0	0	0	0	0	0	0	0	0	0	0	0	0	0	0	0	0	0	0	0	0	0	0	0	0	0	0	0	0	0	0	0	0	0	0	0
m00998c	4-hydroxy-debrisoquine	C10H13N3O	HMR_8032	0	0	0	0	0	0	0	0	0	0	0	0	0	0	0	0	0	0	0	0	0	0	0	0	0	0	0	0	0	0	0	0	0	0	0	0	0	0	0	0	0	0	0	0	0	0
m01007c	4-hydroxy-tolbutamide	C12H18N2O4S	HMR_8052	0	0	0	0	0	0	0	0	0	0	0	0	0	0	0	0	0	0	0	0	0	0	0	0	0	0	0	0	0	0	0	0	0	0	0	0	0	0	0	0	0	0	0	0	0	0
m01040c	5(S)-HETE	C20H32O3	HMR_0960	0	0	0	0	0	0	0	0	0	0	0	0	0	0	0	0	0	0	0	0	0	0	0	0	0	0	0	0	0	0	0	0	0	0	0	0	0	0	0	0	0	0	0	0	0	0
m01040m	5(S)-HETE	C20H32O3	HMR_0963	0	0	0	0	0	0	0	0	0	0	0	0	0	0	0	0	0	0	0	0	0	0	0	0	0	0	0	0	0	0	0	0	0	0	0	0	0	0	0	0	0	0	0	0	0	0
m01042c	5(S)-HPETE	C20H32O4	HMR_0960	0	0	0	0	0	0	0	0	0	0	0	0	0	0	0	0	0	0	0	0	0	0	0	0	0	0	0	0	0	0	0	0	0	0	0	0	0	0	0	0	0	0	0	0	0	0
m01042m	5(S)-HPETE	C20H32O4	HMR_0963	0	0	0	0	0	0	0	0	0	0	0	0	0	0	0	0	0	0	0	0	0	0	0	0	0	0	0	0	0	0	0	0	0	0	0	0	0	0	0	0	0	0	0	0	0	0
m01045m	5,10-methylene-THF	C20H23N7O6	HMR_8432	0	0	0	0	0	0	0	0	0	0	0	0	0	0	0	0	0	0	0	0	0	0	0	0	0	0	0	0	0	0	0	0	0	0	0	0	0	0	0	0	0	0	0	0	0	0
m01054c	5,6-EET	C20H32O3	HMR_0942	HMR_0943	0	0	0	0	0	0	0	0	0	0	0	0	0	0	0	0	0	0	0	0	0	0	0	0	0	0	0	0	0	0	0	0	0	0	0	0	0	0	0	0	0	0	0	0	0
m01054r	5,6-EET	C20H32O3	HMR_0944	0	0	0	0	0	0	0	0	0	0	0	0	0	0	0	0	0	0	0	0	0	0	0	0	0	0	0	0	0	0	0	0	0	0	0	0	0	0	0	0	0	0	0	0	0	0
m01055c	5,6-epoxy-(8Z)-tetradecenoic acid	C14H24O3	HMR_1067	0	0	0	0	0	0	0	0	0	0	0	0	0	0	0	0	0	0	0	0	0	0	0	0	0	0	0	0	0	0	0	0	0	0	0	0	0	0	0	0	0	0	0	0	0	0
m01074m	5-aminolevulinate	C5H9NO3	HMR_4742	0	0	0	0	0	0	0	0	0	0	0	0	0	0	0	0	0	0	0	0	0	0	0	0	0	0	0	0	0	0	0	0	0	0	0	0	0	0	0	0	0	0	0	0	0	0
m01096m	5-carboxy-alpha-chromanol	C19H28O4	HMR_6435	HMR_6436	0	0	0	0	0	0	0	0	0	0	0	0	0	0	0	0	0	0	0	0	0	0	0	0	0	0	0	0	0	0	0	0	0	0	0	0	0	0	0	0	0	0	0	0	0
m01097m	5-carboxy-gamma-chromanol	C18H26O4	HMR_6451	HMR_6453	HMR_6473	0	0	0	0	0	0	0	0	0	0	0	0	0	0	0	0	0	0	0	0	0	0	0	0	0	0	0	0	0	0	0	0	0	0	0	0	0	0	0	0	0	0	0	0
m01118c	5-oxo-(6E)-12-epi-LTB4	C20H30O4	HMR_1193	0	0	0	0	0	0	0	0	0	0	0	0	0	0	0	0	0	0	0	0	0	0	0	0	0	0	0	0	0	0	0	0	0	0	0	0	0	0	0	0	0	0	0	0	0	0
m01118m	5-oxo-(6E)-12-epi-LTB4	C20H30O4	HMR_1194	0	0	0	0	0	0	0	0	0	0	0	0	0	0	0	0	0	0	0	0	0	0	0	0	0	0	0	0	0	0	0	0	0	0	0	0	0	0	0	0	0	0	0	0	0	0
m01118p	5-oxo-(6E)-12-epi-LTB4	C20H30O4	HMR_1196	0	0	0	0	0	0	0	0	0	0	0	0	0	0	0	0	0	0	0	0	0	0	0	0	0	0	0	0	0	0	0	0	0	0	0	0	0	0	0	0	0	0	0	0	0	0
m01118r	5-oxo-(6E)-12-epi-LTB4	C20H30O4	HMR_1195	0	0	0	0	0	0	0	0	0	0	0	0	0	0	0	0	0	0	0	0	0	0	0	0	0	0	0	0	0	0	0	0	0	0	0	0	0	0	0	0	0	0	0	0	0	0
m01120c	5-oxo-12(R)-hydroxy-eicosa-(8E,10E,14Z)-trienoyl-CoA	C41H66N7O19P3S	HMR_1157	0	0	0	0	0	0	0	0	0	0	0	0	0	0	0	0	0	0	0	0	0	0	0	0	0	0	0	0	0	0	0	0	0	0	0	0	0	0	0	0	0	0	0	0	0	0
m01120m	5-oxo-12(R)-hydroxy-eicosa-(8E,10E,14Z)-trienoyl-CoA	C41H66N7O19P3S	HMR_1158	0	0	0	0	0	0	0	0	0	0	0	0	0	0	0	0	0	0	0	0	0	0	0	0	0	0	0	0	0	0	0	0	0	0	0	0	0	0	0	0	0	0	0	0	0	0
m01120p	5-oxo-12(R)-hydroxy-eicosa-(8E,10E,14Z)-trienoyl-CoA	C41H66N7O19P3S	HMR_1160	0	0	0	0	0	0	0	0	0	0	0	0	0	0	0	0	0	0	0	0	0	0	0	0	0	0	0	0	0	0	0	0	0	0	0	0	0	0	0	0	0	0	0	0	0	0
m01120r	5-oxo-12(R)-hydroxy-eicosa-(8E,10E,14Z)-trienoyl-CoA	C41H66N7O19P3S	HMR_1159	0	0	0	0	0	0	0	0	0	0	0	0	0	0	0	0	0	0	0	0	0	0	0	0	0	0	0	0	0	0	0	0	0	0	0	0	0	0	0	0	0	0	0	0	0	0
m01122c	5-oxo-12(S)-hydroxy-eicosa-(8E,10E,14Z)-trienoyl-CoA	C41H66N7O19P3S	HMR_1200	0	0	0	0	0	0	0	0	0	0	0	0	0	0	0	0	0	0	0	0	0	0	0	0	0	0	0	0	0	0	0	0	0	0	0	0	0	0	0	0	0	0	0	0	0	0
m01122m	5-oxo-12(S)-hydroxy-eicosa-(8E,10E,14Z)-trienoyl-CoA	C41H66N7O19P3S	HMR_1201	0	0	0	0	0	0	0	0	0	0	0	0	0	0	0	0	0	0	0	0	0	0	0	0	0	0	0	0	0	0	0	0	0	0	0	0	0	0	0	0	0	0	0	0	0	0
m01122p	5-oxo-12(S)-hydroxy-eicosa-(8E,10E,14Z)-trienoyl-CoA	C41H66N7O19P3S	HMR_1203	0	0	0	0	0	0	0	0	0	0	0	0	0	0	0	0	0	0	0	0	0	0	0	0	0	0	0	0	0	0	0	0	0	0	0	0	0	0	0	0	0	0	0	0	0	0
m01122r	5-oxo-12(S)-hydroxy-eicosa-(8E,10E,14Z)-trienoyl-CoA	C41H66N7O19P3S	HMR_1202	0	0	0	0	0	0	0	0	0	0	0	0	0	0	0	0	0	0	0	0	0	0	0	0	0	0	0	0	0	0	0	0	0	0	0	0	0	0	0	0	0	0	0	0	0	0
m01124c	5-oxo-6-trans-LTB4	C20H30O4	HMR_1149	0	0	0	0	0	0	0	0	0	0	0	0	0	0	0	0	0	0	0	0	0	0	0	0	0	0	0	0	0	0	0	0	0	0	0	0	0	0	0	0	0	0	0	0	0	0
m01124m	5-oxo-6-trans-LTB4	C20H30O4	HMR_1150	0	0	0	0	0	0	0	0	0	0	0	0	0	0	0	0	0	0	0	0	0	0	0	0	0	0	0	0	0	0	0	0	0	0	0	0	0	0	0	0	0	0	0	0	0	0
m01124p	5-oxo-6-trans-LTB4	C20H30O4	HMR_1152	0	0	0	0	0	0	0	0	0	0	0	0	0	0	0	0	0	0	0	0	0	0	0	0	0	0	0	0	0	0	0	0	0	0	0	0	0	0	0	0	0	0	0	0	0	0
m01124r	5-oxo-6-trans-LTB4	C20H30O4	HMR_1151	0	0	0	0	0	0	0	0	0	0	0	0	0	0	0	0	0	0	0	0	0	0	0	0	0	0	0	0	0	0	0	0	0	0	0	0	0	0	0	0	0	0	0	0	0	0
m01131c	5-phosphoribosylamine	C5H12NO7P	HMR_4799	0	0	0	0	0	0	0	0	0	0	0	0	0	0	0	0	0	0	0	0	0	0	0	0	0	0	0	0	0	0	0	0	0	0	0	0	0	0	0	0	0	0	0	0	0	0
m01132c	5-phosphoribosylformylglycinamidine	C8H16N3O8P	HMR_4802	0	0	0	0	0	0	0	0	0	0	0	0	0	0	0	0	0	0	0	0	0	0	0	0	0	0	0	0	0	0	0	0	0	0	0	0	0	0	0	0	0	0	0	0	0	0
m01141c	5-tetradecenoyl-CoA	C35H60N7O17P3S	HMR_0209	0	0	0	0	0	0	0	0	0	0	0	0	0	0	0	0	0	0	0	0	0	0	0	0	0	0	0	0	0	0	0	0	0	0	0	0	0	0	0	0	0	0	0	0	0	0
m01141p	5-tetradecenoyl-CoA	C35H60N7O17P3S	HMR_3349	0	0	0	0	0	0	0	0	0	0	0	0	0	0	0	0	0	0	0	0	0	0	0	0	0	0	0	0	0	0	0	0	0	0	0	0	0	0	0	0	0	0	0	0	0	0
m01141r	5-tetradecenoyl-CoA	C35H60N7O17P3S	HMR_2945	0	0	0	0	0	0	0	0	0	0	0	0	0	0	0	0	0	0	0	0	0	0	0	0	0	0	0	0	0	0	0	0	0	0	0	0	0	0	0	0	0	0	0	0	0	0
m01151c	6,7-dihydro-5-oxo-12-epi-LTB4	C20H32O4	HMR_1193	HMR_1200	0	0	0	0	0	0	0	0	0	0	0	0	0	0	0	0	0	0	0	0	0	0	0	0	0	0	0	0	0	0	0	0	0	0	0	0	0	0	0	0	0	0	0	0	0
m01151m	6,7-dihydro-5-oxo-12-epi-LTB4	C20H32O4	HMR_1194	HMR_1201	0	0	0	0	0	0	0	0	0	0	0	0	0	0	0	0	0	0	0	0	0	0	0	0	0	0	0	0	0	0	0	0	0	0	0	0	0	0	0	0	0	0	0	0	0
m01151p	6,7-dihydro-5-oxo-12-epi-LTB4	C20H32O4	HMR_1196	HMR_1203	0	0	0	0	0	0	0	0	0	0	0	0	0	0	0	0	0	0	0	0	0	0	0	0	0	0	0	0	0	0	0	0	0	0	0	0	0	0	0	0	0	0	0	0	0
m01151r	6,7-dihydro-5-oxo-12-epi-LTB4	C20H32O4	HMR_1195	HMR_1202	0	0	0	0	0	0	0	0	0	0	0	0	0	0	0	0	0	0	0	0	0	0	0	0	0	0	0	0	0	0	0	0	0	0	0	0	0	0	0	0	0	0	0	0	0
m01152c	6,7-dihydro-5-oxo-LTB4	C20H32O4	HMR_1149	HMR_1153	HMR_1157	0	0	0	0	0	0	0	0	0	0	0	0	0	0	0	0	0	0	0	0	0	0	0	0	0	0	0	0	0	0	0	0	0	0	0	0	0	0	0	0	0	0	0	0
m01152m	6,7-dihydro-5-oxo-LTB4	C20H32O4	HMR_1150	HMR_1154	HMR_1158	0	0	0	0	0	0	0	0	0	0	0	0	0	0	0	0	0	0	0	0	0	0	0	0	0	0	0	0	0	0	0	0	0	0	0	0	0	0	0	0	0	0	0	0
m01152p	6,7-dihydro-5-oxo-LTB4	C20H32O4	HMR_1152	HMR_1156	HMR_1160	0	0	0	0	0	0	0	0	0	0	0	0	0	0	0	0	0	0	0	0	0	0	0	0	0	0	0	0	0	0	0	0	0	0	0	0	0	0	0	0	0	0	0	0
m01152r	6,7-dihydro-5-oxo-LTB4	C20H32O4	HMR_1151	HMR_1155	HMR_1159	0	0	0	0	0	0	0	0	0	0	0	0	0	0	0	0	0	0	0	0	0	0	0	0	0	0	0	0	0	0	0	0	0	0	0	0	0	0	0	0	0	0	0	0
m01153c	6,7-dihydro-LTB4	C20H34O4	HMR_1153	0	0	0	0	0	0	0	0	0	0	0	0	0	0	0	0	0	0	0	0	0	0	0	0	0	0	0	0	0	0	0	0	0	0	0	0	0	0	0	0	0	0	0	0	0	0
m01153m	6,7-dihydro-LTB4	C20H34O4	HMR_1154	0	0	0	0	0	0	0	0	0	0	0	0	0	0	0	0	0	0	0	0	0	0	0	0	0	0	0	0	0	0	0	0	0	0	0	0	0	0	0	0	0	0	0	0	0	0
m01153p	6,7-dihydro-LTB4	C20H34O4	HMR_1156	0	0	0	0	0	0	0	0	0	0	0	0	0	0	0	0	0	0	0	0	0	0	0	0	0	0	0	0	0	0	0	0	0	0	0	0	0	0	0	0	0	0	0	0	0	0
m01153r	6,7-dihydro-LTB4	C20H34O4	HMR_1155	0	0	0	0	0	0	0	0	0	0	0	0	0	0	0	0	0	0	0	0	0	0	0	0	0	0	0	0	0	0	0	0	0	0	0	0	0	0	0	0	0	0	0	0	0	0
m01159l	6-deoxy-L-galactose	C6H12O5	HMR_7582	HMR_7375	0	0	0	0	0	0	0	0	0	0	0	0	0	0	0	0	0	0	0	0	0	0	0	0	0	0	0	0	0	0	0	0	0	0	0	0	0	0	0	0	0	0	0	0	0
m01159s	6-deoxy-L-galactose	C6H12O5	HMR_7580	HMR_7373	0	0	0	0	0	0	0	0	0	0	0	0	0	0	0	0	0	0	0	0	0	0	0	0	0	0	0	0	0	0	0	0	0	0	0	0	0	0	0	0	0	0	0	0	0
m01173c	7,12-dimethylbenz[a]anthracene 5,6-oxide	C20H16O	HMR_7054	0	0	0	0	0	0	0	0	0	0	0	0	0	0	0	0	0	0	0	0	0	0	0	0	0	0	0	0	0	0	0	0	0	0	0	0	0	0	0	0	0	0	0	0	0	0
m01174c	7,12-dimethylbenz[a]anthracene	C20H16	HMR_7053	HMR_7054	0	0	0	0	0	0	0	0	0	0	0	0	0	0	0	0	0	0	0	0	0	0	0	0	0	0	0	0	0	0	0	0	0	0	0	0	0	0	0	0	0	0	0	0	0
m01176c	7,8-epoxy-(4Z,10Z)-hexadecadienoic acid	C16H26O3	HMR_1066	HMR_1067	0	0	0	0	0	0	0	0	0	0	0	0	0	0	0	0	0	0	0	0	0	0	0	0	0	0	0	0	0	0	0	0	0	0	0	0	0	0	0	0	0	0	0	0	0
m01185m	7-carboxy-alpha-chromanol	C21H32O4	HMR_6486	0	0	0	0	0	0	0	0	0	0	0	0	0	0	0	0	0	0	0	0	0	0	0	0	0	0	0	0	0	0	0	0	0	0	0	0	0	0	0	0	0	0	0	0	0	0
m01186m	7-carboxy-alpha-tocotrienol	C21H30O4	HMR_6435	0	0	0	0	0	0	0	0	0	0	0	0	0	0	0	0	0	0	0	0	0	0	0	0	0	0	0	0	0	0	0	0	0	0	0	0	0	0	0	0	0	0	0	0	0	0
m01187m	7-carboxy-gamma-chromanol	C20H30O4	HMR_6472	HMR_6473	0	0	0	0	0	0	0	0	0	0	0	0	0	0	0	0	0	0	0	0	0	0	0	0	0	0	0	0	0	0	0	0	0	0	0	0	0	0	0	0	0	0	0	0	0
m01188m	7-carboxy-gamma-tocotrienol	C20H28O4	HMR_6450	HMR_6451	0	0	0	0	0	0	0	0	0	0	0	0	0	0	0	0	0	0	0	0	0	0	0	0	0	0	0	0	0	0	0	0	0	0	0	0	0	0	0	0	0	0	0	0	0
m01190c	7-HETE	C20H32O3	HMR_0931	0	0	0	0	0	0	0	0	0	0	0	0	0	0	0	0	0	0	0	0	0	0	0	0	0	0	0	0	0	0	0	0	0	0	0	0	0	0	0	0	0	0	0	0	0	0
m01191c	7-hexadecenoyl-CoA	C37H64N7O17P3S	HMR_0233	0	0	0	0	0	0	0	0	0	0	0	0	0	0	0	0	0	0	0	0	0	0	0	0	0	0	0	0	0	0	0	0	0	0	0	0	0	0	0	0	0	0	0	0	0	0
m01191p	7-hexadecenoyl-CoA	C37H64N7O17P3S	HMR_3345	0	0	0	0	0	0	0	0	0	0	0	0	0	0	0	0	0	0	0	0	0	0	0	0	0	0	0	0	0	0	0	0	0	0	0	0	0	0	0	0	0	0	0	0	0	0
m01191r	7-hexadecenoyl-CoA	C37H64N7O17P3S	HMR_2951	0	0	0	0	0	0	0	0	0	0	0	0	0	0	0	0	0	0	0	0	0	0	0	0	0	0	0	0	0	0	0	0	0	0	0	0	0	0	0	0	0	0	0	0	0	0
m01196c	7-hydroxymethyl-12-methylbenz[a]anthracene	C20H16O	HMR_7053	0	0	0	0	0	0	0	0	0	0	0	0	0	0	0	0	0	0	0	0	0	0	0	0	0	0	0	0	0	0	0	0	0	0	0	0	0	0	0	0	0	0	0	0	0	0
m01197c	7-palmitoleic acid	C16H30O2	HMR_0233	0	0	0	0	0	0	0	0	0	0	0	0	0	0	0	0	0	0	0	0	0	0	0	0	0	0	0	0	0	0	0	0	0	0	0	0	0	0	0	0	0	0	0	0	0	0
m01197r	7-palmitoleic acid	C16H30O2	HMR_2951	0	0	0	0	0	0	0	0	0	0	0	0	0	0	0	0	0	0	0	0	0	0	0	0	0	0	0	0	0	0	0	0	0	0	0	0	0	0	0	0	0	0	0	0	0	0
m01207c	8,11-eicosadienoic acid	C20H36O2	HMR_0301	0	0	0	0	0	0	0	0	0	0	0	0	0	0	0	0	0	0	0	0	0	0	0	0	0	0	0	0	0	0	0	0	0	0	0	0	0	0	0	0	0	0	0	0	0	0
m01207r	8,11-eicosadienoic acid	C20H36O2	HMR_2970	0	0	0	0	0	0	0	0	0	0	0	0	0	0	0	0	0	0	0	0	0	0	0	0	0	0	0	0	0	0	0	0	0	0	0	0	0	0	0	0	0	0	0	0	0	0
m01209c	8,9-EET	C20H32O3	HMR_0946	HMR_0947	0	0	0	0	0	0	0	0	0	0	0	0	0	0	0	0	0	0	0	0	0	0	0	0	0	0	0	0	0	0	0	0	0	0	0	0	0	0	0	0	0	0	0	0	0
m01209r	8,9-EET	C20H32O3	HMR_0948	0	0	0	0	0	0	0	0	0	0	0	0	0	0	0	0	0	0	0	0	0	0	0	0	0	0	0	0	0	0	0	0	0	0	0	0	0	0	0	0	0	0	0	0	0	0
m01210c	8,9-epoxy-(5Z)-tetradecenoic acid	C14H24O3	HMR_1070	0	0	0	0	0	0	0	0	0	0	0	0	0	0	0	0	0	0	0	0	0	0	0	0	0	0	0	0	0	0	0	0	0	0	0	0	0	0	0	0	0	0	0	0	0	0
m01213c	8-HETE	C20H32O3	HMR_0932	0	0	0	0	0	0	0	0	0	0	0	0	0	0	0	0	0	0	0	0	0	0	0	0	0	0	0	0	0	0	0	0	0	0	0	0	0	0	0	0	0	0	0	0	0	0
m01216c	9(10)-Ep	C18H32O3	HMR_2455	0	0	0	0	0	0	0	0	0	0	0	0	0	0	0	0	0	0	0	0	0	0	0	0	0	0	0	0	0	0	0	0	0	0	0	0	0	0	0	0	0	0	0	0	0	0
m01216r	9(10)-Ep	C18H32O3	HMR_2456	0	0	0	0	0	0	0	0	0	0	0	0	0	0	0	0	0	0	0	0	0	0	0	0	0	0	0	0	0	0	0	0	0	0	0	0	0	0	0	0	0	0	0	0	0	0
m01219c	9,10-epoxy-(6Z,12Z)-octadecadienoic acid	C18H30O3	HMR_1065	HMR_1066	0	0	0	0	0	0	0	0	0	0	0	0	0	0	0	0	0	0	0	0	0	0	0	0	0	0	0	0	0	0	0	0	0	0	0	0	0	0	0	0	0	0	0	0	0
m01225m	9-carboxy-alpha-chromanol	C24H38O4	HMR_6484	HMR_6486	0	0	0	0	0	0	0	0	0	0	0	0	0	0	0	0	0	0	0	0	0	0	0	0	0	0	0	0	0	0	0	0	0	0	0	0	0	0	0	0	0	0	0	0	0
m01226m	9-carboxy-alpha-tocotrienol	C24H34O4	HMR_6433	0	0	0	0	0	0	0	0	0	0	0	0	0	0	0	0	0	0	0	0	0	0	0	0	0	0	0	0	0	0	0	0	0	0	0	0	0	0	0	0	0	0	0	0	0	0
m01227m	9-carboxy-gamma-chromanol	C23H36O4	HMR_6471	HMR_6472	0	0	0	0	0	0	0	0	0	0	0	0	0	0	0	0	0	0	0	0	0	0	0	0	0	0	0	0	0	0	0	0	0	0	0	0	0	0	0	0	0	0	0	0	0
m01228m	9-carboxy-gamma-tocotrienol	C23H32O4	HMR_6448	HMR_6450	0	0	0	0	0	0	0	0	0	0	0	0	0	0	0	0	0	0	0	0	0	0	0	0	0	0	0	0	0	0	0	0	0	0	0	0	0	0	0	0	0	0	0	0	0
m01230r	9-cis-retinal	C20H28O	HMR_6652	0	0	0	0	0	0	0	0	0	0	0	0	0	0	0	0	0	0	0	0	0	0	0	0	0	0	0	0	0	0	0	0	0	0	0	0	0	0	0	0	0	0	0	0	0	0
m01231r	9-cis-retinoate	C20H28O2	HMR_6652	0	0	0	0	0	0	0	0	0	0	0	0	0	0	0	0	0	0	0	0	0	0	0	0	0	0	0	0	0	0	0	0	0	0	0	0	0	0	0	0	0	0	0	0	0	0
m01235c	9-eicosenoic acid	C20H38O2	HMR_0297	0	0	0	0	0	0	0	0	0	0	0	0	0	0	0	0	0	0	0	0	0	0	0	0	0	0	0	0	0	0	0	0	0	0	0	0	0	0	0	0	0	0	0	0	0	0
m01235r	9-eicosenoic acid	C20H38O2	HMR_2969	0	0	0	0	0	0	0	0	0	0	0	0	0	0	0	0	0	0	0	0	0	0	0	0	0	0	0	0	0	0	0	0	0	0	0	0	0	0	0	0	0	0	0	0	0	0
m01236c	9-eicosenoyl-CoA	C41H72N7O17P3S	HMR_0297	0	0	0	0	0	0	0	0	0	0	0	0	0	0	0	0	0	0	0	0	0	0	0	0	0	0	0	0	0	0	0	0	0	0	0	0	0	0	0	0	0	0	0	0	0	0
m01236m	9-eicosenoyl-CoA	C41H72N7O17P3S	HMR_3411	0	0	0	0	0	0	0	0	0	0	0	0	0	0	0	0	0	0	0	0	0	0	0	0	0	0	0	0	0	0	0	0	0	0	0	0	0	0	0	0	0	0	0	0	0	0
m01236r	9-eicosenoyl-CoA	C41H72N7O17P3S	HMR_2969	0	0	0	0	0	0	0	0	0	0	0	0	0	0	0	0	0	0	0	0	0	0	0	0	0	0	0	0	0	0	0	0	0	0	0	0	0	0	0	0	0	0	0	0	0	0
m01237c	9-heptadecenoyl-CoA	C38H66N7O17P3S	HMR_0245	0	0	0	0	0	0	0	0	0	0	0	0	0	0	0	0	0	0	0	0	0	0	0	0	0	0	0	0	0	0	0	0	0	0	0	0	0	0	0	0	0	0	0	0	0	0
m01237r	9-heptadecenoyl-CoA	C38H66N7O17P3S	HMR_2956	0	0	0	0	0	0	0	0	0	0	0	0	0	0	0	0	0	0	0	0	0	0	0	0	0	0	0	0	0	0	0	0	0	0	0	0	0	0	0	0	0	0	0	0	0	0
m01238c	9-heptadecylenic acid	C17H32O2	HMR_0245	0	0	0	0	0	0	0	0	0	0	0	0	0	0	0	0	0	0	0	0	0	0	0	0	0	0	0	0	0	0	0	0	0	0	0	0	0	0	0	0	0	0	0	0	0	0
m01238r	9-heptadecylenic acid	C17H32O2	HMR_2956	0	0	0	0	0	0	0	0	0	0	0	0	0	0	0	0	0	0	0	0	0	0	0	0	0	0	0	0	0	0	0	0	0	0	0	0	0	0	0	0	0	0	0	0	0	0
m01239c	9-HETE	C20H32O3	HMR_0933	0	0	0	0	0	0	0	0	0	0	0	0	0	0	0	0	0	0	0	0	0	0	0	0	0	0	0	0	0	0	0	0	0	0	0	0	0	0	0	0	0	0	0	0	0	0
m01241c	9-hydroxybenzo[a]pyrene	C20H12O	HMR_7000	0	0	0	0	0	0	0	0	0	0	0	0	0	0	0	0	0	0	0	0	0	0	0	0	0	0	0	0	0	0	0	0	0	0	0	0	0	0	0	0	0	0	0	0	0	0
m01242c	9-hydroxybenzo[a]pyrene-4,5-oxide	C20H12O2	HMR_7000	0	0	0	0	0	0	0	0	0	0	0	0	0	0	0	0	0	0	0	0	0	0	0	0	0	0	0	0	0	0	0	0	0	0	0	0	0	0	0	0	0	0	0	0	0	0
m01249c	acetaldehyde	C2H4O	HMR_3907	0	0	0	0	0	0	0	0	0	0	0	0	0	0	0	0	0	0	0	0	0	0	0	0	0	0	0	0	0	0	0	0	0	0	0	0	0	0	0	0	0	0	0	0	0	0
m01261c	acetyl-CoA	C23H38N7O17P3S	HMR_1065	HMR_1066	HMR_1067	HMR_1068	HMR_1069	HMR_1070	HMR_1088	0	0	0	0	0	0	0	0	0	0	0	0	0	0	0	0	0	0	0	0	0	0	0	0	0	0	0	0	0	0	0	0	0	0	0	0	0	0	0	0
m01261m	acetyl-CoA	C23H38N7O17P3S	HMR_3398	HMR_3406	HMR_3407	HMR_3408	HMR_3409	HMR_3411	HMR_3413	HMR_3414	HMR_3416	HMR_3421	HMR_3422	HMR_3423	HMR_3424	HMR_3425	HMR_3426	HMR_9719	HMR_3427	HMR_3428	HMR_3429	HMR_3430	HMR_3431	HMR_3432	HMR_3433	HMR_6433	HMR_6435	HMR_6448	HMR_6451	HMR_6471	HMR_6473	HMR_6484	0	0	0	0	0	0	0	0	0	0	0	0	0	0	0	0	0
m01261n	acetyl-CoA	C23H38N7O17P3S	HMR_1091	0	0	0	0	0	0	0	0	0	0	0	0	0	0	0	0	0	0	0	0	0	0	0	0	0	0	0	0	0	0	0	0	0	0	0	0	0	0	0	0	0	0	0	0	0	0
m01261p	acetyl-CoA	C23H38N7O17P3S	HMR_2513	HMR_2411	HMR_3465	HMR_3469	HMR_1168	HMR_1211	HMR_1260	HMR_1277	HMR_1294	HMR_1301	HMR_3060	HMR_3065	HMR_3069	HMR_3073	HMR_3077	HMR_3081	HMR_3085	HMR_3089	HMR_3093	HMR_3097	HMR_3101	HMR_3329	HMR_3333	HMR_3337	HMR_3341	HMR_3345	HMR_3349	HMR_3353	HMR_3368	HMR_3373	HMR_3510	HMR_3305	HMR_3310	HMR_3315	HMR_3320	HMR_3359	HMR_3363	0	0	0	0	0	0	0	0	0	0
m01278c	acylglycerone-phosphate	C4H6O7PR	HMR_7591	0	0	0	0	0	0	0	0	0	0	0	0	0	0	0	0	0	0	0	0	0	0	0	0	0	0	0	0	0	0	0	0	0	0	0	0	0	0	0	0	0	0	0	0	0	0
m01282c	adenylosuccinate	C14H18N5O11P	HMR_4412	0	0	0	0	0	0	0	0	0	0	0	0	0	0	0	0	0	0	0	0	0	0	0	0	0	0	0	0	0	0	0	0	0	0	0	0	0	0	0	0	0	0	0	0	0	0
m01283c	adenylyl sulfate	C10H14N5O10PS	HMR_4185	HMR_4186	0	0	0	0	0	0	0	0	0	0	0	0	0	0	0	0	0	0	0	0	0	0	0	0	0	0	0	0	0	0	0	0	0	0	0	0	0	0	0	0	0	0	0	0	0
m01284c	adenylylselenate	C10H14N5O10PSe	HMR_7128	HMR_7129	0	0	0	0	0	0	0	0	0	0	0	0	0	0	0	0	0	0	0	0	0	0	0	0	0	0	0	0	0	0	0	0	0	0	0	0	0	0	0	0	0	0	0	0	0
m01285c	ADP	C10H15N5O10P2	HMR_4799	HMR_4802	HMR_4186	HMR_7129	HMR_7617	HMR_0636	HMR_0648	HMR_9577	0	0	0	0	0	0	0	0	0	0	0	0	0	0	0	0	0	0	0	0	0	0	0	0	0	0	0	0	0	0	0	0	0	0	0	0	0	0	0
m01285m	ADP	C10H15N5O10P2	HMR_3208	HMR_6916	0	0	0	0	0	0	0	0	0	0	0	0	0	0	0	0	0	0	0	0	0	0	0	0	0	0	0	0	0	0	0	0	0	0	0	0	0	0	0	0	0	0	0	0	0
m01291c	adrenic acid	C22H36O2	HMR_0413	0	0	0	0	0	0	0	0	0	0	0	0	0	0	0	0	0	0	0	0	0	0	0	0	0	0	0	0	0	0	0	0	0	0	0	0	0	0	0	0	0	0	0	0	0	0
m01291r	adrenic acid	C22H36O2	HMR_2998	0	0	0	0	0	0	0	0	0	0	0	0	0	0	0	0	0	0	0	0	0	0	0	0	0	0	0	0	0	0	0	0	0	0	0	0	0	0	0	0	0	0	0	0	0	0
m01296c	aflatoxin B1	C17H12O6	HMR_7017	HMR_7021	0	0	0	0	0	0	0	0	0	0	0	0	0	0	0	0	0	0	0	0	0	0	0	0	0	0	0	0	0	0	0	0	0	0	0	0	0	0	0	0	0	0	0	0	0
m01298c	aflatoxin B1-exo-8,9-epoxide	C17H12O7	HMR_7021	0	0	0	0	0	0	0	0	0	0	0	0	0	0	0	0	0	0	0	0	0	0	0	0	0	0	0	0	0	0	0	0	0	0	0	0	0	0	0	0	0	0	0	0	0	0
m01300c	aflatoxin M1	C17H12O7	HMR_7019	0	0	0	0	0	0	0	0	0	0	0	0	0	0	0	0	0	0	0	0	0	0	0	0	0	0	0	0	0	0	0	0	0	0	0	0	0	0	0	0	0	0	0	0	0	0
m01301c	aflatoxin M1-8,9-epoxide	C17H12O8	HMR_7019	0	0	0	0	0	0	0	0	0	0	0	0	0	0	0	0	0	0	0	0	0	0	0	0	0	0	0	0	0	0	0	0	0	0	0	0	0	0	0	0	0	0	0	0	0	0
m01302c	aflatoxin Q1	C17H12O7	HMR_7017	0	0	0	0	0	0	0	0	0	0	0	0	0	0	0	0	0	0	0	0	0	0	0	0	0	0	0	0	0	0	0	0	0	0	0	0	0	0	0	0	0	0	0	0	0	0
m01304c	AICAR	C9H15N4O8P	HMR_4812	0	0	0	0	0	0	0	0	0	0	0	0	0	0	0	0	0	0	0	0	0	0	0	0	0	0	0	0	0	0	0	0	0	0	0	0	0	0	0	0	0	0	0	0	0	0
m01305c	AIR	C8H14N3O7P	HMR_4802	0	0	0	0	0	0	0	0	0	0	0	0	0	0	0	0	0	0	0	0	0	0	0	0	0	0	0	0	0	0	0	0	0	0	0	0	0	0	0	0	0	0	0	0	0	0
m01326c	alpha-pinene-oxide	C10H16O	HMR_8601	0	0	0	0	0	0	0	0	0	0	0	0	0	0	0	0	0	0	0	0	0	0	0	0	0	0	0	0	0	0	0	0	0	0	0	0	0	0	0	0	0	0	0	0	0	0
m01334c	AMP	C10H14N5O7P	HMR_4080	HMR_4412	HMR_5142	HMR_0188	HMR_0192	HMR_0196	HMR_0200	HMR_0204	HMR_0209	HMR_0213	HMR_0217	HMR_0226	HMR_0233	HMR_0237	HMR_0241	HMR_0245	HMR_0249	HMR_0255	HMR_0259	HMR_0263	HMR_0267	HMR_0271	HMR_0275	HMR_0279	HMR_0283	HMR_0289	HMR_0293	HMR_0297	HMR_0301	HMR_0305	HMR_0309	HMR_0313	HMR_0319	HMR_0323	HMR_0327	HMR_0331	HMR_0337	HMR_0341	HMR_0345	HMR_0349	HMR_0353	HMR_0357	HMR_0361	HMR_0365	HMR_0369	HMR_0373	HMR_0377
m01334m	AMP	C10H14N5O7P	HMR_1158	HMR_1201	HMR_1249	HMR_1264	HMR_6432	HMR_6433	HMR_6435	HMR_6436	HMR_6448	HMR_6450	HMR_6451	HMR_6453	HMR_6471	HMR_6472	HMR_6473	HMR_6484	HMR_6486	0	0	0	0	0	0	0	0	0	0	0	0	0	0	0	0	0	0	0	0	0	0	0	0	0	0	0	0	0	0
m01334p	AMP	C10H14N5O7P	HMR_1160	HMR_1203	HMR_1251	HMR_1266	HMR_1290	HMR_3489	0	0	0	0	0	0	0	0	0	0	0	0	0	0	0	0	0	0	0	0	0	0	0	0	0	0	0	0	0	0	0	0	0	0	0	0	0	0	0	0	0
m01334r	AMP	C10H14N5O7P	HMR_2942	HMR_2943	HMR_2944	HMR_2945	HMR_2946	HMR_2947	HMR_2948	HMR_2949	HMR_2951	HMR_2952	HMR_2954	HMR_2955	HMR_2956	HMR_2957	HMR_2959	HMR_2961	HMR_2962	HMR_2963	HMR_2964	HMR_2965	HMR_2966	HMR_2967	HMR_2968	HMR_2969	HMR_2970	HMR_2971	HMR_2972	HMR_2973	HMR_2974	HMR_2975	HMR_2976	HMR_2977	HMR_2978	HMR_2979	HMR_2980	HMR_2981	HMR_2982	HMR_2983	HMR_2984	HMR_2985	HMR_2986	HMR_2987	HMR_2988	HMR_2989	HMR_2990	HMR_2991	HMR_2992
m01362c	arachidonate	C20H32O2	HMR_0409	HMR_0931	HMR_0932	HMR_0933	HMR_0934	HMR_0935	HMR_0936	HMR_0937	HMR_0938	HMR_0939	HMR_0940	HMR_0942	HMR_0943	HMR_0946	HMR_0947	HMR_0950	HMR_0951	HMR_0954	HMR_0955	0	0	0	0	0	0	0	0	0	0	0	0	0	0	0	0	0	0	0	0	0	0	0	0	0	0	0	0
m01362r	arachidonate	C20H32O2	HMR_2996	HMR_0944	HMR_0948	HMR_0956	0	0	0	0	0	0	0	0	0	0	0	0	0	0	0	0	0	0	0	0	0	0	0	0	0	0	0	0	0	0	0	0	0	0	0	0	0	0	0	0	0	0	0
m01364c	arachidonyl-CoA	C41H66N7O17P3S	HMR_0409	0	0	0	0	0	0	0	0	0	0	0	0	0	0	0	0	0	0	0	0	0	0	0	0	0	0	0	0	0	0	0	0	0	0	0	0	0	0	0	0	0	0	0	0	0	0
m01364r	arachidonyl-CoA	C41H66N7O17P3S	HMR_2996	0	0	0	0	0	0	0	0	0	0	0	0	0	0	0	0	0	0	0	0	0	0	0	0	0	0	0	0	0	0	0	0	0	0	0	0	0	0	0	0	0	0	0	0	0	0
m01365c	arginine	C6H14N4O2	HMR_4582	0	0	0	0	0	0	0	0	0	0	0	0	0	0	0	0	0	0	0	0	0	0	0	0	0	0	0	0	0	0	0	0	0	0	0	0	0	0	0	0	0	0	0	0	0	0
m01368c	ascorbate	C6H8O6	HMR_6396	0	0	0	0	0	0	0	0	0	0	0	0	0	0	0	0	0	0	0	0	0	0	0	0	0	0	0	0	0	0	0	0	0	0	0	0	0	0	0	0	0	0	0	0	0	0
m01371c	ATP	C10H16N5O13P3	HMR_4799	HMR_4802	HMR_4185	HMR_4186	HMR_7128	HMR_7129	HMR_5142	HMR_7617	HMR_0188	HMR_0192	HMR_0196	HMR_0200	HMR_0204	HMR_0209	HMR_0213	HMR_0217	HMR_0226	HMR_0233	HMR_0237	HMR_0241	HMR_0245	HMR_0249	HMR_0255	HMR_0259	HMR_0263	HMR_0267	HMR_0271	HMR_0275	HMR_0279	HMR_0283	HMR_0289	HMR_0293	HMR_0297	HMR_0301	HMR_0305	HMR_0309	HMR_0313	HMR_0319	HMR_0323	HMR_0327	HMR_0331	HMR_0337	HMR_0341	HMR_0345	HMR_0349	HMR_0353	HMR_0357
m01371m	ATP	C10H16N5O13P3	HMR_3208	HMR_6916	HMR_1158	HMR_1201	HMR_1249	HMR_1264	HMR_6432	HMR_6433	HMR_6435	HMR_6436	HMR_6448	HMR_6450	HMR_6451	HMR_6453	HMR_6471	HMR_6472	HMR_6473	HMR_6484	HMR_6486	HMR_7815	0	0	0	0	0	0	0	0	0	0	0	0	0	0	0	0	0	0	0	0	0	0	0	0	0	0	0
m01371p	ATP	C10H16N5O13P3	HMR_1160	HMR_1203	HMR_1251	HMR_1266	HMR_1290	HMR_3489	0	0	0	0	0	0	0	0	0	0	0	0	0	0	0	0	0	0	0	0	0	0	0	0	0	0	0	0	0	0	0	0	0	0	0	0	0	0	0	0	0
m01371r	ATP	C10H16N5O13P3	HMR_2942	HMR_2943	HMR_2944	HMR_2945	HMR_2946	HMR_2947	HMR_2948	HMR_2949	HMR_2951	HMR_2952	HMR_2954	HMR_2955	HMR_2956	HMR_2957	HMR_2959	HMR_2961	HMR_2962	HMR_2963	HMR_2964	HMR_2965	HMR_2966	HMR_2967	HMR_2968	HMR_2969	HMR_2970	HMR_2971	HMR_2972	HMR_2973	HMR_2974	HMR_2975	HMR_2976	HMR_2977	HMR_2978	HMR_2979	HMR_2980	HMR_2981	HMR_2982	HMR_2983	HMR_2984	HMR_2985	HMR_2986	HMR_2987	HMR_2988	HMR_2989	HMR_2990	HMR_2991	HMR_2992
m01373c	behenic acid	C22H44O2	HMR_0313	0	0	0	0	0	0	0	0	0	0	0	0	0	0	0	0	0	0	0	0	0	0	0	0	0	0	0	0	0	0	0	0	0	0	0	0	0	0	0	0	0	0	0	0	0	0
m01373r	behenic acid	C22H44O2	HMR_2973	0	0	0	0	0	0	0	0	0	0	0	0	0	0	0	0	0	0	0	0	0	0	0	0	0	0	0	0	0	0	0	0	0	0	0	0	0	0	0	0	0	0	0	0	0	0
m01374c	benzo[a]pyrene	C20H12	HMR_6992	HMR_6993	HMR_6994	0	0	0	0	0	0	0	0	0	0	0	0	0	0	0	0	0	0	0	0	0	0	0	0	0	0	0	0	0	0	0	0	0	0	0	0	0	0	0	0	0	0	0	0
m01375c	benzo[a]pyrene-4,5-oxide	C20H12O	HMR_6994	0	0	0	0	0	0	0	0	0	0	0	0	0	0	0	0	0	0	0	0	0	0	0	0	0	0	0	0	0	0	0	0	0	0	0	0	0	0	0	0	0	0	0	0	0	0
m01376c	benzo[a]pyrene-7,8-dihydrodiol-9,10-oxide	C20H14O3	HMR_6999	0	0	0	0	0	0	0	0	0	0	0	0	0	0	0	0	0	0	0	0	0	0	0	0	0	0	0	0	0	0	0	0	0	0	0	0	0	0	0	0	0	0	0	0	0	0
m01377c	benzo[a]pyrene-7,8-diol	C20H14O2	HMR_6999	0	0	0	0	0	0	0	0	0	0	0	0	0	0	0	0	0	0	0	0	0	0	0	0	0	0	0	0	0	0	0	0	0	0	0	0	0	0	0	0	0	0	0	0	0	0
m01378c	benzo[a]pyrene-7,8-oxide	C20H12O	HMR_6993	0	0	0	0	0	0	0	0	0	0	0	0	0	0	0	0	0	0	0	0	0	0	0	0	0	0	0	0	0	0	0	0	0	0	0	0	0	0	0	0	0	0	0	0	0	0
m01379c	benzo[a]pyrene-9,10-oxide	C20H12O	HMR_6992	0	0	0	0	0	0	0	0	0	0	0	0	0	0	0	0	0	0	0	0	0	0	0	0	0	0	0	0	0	0	0	0	0	0	0	0	0	0	0	0	0	0	0	0	0	0
m01403c	bromobenzene_C6H5Br		HMR_7040	HMR_7048	0	0	0	0	0	0	0	0	0	0	0	0	0	0	0	0	0	0	0	0	0	0	0	0	0	0	0	0	0	0	0	0	0	0	0	0	0	0	0	0	0	0	0	0	0
m01405c	bromobenzene-2,3-oxide_C6H5Br		HMR_7048	0	0	0	0	0	0	0	0	0	0	0	0	0	0	0	0	0	0	0	0	0	0	0	0	0	0	0	0	0	0	0	0	0	0	0	0	0	0	0	0	0	0	0	0	0	0
m01407c	bromobenzene-3,4-oxide_C6H5Br		HMR_7040	0	0	0	0	0	0	0	0	0	0	0	0	0	0	0	0	0	0	0	0	0	0	0	0	0	0	0	0	0	0	0	0	0	0	0	0	0	0	0	0	0	0	0	0	0	0
m01412c	butyryl-CoA	C25H42N7O17P3S	HMR_0158	0	0	0	0	0	0	0	0	0	0	0	0	0	0	0	0	0	0	0	0	0	0	0	0	0	0	0	0	0	0	0	0	0	0	0	0	0	0	0	0	0	0	0	0	0	0
m01412m	butyryl-CoA	C25H42N7O17P3S	HMR_0158	0	0	0	0	0	0	0	0	0	0	0	0	0	0	0	0	0	0	0	0	0	0	0	0	0	0	0	0	0	0	0	0	0	0	0	0	0	0	0	0	0	0	0	0	0	0
m01412p	butyryl-CoA	C25H42N7O17P3S	HMR_3101	0	0	0	0	0	0	0	0	0	0	0	0	0	0	0	0	0	0	0	0	0	0	0	0	0	0	0	0	0	0	0	0	0	0	0	0	0	0	0	0	0	0	0	0	0	0
m01430c	ceramide pool	C19H36NO3R	HMR_0762	HMR_0730	0	0	0	0	0	0	0	0	0	0	0	0	0	0	0	0	0	0	0	0	0	0	0	0	0	0	0	0	0	0	0	0	0	0	0	0	0	0	0	0	0	0	0	0	0
m01430l	ceramide pool	C19H36NO3R	HMR_0787	0	0	0	0	0	0	0	0	0	0	0	0	0	0	0	0	0	0	0	0	0	0	0	0	0	0	0	0	0	0	0	0	0	0	0	0	0	0	0	0	0	0	0	0	0	0
m01430r	ceramide pool	C19H36NO3R	HMR_0730	0	0	0	0	0	0	0	0	0	0	0	0	0	0	0	0	0	0	0	0	0	0	0	0	0	0	0	0	0	0	0	0	0	0	0	0	0	0	0	0	0	0	0	0	0	0
m01432c	cerotic acid	C26H52O2	HMR_0341	0	0	0	0	0	0	0	0	0	0	0	0	0	0	0	0	0	0	0	0	0	0	0	0	0	0	0	0	0	0	0	0	0	0	0	0	0	0	0	0	0	0	0	0	0	0
m01432r	cerotic acid	C26H52O2	HMR_2979	0	0	0	0	0	0	0	0	0	0	0	0	0	0	0	0	0	0	0	0	0	0	0	0	0	0	0	0	0	0	0	0	0	0	0	0	0	0	0	0	0	0	0	0	0	0
m01434p	chenodeoxycholoyl-CoA	C45H74N7O19P3S	HMR_1710	0	0	0	0	0	0	0	0	0	0	0	0	0	0	0	0	0	0	0	0	0	0	0	0	0	0	0	0	0	0	0	0	0	0	0	0	0	0	0	0	0	0	0	0	0	0
m01441c	chloral	C2HCl3O	HMR_7033	0	0	0	0	0	0	0	0	0	0	0	0	0	0	0	0	0	0	0	0	0	0	0	0	0	0	0	0	0	0	0	0	0	0	0	0	0	0	0	0	0	0	0	0	0	0
m01450c	cholesterol	C27H46O	HMR_1917	HMR_1916	0	0	0	0	0	0	0	0	0	0	0	0	0	0	0	0	0	0	0	0	0	0	0	0	0	0	0	0	0	0	0	0	0	0	0	0	0	0	0	0	0	0	0	0	0
m01450g	cholesterol	C27H46O	HMR_1916	0	0	0	0	0	0	0	0	0	0	0	0	0	0	0	0	0	0	0	0	0	0	0	0	0	0	0	0	0	0	0	0	0	0	0	0	0	0	0	0	0	0	0	0	0	0
m01450l	cholesterol	C27H46O	HMR_1917	0	0	0	0	0	0	0	0	0	0	0	0	0	0	0	0	0	0	0	0	0	0	0	0	0	0	0	0	0	0	0	0	0	0	0	0	0	0	0	0	0	0	0	0	0	0
m01513c	choline	C5H14NO	HMR_0636	0	0	0	0	0	0	0	0	0	0	0	0	0	0	0	0	0	0	0	0	0	0	0	0	0	0	0	0	0	0	0	0	0	0	0	0	0	0	0	0	0	0	0	0	0	0
m01514m	choloyl-CoA	C45H74N7O20P3S	HMR_1653	0	0	0	0	0	0	0	0	0	0	0	0	0	0	0	0	0	0	0	0	0	0	0	0	0	0	0	0	0	0	0	0	0	0	0	0	0	0	0	0	0	0	0	0	0	0
m01514p	choloyl-CoA	C45H74N7O20P3S	HMR_1652	0	0	0	0	0	0	0	0	0	0	0	0	0	0	0	0	0	0	0	0	0	0	0	0	0	0	0	0	0	0	0	0	0	0	0	0	0	0	0	0	0	0	0	0	0	0
m01575p	cis,cis-3,6-dodecadienoyl-CoA	C33H54N7O17P3S	HMR_3315	0	0	0	0	0	0	0	0	0	0	0	0	0	0	0	0	0	0	0	0	0	0	0	0	0	0	0	0	0	0	0	0	0	0	0	0	0	0	0	0	0	0	0	0	0	0
m01576p	cis,cis-myristo-5,8-dienoyl-CoA	C35H58N7O17P3S	HMR_3310	0	0	0	0	0	0	0	0	0	0	0	0	0	0	0	0	0	0	0	0	0	0	0	0	0	0	0	0	0	0	0	0	0	0	0	0	0	0	0	0	0	0	0	0	0	0
m01577p	cis,cis-palmito-7,10-dienoyl-CoA	C37H62N7O17P3S	HMR_3305	0	0	0	0	0	0	0	0	0	0	0	0	0	0	0	0	0	0	0	0	0	0	0	0	0	0	0	0	0	0	0	0	0	0	0	0	0	0	0	0	0	0	0	0	0	0
m01582c	cis-cetoleic acid	C22H42O2	HMR_0323	0	0	0	0	0	0	0	0	0	0	0	0	0	0	0	0	0	0	0	0	0	0	0	0	0	0	0	0	0	0	0	0	0	0	0	0	0	0	0	0	0	0	0	0	0	0
m01582r	cis-cetoleic acid	C22H42O2	HMR_2975	0	0	0	0	0	0	0	0	0	0	0	0	0	0	0	0	0	0	0	0	0	0	0	0	0	0	0	0	0	0	0	0	0	0	0	0	0	0	0	0	0	0	0	0	0	0
m01583c	cis-erucic acid	C22H42O2	HMR_0319	0	0	0	0	0	0	0	0	0	0	0	0	0	0	0	0	0	0	0	0	0	0	0	0	0	0	0	0	0	0	0	0	0	0	0	0	0	0	0	0	0	0	0	0	0	0
m01583r	cis-erucic acid	C22H42O2	HMR_2974	0	0	0	0	0	0	0	0	0	0	0	0	0	0	0	0	0	0	0	0	0	0	0	0	0	0	0	0	0	0	0	0	0	0	0	0	0	0	0	0	0	0	0	0	0	0
m01584c	cis-gondoic acid	C20H38O2	HMR_0293	0	0	0	0	0	0	0	0	0	0	0	0	0	0	0	0	0	0	0	0	0	0	0	0	0	0	0	0	0	0	0	0	0	0	0	0	0	0	0	0	0	0	0	0	0	0
m01584r	cis-gondoic acid	C20H38O2	HMR_2967	0	0	0	0	0	0	0	0	0	0	0	0	0	0	0	0	0	0	0	0	0	0	0	0	0	0	0	0	0	0	0	0	0	0	0	0	0	0	0	0	0	0	0	0	0	0
m01585c	cis-vaccenic acid	C18H34O2	HMR_0259	0	0	0	0	0	0	0	0	0	0	0	0	0	0	0	0	0	0	0	0	0	0	0	0	0	0	0	0	0	0	0	0	0	0	0	0	0	0	0	0	0	0	0	0	0	0
m01585r	cis-vaccenic acid	C18H34O2	HMR_2963	0	0	0	0	0	0	0	0	0	0	0	0	0	0	0	0	0	0	0	0	0	0	0	0	0	0	0	0	0	0	0	0	0	0	0	0	0	0	0	0	0	0	0	0	0	0
m01586c	cis-vaccenoyl-CoA	C39H68N7O17P3S	HMR_0259	0	0	0	0	0	0	0	0	0	0	0	0	0	0	0	0	0	0	0	0	0	0	0	0	0	0	0	0	0	0	0	0	0	0	0	0	0	0	0	0	0	0	0	0	0	0
m01586p	cis-vaccenoyl-CoA	C39H68N7O17P3S	HMR_3359	0	0	0	0	0	0	0	0	0	0	0	0	0	0	0	0	0	0	0	0	0	0	0	0	0	0	0	0	0	0	0	0	0	0	0	0	0	0	0	0	0	0	0	0	0	0
m01586r	cis-vaccenoyl-CoA	C39H68N7O17P3S	HMR_2963	0	0	0	0	0	0	0	0	0	0	0	0	0	0	0	0	0	0	0	0	0	0	0	0	0	0	0	0	0	0	0	0	0	0	0	0	0	0	0	0	0	0	0	0	0	0
m01587c	citrate	C6H8O7	HMR_5995	0	0	0	0	0	0	0	0	0	0	0	0	0	0	0	0	0	0	0	0	0	0	0	0	0	0	0	0	0	0	0	0	0	0	0	0	0	0	0	0	0	0	0	0	0	0
m01587s	citrate	C6H8O7	HMR_5995	0	0	0	0	0	0	0	0	0	0	0	0	0	0	0	0	0	0	0	0	0	0	0	0	0	0	0	0	0	0	0	0	0	0	0	0	0	0	0	0	0	0	0	0	0	0
m01596m	C	CO2	HMR_4742	0	0	0	0	0	0	0	0	0	0	0	0	0	0	0	0	0	0	0	0	0	0	0	0	0	0	0	0	0	0	0	0	0	0	0	0	0	0	0	0	0	0	0	0	0	0
m01597c	CoA	C21H36N7O16P3S	HMR_0188	HMR_0192	HMR_0196	HMR_0200	HMR_0204	HMR_0209	HMR_0213	HMR_0217	HMR_0226	HMR_0233	HMR_0237	HMR_0241	HMR_0245	HMR_0249	HMR_0255	HMR_0259	HMR_0263	HMR_0267	HMR_0271	HMR_0275	HMR_0279	HMR_0283	HMR_0289	HMR_0293	HMR_0297	HMR_0301	HMR_0305	HMR_0309	HMR_0313	HMR_0319	HMR_0323	HMR_0327	HMR_0331	HMR_0337	HMR_0341	HMR_0345	HMR_0349	HMR_0353	HMR_0357	HMR_0361	HMR_0365	HMR_0369	HMR_0373	HMR_0377	HMR_0381	HMR_0385	HMR_0389
m01597m	CoA	C21H36N7O16P3S	HMR_4742	HMR_1158	HMR_1201	HMR_1249	HMR_1264	HMR_3398	HMR_3406	HMR_3407	HMR_3408	HMR_3409	HMR_3411	HMR_3413	HMR_3414	HMR_3416	HMR_3421	HMR_3422	HMR_3423	HMR_3424	HMR_3425	HMR_3426	HMR_9719	HMR_3427	HMR_3428	HMR_3429	HMR_3430	HMR_3431	HMR_3432	HMR_3433	HMR_1653	HMR_6432	HMR_6433	HMR_6435	HMR_6436	HMR_6448	HMR_6450	HMR_6451	HMR_6453	HMR_6471	HMR_6472	HMR_6473	HMR_6484	HMR_6486	0	0	0	0	0
m01597n	CoA	C21H36N7O16P3S	HMR_1091	0	0	0	0	0	0	0	0	0	0	0	0	0	0	0	0	0	0	0	0	0	0	0	0	0	0	0	0	0	0	0	0	0	0	0	0	0	0	0	0	0	0	0	0	0	0
m01597p	CoA	C21H36N7O16P3S	HMR_2513	HMR_2411	HMR_3465	HMR_3469	HMR_1160	HMR_1168	HMR_1203	HMR_1211	HMR_1251	HMR_1260	HMR_1266	HMR_1277	HMR_1290	HMR_1294	HMR_1301	HMR_3060	HMR_3065	HMR_3069	HMR_3073	HMR_3077	HMR_3081	HMR_3085	HMR_3089	HMR_3093	HMR_3097	HMR_3101	HMR_3329	HMR_3333	HMR_3337	HMR_3341	HMR_3345	HMR_3349	HMR_3353	HMR_3368	HMR_3373	HMR_3489	HMR_3505	HMR_3510	HMR_3515	HMR_3305	HMR_3310	HMR_3315	HMR_3320	HMR_3359	HMR_3363	HMR_1652	HMR_1710
m01597r	CoA	C21H36N7O16P3S	HMR_2942	HMR_2943	HMR_2944	HMR_2945	HMR_2946	HMR_2947	HMR_2948	HMR_2949	HMR_2951	HMR_2952	HMR_2954	HMR_2955	HMR_2956	HMR_2957	HMR_2959	HMR_2961	HMR_2962	HMR_2963	HMR_2964	HMR_2965	HMR_2966	HMR_2967	HMR_2968	HMR_2969	HMR_2970	HMR_2971	HMR_2972	HMR_2973	HMR_2974	HMR_2975	HMR_2976	HMR_2977	HMR_2978	HMR_2979	HMR_2980	HMR_2981	HMR_2982	HMR_2983	HMR_2984	HMR_2985	HMR_2986	HMR_2987	HMR_2988	HMR_2989	HMR_2990	HMR_2991	HMR_2992
m01637c	dADP	C10H15N5O9P2	HMR_7847	0	0	0	0	0	0	0	0	0	0	0	0	0	0	0	0	0	0	0	0	0	0	0	0	0	0	0	0	0	0	0	0	0	0	0	0	0	0	0	0	0	0	0	0	0	0
m01637m	dADP	C10H15N5O9P2	HMR_7847	0	0	0	0	0	0	0	0	0	0	0	0	0	0	0	0	0	0	0	0	0	0	0	0	0	0	0	0	0	0	0	0	0	0	0	0	0	0	0	0	0	0	0	0	0	0
m01647c	debrisoquin	C10H13N3	HMR_8032	0	0	0	0	0	0	0	0	0	0	0	0	0	0	0	0	0	0	0	0	0	0	0	0	0	0	0	0	0	0	0	0	0	0	0	0	0	0	0	0	0	0	0	0	0	0
m01650p	decanoyl-CoA	C31H54N7O17P3S	HMR_3089	0	0	0	0	0	0	0	0	0	0	0	0	0	0	0	0	0	0	0	0	0	0	0	0	0	0	0	0	0	0	0	0	0	0	0	0	0	0	0	0	0	0	0	0	0	0
m01652l	de-Fuc form of PA6	C84H135N6O61X	HMR_7582	0	0	0	0	0	0	0	0	0	0	0	0	0	0	0	0	0	0	0	0	0	0	0	0	0	0	0	0	0	0	0	0	0	0	0	0	0	0	0	0	0	0	0	0	0	0
m01652s	de-Fuc form of PA6	C84H135N6O61X	HMR_7580	0	0	0	0	0	0	0	0	0	0	0	0	0	0	0	0	0	0	0	0	0	0	0	0	0	0	0	0	0	0	0	0	0	0	0	0	0	0	0	0	0	0	0	0	0	0
m01655c	dehydroascorbic acid	C6H6O6	HMR_6396	0	0	0	0	0	0	0	0	0	0	0	0	0	0	0	0	0	0	0	0	0	0	0	0	0	0	0	0	0	0	0	0	0	0	0	0	0	0	0	0	0	0	0	0	0	0
m01679c	D-galactosyl-N-acylsphingosine	C25H46NO8R	HMR_0924	0	0	0	0	0	0	0	0	0	0	0	0	0	0	0	0	0	0	0	0	0	0	0	0	0	0	0	0	0	0	0	0	0	0	0	0	0	0	0	0	0	0	0	0	0	0
m01679g	D-galactosyl-N-acylsphingosine	C25H46NO8R	HMR_0925	0	0	0	0	0	0	0	0	0	0	0	0	0	0	0	0	0	0	0	0	0	0	0	0	0	0	0	0	0	0	0	0	0	0	0	0	0	0	0	0	0	0	0	0	0	0
m01688c	dGTP	C10H16N5O13P3	HMR_7847	0	0	0	0	0	0	0	0	0	0	0	0	0	0	0	0	0	0	0	0	0	0	0	0	0	0	0	0	0	0	0	0	0	0	0	0	0	0	0	0	0	0	0	0	0	0
m01688m	dGTP	C10H16N5O13P3	HMR_7847	0	0	0	0	0	0	0	0	0	0	0	0	0	0	0	0	0	0	0	0	0	0	0	0	0	0	0	0	0	0	0	0	0	0	0	0	0	0	0	0	0	0	0	0	0	0
m01689c	DHA	C22H32O2	HMR_0377	0	0	0	0	0	0	0	0	0	0	0	0	0	0	0	0	0	0	0	0	0	0	0	0	0	0	0	0	0	0	0	0	0	0	0	0	0	0	0	0	0	0	0	0	0	0
m01689r	DHA	C22H32O2	HMR_2988	0	0	0	0	0	0	0	0	0	0	0	0	0	0	0	0	0	0	0	0	0	0	0	0	0	0	0	0	0	0	0	0	0	0	0	0	0	0	0	0	0	0	0	0	0	0
m01694c	digalactosylceramide	C31H56NO13R	HMR_0924	0	0	0	0	0	0	0	0	0	0	0	0	0	0	0	0	0	0	0	0	0	0	0	0	0	0	0	0	0	0	0	0	0	0	0	0	0	0	0	0	0	0	0	0	0	0
m01694g	digalactosylceramide	C31H56NO13R	HMR_0925	0	0	0	0	0	0	0	0	0	0	0	0	0	0	0	0	0	0	0	0	0	0	0	0	0	0	0	0	0	0	0	0	0	0	0	0	0	0	0	0	0	0	0	0	0	0
m01696c	dihomo-gamma-linolenate	C20H34O2	HMR_0405	0	0	0	0	0	0	0	0	0	0	0	0	0	0	0	0	0	0	0	0	0	0	0	0	0	0	0	0	0	0	0	0	0	0	0	0	0	0	0	0	0	0	0	0	0	0
m01696r	dihomo-gamma-linolenate	C20H34O2	HMR_2994	0	0	0	0	0	0	0	0	0	0	0	0	0	0	0	0	0	0	0	0	0	0	0	0	0	0	0	0	0	0	0	0	0	0	0	0	0	0	0	0	0	0	0	0	0	0
m01697c	dihomo-gamma-linolenoyl-CoA	C41H68N7O17P3S	HMR_0405	0	0	0	0	0	0	0	0	0	0	0	0	0	0	0	0	0	0	0	0	0	0	0	0	0	0	0	0	0	0	0	0	0	0	0	0	0	0	0	0	0	0	0	0	0	0
m01697r	dihomo-gamma-linolenoyl-CoA	C41H68N7O17P3S	HMR_2994	0	0	0	0	0	0	0	0	0	0	0	0	0	0	0	0	0	0	0	0	0	0	0	0	0	0	0	0	0	0	0	0	0	0	0	0	0	0	0	0	0	0	0	0	0	0
m01715c	D-lactaldehyde	C3H6O2	HMR_8509	0	0	0	0	0	0	0	0	0	0	0	0	0	0	0	0	0	0	0	0	0	0	0	0	0	0	0	0	0	0	0	0	0	0	0	0	0	0	0	0	0	0	0	0	0	0
m01718c	D-myo-inositol-1,4,5-trisphosphate	C6H15O15P3	HMR_6560	0	0	0	0	0	0	0	0	0	0	0	0	0	0	0	0	0	0	0	0	0	0	0	0	0	0	0	0	0	0	0	0	0	0	0	0	0	0	0	0	0	0	0	0	0	0
m01725c	docosanoyl-CoA	C43H78N7O17P3S	HMR_0313	0	0	0	0	0	0	0	0	0	0	0	0	0	0	0	0	0	0	0	0	0	0	0	0	0	0	0	0	0	0	0	0	0	0	0	0	0	0	0	0	0	0	0	0	0	0
m01725p	docosanoyl-CoA	C43H78N7O17P3S	HMR_3065	0	0	0	0	0	0	0	0	0	0	0	0	0	0	0	0	0	0	0	0	0	0	0	0	0	0	0	0	0	0	0	0	0	0	0	0	0	0	0	0	0	0	0	0	0	0
m01725r	docosanoyl-CoA	C43H78N7O17P3S	HMR_2973	0	0	0	0	0	0	0	0	0	0	0	0	0	0	0	0	0	0	0	0	0	0	0	0	0	0	0	0	0	0	0	0	0	0	0	0	0	0	0	0	0	0	0	0	0	0
m01741c	DPA	C22H34O2	HMR_0365	0	0	0	0	0	0	0	0	0	0	0	0	0	0	0	0	0	0	0	0	0	0	0	0	0	0	0	0	0	0	0	0	0	0	0	0	0	0	0	0	0	0	0	0	0	0
m01741r	DPA	C22H34O2	HMR_2985	0	0	0	0	0	0	0	0	0	0	0	0	0	0	0	0	0	0	0	0	0	0	0	0	0	0	0	0	0	0	0	0	0	0	0	0	0	0	0	0	0	0	0	0	0	0
m01747c	dTDP	C10H16N2O11P2	HMR_7815	0	0	0	0	0	0	0	0	0	0	0	0	0	0	0	0	0	0	0	0	0	0	0	0	0	0	0	0	0	0	0	0	0	0	0	0	0	0	0	0	0	0	0	0	0	0
m01747m	dTDP	C10H16N2O11P2	HMR_7815	0	0	0	0	0	0	0	0	0	0	0	0	0	0	0	0	0	0	0	0	0	0	0	0	0	0	0	0	0	0	0	0	0	0	0	0	0	0	0	0	0	0	0	0	0	0
m01771c	eicosanoate	C20H40O2	HMR_0283	0	0	0	0	0	0	0	0	0	0	0	0	0	0	0	0	0	0	0	0	0	0	0	0	0	0	0	0	0	0	0	0	0	0	0	0	0	0	0	0	0	0	0	0	0	0
m01771r	eicosanoate	C20H40O2	HMR_2966	0	0	0	0	0	0	0	0	0	0	0	0	0	0	0	0	0	0	0	0	0	0	0	0	0	0	0	0	0	0	0	0	0	0	0	0	0	0	0	0	0	0	0	0	0	0
m01773c	eicosanoyl-CoA	C41H74N7O17P3S	HMR_0283	0	0	0	0	0	0	0	0	0	0	0	0	0	0	0	0	0	0	0	0	0	0	0	0	0	0	0	0	0	0	0	0	0	0	0	0	0	0	0	0	0	0	0	0	0	0
m01773p	eicosanoyl-CoA	C41H74N7O17P3S	HMR_3069	0	0	0	0	0	0	0	0	0	0	0	0	0	0	0	0	0	0	0	0	0	0	0	0	0	0	0	0	0	0	0	0	0	0	0	0	0	0	0	0	0	0	0	0	0	0
m01773r	eicosanoyl-CoA	C41H74N7O17P3S	HMR_2966	0	0	0	0	0	0	0	0	0	0	0	0	0	0	0	0	0	0	0	0	0	0	0	0	0	0	0	0	0	0	0	0	0	0	0	0	0	0	0	0	0	0	0	0	0	0
m01778c	elaidate	C18H34O2	HMR_0267	0	0	0	0	0	0	0	0	0	0	0	0	0	0	0	0	0	0	0	0	0	0	0	0	0	0	0	0	0	0	0	0	0	0	0	0	0	0	0	0	0	0	0	0	0	0
m01778r	elaidate	C18H34O2	HMR_2961	0	0	0	0	0	0	0	0	0	0	0	0	0	0	0	0	0	0	0	0	0	0	0	0	0	0	0	0	0	0	0	0	0	0	0	0	0	0	0	0	0	0	0	0	0	0
m01784c	EPA	C20H30O2	HMR_0361	0	0	0	0	0	0	0	0	0	0	0	0	0	0	0	0	0	0	0	0	0	0	0	0	0	0	0	0	0	0	0	0	0	0	0	0	0	0	0	0	0	0	0	0	0	0
m01784r	EPA	C20H30O2	HMR_2984	0	0	0	0	0	0	0	0	0	0	0	0	0	0	0	0	0	0	0	0	0	0	0	0	0	0	0	0	0	0	0	0	0	0	0	0	0	0	0	0	0	0	0	0	0	0
m01787c	estradiol-17beta	C18H24O2	HMR_2031	HMR_2042	0	0	0	0	0	0	0	0	0	0	0	0	0	0	0	0	0	0	0	0	0	0	0	0	0	0	0	0	0	0	0	0	0	0	0	0	0	0	0	0	0	0	0	0	0
m01787r	estradiol-17beta	C18H24O2	HMR_7941	HMR_2043	0	0	0	0	0	0	0	0	0	0	0	0	0	0	0	0	0	0	0	0	0	0	0	0	0	0	0	0	0	0	0	0	0	0	0	0	0	0	0	0	0	0	0	0	0
m01790c	estrone	C18H22O2	HMR_2034	HMR_2053	0	0	0	0	0	0	0	0	0	0	0	0	0	0	0	0	0	0	0	0	0	0	0	0	0	0	0	0	0	0	0	0	0	0	0	0	0	0	0	0	0	0	0	0	0
m01790r	estrone	C18H22O2	HMR_7940	HMR_2054	0	0	0	0	0	0	0	0	0	0	0	0	0	0	0	0	0	0	0	0	0	0	0	0	0	0	0	0	0	0	0	0	0	0	0	0	0	0	0	0	0	0	0	0	0
m01796c	ethanol	C2H6O	HMR_3907	0	0	0	0	0	0	0	0	0	0	0	0	0	0	0	0	0	0	0	0	0	0	0	0	0	0	0	0	0	0	0	0	0	0	0	0	0	0	0	0	0	0	0	0	0	0
m01797c	ethanolamine	C2H7NO	HMR_0648	0	0	0	0	0	0	0	0	0	0	0	0	0	0	0	0	0	0	0	0	0	0	0	0	0	0	0	0	0	0	0	0	0	0	0	0	0	0	0	0	0	0	0	0	0	0
m01798c	ethanolamine-phosphate	C2H8NO4P	HMR_0648	0	0	0	0	0	0	0	0	0	0	0	0	0	0	0	0	0	0	0	0	0	0	0	0	0	0	0	0	0	0	0	0	0	0	0	0	0	0	0	0	0	0	0	0	0	0
m01802c	FAD	C27H33N9O15P2	HMR_0943	HMR_0947	HMR_0951	HMR_0955	0	0	0	0	0	0	0	0	0	0	0	0	0	0	0	0	0	0	0	0	0	0	0	0	0	0	0	0	0	0	0	0	0	0	0	0	0	0	0	0	0	0	0
m01802m	FAD	C27H33N9O15P2	HMR_8432	HMR_3398	HMR_3406	HMR_3407	HMR_3408	HMR_3409	HMR_3411	HMR_3413	HMR_3414	HMR_3416	HMR_3421	HMR_3422	HMR_3423	HMR_3424	HMR_3425	HMR_3426	HMR_9719	HMR_3427	HMR_3428	HMR_3429	HMR_3430	HMR_3431	HMR_3432	HMR_3433	0	0	0	0	0	0	0	0	0	0	0	0	0	0	0	0	0	0	0	0	0	0	0
m01802r	FAD	C27H33N9O15P2	HMR_0944	HMR_0948	HMR_0956	0	0	0	0	0	0	0	0	0	0	0	0	0	0	0	0	0	0	0	0	0	0	0	0	0	0	0	0	0	0	0	0	0	0	0	0	0	0	0	0	0	0	0	0
m01803c	FADH2	C27H35N9O15P2	HMR_0943	HMR_0947	HMR_0951	HMR_0955	0	0	0	0	0	0	0	0	0	0	0	0	0	0	0	0	0	0	0	0	0	0	0	0	0	0	0	0	0	0	0	0	0	0	0	0	0	0	0	0	0	0	0
m01803m	FADH2	C27H35N9O15P2	HMR_8432	HMR_3398	HMR_3406	HMR_3407	HMR_3408	HMR_3409	HMR_3411	HMR_3413	HMR_3414	HMR_3416	HMR_3421	HMR_3422	HMR_3423	HMR_3424	HMR_3425	HMR_3426	HMR_9719	HMR_3427	HMR_3428	HMR_3429	HMR_3430	HMR_3431	HMR_3432	HMR_3433	0	0	0	0	0	0	0	0	0	0	0	0	0	0	0	0	0	0	0	0	0	0	0
m01803r	FADH2	C27H35N9O15P2	HMR_0944	HMR_0948	HMR_0956	0	0	0	0	0	0	0	0	0	0	0	0	0	0	0	0	0	0	0	0	0	0	0	0	0	0	0	0	0	0	0	0	0	0	0	0	0	0	0	0	0	0	0	0
m01808c	fatty acid-LD-PC pool	CHO2R	HMR_0630	HMR_0633	0	0	0	0	0	0	0	0	0	0	0	0	0	0	0	0	0	0	0	0	0	0	0	0	0	0	0	0	0	0	0	0	0	0	0	0	0	0	0	0	0	0	0	0	0
m01808l	fatty acid-LD-PC pool	CHO2R	HMR_5254	0	0	0	0	0	0	0	0	0	0	0	0	0	0	0	0	0	0	0	0	0	0	0	0	0	0	0	0	0	0	0	0	0	0	0	0	0	0	0	0	0	0	0	0	0	0
m01809c	fatty acid-LD-PE pool	CHO2R	HMR_0643	HMR_0645	0	0	0	0	0	0	0	0	0	0	0	0	0	0	0	0	0	0	0	0	0	0	0	0	0	0	0	0	0	0	0	0	0	0	0	0	0	0	0	0	0	0	0	0	0
m01814c	fatty acid-LD-TG2 pool	CHO2R	HMR_7603	HMR_7615	0	0	0	0	0	0	0	0	0	0	0	0	0	0	0	0	0	0	0	0	0	0	0	0	0	0	0	0	0	0	0	0	0	0	0	0	0	0	0	0	0	0	0	0	0
m01818c	fatty acid-retinol pool	CHO2R	HMR_6636	0	0	0	0	0	0	0	0	0	0	0	0	0	0	0	0	0	0	0	0	0	0	0	0	0	0	0	0	0	0	0	0	0	0	0	0	0	0	0	0	0	0	0	0	0	0
m01824m	ferricytochrome C	C42H54FeN8O6S2	HMR_6914	0	0	0	0	0	0	0	0	0	0	0	0	0	0	0	0	0	0	0	0	0	0	0	0	0	0	0	0	0	0	0	0	0	0	0	0	0	0	0	0	0	0	0	0	0	0
m01826m	ferrocytochrome C	C42H54FeN8O6S2	HMR_6914	0	0	0	0	0	0	0	0	0	0	0	0	0	0	0	0	0	0	0	0	0	0	0	0	0	0	0	0	0	0	0	0	0	0	0	0	0	0	0	0	0	0	0	0	0	0
m01831p	formaldehyde	CH2O	HMR_3849	0	0	0	0	0	0	0	0	0	0	0	0	0	0	0	0	0	0	0	0	0	0	0	0	0	0	0	0	0	0	0	0	0	0	0	0	0	0	0	0	0	0	0	0	0	0
m01833c	formate	CH2O2	HMR_2031	HMR_2034	0	0	0	0	0	0	0	0	0	0	0	0	0	0	0	0	0	0	0	0	0	0	0	0	0	0	0	0	0	0	0	0	0	0	0	0	0	0	0	0	0	0	0	0	0
m01833r	formate	CH2O2	HMR_7940	HMR_7941	0	0	0	0	0	0	0	0	0	0	0	0	0	0	0	0	0	0	0	0	0	0	0	0	0	0	0	0	0	0	0	0	0	0	0	0	0	0	0	0	0	0	0	0	0
m01862c	fumarate	C4H4O4	HMR_4412	HMR_4812	0	0	0	0	0	0	0	0	0	0	0	0	0	0	0	0	0	0	0	0	0	0	0	0	0	0	0	0	0	0	0	0	0	0	0	0	0	0	0	0	0	0	0	0	0
m01923m	gamma-carboxyethyl-hydroxychroman	C15H20O4	HMR_6453	0	0	0	0	0	0	0	0	0	0	0	0	0	0	0	0	0	0	0	0	0	0	0	0	0	0	0	0	0	0	0	0	0	0	0	0	0	0	0	0	0	0	0	0	0	0
m01932c	gamma-linolenate	C18H30O2	HMR_0401	0	0	0	0	0	0	0	0	0	0	0	0	0	0	0	0	0	0	0	0	0	0	0	0	0	0	0	0	0	0	0	0	0	0	0	0	0	0	0	0	0	0	0	0	0	0
m01932r	gamma-linolenate	C18H30O2	HMR_2992	0	0	0	0	0	0	0	0	0	0	0	0	0	0	0	0	0	0	0	0	0	0	0	0	0	0	0	0	0	0	0	0	0	0	0	0	0	0	0	0	0	0	0	0	0	0
m01934c	gamma-linolenoyl-CoA	C39H64N7O17P3S	HMR_0401	0	0	0	0	0	0	0	0	0	0	0	0	0	0	0	0	0	0	0	0	0	0	0	0	0	0	0	0	0	0	0	0	0	0	0	0	0	0	0	0	0	0	0	0	0	0
m01934p	gamma-linolenoyl-CoA	C39H64N7O17P3S	HMR_3465	0	0	0	0	0	0	0	0	0	0	0	0	0	0	0	0	0	0	0	0	0	0	0	0	0	0	0	0	0	0	0	0	0	0	0	0	0	0	0	0	0	0	0	0	0	0
m01934r	gamma-linolenoyl-CoA	C39H64N7O17P3S	HMR_2992	0	0	0	0	0	0	0	0	0	0	0	0	0	0	0	0	0	0	0	0	0	0	0	0	0	0	0	0	0	0	0	0	0	0	0	0	0	0	0	0	0	0	0	0	0	0
m01940c	GAR	C7H15N2O8P	HMR_4799	HMR_4806	0	0	0	0	0	0	0	0	0	0	0	0	0	0	0	0	0	0	0	0	0	0	0	0	0	0	0	0	0	0	0	0	0	0	0	0	0	0	0	0	0	0	0	0	0
m01965c	glucose	C6H12O6	HMR_0762	0	0	0	0	0	0	0	0	0	0	0	0	0	0	0	0	0	0	0	0	0	0	0	0	0	0	0	0	0	0	0	0	0	0	0	0	0	0	0	0	0	0	0	0	0	0
m01965l	glucose	C6H12O6	HMR_0787	0	0	0	0	0	0	0	0	0	0	0	0	0	0	0	0	0	0	0	0	0	0	0	0	0	0	0	0	0	0	0	0	0	0	0	0	0	0	0	0	0	0	0	0	0	0
m01967c	glucose-1-phosphate	C6H13O9P	HMR_5398	HMR_5401	0	0	0	0	0	0	0	0	0	0	0	0	0	0	0	0	0	0	0	0	0	0	0	0	0	0	0	0	0	0	0	0	0	0	0	0	0	0	0	0	0	0	0	0	0
m01972c	glucosylceramide pool	C25H46NO8R	HMR_0762	HMR_0926	0	0	0	0	0	0	0	0	0	0	0	0	0	0	0	0	0	0	0	0	0	0	0	0	0	0	0	0	0	0	0	0	0	0	0	0	0	0	0	0	0	0	0	0	0
m01972l	glucosylceramide pool	C25H46NO8R	HMR_0787	0	0	0	0	0	0	0	0	0	0	0	0	0	0	0	0	0	0	0	0	0	0	0	0	0	0	0	0	0	0	0	0	0	0	0	0	0	0	0	0	0	0	0	0	0	0
m01972r	glucosylceramide pool	C25H46NO8R	HMR_0765	0	0	0	0	0	0	0	0	0	0	0	0	0	0	0	0	0	0	0	0	0	0	0	0	0	0	0	0	0	0	0	0	0	0	0	0	0	0	0	0	0	0	0	0	0	0
m01973c	glucuronate	C6H10O7	HMR_6537	0	0	0	0	0	0	0	0	0	0	0	0	0	0	0	0	0	0	0	0	0	0	0	0	0	0	0	0	0	0	0	0	0	0	0	0	0	0	0	0	0	0	0	0	0	0
m01981c	glyceraldehyde	C3H6O3	HMR_0453	0	0	0	0	0	0	0	0	0	0	0	0	0	0	0	0	0	0	0	0	0	0	0	0	0	0	0	0	0	0	0	0	0	0	0	0	0	0	0	0	0	0	0	0	0	0
m01981m	glyceraldehyde	C3H6O3	HMR_0458	0	0	0	0	0	0	0	0	0	0	0	0	0	0	0	0	0	0	0	0	0	0	0	0	0	0	0	0	0	0	0	0	0	0	0	0	0	0	0	0	0	0	0	0	0	0
m01983c	glycerol	C3H8O3	HMR_0453	0	0	0	0	0	0	0	0	0	0	0	0	0	0	0	0	0	0	0	0	0	0	0	0	0	0	0	0	0	0	0	0	0	0	0	0	0	0	0	0	0	0	0	0	0	0
m01983m	glycerol	C3H8O3	HMR_0458	0	0	0	0	0	0	0	0	0	0	0	0	0	0	0	0	0	0	0	0	0	0	0	0	0	0	0	0	0	0	0	0	0	0	0	0	0	0	0	0	0	0	0	0	0	0
m01986c	glycine	C2H5NO2	HMR_4799	HMR_4582	0	0	0	0	0	0	0	0	0	0	0	0	0	0	0	0	0	0	0	0	0	0	0	0	0	0	0	0	0	0	0	0	0	0	0	0	0	0	0	0	0	0	0	0	0
m01986m	glycine	C2H5NO2	HMR_8432	HMR_4742	0	0	0	0	0	0	0	0	0	0	0	0	0	0	0	0	0	0	0	0	0	0	0	0	0	0	0	0	0	0	0	0	0	0	0	0	0	0	0	0	0	0	0	0	0
m01986p	glycine	C2H5NO2	HMR_3849	0	0	0	0	0	0	0	0	0	0	0	0	0	0	0	0	0	0	0	0	0	0	0	0	0	0	0	0	0	0	0	0	0	0	0	0	0	0	0	0	0	0	0	0	0	0
m01991c	glycogenin G4G4	C58H90N2O43R2	HMR_5398	0	0	0	0	0	0	0	0	0	0	0	0	0	0	0	0	0	0	0	0	0	0	0	0	0	0	0	0	0	0	0	0	0	0	0	0	0	0	0	0	0	0	0	0	0	0
m01992c	glycogenin G4G7	C76H120N2O58R2	HMR_5398	0	0	0	0	0	0	0	0	0	0	0	0	0	0	0	0	0	0	0	0	0	0	0	0	0	0	0	0	0	0	0	0	0	0	0	0	0	0	0	0	0	0	0	0	0	0
m01993c	glycogenin G7	C52H80N2O38R2	HMR_5401	0	0	0	0	0	0	0	0	0	0	0	0	0	0	0	0	0	0	0	0	0	0	0	0	0	0	0	0	0	0	0	0	0	0	0	0	0	0	0	0	0	0	0	0	0	0
m01996c	glycogenin	C10H10N2O3R2	HMR_5401	0	0	0	0	0	0	0	0	0	0	0	0	0	0	0	0	0	0	0	0	0	0	0	0	0	0	0	0	0	0	0	0	0	0	0	0	0	0	0	0	0	0	0	0	0	0
m02026c	GSH	C10H17N3O6S	HMR_4118	HMR_4116	HMR_0960	HMR_0988	0	0	0	0	0	0	0	0	0	0	0	0	0	0	0	0	0	0	0	0	0	0	0	0	0	0	0	0	0	0	0	0	0	0	0	0	0	0	0	0	0	0	0
m02026m	GSH	C10H17N3O6S	HMR_3870	HMR_4121	HMR_0963	0	0	0	0	0	0	0	0	0	0	0	0	0	0	0	0	0	0	0	0	0	0	0	0	0	0	0	0	0	0	0	0	0	0	0	0	0	0	0	0	0	0	0	0
m02026s	GSH	C10H17N3O6S	HMR_4120	0	0	0	0	0	0	0	0	0	0	0	0	0	0	0	0	0	0	0	0	0	0	0	0	0	0	0	0	0	0	0	0	0	0	0	0	0	0	0	0	0	0	0	0	0	0
m02027c	GSSG	C20H32N6O12S2	HMR_4118	HMR_4116	HMR_0960	HMR_0988	0	0	0	0	0	0	0	0	0	0	0	0	0	0	0	0	0	0	0	0	0	0	0	0	0	0	0	0	0	0	0	0	0	0	0	0	0	0	0	0	0	0	0
m02027m	GSSG	C20H32N6O12S2	HMR_3870	HMR_4121	HMR_0963	0	0	0	0	0	0	0	0	0	0	0	0	0	0	0	0	0	0	0	0	0	0	0	0	0	0	0	0	0	0	0	0	0	0	0	0	0	0	0	0	0	0	0	0
m02027s	GSSG	C20H32N6O12S2	HMR_4120	0	0	0	0	0	0	0	0	0	0	0	0	0	0	0	0	0	0	0	0	0	0	0	0	0	0	0	0	0	0	0	0	0	0	0	0	0	0	0	0	0	0	0	0	0	0
m02036c	guanidinoacetate	C3H7N3O2	HMR_4582	0	0	0	0	0	0	0	0	0	0	0	0	0	0	0	0	0	0	0	0	0	0	0	0	0	0	0	0	0	0	0	0	0	0	0	0	0	0	0	0	0	0	0	0	0	0
m02039c	H+	H	HMR_3907	HMR_8341	HMR_6537	HMR_8497	HMR_8500	HMR_8509	HMR_6978	HMR_4118	HMR_6914	HMR_6916	HMR_2441	HMR_2455	HMR_2457	HMR_0931	HMR_0932	HMR_0933	HMR_0934	HMR_0935	HMR_0936	HMR_0937	HMR_0938	HMR_0939	HMR_0940	HMR_0942	HMR_0946	HMR_0950	HMR_0954	HMR_1065	HMR_1066	HMR_1067	HMR_1068	HMR_1069	HMR_1070	HMR_1097	HMR_1099	HMR_1149	HMR_1153	HMR_1193	HMR_1535	HMR_2029	HMR_2030	HMR_2031	HMR_2032	HMR_2033	HMR_2034	HMR_2042	HMR_2053
m02039m	H+	H	HMR_3208	HMR_3870	HMR_6914	HMR_6916	HMR_1150	HMR_1154	HMR_1194	HMR_3398	HMR_3406	HMR_3407	HMR_3408	HMR_3409	HMR_3411	HMR_3413	HMR_3414	HMR_3416	HMR_3421	HMR_3422	HMR_3423	HMR_3424	HMR_3425	HMR_3426	HMR_9719	HMR_3427	HMR_3428	HMR_3429	HMR_3430	HMR_3431	HMR_3432	HMR_3433	HMR_0458	HMR_6432	HMR_6433	HMR_6435	HMR_6436	HMR_6448	HMR_6450	HMR_6451	HMR_6453	HMR_6471	HMR_6472	HMR_6473	HMR_6484	HMR_6486	0	0	0
m02039p	H+	H	HMR_1152	HMR_1156	HMR_1196	HMR_1301	0	0	0	0	0	0	0	0	0	0	0	0	0	0	0	0	0	0	0	0	0	0	0	0	0	0	0	0	0	0	0	0	0	0	0	0	0	0	0	0	0	0	0
m02039r	H+	H	HMR_8029	HMR_2456	HMR_2458	HMR_1151	HMR_1155	HMR_1195	HMR_7940	HMR_7941	HMR_2043	HMR_2054	HMR_6647	HMR_6652	HMR_6658	HMR_6674	HMR_6676	0	0	0	0	0	0	0	0	0	0	0	0	0	0	0	0	0	0	0	0	0	0	0	0	0	0	0	0	0	0	0	0
m02040c	H2	H2O	HMR_4080	HMR_6978	HMR_4116	HMR_2441	HMR_2455	HMR_2457	HMR_0931	HMR_0932	HMR_0933	HMR_0934	HMR_0935	HMR_0936	HMR_0937	HMR_0938	HMR_0939	HMR_0940	HMR_0942	HMR_0943	HMR_0946	HMR_0947	HMR_0950	HMR_0951	HMR_0954	HMR_0955	HMR_0960	HMR_0988	HMR_0992	HMR_0994	HMR_1065	HMR_1066	HMR_1067	HMR_1068	HMR_1069	HMR_1070	HMR_2029	HMR_2030	HMR_2031	HMR_2032	HMR_2033	HMR_2034	HMR_2042	HMR_2053	HMR_0762	HMR_0630	HMR_0633	HMR_0643	HMR_0645
m02040g	H2	H2O	HMR_7324	0	0	0	0	0	0	0	0	0	0	0	0	0	0	0	0	0	0	0	0	0	0	0	0	0	0	0	0	0	0	0	0	0	0	0	0	0	0	0	0	0	0	0	0	0	0
m02040l	H2	H2O	HMR_7582	HMR_5254	HMR_0787	HMR_7375	0	0	0	0	0	0	0	0	0	0	0	0	0	0	0	0	0	0	0	0	0	0	0	0	0	0	0	0	0	0	0	0	0	0	0	0	0	0	0	0	0	0	0
m02040m	H2	H2O	HMR_4121	HMR_3775	HMR_6914	HMR_6916	HMR_0963	HMR_3398	HMR_3406	HMR_3407	HMR_3408	HMR_3409	HMR_3411	HMR_3413	HMR_3414	HMR_3416	HMR_3421	HMR_3422	HMR_3423	HMR_3424	HMR_3425	HMR_3426	HMR_9719	HMR_3427	HMR_3428	HMR_3429	HMR_3430	HMR_3431	HMR_3432	HMR_3433	HMR_6432	HMR_6433	HMR_6435	HMR_6436	HMR_6448	HMR_6450	HMR_6451	HMR_6453	HMR_6471	HMR_6472	HMR_6473	HMR_6484	HMR_6486	0	0	0	0	0	0
m02040p	H2	H2O	HMR_3849	0	0	0	0	0	0	0	0	0	0	0	0	0	0	0	0	0	0	0	0	0	0	0	0	0	0	0	0	0	0	0	0	0	0	0	0	0	0	0	0	0	0	0	0	0	0
m02040r	H2	H2O	HMR_8029	HMR_2456	HMR_2458	HMR_0944	HMR_0948	HMR_0956	HMR_7940	HMR_7941	HMR_2043	HMR_2054	HMR_6647	HMR_6652	HMR_6658	HMR_6674	HMR_6676	0	0	0	0	0	0	0	0	0	0	0	0	0	0	0	0	0	0	0	0	0	0	0	0	0	0	0	0	0	0	0	0
m02040s	H2	H2O	HMR_4120	HMR_7580	HMR_7373	0	0	0	0	0	0	0	0	0	0	0	0	0	0	0	0	0	0	0	0	0	0	0	0	0	0	0	0	0	0	0	0	0	0	0	0	0	0	0	0	0	0	0	0
m02041c	H2	H2O2	HMR_4116	HMR_1065	HMR_1066	HMR_1067	HMR_1068	HMR_1069	HMR_1070	HMR_4067	HMR_4069	HMR_4070	HMR_4071	0	0	0	0	0	0	0	0	0	0	0	0	0	0	0	0	0	0	0	0	0	0	0	0	0	0	0	0	0	0	0	0	0	0	0	0
m02041m	H2	H2O2	HMR_4121	HMR_6432	HMR_6433	HMR_6435	HMR_6436	HMR_6448	HMR_6450	HMR_6451	HMR_6453	HMR_6471	HMR_6472	HMR_6473	HMR_6484	HMR_6486	0	0	0	0	0	0	0	0	0	0	0	0	0	0	0	0	0	0	0	0	0	0	0	0	0	0	0	0	0	0	0	0	0
m02041p	H2	H2O2	HMR_3849	HMR_1704	0	0	0	0	0	0	0	0	0	0	0	0	0	0	0	0	0	0	0	0	0	0	0	0	0	0	0	0	0	0	0	0	0	0	0	0	0	0	0	0	0	0	0	0	0
m02041s	H2	H2O2	HMR_4120	0	0	0	0	0	0	0	0	0	0	0	0	0	0	0	0	0	0	0	0	0	0	0	0	0	0	0	0	0	0	0	0	0	0	0	0	0	0	0	0	0	0	0	0	0	0
m02046m	HC	CHO3	HMR_3208	0	0	0	0	0	0	0	0	0	0	0	0	0	0	0	0	0	0	0	0	0	0	0	0	0	0	0	0	0	0	0	0	0	0	0	0	0	0	0	0	0	0	0	0	0	0
m02052c	heneicosanoyl-CoA	C42H76N7O17P3S	HMR_0309	0	0	0	0	0	0	0	0	0	0	0	0	0	0	0	0	0	0	0	0	0	0	0	0	0	0	0	0	0	0	0	0	0	0	0	0	0	0	0	0	0	0	0	0	0	0
m02052r	heneicosanoyl-CoA	C42H76N7O17P3S	HMR_2972	0	0	0	0	0	0	0	0	0	0	0	0	0	0	0	0	0	0	0	0	0	0	0	0	0	0	0	0	0	0	0	0	0	0	0	0	0	0	0	0	0	0	0	0	0	0
m02053c	henicosanoic acid	C21H42O2	HMR_0309	0	0	0	0	0	0	0	0	0	0	0	0	0	0	0	0	0	0	0	0	0	0	0	0	0	0	0	0	0	0	0	0	0	0	0	0	0	0	0	0	0	0	0	0	0	0
m02053r	henicosanoic acid	C21H42O2	HMR_2972	0	0	0	0	0	0	0	0	0	0	0	0	0	0	0	0	0	0	0	0	0	0	0	0	0	0	0	0	0	0	0	0	0	0	0	0	0	0	0	0	0	0	0	0	0	0
m02096c	hepoxilin A3	C20H32O4	HMR_1043	0	0	0	0	0	0	0	0	0	0	0	0	0	0	0	0	0	0	0	0	0	0	0	0	0	0	0	0	0	0	0	0	0	0	0	0	0	0	0	0	0	0	0	0	0	0
m02096p	hepoxilin A3	C20H32O4	HMR_1048	0	0	0	0	0	0	0	0	0	0	0	0	0	0	0	0	0	0	0	0	0	0	0	0	0	0	0	0	0	0	0	0	0	0	0	0	0	0	0	0	0	0	0	0	0	0
m02096r	hepoxilin A3	C20H32O4	HMR_1049	0	0	0	0	0	0	0	0	0	0	0	0	0	0	0	0	0	0	0	0	0	0	0	0	0	0	0	0	0	0	0	0	0	0	0	0	0	0	0	0	0	0	0	0	0	0
m02101c	heptadecanoyl-CoA	C38H68N7O17P3S	HMR_0237	0	0	0	0	0	0	0	0	0	0	0	0	0	0	0	0	0	0	0	0	0	0	0	0	0	0	0	0	0	0	0	0	0	0	0	0	0	0	0	0	0	0	0	0	0	0
m02101r	heptadecanoyl-CoA	C38H68N7O17P3S	HMR_2954	0	0	0	0	0	0	0	0	0	0	0	0	0	0	0	0	0	0	0	0	0	0	0	0	0	0	0	0	0	0	0	0	0	0	0	0	0	0	0	0	0	0	0	0	0	0
m02110c	hexacosanoyl-CoA	C47H86N7O17P3S	HMR_0341	0	0	0	0	0	0	0	0	0	0	0	0	0	0	0	0	0	0	0	0	0	0	0	0	0	0	0	0	0	0	0	0	0	0	0	0	0	0	0	0	0	0	0	0	0	0
m02110r	hexacosanoyl-CoA	C47H86N7O17P3S	HMR_2979	0	0	0	0	0	0	0	0	0	0	0	0	0	0	0	0	0	0	0	0	0	0	0	0	0	0	0	0	0	0	0	0	0	0	0	0	0	0	0	0	0	0	0	0	0	0
m02112c	hexacosenoyl-CoA	C47H84N7O17P3S	HMR_0345	0	0	0	0	0	0	0	0	0	0	0	0	0	0	0	0	0	0	0	0	0	0	0	0	0	0	0	0	0	0	0	0	0	0	0	0	0	0	0	0	0	0	0	0	0	0
m02112r	hexacosenoyl-CoA	C47H84N7O17P3S	HMR_2980	0	0	0	0	0	0	0	0	0	0	0	0	0	0	0	0	0	0	0	0	0	0	0	0	0	0	0	0	0	0	0	0	0	0	0	0	0	0	0	0	0	0	0	0	0	0
m02122p	hexanoyl-CoA	C27H46N7O17P3S	HMR_3097	0	0	0	0	0	0	0	0	0	0	0	0	0	0	0	0	0	0	0	0	0	0	0	0	0	0	0	0	0	0	0	0	0	0	0	0	0	0	0	0	0	0	0	0	0	0
m02131m	HMG-CoA	C27H44N7O20P3S	HMR_3775	0	0	0	0	0	0	0	0	0	0	0	0	0	0	0	0	0	0	0	0	0	0	0	0	0	0	0	0	0	0	0	0	0	0	0	0	0	0	0	0	0	0	0	0	0	0
m02148c	hydroxyacetone	C3H6O2	HMR_8497	HMR_8500	0	0	0	0	0	0	0	0	0	0	0	0	0	0	0	0	0	0	0	0	0	0	0	0	0	0	0	0	0	0	0	0	0	0	0	0	0	0	0	0	0	0	0	0	0
m02167c	IMP	C10H13N4O8P	HMR_4080	0	0	0	0	0	0	0	0	0	0	0	0	0	0	0	0	0	0	0	0	0	0	0	0	0	0	0	0	0	0	0	0	0	0	0	0	0	0	0	0	0	0	0	0	0	0
m02237l	keratan sulfate I, degradation product 1	C241H383N17O209S12X	HMR_7375	0	0	0	0	0	0	0	0	0	0	0	0	0	0	0	0	0	0	0	0	0	0	0	0	0	0	0	0	0	0	0	0	0	0	0	0	0	0	0	0	0	0	0	0	0	0
m02237s	keratan sulfate I, degradation product 1	C241H383N17O209S12X	HMR_7373	0	0	0	0	0	0	0	0	0	0	0	0	0	0	0	0	0	0	0	0	0	0	0	0	0	0	0	0	0	0	0	0	0	0	0	0	0	0	0	0	0	0	0	0	0	0
m02278l	keratan sulfate I	C247H393N17O213S12X	HMR_7375	0	0	0	0	0	0	0	0	0	0	0	0	0	0	0	0	0	0	0	0	0	0	0	0	0	0	0	0	0	0	0	0	0	0	0	0	0	0	0	0	0	0	0	0	0	0
m02278s	keratan sulfate I	C247H393N17O213S12X	HMR_7373	0	0	0	0	0	0	0	0	0	0	0	0	0	0	0	0	0	0	0	0	0	0	0	0	0	0	0	0	0	0	0	0	0	0	0	0	0	0	0	0	0	0	0	0	0	0
m02328c	LacCer pool	C31H56NO13R	HMR_0926	0	0	0	0	0	0	0	0	0	0	0	0	0	0	0	0	0	0	0	0	0	0	0	0	0	0	0	0	0	0	0	0	0	0	0	0	0	0	0	0	0	0	0	0	0	0
m02328r	LacCer pool	C31H56NO13R	HMR_0765	0	0	0	0	0	0	0	0	0	0	0	0	0	0	0	0	0	0	0	0	0	0	0	0	0	0	0	0	0	0	0	0	0	0	0	0	0	0	0	0	0	0	0	0	0	0
m02336c	lanosterol	C30H50O	HMR_1535	0	0	0	0	0	0	0	0	0	0	0	0	0	0	0	0	0	0	0	0	0	0	0	0	0	0	0	0	0	0	0	0	0	0	0	0	0	0	0	0	0	0	0	0	0	0
m02337c	L-arabinose	C5H10O5	HMR_8341	0	0	0	0	0	0	0	0	0	0	0	0	0	0	0	0	0	0	0	0	0	0	0	0	0	0	0	0	0	0	0	0	0	0	0	0	0	0	0	0	0	0	0	0	0	0
m02338c	L-arabitol	C5H12O5	HMR_8341	0	0	0	0	0	0	0	0	0	0	0	0	0	0	0	0	0	0	0	0	0	0	0	0	0	0	0	0	0	0	0	0	0	0	0	0	0	0	0	0	0	0	0	0	0	0
m02344c	lauric acid	C12H24O2	HMR_0188	0	0	0	0	0	0	0	0	0	0	0	0	0	0	0	0	0	0	0	0	0	0	0	0	0	0	0	0	0	0	0	0	0	0	0	0	0	0	0	0	0	0	0	0	0	0
m02344r	lauric acid	C12H24O2	HMR_2942	0	0	0	0	0	0	0	0	0	0	0	0	0	0	0	0	0	0	0	0	0	0	0	0	0	0	0	0	0	0	0	0	0	0	0	0	0	0	0	0	0	0	0	0	0	0
m02345c	lauroyl-CoA	C33H58N7O17P3S	HMR_0188	0	0	0	0	0	0	0	0	0	0	0	0	0	0	0	0	0	0	0	0	0	0	0	0	0	0	0	0	0	0	0	0	0	0	0	0	0	0	0	0	0	0	0	0	0	0
m02345p	lauroyl-CoA	C33H58N7O17P3S	HMR_3085	0	0	0	0	0	0	0	0	0	0	0	0	0	0	0	0	0	0	0	0	0	0	0	0	0	0	0	0	0	0	0	0	0	0	0	0	0	0	0	0	0	0	0	0	0	0
m02345r	lauroyl-CoA	C33H58N7O17P3S	HMR_2942	0	0	0	0	0	0	0	0	0	0	0	0	0	0	0	0	0	0	0	0	0	0	0	0	0	0	0	0	0	0	0	0	0	0	0	0	0	0	0	0	0	0	0	0	0	0
m02348c	L-carnitine	C7H15NO3	HMR_0158	0	0	0	0	0	0	0	0	0	0	0	0	0	0	0	0	0	0	0	0	0	0	0	0	0	0	0	0	0	0	0	0	0	0	0	0	0	0	0	0	0	0	0	0	0	0
m02348m	L-carnitine	C7H15NO3	HMR_0158	0	0	0	0	0	0	0	0	0	0	0	0	0	0	0	0	0	0	0	0	0	0	0	0	0	0	0	0	0	0	0	0	0	0	0	0	0	0	0	0	0	0	0	0	0	0
m02369c	leukotriene E4	C23H37NO5S	HMR_1088	0	0	0	0	0	0	0	0	0	0	0	0	0	0	0	0	0	0	0	0	0	0	0	0	0	0	0	0	0	0	0	0	0	0	0	0	0	0	0	0	0	0	0	0	0	0
m02369n	leukotriene E4	C23H37NO5S	HMR_1091	0	0	0	0	0	0	0	0	0	0	0	0	0	0	0	0	0	0	0	0	0	0	0	0	0	0	0	0	0	0	0	0	0	0	0	0	0	0	0	0	0	0	0	0	0	0
m02378c	L-gulonate	C6H12O7	HMR_6537	0	0	0	0	0	0	0	0	0	0	0	0	0	0	0	0	0	0	0	0	0	0	0	0	0	0	0	0	0	0	0	0	0	0	0	0	0	0	0	0	0	0	0	0	0	0
m02385c	lignocerate	C24H48O2	HMR_0331	0	0	0	0	0	0	0	0	0	0	0	0	0	0	0	0	0	0	0	0	0	0	0	0	0	0	0	0	0	0	0	0	0	0	0	0	0	0	0	0	0	0	0	0	0	0
m02385r	lignocerate	C24H48O2	HMR_2977	0	0	0	0	0	0	0	0	0	0	0	0	0	0	0	0	0	0	0	0	0	0	0	0	0	0	0	0	0	0	0	0	0	0	0	0	0	0	0	0	0	0	0	0	0	0
m02386c	limonene	C10H16	HMR_8596	HMR_8598	0	0	0	0	0	0	0	0	0	0	0	0	0	0	0	0	0	0	0	0	0	0	0	0	0	0	0	0	0	0	0	0	0	0	0	0	0	0	0	0	0	0	0	0	0
m02387c	linoleate	C18H32O2	HMR_0397	HMR_2455	HMR_2457	0	0	0	0	0	0	0	0	0	0	0	0	0	0	0	0	0	0	0	0	0	0	0	0	0	0	0	0	0	0	0	0	0	0	0	0	0	0	0	0	0	0	0	0
m02387r	linoleate	C18H32O2	HMR_2991	HMR_2456	HMR_2458	0	0	0	0	0	0	0	0	0	0	0	0	0	0	0	0	0	0	0	0	0	0	0	0	0	0	0	0	0	0	0	0	0	0	0	0	0	0	0	0	0	0	0	0
m02389c	linolenate	C18H30O2	HMR_0349	0	0	0	0	0	0	0	0	0	0	0	0	0	0	0	0	0	0	0	0	0	0	0	0	0	0	0	0	0	0	0	0	0	0	0	0	0	0	0	0	0	0	0	0	0	0
m02389r	linolenate	C18H30O2	HMR_2981	0	0	0	0	0	0	0	0	0	0	0	0	0	0	0	0	0	0	0	0	0	0	0	0	0	0	0	0	0	0	0	0	0	0	0	0	0	0	0	0	0	0	0	0	0	0
m02390c	linolenoyl-CoA	C39H64N7O17P3S	HMR_0349	0	0	0	0	0	0	0	0	0	0	0	0	0	0	0	0	0	0	0	0	0	0	0	0	0	0	0	0	0	0	0	0	0	0	0	0	0	0	0	0	0	0	0	0	0	0
m02390m	linolenoyl-CoA	C39H64N7O17P3S	HMR_3426	0	0	0	0	0	0	0	0	0	0	0	0	0	0	0	0	0	0	0	0	0	0	0	0	0	0	0	0	0	0	0	0	0	0	0	0	0	0	0	0	0	0	0	0	0	0
m02390r	linolenoyl-CoA	C39H64N7O17P3S	HMR_2981	0	0	0	0	0	0	0	0	0	0	0	0	0	0	0	0	0	0	0	0	0	0	0	0	0	0	0	0	0	0	0	0	0	0	0	0	0	0	0	0	0	0	0	0	0	0
m02391c	linoleoyl-CoA	C39H66N7O17P3S	HMR_0397	0	0	0	0	0	0	0	0	0	0	0	0	0	0	0	0	0	0	0	0	0	0	0	0	0	0	0	0	0	0	0	0	0	0	0	0	0	0	0	0	0	0	0	0	0	0
m02391r	linoleoyl-CoA	C39H66N7O17P3S	HMR_2991	0	0	0	0	0	0	0	0	0	0	0	0	0	0	0	0	0	0	0	0	0	0	0	0	0	0	0	0	0	0	0	0	0	0	0	0	0	0	0	0	0	0	0	0	0	0
m02395c	lipoxin A4	C20H32O5	HMR_1097	0	0	0	0	0	0	0	0	0	0	0	0	0	0	0	0	0	0	0	0	0	0	0	0	0	0	0	0	0	0	0	0	0	0	0	0	0	0	0	0	0	0	0	0	0	0
m02405c	L-lysyl-tRNA(lys)_C16H29N2		HMR_5142	0	0	0	0	0	0	0	0	0	0	0	0	0	0	0	0	0	0	0	0	0	0	0	0	0	0	0	0	0	0	0	0	0	0	0	0	0	0	0	0	0	0	0	0	0	0
m02426c	lysine	C6H14N2O2	HMR_5142	0	0	0	0	0	0	0	0	0	0	0	0	0	0	0	0	0	0	0	0	0	0	0	0	0	0	0	0	0	0	0	0	0	0	0	0	0	0	0	0	0	0	0	0	0	0
m02453g	mannose	C6H12O6	HMR_7324	0	0	0	0	0	0	0	0	0	0	0	0	0	0	0	0	0	0	0	0	0	0	0	0	0	0	0	0	0	0	0	0	0	0	0	0	0	0	0	0	0	0	0	0	0	0
m02456c	margaric acid	C17H34O2	HMR_0237	0	0	0	0	0	0	0	0	0	0	0	0	0	0	0	0	0	0	0	0	0	0	0	0	0	0	0	0	0	0	0	0	0	0	0	0	0	0	0	0	0	0	0	0	0	0
m02456r	margaric acid	C17H34O2	HMR_2954	0	0	0	0	0	0	0	0	0	0	0	0	0	0	0	0	0	0	0	0	0	0	0	0	0	0	0	0	0	0	0	0	0	0	0	0	0	0	0	0	0	0	0	0	0	0
m02457c	mead acid	C20H34O2	HMR_0305	0	0	0	0	0	0	0	0	0	0	0	0	0	0	0	0	0	0	0	0	0	0	0	0	0	0	0	0	0	0	0	0	0	0	0	0	0	0	0	0	0	0	0	0	0	0
m02457r	mead acid	C20H34O2	HMR_2971	0	0	0	0	0	0	0	0	0	0	0	0	0	0	0	0	0	0	0	0	0	0	0	0	0	0	0	0	0	0	0	0	0	0	0	0	0	0	0	0	0	0	0	0	0	0
m02475c	methylglyoxal	C3H4O2	HMR_8497	0	0	0	0	0	0	0	0	0	0	0	0	0	0	0	0	0	0	0	0	0	0	0	0	0	0	0	0	0	0	0	0	0	0	0	0	0	0	0	0	0	0	0	0	0	0
m02480m	methylmalonyl-CoA	C25H40N7O19P3S	HMR_3208	0	0	0	0	0	0	0	0	0	0	0	0	0	0	0	0	0	0	0	0	0	0	0	0	0	0	0	0	0	0	0	0	0	0	0	0	0	0	0	0	0	0	0	0	0	0
m02494c	myristic acid	C14H28O2	HMR_0196	0	0	0	0	0	0	0	0	0	0	0	0	0	0	0	0	0	0	0	0	0	0	0	0	0	0	0	0	0	0	0	0	0	0	0	0	0	0	0	0	0	0	0	0	0	0
m02494r	myristic acid	C14H28O2	HMR_2944	0	0	0	0	0	0	0	0	0	0	0	0	0	0	0	0	0	0	0	0	0	0	0	0	0	0	0	0	0	0	0	0	0	0	0	0	0	0	0	0	0	0	0	0	0	0
m02495c	myristoyl-CoA	C35H62N7O17P3S	HMR_0196	0	0	0	0	0	0	0	0	0	0	0	0	0	0	0	0	0	0	0	0	0	0	0	0	0	0	0	0	0	0	0	0	0	0	0	0	0	0	0	0	0	0	0	0	0	0
m02495p	myristoyl-CoA	C35H62N7O17P3S	HMR_3081	0	0	0	0	0	0	0	0	0	0	0	0	0	0	0	0	0	0	0	0	0	0	0	0	0	0	0	0	0	0	0	0	0	0	0	0	0	0	0	0	0	0	0	0	0	0
m02495r	myristoyl-CoA	C35H62N7O17P3S	HMR_2944	0	0	0	0	0	0	0	0	0	0	0	0	0	0	0	0	0	0	0	0	0	0	0	0	0	0	0	0	0	0	0	0	0	0	0	0	0	0	0	0	0	0	0	0	0	0
m02517c	N6,N6,N6-trimethyl-L-lysine	C9H20N2O2	HMR_6978	0	0	0	0	0	0	0	0	0	0	0	0	0	0	0	0	0	0	0	0	0	0	0	0	0	0	0	0	0	0	0	0	0	0	0	0	0	0	0	0	0	0	0	0	0	0
m02517r	N6,N6,N6-trimethyl-L-lysine	C9H20N2O2	HMR_8029	0	0	0	0	0	0	0	0	0	0	0	0	0	0	0	0	0	0	0	0	0	0	0	0	0	0	0	0	0	0	0	0	0	0	0	0	0	0	0	0	0	0	0	0	0	0
m02519c	Na+	Na	HMR_5995	0	0	0	0	0	0	0	0	0	0	0	0	0	0	0	0	0	0	0	0	0	0	0	0	0	0	0	0	0	0	0	0	0	0	0	0	0	0	0	0	0	0	0	0	0	0
m02519s	Na+	Na	HMR_5995	0	0	0	0	0	0	0	0	0	0	0	0	0	0	0	0	0	0	0	0	0	0	0	0	0	0	0	0	0	0	0	0	0	0	0	0	0	0	0	0	0	0	0	0	0	0
m02528c	N-acetylglucosamine-1-phosphate	C8H16NO9P	HMR_4158	0	0	0	0	0	0	0	0	0	0	0	0	0	0	0	0	0	0	0	0	0	0	0	0	0	0	0	0	0	0	0	0	0	0	0	0	0	0	0	0	0	0	0	0	0	0
m02538c	N-acetyl-LTE4	C25H39NO6S	HMR_1088	0	0	0	0	0	0	0	0	0	0	0	0	0	0	0	0	0	0	0	0	0	0	0	0	0	0	0	0	0	0	0	0	0	0	0	0	0	0	0	0	0	0	0	0	0	0
m02538n	N-acetyl-LTE4	C25H39NO6S	HMR_1091	0	0	0	0	0	0	0	0	0	0	0	0	0	0	0	0	0	0	0	0	0	0	0	0	0	0	0	0	0	0	0	0	0	0	0	0	0	0	0	0	0	0	0	0	0	0
m02552c	NAD+	C21H28N7O14P2	HMR_1065	HMR_1066	HMR_1067	HMR_1068	HMR_1069	HMR_1070	HMR_1097	HMR_1344	HMR_6646	HMR_6675	0	0	0	0	0	0	0	0	0	0	0	0	0	0	0	0	0	0	0	0	0	0	0	0	0	0	0	0	0	0	0	0	0	0	0	0	0
m02552m	NAD+	C21H28N7O14P2	HMR_3398	HMR_3406	HMR_3407	HMR_3408	HMR_3409	HMR_3411	HMR_3413	HMR_3414	HMR_3416	HMR_3421	HMR_3422	HMR_3423	HMR_3424	HMR_3425	HMR_3426	HMR_9719	HMR_3427	HMR_3428	HMR_3429	HMR_3430	HMR_3431	HMR_3432	HMR_3433	HMR_6432	HMR_6433	HMR_6435	HMR_6436	HMR_6448	HMR_6450	HMR_6451	HMR_6453	HMR_6471	HMR_6472	HMR_6473	HMR_6484	HMR_6486	0	0	0	0	0	0	0	0	0	0	0
m02552r	NAD+	C21H28N7O14P2	HMR_6647	HMR_6652	HMR_6674	HMR_6676	0	0	0	0	0	0	0	0	0	0	0	0	0	0	0	0	0	0	0	0	0	0	0	0	0	0	0	0	0	0	0	0	0	0	0	0	0	0	0	0	0	0	0
m02553c	NADH	C21H29N7O14P2	HMR_1065	HMR_1066	HMR_1067	HMR_1068	HMR_1069	HMR_1070	HMR_1097	HMR_1344	HMR_6646	HMR_6675	0	0	0	0	0	0	0	0	0	0	0	0	0	0	0	0	0	0	0	0	0	0	0	0	0	0	0	0	0	0	0	0	0	0	0	0	0
m02553m	NADH	C21H29N7O14P2	HMR_3398	HMR_3406	HMR_3407	HMR_3408	HMR_3409	HMR_3411	HMR_3413	HMR_3414	HMR_3416	HMR_3421	HMR_3422	HMR_3423	HMR_3424	HMR_3425	HMR_3426	HMR_9719	HMR_3427	HMR_3428	HMR_3429	HMR_3430	HMR_3431	HMR_3432	HMR_3433	HMR_6432	HMR_6433	HMR_6435	HMR_6436	HMR_6448	HMR_6450	HMR_6451	HMR_6453	HMR_6471	HMR_6472	HMR_6473	HMR_6484	HMR_6486	0	0	0	0	0	0	0	0	0	0	0
m02553r	NADH	C21H29N7O14P2	HMR_6647	HMR_6652	HMR_6674	HMR_6676	0	0	0	0	0	0	0	0	0	0	0	0	0	0	0	0	0	0	0	0	0	0	0	0	0	0	0	0	0	0	0	0	0	0	0	0	0	0	0	0	0	0	0
m02554c	NADP+	C21H29N7O17P3	HMR_3907	HMR_8341	HMR_6537	HMR_8497	HMR_8500	HMR_8509	HMR_4118	HMR_2441	HMR_2455	HMR_2457	HMR_0931	HMR_0932	HMR_0933	HMR_0934	HMR_0935	HMR_0936	HMR_0937	HMR_0938	HMR_0939	HMR_0940	HMR_0942	HMR_0946	HMR_0950	HMR_0954	HMR_1099	HMR_1149	HMR_1153	HMR_1193	HMR_1535	HMR_2042	HMR_2053	HMR_0453	HMR_7591	HMR_6396	HMR_6657	HMR_6992	HMR_6993	HMR_6994	HMR_6999	HMR_7000	HMR_7001	HMR_7002	HMR_7017	HMR_7019	HMR_7021	HMR_7030	HMR_7033
m02554m	NADP+	C21H29N7O17P3	HMR_3870	HMR_1150	HMR_1154	HMR_1194	HMR_0458	0	0	0	0	0	0	0	0	0	0	0	0	0	0	0	0	0	0	0	0	0	0	0	0	0	0	0	0	0	0	0	0	0	0	0	0	0	0	0	0	0	0
m02554p	NADP+	C21H29N7O17P3	HMR_1152	HMR_1156	HMR_1196	0	0	0	0	0	0	0	0	0	0	0	0	0	0	0	0	0	0	0	0	0	0	0	0	0	0	0	0	0	0	0	0	0	0	0	0	0	0	0	0	0	0	0	0
m02554r	NADP+	C21H29N7O17P3	HMR_2456	HMR_2458	HMR_1151	HMR_1155	HMR_1195	HMR_7940	HMR_7941	HMR_2043	HMR_2054	HMR_6658	0	0	0	0	0	0	0	0	0	0	0	0	0	0	0	0	0	0	0	0	0	0	0	0	0	0	0	0	0	0	0	0	0	0	0	0	0
m02555c	NADPH	C21H30N7O17P3	HMR_3907	HMR_8341	HMR_6537	HMR_8497	HMR_8500	HMR_8509	HMR_4118	HMR_2441	HMR_2455	HMR_2457	HMR_0931	HMR_0932	HMR_0933	HMR_0934	HMR_0935	HMR_0936	HMR_0937	HMR_0938	HMR_0939	HMR_0940	HMR_0942	HMR_0946	HMR_0950	HMR_0954	HMR_1099	HMR_1149	HMR_1153	HMR_1193	HMR_1535	HMR_2042	HMR_2053	HMR_0453	HMR_7591	HMR_6396	HMR_6657	HMR_6992	HMR_6993	HMR_6994	HMR_6999	HMR_7000	HMR_7001	HMR_7002	HMR_7017	HMR_7019	HMR_7021	HMR_7030	HMR_7033
m02555m	NADPH	C21H30N7O17P3	HMR_3870	HMR_1150	HMR_1154	HMR_1194	HMR_0458	0	0	0	0	0	0	0	0	0	0	0	0	0	0	0	0	0	0	0	0	0	0	0	0	0	0	0	0	0	0	0	0	0	0	0	0	0	0	0	0	0	0
m02555p	NADPH	C21H30N7O17P3	HMR_1152	HMR_1156	HMR_1196	0	0	0	0	0	0	0	0	0	0	0	0	0	0	0	0	0	0	0	0	0	0	0	0	0	0	0	0	0	0	0	0	0	0	0	0	0	0	0	0	0	0	0	0
m02555r	NADPH	C21H30N7O17P3	HMR_2456	HMR_2458	HMR_1151	HMR_1155	HMR_1195	HMR_7940	HMR_7941	HMR_2043	HMR_2054	HMR_6658	0	0	0	0	0	0	0	0	0	0	0	0	0	0	0	0	0	0	0	0	0	0	0	0	0	0	0	0	0	0	0	0	0	0	0	0	0
m02556c	naphthalene	C10H8	HMR_7001	HMR_7002	0	0	0	0	0	0	0	0	0	0	0	0	0	0	0	0	0	0	0	0	0	0	0	0	0	0	0	0	0	0	0	0	0	0	0	0	0	0	0	0	0	0	0	0	0
m02564c	nervonic acid	C24H46O2	HMR_0337	0	0	0	0	0	0	0	0	0	0	0	0	0	0	0	0	0	0	0	0	0	0	0	0	0	0	0	0	0	0	0	0	0	0	0	0	0	0	0	0	0	0	0	0	0	0
m02564r	nervonic acid	C24H46O2	HMR_2978	0	0	0	0	0	0	0	0	0	0	0	0	0	0	0	0	0	0	0	0	0	0	0	0	0	0	0	0	0	0	0	0	0	0	0	0	0	0	0	0	0	0	0	0	0	0
m02575c	N-formyl-GAR	C8H15N2O9P	HMR_4806	0	0	0	0	0	0	0	0	0	0	0	0	0	0	0	0	0	0	0	0	0	0	0	0	0	0	0	0	0	0	0	0	0	0	0	0	0	0	0	0	0	0	0	0	0	0
m02578c	NH3	NH3	HMR_4080	HMR_4069	HMR_4070	0	0	0	0	0	0	0	0	0	0	0	0	0	0	0	0	0	0	0	0	0	0	0	0	0	0	0	0	0	0	0	0	0	0	0	0	0	0	0	0	0	0	0	0
m02597g	nm2masn	C42H70N3O30X	HMR_7324	0	0	0	0	0	0	0	0	0	0	0	0	0	0	0	0	0	0	0	0	0	0	0	0	0	0	0	0	0	0	0	0	0	0	0	0	0	0	0	0	0	0	0	0	0	0
m02598g	nm4masn	C54H90N3O40X	HMR_7324	0	0	0	0	0	0	0	0	0	0	0	0	0	0	0	0	0	0	0	0	0	0	0	0	0	0	0	0	0	0	0	0	0	0	0	0	0	0	0	0	0	0	0	0	0	0
m02612c	nonadecanoyl-CoA	C40H72N7O17P3S	HMR_0279	0	0	0	0	0	0	0	0	0	0	0	0	0	0	0	0	0	0	0	0	0	0	0	0	0	0	0	0	0	0	0	0	0	0	0	0	0	0	0	0	0	0	0	0	0	0
m02612r	nonadecanoyl-CoA	C40H72N7O17P3S	HMR_2965	0	0	0	0	0	0	0	0	0	0	0	0	0	0	0	0	0	0	0	0	0	0	0	0	0	0	0	0	0	0	0	0	0	0	0	0	0	0	0	0	0	0	0	0	0	0
m02613c	nonadecylic acid	C19H38O2	HMR_0279	0	0	0	0	0	0	0	0	0	0	0	0	0	0	0	0	0	0	0	0	0	0	0	0	0	0	0	0	0	0	0	0	0	0	0	0	0	0	0	0	0	0	0	0	0	0
m02613r	nonadecylic acid	C19H38O2	HMR_2965	0	0	0	0	0	0	0	0	0	0	0	0	0	0	0	0	0	0	0	0	0	0	0	0	0	0	0	0	0	0	0	0	0	0	0	0	0	0	0	0	0	0	0	0	0	0
m02629c		C8H14NO7PR2	HMR_7603	0	0	0	0	0	0	0	0	0	0	0	0	0	0	0	0	0	0	0	0	0	0	0	0	0	0	0	0	0	0	0	0	0	0	0	0	0	0	0	0	0	0	0	0	0	0
m02630c		O2	HMR_2455	HMR_2457	HMR_0931	HMR_0932	HMR_0933	HMR_0934	HMR_0935	HMR_0936	HMR_0937	HMR_0938	HMR_0939	HMR_0940	HMR_0942	HMR_0943	HMR_0946	HMR_0947	HMR_0950	HMR_0951	HMR_0954	HMR_0955	HMR_1065	HMR_1066	HMR_1067	HMR_1068	HMR_1069	HMR_1070	HMR_2029	HMR_2030	HMR_2031	HMR_2032	HMR_2033	HMR_2034	HMR_2042	HMR_2053	HMR_6657	HMR_4067	HMR_4069	HMR_4070	HMR_4071	HMR_6992	HMR_6993	HMR_6994	HMR_6999	HMR_7000	HMR_7001	HMR_7002	HMR_7017
m02630m		O2	HMR_6914	HMR_6432	HMR_6433	HMR_6435	HMR_6436	HMR_6448	HMR_6450	HMR_6451	HMR_6453	HMR_6471	HMR_6472	HMR_6473	HMR_6484	HMR_6486	0	0	0	0	0	0	0	0	0	0	0	0	0	0	0	0	0	0	0	0	0	0	0	0	0	0	0	0	0	0	0	0	0
m02630p		O2	HMR_3849	HMR_1704	0	0	0	0	0	0	0	0	0	0	0	0	0	0	0	0	0	0	0	0	0	0	0	0	0	0	0	0	0	0	0	0	0	0	0	0	0	0	0	0	0	0	0	0	0
m02630r		O2	HMR_2456	HMR_2458	HMR_0944	HMR_0948	HMR_0956	HMR_7940	HMR_7941	HMR_2043	HMR_2054	HMR_6658	0	0	0	0	0	0	0	0	0	0	0	0	0	0	0	0	0	0	0	0	0	0	0	0	0	0	0	0	0	0	0	0	0	0	0	0	0
m02644p	octanoyl-CoA	C29H50N7O17P3S	HMR_3093	0	0	0	0	0	0	0	0	0	0	0	0	0	0	0	0	0	0	0	0	0	0	0	0	0	0	0	0	0	0	0	0	0	0	0	0	0	0	0	0	0	0	0	0	0	0
m02646c	oleate	C18H34O2	HMR_0263	0	0	0	0	0	0	0	0	0	0	0	0	0	0	0	0	0	0	0	0	0	0	0	0	0	0	0	0	0	0	0	0	0	0	0	0	0	0	0	0	0	0	0	0	0	0
m02646r	oleate	C18H34O2	HMR_2959	0	0	0	0	0	0	0	0	0	0	0	0	0	0	0	0	0	0	0	0	0	0	0	0	0	0	0	0	0	0	0	0	0	0	0	0	0	0	0	0	0	0	0	0	0	0
m02647c	oleoyl-CoA	C39H68N7O17P3S	HMR_0263	0	0	0	0	0	0	0	0	0	0	0	0	0	0	0	0	0	0	0	0	0	0	0	0	0	0	0	0	0	0	0	0	0	0	0	0	0	0	0	0	0	0	0	0	0	0
m02647p	oleoyl-CoA	C39H68N7O17P3S	HMR_3341	0	0	0	0	0	0	0	0	0	0	0	0	0	0	0	0	0	0	0	0	0	0	0	0	0	0	0	0	0	0	0	0	0	0	0	0	0	0	0	0	0	0	0	0	0	0
m02647r	oleoyl-CoA	C39H68N7O17P3S	HMR_2959	0	0	0	0	0	0	0	0	0	0	0	0	0	0	0	0	0	0	0	0	0	0	0	0	0	0	0	0	0	0	0	0	0	0	0	0	0	0	0	0	0	0	0	0	0	0
m02648c	omega-3-arachidonic acid	C20H32O2	HMR_0357	0	0	0	0	0	0	0	0	0	0	0	0	0	0	0	0	0	0	0	0	0	0	0	0	0	0	0	0	0	0	0	0	0	0	0	0	0	0	0	0	0	0	0	0	0	0
m02648r	omega-3-arachidonic acid	C20H32O2	HMR_2983	0	0	0	0	0	0	0	0	0	0	0	0	0	0	0	0	0	0	0	0	0	0	0	0	0	0	0	0	0	0	0	0	0	0	0	0	0	0	0	0	0	0	0	0	0	0
m02650p	omega-C	C42H65N8O22P3S2	HMR_1294	0	0	0	0	0	0	0	0	0	0	0	0	0	0	0	0	0	0	0	0	0	0	0	0	0	0	0	0	0	0	0	0	0	0	0	0	0	0	0	0	0	0	0	0	0	0
m02652p	omega-C	C40H58N8O22P3S2	HMR_1301	0	0	0	0	0	0	0	0	0	0	0	0	0	0	0	0	0	0	0	0	0	0	0	0	0	0	0	0	0	0	0	0	0	0	0	0	0	0	0	0	0	0	0	0	0	0
m02658c	ornithine	C5H12N2O2	HMR_4582	0	0	0	0	0	0	0	0	0	0	0	0	0	0	0	0	0	0	0	0	0	0	0	0	0	0	0	0	0	0	0	0	0	0	0	0	0	0	0	0	0	0	0	0	0	0
m02672l	PA6	C90H145N6O65X	HMR_7582	0	0	0	0	0	0	0	0	0	0	0	0	0	0	0	0	0	0	0	0	0	0	0	0	0	0	0	0	0	0	0	0	0	0	0	0	0	0	0	0	0	0	0	0	0	0
m02672s	PA6	C90H145N6O65X	HMR_7580	0	0	0	0	0	0	0	0	0	0	0	0	0	0	0	0	0	0	0	0	0	0	0	0	0	0	0	0	0	0	0	0	0	0	0	0	0	0	0	0	0	0	0	0	0	0
m02674c	palmitate	C16H32O2	HMR_0217	0	0	0	0	0	0	0	0	0	0	0	0	0	0	0	0	0	0	0	0	0	0	0	0	0	0	0	0	0	0	0	0	0	0	0	0	0	0	0	0	0	0	0	0	0	0
m02674r	palmitate	C16H32O2	HMR_2949	0	0	0	0	0	0	0	0	0	0	0	0	0	0	0	0	0	0	0	0	0	0	0	0	0	0	0	0	0	0	0	0	0	0	0	0	0	0	0	0	0	0	0	0	0	0
m02675c	palmitolate	C16H30O2	HMR_0226	0	0	0	0	0	0	0	0	0	0	0	0	0	0	0	0	0	0	0	0	0	0	0	0	0	0	0	0	0	0	0	0	0	0	0	0	0	0	0	0	0	0	0	0	0	0
m02675r	palmitolate	C16H30O2	HMR_2952	0	0	0	0	0	0	0	0	0	0	0	0	0	0	0	0	0	0	0	0	0	0	0	0	0	0	0	0	0	0	0	0	0	0	0	0	0	0	0	0	0	0	0	0	0	0
m02677c	palmitoleoyl-CoA	C37H64N7O17P3S	HMR_0226	0	0	0	0	0	0	0	0	0	0	0	0	0	0	0	0	0	0	0	0	0	0	0	0	0	0	0	0	0	0	0	0	0	0	0	0	0	0	0	0	0	0	0	0	0	0
m02677p	palmitoleoyl-CoA	C37H64N7O17P3S	HMR_3363	0	0	0	0	0	0	0	0	0	0	0	0	0	0	0	0	0	0	0	0	0	0	0	0	0	0	0	0	0	0	0	0	0	0	0	0	0	0	0	0	0	0	0	0	0	0
m02677r	palmitoleoyl-CoA	C37H64N7O17P3S	HMR_2952	0	0	0	0	0	0	0	0	0	0	0	0	0	0	0	0	0	0	0	0	0	0	0	0	0	0	0	0	0	0	0	0	0	0	0	0	0	0	0	0	0	0	0	0	0	0
m02678c	palmitoyl-CoA	C37H66N7O17P3S	HMR_0217	0	0	0	0	0	0	0	0	0	0	0	0	0	0	0	0	0	0	0	0	0	0	0	0	0	0	0	0	0	0	0	0	0	0	0	0	0	0	0	0	0	0	0	0	0	0
m02678p	palmitoyl-CoA	C37H66N7O17P3S	HMR_3077	0	0	0	0	0	0	0	0	0	0	0	0	0	0	0	0	0	0	0	0	0	0	0	0	0	0	0	0	0	0	0	0	0	0	0	0	0	0	0	0	0	0	0	0	0	0
m02678r	palmitoyl-CoA	C37H66N7O17P3S	HMR_2949	0	0	0	0	0	0	0	0	0	0	0	0	0	0	0	0	0	0	0	0	0	0	0	0	0	0	0	0	0	0	0	0	0	0	0	0	0	0	0	0	0	0	0	0	0	0
m02682c	PAPS	C10H15N5O13P2S	HMR_4186	0	0	0	0	0	0	0	0	0	0	0	0	0	0	0	0	0	0	0	0	0	0	0	0	0	0	0	0	0	0	0	0	0	0	0	0	0	0	0	0	0	0	0	0	0	0
m02684c	PC-LD pool	C10H19NO8PR2	HMR_0630	0	0	0	0	0	0	0	0	0	0	0	0	0	0	0	0	0	0	0	0	0	0	0	0	0	0	0	0	0	0	0	0	0	0	0	0	0	0	0	0	0	0	0	0	0	0
m02684l	PC-LD pool	C10H19NO8PR2	HMR_5254	0	0	0	0	0	0	0	0	0	0	0	0	0	0	0	0	0	0	0	0	0	0	0	0	0	0	0	0	0	0	0	0	0	0	0	0	0	0	0	0	0	0	0	0	0	0
m02685c	PE-LD pool	C7H12NO8PR2	HMR_0643	0	0	0	0	0	0	0	0	0	0	0	0	0	0	0	0	0	0	0	0	0	0	0	0	0	0	0	0	0	0	0	0	0	0	0	0	0	0	0	0	0	0	0	0	0	0
m02689c	pentadecanoyl-CoA	C36H64N7O17P3S	HMR_0213	0	0	0	0	0	0	0	0	0	0	0	0	0	0	0	0	0	0	0	0	0	0	0	0	0	0	0	0	0	0	0	0	0	0	0	0	0	0	0	0	0	0	0	0	0	0
m02689r	pentadecanoyl-CoA	C36H64N7O17P3S	HMR_2948	0	0	0	0	0	0	0	0	0	0	0	0	0	0	0	0	0	0	0	0	0	0	0	0	0	0	0	0	0	0	0	0	0	0	0	0	0	0	0	0	0	0	0	0	0	0
m02690c	pentadecylic acid	C15H30O2	HMR_0213	0	0	0	0	0	0	0	0	0	0	0	0	0	0	0	0	0	0	0	0	0	0	0	0	0	0	0	0	0	0	0	0	0	0	0	0	0	0	0	0	0	0	0	0	0	0
m02690r	pentadecylic acid	C15H30O2	HMR_2948	0	0	0	0	0	0	0	0	0	0	0	0	0	0	0	0	0	0	0	0	0	0	0	0	0	0	0	0	0	0	0	0	0	0	0	0	0	0	0	0	0	0	0	0	0	0
m02698r	peptide sans lysine	RNHCOR	HMR_8029	0	0	0	0	0	0	0	0	0	0	0	0	0	0	0	0	0	0	0	0	0	0	0	0	0	0	0	0	0	0	0	0	0	0	0	0	0	0	0	0	0	0	0	0	0	0
m02712c	perillyl alcohol	C10H16O	HMR_8598	0	0	0	0	0	0	0	0	0	0	0	0	0	0	0	0	0	0	0	0	0	0	0	0	0	0	0	0	0	0	0	0	0	0	0	0	0	0	0	0	0	0	0	0	0	0
m02734c	phosphatidylinositol-3,4,5-trisphosphate	C11H20O22P4R2	HMR_6557	0	0	0	0	0	0	0	0	0	0	0	0	0	0	0	0	0	0	0	0	0	0	0	0	0	0	0	0	0	0	0	0	0	0	0	0	0	0	0	0	0	0	0	0	0	0
m02735c	phosphatidylinositol-3,5-bisphosphate	C11H19O19P3R2	HMR_6591	0	0	0	0	0	0	0	0	0	0	0	0	0	0	0	0	0	0	0	0	0	0	0	0	0	0	0	0	0	0	0	0	0	0	0	0	0	0	0	0	0	0	0	0	0	0
m02738c	phosphocholine	C5H15NO4P	HMR_0636	0	0	0	0	0	0	0	0	0	0	0	0	0	0	0	0	0	0	0	0	0	0	0	0	0	0	0	0	0	0	0	0	0	0	0	0	0	0	0	0	0	0	0	0	0	0
m02742c	phosphoprotein		HMR_9577	HMR_9578	0	0	0	0	0	0	0	0	0	0	0	0	0	0	0	0	0	0	0	0	0	0	0	0	0	0	0	0	0	0	0	0	0	0	0	0	0	0	0	0	0	0	0	0	0
m02745c	physeteric acid	C14H26O2	HMR_0209	0	0	0	0	0	0	0	0	0	0	0	0	0	0	0	0	0	0	0	0	0	0	0	0	0	0	0	0	0	0	0	0	0	0	0	0	0	0	0	0	0	0	0	0	0	0
m02745r	physeteric acid	C14H26O2	HMR_2945	0	0	0	0	0	0	0	0	0	0	0	0	0	0	0	0	0	0	0	0	0	0	0	0	0	0	0	0	0	0	0	0	0	0	0	0	0	0	0	0	0	0	0	0	0	0
m02750c	PI pool	C11H17O13PR2	HMR_6547	0	0	0	0	0	0	0	0	0	0	0	0	0	0	0	0	0	0	0	0	0	0	0	0	0	0	0	0	0	0	0	0	0	0	0	0	0	0	0	0	0	0	0	0	0	0
m02751c	Pi	H3PO4	HMR_5398	HMR_5401	HMR_4799	HMR_4802	HMR_6545	HMR_6547	HMR_6557	HMR_6560	HMR_6565	HMR_6591	HMR_9578	0	0	0	0	0	0	0	0	0	0	0	0	0	0	0	0	0	0	0	0	0	0	0	0	0	0	0	0	0	0	0	0	0	0	0	0
m02751m	Pi	H3PO4	HMR_3208	HMR_6916	0	0	0	0	0	0	0	0	0	0	0	0	0	0	0	0	0	0	0	0	0	0	0	0	0	0	0	0	0	0	0	0	0	0	0	0	0	0	0	0	0	0	0	0	0
m02759c	PPi	H4O7P2	HMR_4185	HMR_7128	HMR_4158	HMR_5142	HMR_0188	HMR_0192	HMR_0196	HMR_0200	HMR_0204	HMR_0209	HMR_0213	HMR_0217	HMR_0226	HMR_0233	HMR_0237	HMR_0241	HMR_0245	HMR_0249	HMR_0255	HMR_0259	HMR_0263	HMR_0267	HMR_0271	HMR_0275	HMR_0279	HMR_0283	HMR_0289	HMR_0293	HMR_0297	HMR_0301	HMR_0305	HMR_0309	HMR_0313	HMR_0319	HMR_0323	HMR_0327	HMR_0331	HMR_0337	HMR_0341	HMR_0345	HMR_0349	HMR_0353	HMR_0357	HMR_0361	HMR_0365	HMR_0369	HMR_0373
m02759m	PPi	H4O7P2	HMR_1158	HMR_1201	HMR_1249	HMR_1264	HMR_6432	HMR_6433	HMR_6435	HMR_6436	HMR_6448	HMR_6450	HMR_6451	HMR_6453	HMR_6471	HMR_6472	HMR_6473	HMR_6484	HMR_6486	0	0	0	0	0	0	0	0	0	0	0	0	0	0	0	0	0	0	0	0	0	0	0	0	0	0	0	0	0	0
m02759p	PPi	H4O7P2	HMR_1160	HMR_1203	HMR_1251	HMR_1266	HMR_1290	HMR_3489	0	0	0	0	0	0	0	0	0	0	0	0	0	0	0	0	0	0	0	0	0	0	0	0	0	0	0	0	0	0	0	0	0	0	0	0	0	0	0	0	0
m02759r	PPi	H4O7P2	HMR_2942	HMR_2943	HMR_2944	HMR_2945	HMR_2946	HMR_2947	HMR_2948	HMR_2949	HMR_2951	HMR_2952	HMR_2954	HMR_2955	HMR_2956	HMR_2957	HMR_2959	HMR_2961	HMR_2962	HMR_2963	HMR_2964	HMR_2965	HMR_2966	HMR_2967	HMR_2968	HMR_2969	HMR_2970	HMR_2971	HMR_2972	HMR_2973	HMR_2974	HMR_2975	HMR_2976	HMR_2977	HMR_2978	HMR_2979	HMR_2980	HMR_2981	HMR_2982	HMR_2983	HMR_2984	HMR_2985	HMR_2986	HMR_2987	HMR_2988	HMR_2989	HMR_2990	HMR_2991	HMR_2992
m02771c	propane-1,2-diol	C3H8O2	HMR_8500	HMR_8509	0	0	0	0	0	0	0	0	0	0	0	0	0	0	0	0	0	0	0	0	0	0	0	0	0	0	0	0	0	0	0	0	0	0	0	0	0	0	0	0	0	0	0	0	0
m02774m	propanoyl-CoA	C24H40N7O17P3S	HMR_3208	HMR_1653	HMR_6432	HMR_6436	HMR_6450	HMR_6453	HMR_6472	HMR_6486	0	0	0	0	0	0	0	0	0	0	0	0	0	0	0	0	0	0	0	0	0	0	0	0	0	0	0	0	0	0	0	0	0	0	0	0	0	0	0
m02774p	propanoyl-CoA	C24H40N7O17P3S	HMR_3505	HMR_3515	HMR_1652	HMR_1710	0	0	0	0	0	0	0	0	0	0	0	0	0	0	0	0	0	0	0	0	0	0	0	0	0	0	0	0	0	0	0	0	0	0	0	0	0	0	0	0	0	0	0
m02800c	prostaglandin-PGE2-glyceryl ester	C23H38O7	HMR_1344	0	0	0	0	0	0	0	0	0	0	0	0	0	0	0	0	0	0	0	0	0	0	0	0	0	0	0	0	0	0	0	0	0	0	0	0	0	0	0	0	0	0	0	0	0	0
m02813c	pyridoxal	C8H9NO3	HMR_4070	HMR_4071	0	0	0	0	0	0	0	0	0	0	0	0	0	0	0	0	0	0	0	0	0	0	0	0	0	0	0	0	0	0	0	0	0	0	0	0	0	0	0	0	0	0	0	0	0
m02814c	pyridoxal-phosphate	C8H10NO6P	HMR_4067	HMR_4069	0	0	0	0	0	0	0	0	0	0	0	0	0	0	0	0	0	0	0	0	0	0	0	0	0	0	0	0	0	0	0	0	0	0	0	0	0	0	0	0	0	0	0	0	0
m02815c	pyridoxamine	C8H12N2O2	HMR_4070	0	0	0	0	0	0	0	0	0	0	0	0	0	0	0	0	0	0	0	0	0	0	0	0	0	0	0	0	0	0	0	0	0	0	0	0	0	0	0	0	0	0	0	0	0	0
m02816c	pyridoxamine-phosphate	C8H13N2O5P	HMR_4069	0	0	0	0	0	0	0	0	0	0	0	0	0	0	0	0	0	0	0	0	0	0	0	0	0	0	0	0	0	0	0	0	0	0	0	0	0	0	0	0	0	0	0	0	0	0
m02817c	pyridoxine	C8H11NO3	HMR_4071	0	0	0	0	0	0	0	0	0	0	0	0	0	0	0	0	0	0	0	0	0	0	0	0	0	0	0	0	0	0	0	0	0	0	0	0	0	0	0	0	0	0	0	0	0	0
m02818c	pyridoxine-phosphate	C8H12NO6P	HMR_4067	0	0	0	0	0	0	0	0	0	0	0	0	0	0	0	0	0	0	0	0	0	0	0	0	0	0	0	0	0	0	0	0	0	0	0	0	0	0	0	0	0	0	0	0	0	0
m02832c	retinal	C20H28O	HMR_6646	0	0	0	0	0	0	0	0	0	0	0	0	0	0	0	0	0	0	0	0	0	0	0	0	0	0	0	0	0	0	0	0	0	0	0	0	0	0	0	0	0	0	0	0	0	0
m02832r	retinal	C20H28O	HMR_6647	0	0	0	0	0	0	0	0	0	0	0	0	0	0	0	0	0	0	0	0	0	0	0	0	0	0	0	0	0	0	0	0	0	0	0	0	0	0	0	0	0	0	0	0	0	0
m02833c	retinoate	C20H28O2	HMR_6646	HMR_6657	0	0	0	0	0	0	0	0	0	0	0	0	0	0	0	0	0	0	0	0	0	0	0	0	0	0	0	0	0	0	0	0	0	0	0	0	0	0	0	0	0	0	0	0	0
m02833r	retinoate	C20H28O2	HMR_6647	HMR_6658	HMR_6674	0	0	0	0	0	0	0	0	0	0	0	0	0	0	0	0	0	0	0	0	0	0	0	0	0	0	0	0	0	0	0	0	0	0	0	0	0	0	0	0	0	0	0	0
m02834c	retinol	C20H30O	HMR_6636	0	0	0	0	0	0	0	0	0	0	0	0	0	0	0	0	0	0	0	0	0	0	0	0	0	0	0	0	0	0	0	0	0	0	0	0	0	0	0	0	0	0	0	0	0	0
m02838c	retinyl-ester	C21H29O2R	HMR_6636	0	0	0	0	0	0	0	0	0	0	0	0	0	0	0	0	0	0	0	0	0	0	0	0	0	0	0	0	0	0	0	0	0	0	0	0	0	0	0	0	0	0	0	0	0	0
m02872c	SAICAR	C13H19N4O12P	HMR_4812	0	0	0	0	0	0	0	0	0	0	0	0	0	0	0	0	0	0	0	0	0	0	0	0	0	0	0	0	0	0	0	0	0	0	0	0	0	0	0	0	0	0	0	0	0	0
m02880m	sarcosine	C3H7NO2	HMR_8432	0	0	0	0	0	0	0	0	0	0	0	0	0	0	0	0	0	0	0	0	0	0	0	0	0	0	0	0	0	0	0	0	0	0	0	0	0	0	0	0	0	0	0	0	0	0
m02880p	sarcosine	C3H7NO2	HMR_3849	0	0	0	0	0	0	0	0	0	0	0	0	0	0	0	0	0	0	0	0	0	0	0	0	0	0	0	0	0	0	0	0	0	0	0	0	0	0	0	0	0	0	0	0	0	0
m02885c	selenate	H2SeO4	HMR_7128	0	0	0	0	0	0	0	0	0	0	0	0	0	0	0	0	0	0	0	0	0	0	0	0	0	0	0	0	0	0	0	0	0	0	0	0	0	0	0	0	0	0	0	0	0	0
m02912c	sn-glycerol-3-PC	C8H21NO6P	HMR_0633	0	0	0	0	0	0	0	0	0	0	0	0	0	0	0	0	0	0	0	0	0	0	0	0	0	0	0	0	0	0	0	0	0	0	0	0	0	0	0	0	0	0	0	0	0	0
m02913c	sn-glycerol-3-PE	C5H14NO6P	HMR_0645	0	0	0	0	0	0	0	0	0	0	0	0	0	0	0	0	0	0	0	0	0	0	0	0	0	0	0	0	0	0	0	0	0	0	0	0	0	0	0	0	0	0	0	0	0	0
m02938c	stearate	C18H36O2	HMR_0249	0	0	0	0	0	0	0	0	0	0	0	0	0	0	0	0	0	0	0	0	0	0	0	0	0	0	0	0	0	0	0	0	0	0	0	0	0	0	0	0	0	0	0	0	0	0
m02938r	stearate	C18H36O2	HMR_2957	0	0	0	0	0	0	0	0	0	0	0	0	0	0	0	0	0	0	0	0	0	0	0	0	0	0	0	0	0	0	0	0	0	0	0	0	0	0	0	0	0	0	0	0	0	0
m02939c	stearidonic acid	C18H28O2	HMR_0353	0	0	0	0	0	0	0	0	0	0	0	0	0	0	0	0	0	0	0	0	0	0	0	0	0	0	0	0	0	0	0	0	0	0	0	0	0	0	0	0	0	0	0	0	0	0
m02939r	stearidonic acid	C18H28O2	HMR_2982	0	0	0	0	0	0	0	0	0	0	0	0	0	0	0	0	0	0	0	0	0	0	0	0	0	0	0	0	0	0	0	0	0	0	0	0	0	0	0	0	0	0	0	0	0	0
m02941c	stearoyl-CoA	C39H70N7O17P3S	HMR_0249	0	0	0	0	0	0	0	0	0	0	0	0	0	0	0	0	0	0	0	0	0	0	0	0	0	0	0	0	0	0	0	0	0	0	0	0	0	0	0	0	0	0	0	0	0	0
m02941p	stearoyl-CoA	C39H70N7O17P3S	HMR_3073	0	0	0	0	0	0	0	0	0	0	0	0	0	0	0	0	0	0	0	0	0	0	0	0	0	0	0	0	0	0	0	0	0	0	0	0	0	0	0	0	0	0	0	0	0	0
m02941r	stearoyl-CoA	C39H70N7O17P3S	HMR_2957	0	0	0	0	0	0	0	0	0	0	0	0	0	0	0	0	0	0	0	0	0	0	0	0	0	0	0	0	0	0	0	0	0	0	0	0	0	0	0	0	0	0	0	0	0	0
m02944m	succinyl-CoA	C25H40N7O19P3S	HMR_4742	0	0	0	0	0	0	0	0	0	0	0	0	0	0	0	0	0	0	0	0	0	0	0	0	0	0	0	0	0	0	0	0	0	0	0	0	0	0	0	0	0	0	0	0	0	0
m02946c	sulfate	H2SO4	HMR_4185	0	0	0	0	0	0	0	0	0	0	0	0	0	0	0	0	0	0	0	0	0	0	0	0	0	0	0	0	0	0	0	0	0	0	0	0	0	0	0	0	0	0	0	0	0	0
m02954c	TAG epoxide	C2HCl3O	HMR_7030	0	0	0	0	0	0	0	0	0	0	0	0	0	0	0	0	0	0	0	0	0	0	0	0	0	0	0	0	0	0	0	0	0	0	0	0	0	0	0	0	0	0	0	0	0	0
m02969c	testosterone	C19H28O2	HMR_2029	0	0	0	0	0	0	0	0	0	0	0	0	0	0	0	0	0	0	0	0	0	0	0	0	0	0	0	0	0	0	0	0	0	0	0	0	0	0	0	0	0	0	0	0	0	0
m02969r	testosterone	C19H28O2	HMR_7941	0	0	0	0	0	0	0	0	0	0	0	0	0	0	0	0	0	0	0	0	0	0	0	0	0	0	0	0	0	0	0	0	0	0	0	0	0	0	0	0	0	0	0	0	0	0
m02971c	tetracosanoyl-CoA	C45H82N7O17P3S	HMR_0331	0	0	0	0	0	0	0	0	0	0	0	0	0	0	0	0	0	0	0	0	0	0	0	0	0	0	0	0	0	0	0	0	0	0	0	0	0	0	0	0	0	0	0	0	0	0
m02971p	tetracosanoyl-CoA	C45H82N7O17P3S	HMR_3060	0	0	0	0	0	0	0	0	0	0	0	0	0	0	0	0	0	0	0	0	0	0	0	0	0	0	0	0	0	0	0	0	0	0	0	0	0	0	0	0	0	0	0	0	0	0
m02971r	tetracosanoyl-CoA	C45H82N7O17P3S	HMR_2977	0	0	0	0	0	0	0	0	0	0	0	0	0	0	0	0	0	0	0	0	0	0	0	0	0	0	0	0	0	0	0	0	0	0	0	0	0	0	0	0	0	0	0	0	0	0
m02980c	THF	C19H23N7O6	HMR_4806	0	0	0	0	0	0	0	0	0	0	0	0	0	0	0	0	0	0	0	0	0	0	0	0	0	0	0	0	0	0	0	0	0	0	0	0	0	0	0	0	0	0	0	0	0	0
m02980m	THF	C19H23N7O6	HMR_8432	0	0	0	0	0	0	0	0	0	0	0	0	0	0	0	0	0	0	0	0	0	0	0	0	0	0	0	0	0	0	0	0	0	0	0	0	0	0	0	0	0	0	0	0	0	0
m03000g	Tn-antigen	C8H14NO5X	HMR_7436	0	0	0	0	0	0	0	0	0	0	0	0	0	0	0	0	0	0	0	0	0	0	0	0	0	0	0	0	0	0	0	0	0	0	0	0	0	0	0	0	0	0	0	0	0	0
m03001c	tolbutamide	C12H18N2O3S	HMR_8052	0	0	0	0	0	0	0	0	0	0	0	0	0	0	0	0	0	0	0	0	0	0	0	0	0	0	0	0	0	0	0	0	0	0	0	0	0	0	0	0	0	0	0	0	0	0
m03032c	trans-3,4-dihydro-3,4-dihydroxy-7,12-dimethylbenz[a]anthracene	C20H18O2	HMR_7056	0	0	0	0	0	0	0	0	0	0	0	0	0	0	0	0	0	0	0	0	0	0	0	0	0	0	0	0	0	0	0	0	0	0	0	0	0	0	0	0	0	0	0	0	0	0
m03041c	trichloroacetate	C2HCl3O2	HMR_7036	0	0	0	0	0	0	0	0	0	0	0	0	0	0	0	0	0	0	0	0	0	0	0	0	0	0	0	0	0	0	0	0	0	0	0	0	0	0	0	0	0	0	0	0	0	0
m03043c	trichloroethanol	C2H3Cl3O	HMR_7036	0	0	0	0	0	0	0	0	0	0	0	0	0	0	0	0	0	0	0	0	0	0	0	0	0	0	0	0	0	0	0	0	0	0	0	0	0	0	0	0	0	0	0	0	0	0
m03044c	trichloroethene	C2HCl3	HMR_7030	HMR_7033	0	0	0	0	0	0	0	0	0	0	0	0	0	0	0	0	0	0	0	0	0	0	0	0	0	0	0	0	0	0	0	0	0	0	0	0	0	0	0	0	0	0	0	0	0
m03045c	tricosanoic acid	C23H46O2	HMR_0327	0	0	0	0	0	0	0	0	0	0	0	0	0	0	0	0	0	0	0	0	0	0	0	0	0	0	0	0	0	0	0	0	0	0	0	0	0	0	0	0	0	0	0	0	0	0
m03045r	tricosanoic acid	C23H46O2	HMR_2976	0	0	0	0	0	0	0	0	0	0	0	0	0	0	0	0	0	0	0	0	0	0	0	0	0	0	0	0	0	0	0	0	0	0	0	0	0	0	0	0	0	0	0	0	0	0
m03047c	tricosanoyl-CoA	C44H80N7O17P3S	HMR_0327	0	0	0	0	0	0	0	0	0	0	0	0	0	0	0	0	0	0	0	0	0	0	0	0	0	0	0	0	0	0	0	0	0	0	0	0	0	0	0	0	0	0	0	0	0	0
m03047r	tricosanoyl-CoA	C44H80N7O17P3S	HMR_2976	0	0	0	0	0	0	0	0	0	0	0	0	0	0	0	0	0	0	0	0	0	0	0	0	0	0	0	0	0	0	0	0	0	0	0	0	0	0	0	0	0	0	0	0	0	0
m03050c	tridecanoyl-CoA	C34H60N7O17P3S	HMR_0192	0	0	0	0	0	0	0	0	0	0	0	0	0	0	0	0	0	0	0	0	0	0	0	0	0	0	0	0	0	0	0	0	0	0	0	0	0	0	0	0	0	0	0	0	0	0
m03050r	tridecanoyl-CoA	C34H60N7O17P3S	HMR_2943	0	0	0	0	0	0	0	0	0	0	0	0	0	0	0	0	0	0	0	0	0	0	0	0	0	0	0	0	0	0	0	0	0	0	0	0	0	0	0	0	0	0	0	0	0	0
m03051c	tridecylic acid	C13H26O2	HMR_0192	0	0	0	0	0	0	0	0	0	0	0	0	0	0	0	0	0	0	0	0	0	0	0	0	0	0	0	0	0	0	0	0	0	0	0	0	0	0	0	0	0	0	0	0	0	0
m03051r	tridecylic acid	C13H26O2	HMR_2943	0	0	0	0	0	0	0	0	0	0	0	0	0	0	0	0	0	0	0	0	0	0	0	0	0	0	0	0	0	0	0	0	0	0	0	0	0	0	0	0	0	0	0	0	0	0
m03074c	tRNA(lys)		HMR_5142	0	0	0	0	0	0	0	0	0	0	0	0	0	0	0	0	0	0	0	0	0	0	0	0	0	0	0	0	0	0	0	0	0	0	0	0	0	0	0	0	0	0	0	0	0	0
m03106c	UDP	C9H14N2O12P2	HMR_0924	HMR_0926	0	0	0	0	0	0	0	0	0	0	0	0	0	0	0	0	0	0	0	0	0	0	0	0	0	0	0	0	0	0	0	0	0	0	0	0	0	0	0	0	0	0	0	0	0
m03106g	UDP	C9H14N2O12P2	HMR_7436	HMR_0925	0	0	0	0	0	0	0	0	0	0	0	0	0	0	0	0	0	0	0	0	0	0	0	0	0	0	0	0	0	0	0	0	0	0	0	0	0	0	0	0	0	0	0	0	0
m03106r	UDP	C9H14N2O12P2	HMR_0765	0	0	0	0	0	0	0	0	0	0	0	0	0	0	0	0	0	0	0	0	0	0	0	0	0	0	0	0	0	0	0	0	0	0	0	0	0	0	0	0	0	0	0	0	0	0
m03107c	UDP-galactose	C15H24N2O17P2	HMR_0924	HMR_0926	0	0	0	0	0	0	0	0	0	0	0	0	0	0	0	0	0	0	0	0	0	0	0	0	0	0	0	0	0	0	0	0	0	0	0	0	0	0	0	0	0	0	0	0	0
m03107g	UDP-galactose	C15H24N2O17P2	HMR_0925	0	0	0	0	0	0	0	0	0	0	0	0	0	0	0	0	0	0	0	0	0	0	0	0	0	0	0	0	0	0	0	0	0	0	0	0	0	0	0	0	0	0	0	0	0	0
m03107r	UDP-galactose	C15H24N2O17P2	HMR_0765	0	0	0	0	0	0	0	0	0	0	0	0	0	0	0	0	0	0	0	0	0	0	0	0	0	0	0	0	0	0	0	0	0	0	0	0	0	0	0	0	0	0	0	0	0	0
m03110g	UDP-N-acetyl-D-galactosamine	C17H27N3O17P2	HMR_7436	0	0	0	0	0	0	0	0	0	0	0	0	0	0	0	0	0	0	0	0	0	0	0	0	0	0	0	0	0	0	0	0	0	0	0	0	0	0	0	0	0	0	0	0	0	0
m03111c	UDP-N-acetylglucosamine	C17H27N3O17P2	HMR_4158	0	0	0	0	0	0	0	0	0	0	0	0	0	0	0	0	0	0	0	0	0	0	0	0	0	0	0	0	0	0	0	0	0	0	0	0	0	0	0	0	0	0	0	0	0	0
m03130c	UTP	C9H15N2O15P3	HMR_4158	0	0	0	0	0	0	0	0	0	0	0	0	0	0	0	0	0	0	0	0	0	0	0	0	0	0	0	0	0	0	0	0	0	0	0	0	0	0	0	0	0	0	0	0	0	0
m03153c	ximenic acid	C26H50O2	HMR_0345	0	0	0	0	0	0	0	0	0	0	0	0	0	0	0	0	0	0	0	0	0	0	0	0	0	0	0	0	0	0	0	0	0	0	0	0	0	0	0	0	0	0	0	0	0	0
m03153r	ximenic acid	C26H50O2	HMR_2980	0	0	0	0	0	0	0	0	0	0	0	0	0	0	0	0	0	0	0	0	0	0	0	0	0	0	0	0	0	0	0	0	0	0	0	0	0	0	0	0	0	0	0	0	0	0
[truncated: 57 more columns]

## Sheet: ReducedMetabolitesAffectSpace
Metabolites and Reactions affected
ID	Name	Formula	Reaction 1	Reaction 2	Reaction 3	Reaction 4	Reaction 5	Reaction 6	Reaction 7	Reaction 8	Reaction 9	Reaction 10	Reaction 11	Reaction 12	Reaction 13	Reaction 14	Reaction 15	Reaction 16	Reaction 17	Reaction 18	Reaction 19	Reaction 20	Reaction 21	Reaction 22	Reaction 23	Reaction 24	Reaction 25	Reaction 26	Reaction 27	Reaction 28	Reaction 29	Reaction 30	Reaction 31	Reaction 32	Reaction 33	Reaction 34	Reaction 35	Reaction 36	Reaction 37	Reaction 38	Reaction 39	Reaction 40	Reaction 41	Reaction 42	Reaction 43	Reaction 44	Reaction 45	Reaction 46	Reaction 47
m00001c	(-)-trans-carveol	C10H16O	HMR_8596	0	0	0	0	0	0	0	0	0	0	0	0	0	0	0	0	0	0	0	0	0	0	0	0	0	0	0	0	0	0	0	0	0	0	0	0	0	0	0	0	0	0	0	0	0	0
m00002c	(+)-alpha-pinene	C10H16	HMR_8601	0	0	0	0	0	0	0	0	0	0	0	0	0	0	0	0	0	0	0	0	0	0	0	0	0	0	0	0	0	0	0	0	0	0	0	0	0	0	0	0	0	0	0	0	0	0
m00003c	(10Z)-heptadecenoic acid	C17H32O2	HMR_0241	0	0	0	0	0	0	0	0	0	0	0	0	0	0	0	0	0	0	0	0	0	0	0	0	0	0	0	0	0	0	0	0	0	0	0	0	0	0	0	0	0	0	0	0	0	0
m00003r	(10Z)-heptadecenoic acid	C17H32O2	HMR_2955	0	0	0	0	0	0	0	0	0	0	0	0	0	0	0	0	0	0	0	0	0	0	0	0	0	0	0	0	0	0	0	0	0	0	0	0	0	0	0	0	0	0	0	0	0	0
m00004c	(10Z)-heptadecenoyl-CoA	C38H66N7O17P3S	HMR_0241	0	0	0	0	0	0	0	0	0	0	0	0	0	0	0	0	0	0	0	0	0	0	0	0	0	0	0	0	0	0	0	0	0	0	0	0	0	0	0	0	0	0	0	0	0	0
m00004r	(10Z)-heptadecenoyl-CoA	C38H66N7O17P3S	HMR_2955	0	0	0	0	0	0	0	0	0	0	0	0	0	0	0	0	0	0	0	0	0	0	0	0	0	0	0	0	0	0	0	0	0	0	0	0	0	0	0	0	0	0	0	0	0	0
m00006c	(11Z)-docosenoyl-CoA	C43H76N7O17P3S	HMR_0323	0	0	0	0	0	0	0	0	0	0	0	0	0	0	0	0	0	0	0	0	0	0	0	0	0	0	0	0	0	0	0	0	0	0	0	0	0	0	0	0	0	0	0	0	0	0
m00006m	(11Z)-docosenoyl-CoA	C43H76N7O17P3S	HMR_3416	0	0	0	0	0	0	0	0	0	0	0	0	0	0	0	0	0	0	0	0	0	0	0	0	0	0	0	0	0	0	0	0	0	0	0	0	0	0	0	0	0	0	0	0	0	0
m00006r	(11Z)-docosenoyl-CoA	C43H76N7O17P3S	HMR_2975	0	0	0	0	0	0	0	0	0	0	0	0	0	0	0	0	0	0	0	0	0	0	0	0	0	0	0	0	0	0	0	0	0	0	0	0	0	0	0	0	0	0	0	0	0	0
m00007c	(11Z)-eicosenoyl-CoA	C41H72N7O17P3S	HMR_0293	0	0	0	0	0	0	0	0	0	0	0	0	0	0	0	0	0	0	0	0	0	0	0	0	0	0	0	0	0	0	0	0	0	0	0	0	0	0	0	0	0	0	0	0	0	0
m00007p	(11Z)-eicosenoyl-CoA	C41H72N7O17P3S	HMR_3337	0	0	0	0	0	0	0	0	0	0	0	0	0	0	0	0	0	0	0	0	0	0	0	0	0	0	0	0	0	0	0	0	0	0	0	0	0	0	0	0	0	0	0	0	0	0
m00007r	(11Z)-eicosenoyl-CoA	C41H72N7O17P3S	HMR_2967	0	0	0	0	0	0	0	0	0	0	0	0	0	0	0	0	0	0	0	0	0	0	0	0	0	0	0	0	0	0	0	0	0	0	0	0	0	0	0	0	0	0	0	0	0	0
m00008c	(11Z,14Z)-eicosadienoic acid	C20H36O2	HMR_0429	0	0	0	0	0	0	0	0	0	0	0	0	0	0	0	0	0	0	0	0	0	0	0	0	0	0	0	0	0	0	0	0	0	0	0	0	0	0	0	0	0	0	0	0	0	0
m00008r	(11Z,14Z)-eicosadienoic acid	C20H36O2	HMR_3002	0	0	0	0	0	0	0	0	0	0	0	0	0	0	0	0	0	0	0	0	0	0	0	0	0	0	0	0	0	0	0	0	0	0	0	0	0	0	0	0	0	0	0	0	0	0
m00009c	(11Z,14Z)-eicosadienoyl-CoA	C41H70N7O17P3S	HMR_0429	0	0	0	0	0	0	0	0	0	0	0	0	0	0	0	0	0	0	0	0	0	0	0	0	0	0	0	0	0	0	0	0	0	0	0	0	0	0	0	0	0	0	0	0	0	0
m00009m	(11Z,14Z)-eicosadienoyl-CoA	C41H70N7O17P3S	HMR_3423	0	0	0	0	0	0	0	0	0	0	0	0	0	0	0	0	0	0	0	0	0	0	0	0	0	0	0	0	0	0	0	0	0	0	0	0	0	0	0	0	0	0	0	0	0	0
m00009r	(11Z,14Z)-eicosadienoyl-CoA	C41H70N7O17P3S	HMR_3002	0	0	0	0	0	0	0	0	0	0	0	0	0	0	0	0	0	0	0	0	0	0	0	0	0	0	0	0	0	0	0	0	0	0	0	0	0	0	0	0	0	0	0	0	0	0
m00010c	(11Z,14Z,17Z)-eicosatrienoic acid	C20H34O2	HMR_0381	0	0	0	0	0	0	0	0	0	0	0	0	0	0	0	0	0	0	0	0	0	0	0	0	0	0	0	0	0	0	0	0	0	0	0	0	0	0	0	0	0	0	0	0	0	0
m00010r	(11Z,14Z,17Z)-eicosatrienoic acid	C20H34O2	HMR_2989	0	0	0	0	0	0	0	0	0	0	0	0	0	0	0	0	0	0	0	0	0	0	0	0	0	0	0	0	0	0	0	0	0	0	0	0	0	0	0	0	0	0	0	0	0	0
m00012c	(11Z,14Z,17Z)-eicosatrienoyl-CoA	C41H68N7O17P3S	HMR_0381	0	0	0	0	0	0	0	0	0	0	0	0	0	0	0	0	0	0	0	0	0	0	0	0	0	0	0	0	0	0	0	0	0	0	0	0	0	0	0	0	0	0	0	0	0	0
m00012m	(11Z,14Z,17Z)-eicosatrienoyl-CoA	C41H68N7O17P3S	HMR_3431	0	0	0	0	0	0	0	0	0	0	0	0	0	0	0	0	0	0	0	0	0	0	0	0	0	0	0	0	0	0	0	0	0	0	0	0	0	0	0	0	0	0	0	0	0	0
m00012r	(11Z,14Z,17Z)-eicosatrienoyl-CoA	C41H68N7O17P3S	HMR_2989	0	0	0	0	0	0	0	0	0	0	0	0	0	0	0	0	0	0	0	0	0	0	0	0	0	0	0	0	0	0	0	0	0	0	0	0	0	0	0	0	0	0	0	0	0	0
m00016c	(13Z)-docosenoyl-CoA	C43H76N7O17P3S	HMR_0319	0	0	0	0	0	0	0	0	0	0	0	0	0	0	0	0	0	0	0	0	0	0	0	0	0	0	0	0	0	0	0	0	0	0	0	0	0	0	0	0	0	0	0	0	0	0
m00016p	(13Z)-docosenoyl-CoA	C43H76N7O17P3S	HMR_3333	0	0	0	0	0	0	0	0	0	0	0	0	0	0	0	0	0	0	0	0	0	0	0	0	0	0	0	0	0	0	0	0	0	0	0	0	0	0	0	0	0	0	0	0	0	0
m00016r	(13Z)-docosenoyl-CoA	C43H76N7O17P3S	HMR_2974	0	0	0	0	0	0	0	0	0	0	0	0	0	0	0	0	0	0	0	0	0	0	0	0	0	0	0	0	0	0	0	0	0	0	0	0	0	0	0	0	0	0	0	0	0	0
m00017c	(13Z)-eicosenoic acid	C20H38O2	HMR_0289	0	0	0	0	0	0	0	0	0	0	0	0	0	0	0	0	0	0	0	0	0	0	0	0	0	0	0	0	0	0	0	0	0	0	0	0	0	0	0	0	0	0	0	0	0	0
m00017r	(13Z)-eicosenoic acid	C20H38O2	HMR_2968	0	0	0	0	0	0	0	0	0	0	0	0	0	0	0	0	0	0	0	0	0	0	0	0	0	0	0	0	0	0	0	0	0	0	0	0	0	0	0	0	0	0	0	0	0	0
m00018c	(13Z)-eicosenoyl-CoA	C41H72N7O17P3S	HMR_0289	0	0	0	0	0	0	0	0	0	0	0	0	0	0	0	0	0	0	0	0	0	0	0	0	0	0	0	0	0	0	0	0	0	0	0	0	0	0	0	0	0	0	0	0	0	0
m00018r	(13Z)-eicosenoyl-CoA	C41H72N7O17P3S	HMR_2968	0	0	0	0	0	0	0	0	0	0	0	0	0	0	0	0	0	0	0	0	0	0	0	0	0	0	0	0	0	0	0	0	0	0	0	0	0	0	0	0	0	0	0	0	0	0
m00019c	(13Z)-octadecenoic acid	C18H34O2	HMR_0255	0	0	0	0	0	0	0	0	0	0	0	0	0	0	0	0	0	0	0	0	0	0	0	0	0	0	0	0	0	0	0	0	0	0	0	0	0	0	0	0	0	0	0	0	0	0
m00019r	(13Z)-octadecenoic acid	C18H34O2	HMR_2962	0	0	0	0	0	0	0	0	0	0	0	0	0	0	0	0	0	0	0	0	0	0	0	0	0	0	0	0	0	0	0	0	0	0	0	0	0	0	0	0	0	0	0	0	0	0
m00020c	(13Z)-octadecenoyl-CoA	C39H68N7O17P3S	HMR_0255	HMR_0271	0	0	0	0	0	0	0	0	0	0	0	0	0	0	0	0	0	0	0	0	0	0	0	0	0	0	0	0	0	0	0	0	0	0	0	0	0	0	0	0	0	0	0	0	0
m00020m	(13Z)-octadecenoyl-CoA	C39H68N7O17P3S	HMR_3406	0	0	0	0	0	0	0	0	0	0	0	0	0	0	0	0	0	0	0	0	0	0	0	0	0	0	0	0	0	0	0	0	0	0	0	0	0	0	0	0	0	0	0	0	0	0
m00020r	(13Z)-octadecenoyl-CoA	C39H68N7O17P3S	HMR_2962	0	0	0	0	0	0	0	0	0	0	0	0	0	0	0	0	0	0	0	0	0	0	0	0	0	0	0	0	0	0	0	0	0	0	0	0	0	0	0	0	0	0	0	0	0	0
m00021c	(13Z,16Z)-docosadienoic acid	C22H40O2	HMR_0433	0	0	0	0	0	0	0	0	0	0	0	0	0	0	0	0	0	0	0	0	0	0	0	0	0	0	0	0	0	0	0	0	0	0	0	0	0	0	0	0	0	0	0	0	0	0
m00021r	(13Z,16Z)-docosadienoic acid	C22H40O2	HMR_3003	0	0	0	0	0	0	0	0	0	0	0	0	0	0	0	0	0	0	0	0	0	0	0	0	0	0	0	0	0	0	0	0	0	0	0	0	0	0	0	0	0	0	0	0	0	0
m00023c	(13Z,16Z)-docosadienoyl-CoA	C43H74N7O17P3S	HMR_0433	0	0	0	0	0	0	0	0	0	0	0	0	0	0	0	0	0	0	0	0	0	0	0	0	0	0	0	0	0	0	0	0	0	0	0	0	0	0	0	0	0	0	0	0	0	0
m00023m	(13Z,16Z)-docosadienoyl-CoA	C43H74N7O17P3S	HMR_3424	0	0	0	0	0	0	0	0	0	0	0	0	0	0	0	0	0	0	0	0	0	0	0	0	0	0	0	0	0	0	0	0	0	0	0	0	0	0	0	0	0	0	0	0	0	0
m00023r	(13Z,16Z)-docosadienoyl-CoA	C43H74N7O17P3S	HMR_3003	0	0	0	0	0	0	0	0	0	0	0	0	0	0	0	0	0	0	0	0	0	0	0	0	0	0	0	0	0	0	0	0	0	0	0	0	0	0	0	0	0	0	0	0	0	0
m00025c	(15Z)-tetracosenoyl-CoA	C45H80N7O17P3S	HMR_0337	0	0	0	0	0	0	0	0	0	0	0	0	0	0	0	0	0	0	0	0	0	0	0	0	0	0	0	0	0	0	0	0	0	0	0	0	0	0	0	0	0	0	0	0	0	0
m00025p	(15Z)-tetracosenoyl-CoA	C45H80N7O17P3S	HMR_3329	0	0	0	0	0	0	0	0	0	0	0	0	0	0	0	0	0	0	0	0	0	0	0	0	0	0	0	0	0	0	0	0	0	0	0	0	0	0	0	0	0	0	0	0	0	0
m00025r	(15Z)-tetracosenoyl-CoA	C45H80N7O17P3S	HMR_2978	0	0	0	0	0	0	0	0	0	0	0	0	0	0	0	0	0	0	0	0	0	0	0	0	0	0	0	0	0	0	0	0	0	0	0	0	0	0	0	0	0	0	0	0	0	0
m00030c	(1aalpha,2beta,3alpha,11calpha)-1a,2,3,11c-tetrahydro-6,11-dimethylbenzo[6,7]phenanthro[3,4-b]oxirene-2,3-diol	C20H18O3	HMR_7056	0	0	0	0	0	0	0	0	0	0	0	0	0	0	0	0	0	0	0	0	0	0	0	0	0	0	0	0	0	0	0	0	0	0	0	0	0	0	0	0	0	0	0	0	0	0
m00032c	(1R,2S)-naphthalene 1,2-oxide	C10H8O	HMR_7001	0	0	0	0	0	0	0	0	0	0	0	0	0	0	0	0	0	0	0	0	0	0	0	0	0	0	0	0	0	0	0	0	0	0	0	0	0	0	0	0	0	0	0	0	0	0
m00034c	(1S,2R)-naphthalene 1,2-oxide	C10H8O	HMR_7002	0	0	0	0	0	0	0	0	0	0	0	0	0	0	0	0	0	0	0	0	0	0	0	0	0	0	0	0	0	0	0	0	0	0	0	0	0	0	0	0	0	0	0	0	0	0
m00076p	(2R,6R,10R)-trimethyl-hendecanoyl-CoA	C35H62N7O17P3S	HMR_3510	0	0	0	0	0	0	0	0	0	0	0	0	0	0	0	0	0	0	0	0	0	0	0	0	0	0	0	0	0	0	0	0	0	0	0	0	0	0	0	0	0	0	0	0	0	0
m00077p	(2R,6S,10S)-pristanate	C19H38O2	HMR_3489	0	0	0	0	0	0	0	0	0	0	0	0	0	0	0	0	0	0	0	0	0	0	0	0	0	0	0	0	0	0	0	0	0	0	0	0	0	0	0	0	0	0	0	0	0	0
m00078p	(2S)-pristanoyl-CoA	C40H72N7O17P3S	HMR_3489	0	0	0	0	0	0	0	0	0	0	0	0	0	0	0	0	0	0	0	0	0	0	0	0	0	0	0	0	0	0	0	0	0	0	0	0	0	0	0	0	0	0	0	0	0	0
m00088p	(3Z)-dodecenoyl-CoA	C33H56N7O17P3S	HMR_3353	0	0	0	0	0	0	0	0	0	0	0	0	0	0	0	0	0	0	0	0	0	0	0	0	0	0	0	0	0	0	0	0	0	0	0	0	0	0	0	0	0	0	0	0	0	0
m00091p	(4Z,7Z,10Z)-hexadecatrienoyl-CoA	C37H60N7O17P3S	HMR_3469	0	0	0	0	0	0	0	0	0	0	0	0	0	0	0	0	0	0	0	0	0	0	0	0	0	0	0	0	0	0	0	0	0	0	0	0	0	0	0	0	0	0	0	0	0	0
m00093c	(4Z,7Z,10Z,13Z,16Z)-docosapentaenoyl-CoA	C43H68N7O17P3S	HMR_0425	0	0	0	0	0	0	0	0	0	0	0	0	0	0	0	0	0	0	0	0	0	0	0	0	0	0	0	0	0	0	0	0	0	0	0	0	0	0	0	0	0	0	0	0	0	0
m00093m	(4Z,7Z,10Z,13Z,16Z)-docosapentaenoyl-CoA	C43H68N7O17P3S	HMR_3422	0	0	0	0	0	0	0	0	0	0	0	0	0	0	0	0	0	0	0	0	0	0	0	0	0	0	0	0	0	0	0	0	0	0	0	0	0	0	0	0	0	0	0	0	0	0
m00093p	(4Z,7Z,10Z,13Z,16Z)-docosapentaenoyl-CoA	C43H68N7O17P3S	HMR_2411	0	0	0	0	0	0	0	0	0	0	0	0	0	0	0	0	0	0	0	0	0	0	0	0	0	0	0	0	0	0	0	0	0	0	0	0	0	0	0	0	0	0	0	0	0	0
m00093r	(4Z,7Z,10Z,13Z,16Z)-docosapentaenoyl-CoA	C43H68N7O17P3S	HMR_3001	0	0	0	0	0	0	0	0	0	0	0	0	0	0	0	0	0	0	0	0	0	0	0	0	0	0	0	0	0	0	0	0	0	0	0	0	0	0	0	0	0	0	0	0	0	0
m00094c	(4Z,7Z,10Z,13Z,16Z)-DPA	C22H34O2	HMR_0425	0	0	0	0	0	0	0	0	0	0	0	0	0	0	0	0	0	0	0	0	0	0	0	0	0	0	0	0	0	0	0	0	0	0	0	0	0	0	0	0	0	0	0	0	0	0
m00094r	(4Z,7Z,10Z,13Z,16Z)-DPA	C22H34O2	HMR_3001	0	0	0	0	0	0	0	0	0	0	0	0	0	0	0	0	0	0	0	0	0	0	0	0	0	0	0	0	0	0	0	0	0	0	0	0	0	0	0	0	0	0	0	0	0	0
m00095c	(4Z,7Z,10Z,13Z,16Z,19Z)-docosahexaenoyl-CoA	C43H66N7O17P3S	HMR_0377	0	0	0	0	0	0	0	0	0	0	0	0	0	0	0	0	0	0	0	0	0	0	0	0	0	0	0	0	0	0	0	0	0	0	0	0	0	0	0	0	0	0	0	0	0	0
m00095m	(4Z,7Z,10Z,13Z,16Z,19Z)-docosahexaenoyl-CoA	C43H66N7O17P3S	HMR_3430	0	0	0	0	0	0	0	0	0	0	0	0	0	0	0	0	0	0	0	0	0	0	0	0	0	0	0	0	0	0	0	0	0	0	0	0	0	0	0	0	0	0	0	0	0	0
m00095p	(4Z,7Z,10Z,13Z,16Z,19Z)-docosahexaenoyl-CoA	C43H66N7O17P3S	HMR_2513	0	0	0	0	0	0	0	0	0	0	0	0	0	0	0	0	0	0	0	0	0	0	0	0	0	0	0	0	0	0	0	0	0	0	0	0	0	0	0	0	0	0	0	0	0	0
m00095r	(4Z,7Z,10Z,13Z,16Z,19Z)-docosahexaenoyl-CoA	C43H66N7O17P3S	HMR_2988	0	0	0	0	0	0	0	0	0	0	0	0	0	0	0	0	0	0	0	0	0	0	0	0	0	0	0	0	0	0	0	0	0	0	0	0	0	0	0	0	0	0	0	0	0	0
m00099p	(5Z)-dodecenoyl-CoA	C33H56N7O17P3S	HMR_3373	0	0	0	0	0	0	0	0	0	0	0	0	0	0	0	0	0	0	0	0	0	0	0	0	0	0	0	0	0	0	0	0	0	0	0	0	0	0	0	0	0	0	0	0	0	0
m00101c	(5Z,8Z,11Z)-eicosatrienoyl-CoA	C41H68N7O17P3S	HMR_0305	0	0	0	0	0	0	0	0	0	0	0	0	0	0	0	0	0	0	0	0	0	0	0	0	0	0	0	0	0	0	0	0	0	0	0	0	0	0	0	0	0	0	0	0	0	0
m00101m	(5Z,8Z,11Z)-eicosatrienoyl-CoA	C41H68N7O17P3S	HMR_3414	0	0	0	0	0	0	0	0	0	0	0	0	0	0	0	0	0	0	0	0	0	0	0	0	0	0	0	0	0	0	0	0	0	0	0	0	0	0	0	0	0	0	0	0	0	0
m00101r	(5Z,8Z,11Z)-eicosatrienoyl-CoA	C41H68N7O17P3S	HMR_2971	0	0	0	0	0	0	0	0	0	0	0	0	0	0	0	0	0	0	0	0	0	0	0	0	0	0	0	0	0	0	0	0	0	0	0	0	0	0	0	0	0	0	0	0	0	0
m00103c	(5Z,8Z,11Z,14Z,17Z)-eicosapentaenoyl-CoA	C41H64N7O17P3S	HMR_0361	0	0	0	0	0	0	0	0	0	0	0	0	0	0	0	0	0	0	0	0	0	0	0	0	0	0	0	0	0	0	0	0	0	0	0	0	0	0	0	0	0	0	0	0	0	0
m00103m	(5Z,8Z,11Z,14Z,17Z)-eicosapentaenoyl-CoA	C41H64N7O17P3S	HMR_3428	0	0	0	0	0	0	0	0	0	0	0	0	0	0	0	0	0	0	0	0	0	0	0	0	0	0	0	0	0	0	0	0	0	0	0	0	0	0	0	0	0	0	0	0	0	0
m00103r	(5Z,8Z,11Z,14Z,17Z)-eicosapentaenoyl-CoA	C41H64N7O17P3S	HMR_2984	0	0	0	0	0	0	0	0	0	0	0	0	0	0	0	0	0	0	0	0	0	0	0	0	0	0	0	0	0	0	0	0	0	0	0	0	0	0	0	0	0	0	0	0	0	0
m00104c	(6Z,9Z)-octadecadienoic acid	C18H32O2	HMR_0275	0	0	0	0	0	0	0	0	0	0	0	0	0	0	0	0	0	0	0	0	0	0	0	0	0	0	0	0	0	0	0	0	0	0	0	0	0	0	0	0	0	0	0	0	0	0
m00104r	(6Z,9Z)-octadecadienoic acid	C18H32O2	HMR_2964	0	0	0	0	0	0	0	0	0	0	0	0	0	0	0	0	0	0	0	0	0	0	0	0	0	0	0	0	0	0	0	0	0	0	0	0	0	0	0	0	0	0	0	0	0	0
m00106c	(6Z,9Z)-octadecadienoyl-CoA	C39H66N7O17P3S	HMR_0275	0	0	0	0	0	0	0	0	0	0	0	0	0	0	0	0	0	0	0	0	0	0	0	0	0	0	0	0	0	0	0	0	0	0	0	0	0	0	0	0	0	0	0	0	0	0
m00106m	(6Z,9Z)-octadecadienoyl-CoA	C39H66N7O17P3S	HMR_3409	0	0	0	0	0	0	0	0	0	0	0	0	0	0	0	0	0	0	0	0	0	0	0	0	0	0	0	0	0	0	0	0	0	0	0	0	0	0	0	0	0	0	0	0	0	0
m00106r	(6Z,9Z)-octadecadienoyl-CoA	C39H66N7O17P3S	HMR_2964	0	0	0	0	0	0	0	0	0	0	0	0	0	0	0	0	0	0	0	0	0	0	0	0	0	0	0	0	0	0	0	0	0	0	0	0	0	0	0	0	0	0	0	0	0	0
m00108c	(6Z,9Z,12Z,15Z)-octadecatetraenoyl-CoA	C39H62N7O17P3S	HMR_0353	0	0	0	0	0	0	0	0	0	0	0	0	0	0	0	0	0	0	0	0	0	0	0	0	0	0	0	0	0	0	0	0	0	0	0	0	0	0	0	0	0	0	0	0	0	0
m00108m	(6Z,9Z,12Z,15Z)-octadecatetraenoyl-CoA	C39H62N7O17P3S	HMR_9719	0	0	0	0	0	0	0	0	0	0	0	0	0	0	0	0	0	0	0	0	0	0	0	0	0	0	0	0	0	0	0	0	0	0	0	0	0	0	0	0	0	0	0	0	0	0
m00108r	(6Z,9Z,12Z,15Z)-octadecatetraenoyl-CoA	C39H62N7O17P3S	HMR_2982	0	0	0	0	0	0	0	0	0	0	0	0	0	0	0	0	0	0	0	0	0	0	0	0	0	0	0	0	0	0	0	0	0	0	0	0	0	0	0	0	0	0	0	0	0	0
m00110c	(6Z,9Z,12Z,15Z,18Z)-tetracosapentaenoyl-CoA	C45H72N7O17P3S	HMR_0421	0	0	0	0	0	0	0	0	0	0	0	0	0	0	0	0	0	0	0	0	0	0	0	0	0	0	0	0	0	0	0	0	0	0	0	0	0	0	0	0	0	0	0	0	0	0
m00110r	(6Z,9Z,12Z,15Z,18Z)-tetracosapentaenoyl-CoA	C45H72N7O17P3S	HMR_3000	0	0	0	0	0	0	0	0	0	0	0	0	0	0	0	0	0	0	0	0	0	0	0	0	0	0	0	0	0	0	0	0	0	0	0	0	0	0	0	0	0	0	0	0	0	0
m00111c	(6Z,9Z,12Z,15Z,18Z)-TPA	C24H38O2	HMR_0421	0	0	0	0	0	0	0	0	0	0	0	0	0	0	0	0	0	0	0	0	0	0	0	0	0	0	0	0	0	0	0	0	0	0	0	0	0	0	0	0	0	0	0	0	0	0
m00111r	(6Z,9Z,12Z,15Z,18Z)-TPA	C24H38O2	HMR_3000	0	0	0	0	0	0	0	0	0	0	0	0	0	0	0	0	0	0	0	0	0	0	0	0	0	0	0	0	0	0	0	0	0	0	0	0	0	0	0	0	0	0	0	0	0	0
m00113c	(6Z,9Z,12Z,15Z,18Z,21Z)-tetracosahexaenoyl-CoA	C45H70N7O17P3S	HMR_0373	0	0	0	0	0	0	0	0	0	0	0	0	0	0	0	0	0	0	0	0	0	0	0	0	0	0	0	0	0	0	0	0	0	0	0	0	0	0	0	0	0	0	0	0	0	0
m00113r	(6Z,9Z,12Z,15Z,18Z,21Z)-tetracosahexaenoyl-CoA	C45H70N7O17P3S	HMR_2987	0	0	0	0	0	0	0	0	0	0	0	0	0	0	0	0	0	0	0	0	0	0	0	0	0	0	0	0	0	0	0	0	0	0	0	0	0	0	0	0	0	0	0	0	0	0
m00114c	(6Z,9Z,12Z,15Z,18Z,21Z)-THA	C24H36O2	HMR_0373	0	0	0	0	0	0	0	0	0	0	0	0	0	0	0	0	0	0	0	0	0	0	0	0	0	0	0	0	0	0	0	0	0	0	0	0	0	0	0	0	0	0	0	0	0	0
m00114r	(6Z,9Z,12Z,15Z,18Z,21Z)-THA	C24H36O2	HMR_2987	0	0	0	0	0	0	0	0	0	0	0	0	0	0	0	0	0	0	0	0	0	0	0	0	0	0	0	0	0	0	0	0	0	0	0	0	0	0	0	0	0	0	0	0	0	0
m00115c	(7Z)-octadecenoic acid	C18H34O2	HMR_0271	0	0	0	0	0	0	0	0	0	0	0	0	0	0	0	0	0	0	0	0	0	0	0	0	0	0	0	0	0	0	0	0	0	0	0	0	0	0	0	0	0	0	0	0	0	0
m00116m	(7Z)-octadecenoyl-CoA	C39H68N7O17P3S	HMR_3408	0	0	0	0	0	0	0	0	0	0	0	0	0	0	0	0	0	0	0	0	0	0	0	0	0	0	0	0	0	0	0	0	0	0	0	0	0	0	0	0	0	0	0	0	0	0
m00117c	(7Z)-tetradecenoic acid	C14H26O2	HMR_0204	0	0	0	0	0	0	0	0	0	0	0	0	0	0	0	0	0	0	0	0	0	0	0	0	0	0	0	0	0	0	0	0	0	0	0	0	0	0	0	0	0	0	0	0	0	0
m00117r	(7Z)-tetradecenoic acid	C14H26O2	HMR_2947	0	0	0	0	0	0	0	0	0	0	0	0	0	0	0	0	0	0	0	0	0	0	0	0	0	0	0	0	0	0	0	0	0	0	0	0	0	0	0	0	0	0	0	0	0	0
m00118c	(7Z)-tetradecenoyl-CoA	C35H60N7O17P3S	HMR_0204	0	0	0	0	0	0	0	0	0	0	0	0	0	0	0	0	0	0	0	0	0	0	0	0	0	0	0	0	0	0	0	0	0	0	0	0	0	0	0	0	0	0	0	0	0	0
m00118p	(7Z)-tetradecenoyl-CoA	C35H60N7O17P3S	HMR_3368	0	0	0	0	0	0	0	0	0	0	0	0	0	0	0	0	0	0	0	0	0	0	0	0	0	0	0	0	0	0	0	0	0	0	0	0	0	0	0	0	0	0	0	0	0	0
m00118r	(7Z)-tetradecenoyl-CoA	C35H60N7O17P3S	HMR_2947	0	0	0	0	0	0	0	0	0	0	0	0	0	0	0	0	0	0	0	0	0	0	0	0	0	0	0	0	0	0	0	0	0	0	0	0	0	0	0	0	0	0	0	0	0	0
m00119c	(7Z,10Z,13Z,16Z)-docosatetraenoyl-CoA	C43H70N7O17P3S	HMR_0413	0	0	0	0	0	0	0	0	0	0	0	0	0	0	0	0	0	0	0	0	0	0	0	0	0	0	0	0	0	0	0	0	0	0	0	0	0	0	0	0	0	0	0	0	0	0
m00119m	(7Z,10Z,13Z,16Z)-docosatetraenoyl-CoA	C43H70N7O17P3S	HMR_3421	0	0	0	0	0	0	0	0	0	0	0	0	0	0	0	0	0	0	0	0	0	0	0	0	0	0	0	0	0	0	0	0	0	0	0	0	0	0	0	0	0	0	0	0	0	0
m00119r	(7Z,10Z,13Z,16Z)-docosatetraenoyl-CoA	C43H70N7O17P3S	HMR_2998	0	0	0	0	0	0	0	0	0	0	0	0	0	0	0	0	0	0	0	0	0	0	0	0	0	0	0	0	0	0	0	0	0	0	0	0	0	0	0	0	0	0	0	0	0	0
m00121c	(7Z,10Z,13Z,16Z,19Z)-docosapentaenoyl-CoA	C43H68N7O17P3S	HMR_0365	0	0	0	0	0	0	0	0	0	0	0	0	0	0	0	0	0	0	0	0	0	0	0	0	0	0	0	0	0	0	0	0	0	0	0	0	0	0	0	0	0	0	0	0	0	0
m00121m	(7Z,10Z,13Z,16Z,19Z)-docosapentaenoyl-CoA	C43H68N7O17P3S	HMR_3429	0	0	0	0	0	0	0	0	0	0	0	0	0	0	0	0	0	0	0	0	0	0	0	0	0	0	0	0	0	0	0	0	0	0	0	0	0	0	0	0	0	0	0	0	0	0
m00121r	(7Z,10Z,13Z,16Z,19Z)-docosapentaenoyl-CoA	C43H68N7O17P3S	HMR_2985	0	0	0	0	0	0	0	0	0	0	0	0	0	0	0	0	0	0	0	0	0	0	0	0	0	0	0	0	0	0	0	0	0	0	0	0	0	0	0	0	0	0	0	0	0	0
m00123c	(8Z,11Z)-eicosadienoyl-CoA	C41H70N7O17P3S	HMR_0301	0	0	0	0	0	0	0	0	0	0	0	0	0	0	0	0	0	0	0	0	0	0	0	0	0	0	0	0	0	0	0	0	0	0	0	0	0	0	0	0	0	0	0	0	0	0
m00123m	(8Z,11Z)-eicosadienoyl-CoA	C41H70N7O17P3S	HMR_3413	0	0	0	0	0	0	0	0	0	0	0	0	0	0	0	0	0	0	0	0	0	0	0	0	0	0	0	0	0	0	0	0	0	0	0	0	0	0	0	0	0	0	0	0	0	0
m00123r	(8Z,11Z)-eicosadienoyl-CoA	C41H70N7O17P3S	HMR_2970	0	0	0	0	0	0	0	0	0	0	0	0	0	0	0	0	0	0	0	0	0	0	0	0	0	0	0	0	0	0	0	0	0	0	0	0	0	0	0	0	0	0	0	0	0	0
m00125c	(8Z,11Z,14Z,17Z)-eicosatetraenoyl-CoA	C41H66N7O17P3S	HMR_0357	0	0	0	0	0	0	0	0	0	0	0	0	0	0	0	0	0	0	0	0	0	0	0	0	0	0	0	0	0	0	0	0	0	0	0	0	0	0	0	0	0	0	0	0	0	0
m00125m	(8Z,11Z,14Z,17Z)-eicosatetraenoyl-CoA	C41H66N7O17P3S	HMR_3427	0	0	0	0	0	0	0	0	0	0	0	0	0	0	0	0	0	0	0	0	0	0	0	0	0	0	0	0	0	0	0	0	0	0	0	0	0	0	0	0	0	0	0	0	0	0
m00125r	(8Z,11Z,14Z,17Z)-eicosatetraenoyl-CoA	C41H66N7O17P3S	HMR_2983	0	0	0	0	0	0	0	0	0	0	0	0	0	0	0	0	0	0	0	0	0	0	0	0	0	0	0	0	0	0	0	0	0	0	0	0	0	0	0	0	0	0	0	0	0	0
m00127c	(9E)-octadecenoyl-CoA	C39H68N7O17P3S	HMR_0267	0	0	0	0	0	0	0	0	0	0	0	0	0	0	0	0	0	0	0	0	0	0	0	0	0	0	0	0	0	0	0	0	0	0	0	0	0	0	0	0	0	0	0	0	0	0
m00127m	(9E)-octadecenoyl-CoA	C39H68N7O17P3S	HMR_3407	0	0	0	0	0	0	0	0	0	0	0	0	0	0	0	0	0	0	0	0	0	0	0	0	0	0	0	0	0	0	0	0	0	0	0	0	0	0	0	0	0	0	0	0	0	0
m00127r	(9E)-octadecenoyl-CoA	C39H68N7O17P3S	HMR_2961	0	0	0	0	0	0	0	0	0	0	0	0	0	0	0	0	0	0	0	0	0	0	0	0	0	0	0	0	0	0	0	0	0	0	0	0	0	0	0	0	0	0	0	0	0	0
m00128c	(9E)-tetradecenoic acid	C14H26O2	HMR_0200	0	0	0	0	0	0	0	0	0	0	0	0	0	0	0	0	0	0	0	0	0	0	0	0	0	0	0	0	0	0	0	0	0	0	0	0	0	0	0	0	0	0	0	0	0	0
m00128r	(9E)-tetradecenoic acid	C14H26O2	HMR_2946	0	0	0	0	0	0	0	0	0	0	0	0	0	0	0	0	0	0	0	0	0	0	0	0	0	0	0	0	0	0	0	0	0	0	0	0	0	0	0	0	0	0	0	0	0	0
m00129c	(9E)-tetradecenoyl-CoA	C35H60N7O17P3S	HMR_0200	0	0	0	0	0	0	0	0	0	0	0	0	0	0	0	0	0	0	0	0	0	0	0	0	0	0	0	0	0	0	0	0	0	0	0	0	0	0	0	0	0	0	0	0	0	0
m00129m	(9E)-tetradecenoyl-CoA	C35H60N7O17P3S	HMR_3398	0	0	0	0	0	0	0	0	0	0	0	0	0	0	0	0	0	0	0	0	0	0	0	0	0	0	0	0	0	0	0	0	0	0	0	0	0	0	0	0	0	0	0	0	0	0
m00129r	(9E)-tetradecenoyl-CoA	C35H60N7O17P3S	HMR_2946	0	0	0	0	0	0	0	0	0	0	0	0	0	0	0	0	0	0	0	0	0	0	0	0	0	0	0	0	0	0	0	0	0	0	0	0	0	0	0	0	0	0	0	0	0	0
m00131c	(9Z,12Z,15Z,18Z)-tetracosatetraenoyl-CoA	C45H74N7O17P3S	HMR_0417	0	0	0	0	0	0	0	0	0	0	0	0	0	0	0	0	0	0	0	0	0	0	0	0	0	0	0	0	0	0	0	0	0	0	0	0	0	0	0	0	0	0	0	0	0	0
m00131r	(9Z,12Z,15Z,18Z)-tetracosatetraenoyl-CoA	C45H74N7O17P3S	HMR_2999	0	0	0	0	0	0	0	0	0	0	0	0	0	0	0	0	0	0	0	0	0	0	0	0	0	0	0	0	0	0	0	0	0	0	0	0	0	0	0	0	0	0	0	0	0	0
m00132c	(9Z,12Z,15Z,18Z)-TTA	C24H40O2	HMR_0417	0	0	0	0	0	0	0	0	0	0	0	0	0	0	0	0	0	0	0	0	0	0	0	0	0	0	0	0	0	0	0	0	0	0	0	0	0	0	0	0	0	0	0	0	0	0
m00132r	(9Z,12Z,15Z,18Z)-TTA	C24H40O2	HMR_2999	0	0	0	0	0	0	0	0	0	0	0	0	0	0	0	0	0	0	0	0	0	0	0	0	0	0	0	0	0	0	0	0	0	0	0	0	0	0	0	0	0	0	0	0	0	0
m00134c	(9Z,12Z,15Z,18Z,21Z)-tetracosapentaenoyl-CoA	C45H72N7O17P3S	HMR_0369	0	0	0	0	0	0	0	0	0	0	0	0	0	0	0	0	0	0	0	0	0	0	0	0	0	0	0	0	0	0	0	0	0	0	0	0	0	0	0	0	0	0	0	0	0	0
m00134r	(9Z,12Z,15Z,18Z,21Z)-tetracosapentaenoyl-CoA	C45H72N7O17P3S	HMR_2986	0	0	0	0	0	0	0	0	0	0	0	0	0	0	0	0	0	0	0	0	0	0	0	0	0	0	0	0	0	0	0	0	0	0	0	0	0	0	0	0	0	0	0	0	0	0
m00135c	(9Z,12Z,15Z,18Z,21Z)-TPA	C24H38O2	HMR_0369	0	0	0	0	0	0	0	0	0	0	0	0	0	0	0	0	0	0	0	0	0	0	0	0	0	0	0	0	0	0	0	0	0	0	0	0	0	0	0	0	0	0	0	0	0	0
m00135r	(9Z,12Z,15Z,18Z,21Z)-TPA	C24H38O2	HMR_2986	0	0	0	0	0	0	0	0	0	0	0	0	0	0	0	0	0	0	0	0	0	0	0	0	0	0	0	0	0	0	0	0	0	0	0	0	0	0	0	0	0	0	0	0	0	0
m00205g	[protein]-L-serine	C3H5NO2	HMR_7436	0	0	0	0	0	0	0	0	0	0	0	0	0	0	0	0	0	0	0	0	0	0	0	0	0	0	0	0	0	0	0	0	0	0	0	0	0	0	0	0	0	0	0	0	0	0
m00206c	[protein]-L-tyrosine	C9H9NO2	HMR_7617	0	0	0	0	0	0	0	0	0	0	0	0	0	0	0	0	0	0	0	0	0	0	0	0	0	0	0	0	0	0	0	0	0	0	0	0	0	0	0	0	0	0	0	0	0	0
m00211c	[protein]-N6,N6,N6-trimethyl-L-lysine	C10H20N3O2R2	HMR_6978	0	0	0	0	0	0	0	0	0	0	0	0	0	0	0	0	0	0	0	0	0	0	0	0	0	0	0	0	0	0	0	0	0	0	0	0	0	0	0	0	0	0	0	0	0	0
m00211r	[protein]-N6,N6,N6-trimethyl-L-lysine	C10H20N3O2R2	HMR_8029	0	0	0	0	0	0	0	0	0	0	0	0	0	0	0	0	0	0	0	0	0	0	0	0	0	0	0	0	0	0	0	0	0	0	0	0	0	0	0	0	0	0	0	0	0	0
m00218c	[protein]-tyrosine-phosphate	C10H11N2O6PR2	HMR_7617	0	0	0	0	0	0	0	0	0	0	0	0	0	0	0	0	0	0	0	0	0	0	0	0	0	0	0	0	0	0	0	0	0	0	0	0	0	0	0	0	0	0	0	0	0	0
m00223c	1-(1-alkenyl)-sn-glycero-3-phosphoethanolamine	C7H15NO6PR	HMR_7603	0	0	0	0	0	0	0	0	0	0	0	0	0	0	0	0	0	0	0	0	0	0	0	0	0	0	0	0	0	0	0	0	0	0	0	0	0	0	0	0	0	0	0	0	0	0
m00257c	10,11-dihydro-LTB4	C20H34O4	HMR_1263	0	0	0	0	0	0	0	0	0	0	0	0	0	0	0	0	0	0	0	0	0	0	0	0	0	0	0	0	0	0	0	0	0	0	0	0	0	0	0	0	0	0	0	0	0	0
m00257m	10,11-dihydro-LTB4	C20H34O4	HMR_1264	0	0	0	0	0	0	0	0	0	0	0	0	0	0	0	0	0	0	0	0	0	0	0	0	0	0	0	0	0	0	0	0	0	0	0	0	0	0	0	0	0	0	0	0	0	0
m00257p	10,11-dihydro-LTB4	C20H34O4	HMR_1266	0	0	0	0	0	0	0	0	0	0	0	0	0	0	0	0	0	0	0	0	0	0	0	0	0	0	0	0	0	0	0	0	0	0	0	0	0	0	0	0	0	0	0	0	0	0
m00257r	10,11-dihydro-LTB4	C20H34O4	HMR_1265	0	0	0	0	0	0	0	0	0	0	0	0	0	0	0	0	0	0	0	0	0	0	0	0	0	0	0	0	0	0	0	0	0	0	0	0	0	0	0	0	0	0	0	0	0	0
m00258c	10,11-dihydro-LTB4-CoA	C41H68N7O19P3S	HMR_1263	0	0	0	0	0	0	0	0	0	0	0	0	0	0	0	0	0	0	0	0	0	0	0	0	0	0	0	0	0	0	0	0	0	0	0	0	0	0	0	0	0	0	0	0	0	0
m00258m	10,11-dihydro-LTB4-CoA	C41H68N7O19P3S	HMR_1264	0	0	0	0	0	0	0	0	0	0	0	0	0	0	0	0	0	0	0	0	0	0	0	0	0	0	0	0	0	0	0	0	0	0	0	0	0	0	0	0	0	0	0	0	0	0
m00258p	10,11-dihydro-LTB4-CoA	C41H68N7O19P3S	HMR_1266	0	0	0	0	0	0	0	0	0	0	0	0	0	0	0	0	0	0	0	0	0	0	0	0	0	0	0	0	0	0	0	0	0	0	0	0	0	0	0	0	0	0	0	0	0	0
m00258r	10,11-dihydro-LTB4-CoA	C41H68N7O19P3S	HMR_1265	0	0	0	0	0	0	0	0	0	0	0	0	0	0	0	0	0	0	0	0	0	0	0	0	0	0	0	0	0	0	0	0	0	0	0	0	0	0	0	0	0	0	0	0	0	0
m00259c	10,11-epoxy-(4Z,7Z)-hexadecadienoic acid	C16H26O3	HMR_1069	HMR_1070	0	0	0	0	0	0	0	0	0	0	0	0	0	0	0	0	0	0	0	0	0	0	0	0	0	0	0	0	0	0	0	0	0	0	0	0	0	0	0	0	0	0	0	0	0
m00260c	10,13,16,19-docosatetraenoic acid	C22H36O2	HMR_0389	0	0	0	0	0	0	0	0	0	0	0	0	0	0	0	0	0	0	0	0	0	0	0	0	0	0	0	0	0	0	0	0	0	0	0	0	0	0	0	0	0	0	0	0	0	0
m00262c	10,13,16,19-docosatetraenoyl-CoA	C43H70N7O17P3S	HMR_0389	0	0	0	0	0	0	0	0	0	0	0	0	0	0	0	0	0	0	0	0	0	0	0	0	0	0	0	0	0	0	0	0	0	0	0	0	0	0	0	0	0	0	0	0	0	0
m00262m	10,13,16,19-docosatetraenoyl-CoA	C43H70N7O17P3S	HMR_3433	0	0	0	0	0	0	0	0	0	0	0	0	0	0	0	0	0	0	0	0	0	0	0	0	0	0	0	0	0	0	0	0	0	0	0	0	0	0	0	0	0	0	0	0	0	0
m00264c	10,13,16-docosatrienoyl-CoA	C43H72N7O17P3S	HMR_0437	0	0	0	0	0	0	0	0	0	0	0	0	0	0	0	0	0	0	0	0	0	0	0	0	0	0	0	0	0	0	0	0	0	0	0	0	0	0	0	0	0	0	0	0	0	0
m00264m	10,13,16-docosatrienoyl-CoA	C43H72N7O17P3S	HMR_3425	0	0	0	0	0	0	0	0	0	0	0	0	0	0	0	0	0	0	0	0	0	0	0	0	0	0	0	0	0	0	0	0	0	0	0	0	0	0	0	0	0	0	0	0	0	0
m00265c	10,13,16-docosatriynoic acid	C22H38O2	HMR_0437	0	0	0	0	0	0	0	0	0	0	0	0	0	0	0	0	0	0	0	0	0	0	0	0	0	0	0	0	0	0	0	0	0	0	0	0	0	0	0	0	0	0	0	0	0	0
m00266c	10-formyl-THF	C20H23N7O7	HMR_4806	0	0	0	0	0	0	0	0	0	0	0	0	0	0	0	0	0	0	0	0	0	0	0	0	0	0	0	0	0	0	0	0	0	0	0	0	0	0	0	0	0	0	0	0	0	0
m00270c	10-HETE	C20H32O3	HMR_0934	0	0	0	0	0	0	0	0	0	0	0	0	0	0	0	0	0	0	0	0	0	0	0	0	0	0	0	0	0	0	0	0	0	0	0	0	0	0	0	0	0	0	0	0	0	0
m00276c	11,12,15-THETA	C20H34O5	HMR_0992	0	0	0	0	0	0	0	0	0	0	0	0	0	0	0	0	0	0	0	0	0	0	0	0	0	0	0	0	0	0	0	0	0	0	0	0	0	0	0	0	0	0	0	0	0	0
m00279c	11,12-EET	C20H32O3	HMR_0950	HMR_0951	HMR_1065	0	0	0	0	0	0	0	0	0	0	0	0	0	0	0	0	0	0	0	0	0	0	0	0	0	0	0	0	0	0	0	0	0	0	0	0	0	0	0	0	0	0	0	0
m00280c	11,14,15-THETA	C20H34O5	HMR_0994	0	0	0	0	0	0	0	0	0	0	0	0	0	0	0	0	0	0	0	0	0	0	0	0	0	0	0	0	0	0	0	0	0	0	0	0	0	0	0	0	0	0	0	0	0	0
m00286m	11-carboxy-alpha-chromanol	C26H42O4	HMR_6484	0	0	0	0	0	0	0	0	0	0	0	0	0	0	0	0	0	0	0	0	0	0	0	0	0	0	0	0	0	0	0	0	0	0	0	0	0	0	0	0	0	0	0	0	0	0
m00287m	11-carboxy-alpha-tocotrienol	C26H38O4	HMR_6432	HMR_6433	0	0	0	0	0	0	0	0	0	0	0	0	0	0	0	0	0	0	0	0	0	0	0	0	0	0	0	0	0	0	0	0	0	0	0	0	0	0	0	0	0	0	0	0	0
m00288m	11-carboxy-gamma-chromanol	C25H40O4	HMR_6471	0	0	0	0	0	0	0	0	0	0	0	0	0	0	0	0	0	0	0	0	0	0	0	0	0	0	0	0	0	0	0	0	0	0	0	0	0	0	0	0	0	0	0	0	0	0
m00289m	11-carboxy-gamma-tocotrienol	C25H36O4	HMR_6448	0	0	0	0	0	0	0	0	0	0	0	0	0	0	0	0	0	0	0	0	0	0	0	0	0	0	0	0	0	0	0	0	0	0	0	0	0	0	0	0	0	0	0	0	0	0
m00296c	11h-14,15-EETA	C20H32O4	HMR_0993	HMR_0994	0	0	0	0	0	0	0	0	0	0	0	0	0	0	0	0	0	0	0	0	0	0	0	0	0	0	0	0	0	0	0	0	0	0	0	0	0	0	0	0	0	0	0	0	0
m00297c	11-HETE	C20H32O3	HMR_0935	0	0	0	0	0	0	0	0	0	0	0	0	0	0	0	0	0	0	0	0	0	0	0	0	0	0	0	0	0	0	0	0	0	0	0	0	0	0	0	0	0	0	0	0	0	0
m00305c	12(13)-Ep	C18H32O3	HMR_2457	0	0	0	0	0	0	0	0	0	0	0	0	0	0	0	0	0	0	0	0	0	0	0	0	0	0	0	0	0	0	0	0	0	0	0	0	0	0	0	0	0	0	0	0	0	0
m00305r	12(13)-Ep	C18H32O3	HMR_2458	0	0	0	0	0	0	0	0	0	0	0	0	0	0	0	0	0	0	0	0	0	0	0	0	0	0	0	0	0	0	0	0	0	0	0	0	0	0	0	0	0	0	0	0	0	0
m00309c	12(S)-HPETE	C20H32O4	HMR_1043	0	0	0	0	0	0	0	0	0	0	0	0	0	0	0	0	0	0	0	0	0	0	0	0	0	0	0	0	0	0	0	0	0	0	0	0	0	0	0	0	0	0	0	0	0	0
m00309p	12(S)-HPETE	C20H32O4	HMR_1048	0	0	0	0	0	0	0	0	0	0	0	0	0	0	0	0	0	0	0	0	0	0	0	0	0	0	0	0	0	0	0	0	0	0	0	0	0	0	0	0	0	0	0	0	0	0
m00309r	12(S)-HPETE	C20H32O4	HMR_1049	0	0	0	0	0	0	0	0	0	0	0	0	0	0	0	0	0	0	0	0	0	0	0	0	0	0	0	0	0	0	0	0	0	0	0	0	0	0	0	0	0	0	0	0	0	0
m00310c	12,13-epoxy-(6Z,9Z)-octadecadienoic acid	C18H30O3	HMR_1068	HMR_1069	0	0	0	0	0	0	0	0	0	0	0	0	0	0	0	0	0	0	0	0	0	0	0	0	0	0	0	0	0	0	0	0	0	0	0	0	0	0	0	0	0	0	0	0	0
m00315c	12,15,18,21-tetracosatetraenoic acid	C24H40O2	HMR_0393	0	0	0	0	0	0	0	0	0	0	0	0	0	0	0	0	0	0	0	0	0	0	0	0	0	0	0	0	0	0	0	0	0	0	0	0	0	0	0	0	0	0	0	0	0	0
m00317c	12,15,18,21-tetracosatetraenoyl-CoA	C45H74N7O17P3S	HMR_0393	0	0	0	0	0	0	0	0	0	0	0	0	0	0	0	0	0	0	0	0	0	0	0	0	0	0	0	0	0	0	0	0	0	0	0	0	0	0	0	0	0	0	0	0	0	0
m00336c	13(S)-H	C18H32O3	HMR_2441	0	0	0	0	0	0	0	0	0	0	0	0	0	0	0	0	0	0	0	0	0	0	0	0	0	0	0	0	0	0	0	0	0	0	0	0	0	0	0	0	0	0	0	0	0	0
m00337c	13(S)-HP	C18H32O4	HMR_2441	0	0	0	0	0	0	0	0	0	0	0	0	0	0	0	0	0	0	0	0	0	0	0	0	0	0	0	0	0	0	0	0	0	0	0	0	0	0	0	0	0	0	0	0	0	0
m00339c	13,14-dihydro-15-oxo-lipoxin A4	C20H32O5	HMR_1099	0	0	0	0	0	0	0	0	0	0	0	0	0	0	0	0	0	0	0	0	0	0	0	0	0	0	0	0	0	0	0	0	0	0	0	0	0	0	0	0	0	0	0	0	0	0
m00340c	13,14-dihydro-lipoxin A4	C20H34O5	HMR_1099	0	0	0	0	0	0	0	0	0	0	0	0	0	0	0	0	0	0	0	0	0	0	0	0	0	0	0	0	0	0	0	0	0	0	0	0	0	0	0	0	0	0	0	0	0	0
m00341c	13,16,19-docosatrienoic acid	C22H38O2	HMR_0385	0	0	0	0	0	0	0	0	0	0	0	0	0	0	0	0	0	0	0	0	0	0	0	0	0	0	0	0	0	0	0	0	0	0	0	0	0	0	0	0	0	0	0	0	0	0
m00341r	13,16,19-docosatrienoic acid	C22H38O2	HMR_2990	0	0	0	0	0	0	0	0	0	0	0	0	0	0	0	0	0	0	0	0	0	0	0	0	0	0	0	0	0	0	0	0	0	0	0	0	0	0	0	0	0	0	0	0	0	0
m00343c	13,16,19-docosatrienoyl-CoA	C43H72N7O17P3S	HMR_0385	0	0	0	0	0	0	0	0	0	0	0	0	0	0	0	0	0	0	0	0	0	0	0	0	0	0	0	0	0	0	0	0	0	0	0	0	0	0	0	0	0	0	0	0	0	0
m00343m	13,16,19-docosatrienoyl-CoA	C43H72N7O17P3S	HMR_3432	0	0	0	0	0	0	0	0	0	0	0	0	0	0	0	0	0	0	0	0	0	0	0	0	0	0	0	0	0	0	0	0	0	0	0	0	0	0	0	0	0	0	0	0	0	0
m00343r	13,16,19-docosatrienoyl-CoA	C43H72N7O17P3S	HMR_2990	0	0	0	0	0	0	0	0	0	0	0	0	0	0	0	0	0	0	0	0	0	0	0	0	0	0	0	0	0	0	0	0	0	0	0	0	0	0	0	0	0	0	0	0	0	0
m00345m	13-carboxy-alpha-tocotrienol	C29H42O4	HMR_6432	0	0	0	0	0	0	0	0	0	0	0	0	0	0	0	0	0	0	0	0	0	0	0	0	0	0	0	0	0	0	0	0	0	0	0	0	0	0	0	0	0	0	0	0	0	0
m00349c	13-cis-retinal	C20H28O	HMR_6675	0	0	0	0	0	0	0	0	0	0	0	0	0	0	0	0	0	0	0	0	0	0	0	0	0	0	0	0	0	0	0	0	0	0	0	0	0	0	0	0	0	0	0	0	0	0
m00349r	13-cis-retinal	C20H28O	HMR_6674	HMR_6676	0	0	0	0	0	0	0	0	0	0	0	0	0	0	0	0	0	0	0	0	0	0	0	0	0	0	0	0	0	0	0	0	0	0	0	0	0	0	0	0	0	0	0	0	0
m00350c	13-cis-retinoate	C20H28O2	HMR_6675	0	0	0	0	0	0	0	0	0	0	0	0	0	0	0	0	0	0	0	0	0	0	0	0	0	0	0	0	0	0	0	0	0	0	0	0	0	0	0	0	0	0	0	0	0	0
m00350r	13-cis-retinoate	C20H28O2	HMR_6676	0	0	0	0	0	0	0	0	0	0	0	0	0	0	0	0	0	0	0	0	0	0	0	0	0	0	0	0	0	0	0	0	0	0	0	0	0	0	0	0	0	0	0	0	0	0
m00354c	13-HETE	C20H32O3	HMR_0936	0	0	0	0	0	0	0	0	0	0	0	0	0	0	0	0	0	0	0	0	0	0	0	0	0	0	0	0	0	0	0	0	0	0	0	0	0	0	0	0	0	0	0	0	0	0
m00366c	14,15-EET	C20H32O3	HMR_0954	HMR_0955	HMR_1068	0	0	0	0	0	0	0	0	0	0	0	0	0	0	0	0	0	0	0	0	0	0	0	0	0	0	0	0	0	0	0	0	0	0	0	0	0	0	0	0	0	0	0	0
m00366r	14,15-EET	C20H32O3	HMR_0956	0	0	0	0	0	0	0	0	0	0	0	0	0	0	0	0	0	0	0	0	0	0	0	0	0	0	0	0	0	0	0	0	0	0	0	0	0	0	0	0	0	0	0	0	0	0
m00377c	15(S)-HETE	C20H32O3	HMR_0988	0	0	0	0	0	0	0	0	0	0	0	0	0	0	0	0	0	0	0	0	0	0	0	0	0	0	0	0	0	0	0	0	0	0	0	0	0	0	0	0	0	0	0	0	0	0
m00380c	15(S)-HPETE	C20H32O4	HMR_0988	HMR_0991	HMR_0993	0	0	0	0	0	0	0	0	0	0	0	0	0	0	0	0	0	0	0	0	0	0	0	0	0	0	0	0	0	0	0	0	0	0	0	0	0	0	0	0	0	0	0	0
m00390c	15H-11,12-EETA	C20H32O4	HMR_0991	HMR_0992	0	0	0	0	0	0	0	0	0	0	0	0	0	0	0	0	0	0	0	0	0	0	0	0	0	0	0	0	0	0	0	0	0	0	0	0	0	0	0	0	0	0	0	0	0
m00394c	15-oxo-lipoxin A4	C20H30O5	HMR_1097	0	0	0	0	0	0	0	0	0	0	0	0	0	0	0	0	0	0	0	0	0	0	0	0	0	0	0	0	0	0	0	0	0	0	0	0	0	0	0	0	0	0	0	0	0	0
m00395c	15-oxo-prostaglandin E2-glyceryl ester	C23H36O7	HMR_1344	0	0	0	0	0	0	0	0	0	0	0	0	0	0	0	0	0	0	0	0	0	0	0	0	0	0	0	0	0	0	0	0	0	0	0	0	0	0	0	0	0	0	0	0	0	0
m00396c	16(R)-HETE	C20H32O3	HMR_0937	0	0	0	0	0	0	0	0	0	0	0	0	0	0	0	0	0	0	0	0	0	0	0	0	0	0	0	0	0	0	0	0	0	0	0	0	0	0	0	0	0	0	0	0	0	0
m00400c	16alpha-hydroxyestrone	C18H22O3	HMR_2053	0	0	0	0	0	0	0	0	0	0	0	0	0	0	0	0	0	0	0	0	0	0	0	0	0	0	0	0	0	0	0	0	0	0	0	0	0	0	0	0	0	0	0	0	0	0
m00400r	16alpha-hydroxyestrone	C18H22O3	HMR_2054	0	0	0	0	0	0	0	0	0	0	0	0	0	0	0	0	0	0	0	0	0	0	0	0	0	0	0	0	0	0	0	0	0	0	0	0	0	0	0	0	0	0	0	0	0	0
m00401p	16e-18-oxo-18-CoA-dinor-LTE4	C42H65N8O22P3S2	HMR_1301	0	0	0	0	0	0	0	0	0	0	0	0	0	0	0	0	0	0	0	0	0	0	0	0	0	0	0	0	0	0	0	0	0	0	0	0	0	0	0	0	0	0	0	0	0	0
m00414c	17-HETE	C20H32O3	HMR_0938	0	0	0	0	0	0	0	0	0	0	0	0	0	0	0	0	0	0	0	0	0	0	0	0	0	0	0	0	0	0	0	0	0	0	0	0	0	0	0	0	0	0	0	0	0	0
m00420p	18,20-dioxo-20-CoA-LTB4	C41H62N7O22P3S	HMR_1260	0	0	0	0	0	0	0	0	0	0	0	0	0	0	0	0	0	0	0	0	0	0	0	0	0	0	0	0	0	0	0	0	0	0	0	0	0	0	0	0	0	0	0	0	0	0
m00421p	18-CoA-18-oxo-dinor-LTB4	C39H60N7O21P3S	HMR_1260	0	0	0	0	0	0	0	0	0	0	0	0	0	0	0	0	0	0	0	0	0	0	0	0	0	0	0	0	0	0	0	0	0	0	0	0	0	0	0	0	0	0	0	0	0	0
m00426c	18-HETE	C20H32O3	HMR_0939	0	0	0	0	0	0	0	0	0	0	0	0	0	0	0	0	0	0	0	0	0	0	0	0	0	0	0	0	0	0	0	0	0	0	0	0	0	0	0	0	0	0	0	0	0	0
m00427c	18-hydroxy-all-trans-retinoate	C20H28O3	HMR_6657	0	0	0	0	0	0	0	0	0	0	0	0	0	0	0	0	0	0	0	0	0	0	0	0	0	0	0	0	0	0	0	0	0	0	0	0	0	0	0	0	0	0	0	0	0	0
m00427r	18-hydroxy-all-trans-retinoate	C20H28O3	HMR_6658	0	0	0	0	0	0	0	0	0	0	0	0	0	0	0	0	0	0	0	0	0	0	0	0	0	0	0	0	0	0	0	0	0	0	0	0	0	0	0	0	0	0	0	0	0	0
m00430c	19(S)-HETE	C20H32O3	HMR_0940	0	0	0	0	0	0	0	0	0	0	0	0	0	0	0	0	0	0	0	0	0	0	0	0	0	0	0	0	0	0	0	0	0	0	0	0	0	0	0	0	0	0	0	0	0	0
m00431c	19-hydroxyandrostenedione	C19H26O3	HMR_2032	HMR_2033	0	0	0	0	0	0	0	0	0	0	0	0	0	0	0	0	0	0	0	0	0	0	0	0	0	0	0	0	0	0	0	0	0	0	0	0	0	0	0	0	0	0	0	0	0
m00432c	19-hydroxytestosterone	C19H28O3	HMR_2029	HMR_2030	0	0	0	0	0	0	0	0	0	0	0	0	0	0	0	0	0	0	0	0	0	0	0	0	0	0	0	0	0	0	0	0	0	0	0	0	0	0	0	0	0	0	0	0	0
m00433c	19-oxoandrostenedione	C19H24O3	HMR_2033	HMR_2034	0	0	0	0	0	0	0	0	0	0	0	0	0	0	0	0	0	0	0	0	0	0	0	0	0	0	0	0	0	0	0	0	0	0	0	0	0	0	0	0	0	0	0	0	0
m00434c	19-oxo-testosterone	C19H26O3	HMR_2030	HMR_2031	0	0	0	0	0	0	0	0	0	0	0	0	0	0	0	0	0	0	0	0	0	0	0	0	0	0	0	0	0	0	0	0	0	0	0	0	0	0	0	0	0	0	0	0	0
m00490c	1-acylglycerol-3P-LD-TG1 pool	C4H8O7PR	HMR_7591	0	0	0	0	0	0	0	0	0	0	0	0	0	0	0	0	0	0	0	0	0	0	0	0	0	0	0	0	0	0	0	0	0	0	0	0	0	0	0	0	0	0	0	0	0	0
m00511c	1-acyl-PE pool	C6H13NO7PR	HMR_0643	HMR_0645	0	0	0	0	0	0	0	0	0	0	0	0	0	0	0	0	0	0	0	0	0	0	0	0	0	0	0	0	0	0	0	0	0	0	0	0	0	0	0	0	0	0	0	0	0
m00522c	1D-myo-inositol-1,3,4,5-tetrakisphosphate	C6H16O18P4	HMR_6565	0	0	0	0	0	0	0	0	0	0	0	0	0	0	0	0	0	0	0	0	0	0	0	0	0	0	0	0	0	0	0	0	0	0	0	0	0	0	0	0	0	0	0	0	0	0
m00524c	1D-myo-inositol-1,3,4-trisphosphate	C6H15O15P3	HMR_6565	0	0	0	0	0	0	0	0	0	0	0	0	0	0	0	0	0	0	0	0	0	0	0	0	0	0	0	0	0	0	0	0	0	0	0	0	0	0	0	0	0	0	0	0	0	0
m00526c	1D-myo-inositol-1,4-bisphosphate	C6H14O12P2	HMR_6560	0	0	0	0	0	0	0	0	0	0	0	0	0	0	0	0	0	0	0	0	0	0	0	0	0	0	0	0	0	0	0	0	0	0	0	0	0	0	0	0	0	0	0	0	0	0
m00545c	1-nitronaphthalene	C10H7NO2	HMR_7078	HMR_7082	0	0	0	0	0	0	0	0	0	0	0	0	0	0	0	0	0	0	0	0	0	0	0	0	0	0	0	0	0	0	0	0	0	0	0	0	0	0	0	0	0	0	0	0	0
m00546c	1-nitronaphthalene-5,6-oxide	C10H7NO3	HMR_7078	0	0	0	0	0	0	0	0	0	0	0	0	0	0	0	0	0	0	0	0	0	0	0	0	0	0	0	0	0	0	0	0	0	0	0	0	0	0	0	0	0	0	0	0	0	0
m00547c	1-nitronaphthalene-7,8-oxide	C10H7NO3	HMR_7082	0	0	0	0	0	0	0	0	0	0	0	0	0	0	0	0	0	0	0	0	0	0	0	0	0	0	0	0	0	0	0	0	0	0	0	0	0	0	0	0	0	0	0	0	0	0
m00549c	1-organyl-2-lyso-sn-glycero-3-phosphocholine	C8H20NO6PR	HMR_7615	0	0	0	0	0	0	0	0	0	0	0	0	0	0	0	0	0	0	0	0	0	0	0	0	0	0	0	0	0	0	0	0	0	0	0	0	0	0	0	0	0	0	0	0	0	0
m00551c	1-phosphatidyl-1D-myo-inositol-3,4-bisphosphate	C11H19O19P3R2	HMR_6557	0	0	0	0	0	0	0	0	0	0	0	0	0	0	0	0	0	0	0	0	0	0	0	0	0	0	0	0	0	0	0	0	0	0	0	0	0	0	0	0	0	0	0	0	0	0
m00552c	1-phosphatidyl-1D-myo-inositol-3-phosphate	C11H18O16P2R2	HMR_6545	0	0	0	0	0	0	0	0	0	0	0	0	0	0	0	0	0	0	0	0	0	0	0	0	0	0	0	0	0	0	0	0	0	0	0	0	0	0	0	0	0	0	0	0	0	0
m00553c	1-phosphatidyl-1D-myo-inositol-4-phosphate	C11H18O16P2R2	HMR_6547	0	0	0	0	0	0	0	0	0	0	0	0	0	0	0	0	0	0	0	0	0	0	0	0	0	0	0	0	0	0	0	0	0	0	0	0	0	0	0	0	0	0	0	0	0	0
m00554c	1-phosphatidyl-1D-myo-inositol-5-phosphate	C11H18O16P2R2	HMR_6591	0	0	0	0	0	0	0	0	0	0	0	0	0	0	0	0	0	0	0	0	0	0	0	0	0	0	0	0	0	0	0	0	0	0	0	0	0	0	0	0	0	0	0	0	0	0
m00555c	1-phosphatidyl-myo-inositol-3,5-bisphosphate	C11H19O19P3R2	HMR_6545	0	0	0	0	0	0	0	0	0	0	0	0	0	0	0	0	0	0	0	0	0	0	0	0	0	0	0	0	0	0	0	0	0	0	0	0	0	0	0	0	0	0	0	0	0	0
m00560c	1-radyl-2-acyl-sn-glycero-3-phosphocholine	C9H19NO7PR2	HMR_7615	0	0	0	0	0	0	0	0	0	0	0	0	0	0	0	0	0	0	0	0	0	0	0	0	0	0	0	0	0	0	0	0	0	0	0	0	0	0	0	0	0	0	0	0	0	0
m00568c	2,2-dichloroacetaldehyde	C2H2Cl2O	HMR_7088	0	0	0	0	0	0	0	0	0	0	0	0	0	0	0	0	0	0	0	0	0	0	0	0	0	0	0	0	0	0	0	0	0	0	0	0	0	0	0	0	0	0	0	0	0	0
m00582c	20-CoA-20-oxo-LTB4	C41H64N7O21P3S	HMR_1248	0	0	0	0	0	0	0	0	0	0	0	0	0	0	0	0	0	0	0	0	0	0	0	0	0	0	0	0	0	0	0	0	0	0	0	0	0	0	0	0	0	0	0	0	0	0
m00582m	20-CoA-20-oxo-LTB4	C41H64N7O21P3S	HMR_1249	0	0	0	0	0	0	0	0	0	0	0	0	0	0	0	0	0	0	0	0	0	0	0	0	0	0	0	0	0	0	0	0	0	0	0	0	0	0	0	0	0	0	0	0	0	0
m00582p	20-CoA-20-oxo-LTB4	C41H64N7O21P3S	HMR_1251	0	0	0	0	0	0	0	0	0	0	0	0	0	0	0	0	0	0	0	0	0	0	0	0	0	0	0	0	0	0	0	0	0	0	0	0	0	0	0	0	0	0	0	0	0	0
m00582r	20-CoA-20-oxo-LTB4	C41H64N7O21P3S	HMR_1250	0	0	0	0	0	0	0	0	0	0	0	0	0	0	0	0	0	0	0	0	0	0	0	0	0	0	0	0	0	0	0	0	0	0	0	0	0	0	0	0	0	0	0	0	0	0
m00584p	20-C	C44H67N8O23P3S2	HMR_1294	0	0	0	0	0	0	0	0	0	0	0	0	0	0	0	0	0	0	0	0	0	0	0	0	0	0	0	0	0	0	0	0	0	0	0	0	0	0	0	0	0	0	0	0	0	0
m00585c	20-C	C20H30O6	HMR_1248	0	0	0	0	0	0	0	0	0	0	0	0	0	0	0	0	0	0	0	0	0	0	0	0	0	0	0	0	0	0	0	0	0	0	0	0	0	0	0	0	0	0	0	0	0	0
m00585m	20-C	C20H30O6	HMR_1249	0	0	0	0	0	0	0	0	0	0	0	0	0	0	0	0	0	0	0	0	0	0	0	0	0	0	0	0	0	0	0	0	0	0	0	0	0	0	0	0	0	0	0	0	0	0
m00585p	20-C	C20H30O6	HMR_1251	0	0	0	0	0	0	0	0	0	0	0	0	0	0	0	0	0	0	0	0	0	0	0	0	0	0	0	0	0	0	0	0	0	0	0	0	0	0	0	0	0	0	0	0	0	0
m00585r	20-C	C20H30O6	HMR_1250	0	0	0	0	0	0	0	0	0	0	0	0	0	0	0	0	0	0	0	0	0	0	0	0	0	0	0	0	0	0	0	0	0	0	0	0	0	0	0	0	0	0	0	0	0	0
m00586p	20-C	C23H35NO7S	HMR_1290	0	0	0	0	0	0	0	0	0	0	0	0	0	0	0	0	0	0	0	0	0	0	0	0	0	0	0	0	0	0	0	0	0	0	0	0	0	0	0	0	0	0	0	0	0	0
m00587p	20-C	C44H69N8O22P3S2	HMR_1290	0	0	0	0	0	0	0	0	0	0	0	0	0	0	0	0	0	0	0	0	0	0	0	0	0	0	0	0	0	0	0	0	0	0	0	0	0	0	0	0	0	0	0	0	0	0
m00609c	24,25-dihydrolanosterol	C30H52O	HMR_1535	0	0	0	0	0	0	0	0	0	0	0	0	0	0	0	0	0	0	0	0	0	0	0	0	0	0	0	0	0	0	0	0	0	0	0	0	0	0	0	0	0	0	0	0	0	0
m00617p	25(S)DHCA-CoA	C48H80N7O19P3S	HMR_1704	0	0	0	0	0	0	0	0	0	0	0	0	0	0	0	0	0	0	0	0	0	0	0	0	0	0	0	0	0	0	0	0	0	0	0	0	0	0	0	0	0	0	0	0	0	0
m00649c	2-hydroxyestradiol-17beta	C18H24O3	HMR_2042	0	0	0	0	0	0	0	0	0	0	0	0	0	0	0	0	0	0	0	0	0	0	0	0	0	0	0	0	0	0	0	0	0	0	0	0	0	0	0	0	0	0	0	0	0	0
m00649r	2-hydroxyestradiol-17beta	C18H24O3	HMR_2043	0	0	0	0	0	0	0	0	0	0	0	0	0	0	0	0	0	0	0	0	0	0	0	0	0	0	0	0	0	0	0	0	0	0	0	0	0	0	0	0	0	0	0	0	0	0
m00656c	2-lysolecithin pool	C9H20NO7PR	HMR_0630	HMR_0633	0	0	0	0	0	0	0	0	0	0	0	0	0	0	0	0	0	0	0	0	0	0	0	0	0	0	0	0	0	0	0	0	0	0	0	0	0	0	0	0	0	0	0	0	0
m00656l	2-lysolecithin pool	C9H20NO7PR	HMR_5254	0	0	0	0	0	0	0	0	0	0	0	0	0	0	0	0	0	0	0	0	0	0	0	0	0	0	0	0	0	0	0	0	0	0	0	0	0	0	0	0	0	0	0	0	0	0
m00688p	3(S),10(R)-	C39H64N7O19P3S	HMR_1277	0	0	0	0	0	0	0	0	0	0	0	0	0	0	0	0	0	0	0	0	0	0	0	0	0	0	0	0	0	0	0	0	0	0	0	0	0	0	0	0	0	0	0	0	0	0
m00740p	3,5-dioxo-12(R)-hydroxy-eicosa-(8E,10E,14Z)-trienoyl-CoA	C41H64N7O20P3S	HMR_1168	0	0	0	0	0	0	0	0	0	0	0	0	0	0	0	0	0	0	0	0	0	0	0	0	0	0	0	0	0	0	0	0	0	0	0	0	0	0	0	0	0	0	0	0	0	0
m00741p	3,5-dioxo-12(S)-hydroxy-eicosa-(8E,10E,14Z)-trienoyl-CoA	C41H64N7O20P3S	HMR_1211	0	0	0	0	0	0	0	0	0	0	0	0	0	0	0	0	0	0	0	0	0	0	0	0	0	0	0	0	0	0	0	0	0	0	0	0	0	0	0	0	0	0	0	0	0	0
m00748m	3alpha,7alpha,12alpha-trihydroxy-5beta-24-oxocholestanoyl-CoA	C48H78N7O21P3S	HMR_1653	0	0	0	0	0	0	0	0	0	0	0	0	0	0	0	0	0	0	0	0	0	0	0	0	0	0	0	0	0	0	0	0	0	0	0	0	0	0	0	0	0	0	0	0	0	0
m00748p	3alpha,7alpha,12alpha-trihydroxy-5beta-24-oxocholestanoyl-CoA	C48H78N7O21P3S	HMR_1652	0	0	0	0	0	0	0	0	0	0	0	0	0	0	0	0	0	0	0	0	0	0	0	0	0	0	0	0	0	0	0	0	0	0	0	0	0	0	0	0	0	0	0	0	0	0
m00754p	3alpha,7alpha-dihydroxy-24-oxo-5beta-cholestanoyl coa	C48H78N7O20P3S	HMR_1710	0	0	0	0	0	0	0	0	0	0	0	0	0	0	0	0	0	0	0	0	0	0	0	0	0	0	0	0	0	0	0	0	0	0	0	0	0	0	0	0	0	0	0	0	0	0
m00755p	3alpha,7alpha-dihydroxy-5beta-cholest-24-enoyl-CoA	C48H78N7O19P3S	HMR_1704	0	0	0	0	0	0	0	0	0	0	0	0	0	0	0	0	0	0	0	0	0	0	0	0	0	0	0	0	0	0	0	0	0	0	0	0	0	0	0	0	0	0	0	0	0	0
m00758c	3alpha,7alpha-dihydroxy-5beta-cholestanate	C27H46O4	HMR_1694	0	0	0	0	0	0	0	0	0	0	0	0	0	0	0	0	0	0	0	0	0	0	0	0	0	0	0	0	0	0	0	0	0	0	0	0	0	0	0	0	0	0	0	0	0	0
m00758m	3alpha,7alpha-dihydroxy-5beta-cholestanate	C27H46O4	HMR_1694	0	0	0	0	0	0	0	0	0	0	0	0	0	0	0	0	0	0	0	0	0	0	0	0	0	0	0	0	0	0	0	0	0	0	0	0	0	0	0	0	0	0	0	0	0	0
m00766m	3-carboxy-alpha-chromanol	C16H22O4	HMR_6436	0	0	0	0	0	0	0	0	0	0	0	0	0	0	0	0	0	0	0	0	0	0	0	0	0	0	0	0	0	0	0	0	0	0	0	0	0	0	0	0	0	0	0	0	0	0
m00813p	3-ketopristanoyl-CoA	C40H70N7O18P3S	HMR_3505	0	0	0	0	0	0	0	0	0	0	0	0	0	0	0	0	0	0	0	0	0	0	0	0	0	0	0	0	0	0	0	0	0	0	0	0	0	0	0	0	0	0	0	0	0	0
m00814p	3-keto-THA-CoA	C45H68N7O18P3S	HMR_2513	0	0	0	0	0	0	0	0	0	0	0	0	0	0	0	0	0	0	0	0	0	0	0	0	0	0	0	0	0	0	0	0	0	0	0	0	0	0	0	0	0	0	0	0	0	0
m00827m	3-methylglutaconyl-CoA	C27H42N7O19P3S	HMR_3775	0	0	0	0	0	0	0	0	0	0	0	0	0	0	0	0	0	0	0	0	0	0	0	0	0	0	0	0	0	0	0	0	0	0	0	0	0	0	0	0	0	0	0	0	0	0
m00832p	3-oxo-(2S,6R,10R)-trimethyl-hendecanoyl-CoA	C35H60N7O18P3S	HMR_3515	0	0	0	0	0	0	0	0	0	0	0	0	0	0	0	0	0	0	0	0	0	0	0	0	0	0	0	0	0	0	0	0	0	0	0	0	0	0	0	0	0	0	0	0	0	0
m00833p	3-oxo-(4R,8R,12R)-trimethyl-tridecanoyl-CoA	C37H64N7O18P3S	HMR_3510	0	0	0	0	0	0	0	0	0	0	0	0	0	0	0	0	0	0	0	0	0	0	0	0	0	0	0	0	0	0	0	0	0	0	0	0	0	0	0	0	0	0	0	0	0	0
m00834p	3-oxo-(6Z,9Z,12Z)-octadecatrienoyl-CoA	C39H62N7O18P3S	HMR_3469	0	0	0	0	0	0	0	0	0	0	0	0	0	0	0	0	0	0	0	0	0	0	0	0	0	0	0	0	0	0	0	0	0	0	0	0	0	0	0	0	0	0	0	0	0	0
m00836p	3-oxo-10(R)-hydroxy-octadeca-(6E,8E,12Z)-trienoyl-CoA	C39H62N7O19P3S	HMR_1168	0	0	0	0	0	0	0	0	0	0	0	0	0	0	0	0	0	0	0	0	0	0	0	0	0	0	0	0	0	0	0	0	0	0	0	0	0	0	0	0	0	0	0	0	0	0
m00838p	3-oxo-10(S)-hydroxy-octadeca-(6E,8E,12Z)-trienoyl-CoA	C39H62N7O19P3S	HMR_1211	0	0	0	0	0	0	0	0	0	0	0	0	0	0	0	0	0	0	0	0	0	0	0	0	0	0	0	0	0	0	0	0	0	0	0	0	0	0	0	0	0	0	0	0	0	0
m00840p	3-oxo-11-cis-eicosenoyl-CoA	C41H70N7O18P3S	HMR_3341	0	0	0	0	0	0	0	0	0	0	0	0	0	0	0	0	0	0	0	0	0	0	0	0	0	0	0	0	0	0	0	0	0	0	0	0	0	0	0	0	0	0	0	0	0	0
m00841p	3-oxo-11-cis-octadecenoyl-CoA	C39H66N7O18P3S	HMR_3363	0	0	0	0	0	0	0	0	0	0	0	0	0	0	0	0	0	0	0	0	0	0	0	0	0	0	0	0	0	0	0	0	0	0	0	0	0	0	0	0	0	0	0	0	0	0
m00842p	3-oxo-13cis-docosenoyl-CoA	C43H74N7O18P3S	HMR_3337	0	0	0	0	0	0	0	0	0	0	0	0	0	0	0	0	0	0	0	0	0	0	0	0	0	0	0	0	0	0	0	0	0	0	0	0	0	0	0	0	0	0	0	0	0	0
m00843p	3-oxo-13-cis-eicosenoyl-CoA	C41H70N7O18P3S	HMR_3359	0	0	0	0	0	0	0	0	0	0	0	0	0	0	0	0	0	0	0	0	0	0	0	0	0	0	0	0	0	0	0	0	0	0	0	0	0	0	0	0	0	0	0	0	0	0
m00846p	3-oxo-5(S),12(R)-dihydroxy-eicosa-8-trans-6,14-cis-trienoyl-CoA	C41H66N7O20P3S	HMR_1277	0	0	0	0	0	0	0	0	0	0	0	0	0	0	0	0	0	0	0	0	0	0	0	0	0	0	0	0	0	0	0	0	0	0	0	0	0	0	0	0	0	0	0	0	0	0
m00849p	3-oxo-7-hexadecenoyl-CoA	C37H62N7O18P3S	HMR_3349	0	0	0	0	0	0	0	0	0	0	0	0	0	0	0	0	0	0	0	0	0	0	0	0	0	0	0	0	0	0	0	0	0	0	0	0	0	0	0	0	0	0	0	0	0	0
m00853p	3-oxo-all-cis-6,9,12,15,18-tetracosapentaenoyl-CoA	C45H70N7O18P3S	HMR_2411	0	0	0	0	0	0	0	0	0	0	0	0	0	0	0	0	0	0	0	0	0	0	0	0	0	0	0	0	0	0	0	0	0	0	0	0	0	0	0	0	0	0	0	0	0	0
m00854p	3-oxo-cis,cis-5,8-tetradecadienoyl-CoA	C35H56N7O18P3S	HMR_3315	0	0	0	0	0	0	0	0	0	0	0	0	0	0	0	0	0	0	0	0	0	0	0	0	0	0	0	0	0	0	0	0	0	0	0	0	0	0	0	0	0	0	0	0	0	0
m00855p	3-oxo-cis,cis-7,10-hexadecadienoyl-CoA	C37H60N7O18P3S	HMR_3310	0	0	0	0	0	0	0	0	0	0	0	0	0	0	0	0	0	0	0	0	0	0	0	0	0	0	0	0	0	0	0	0	0	0	0	0	0	0	0	0	0	0	0	0	0	0
m00856p	3-oxo-cis-15-tetracosaenoyl-CoA	C45H78N7O18P3S	HMR_3333	0	0	0	0	0	0	0	0	0	0	0	0	0	0	0	0	0	0	0	0	0	0	0	0	0	0	0	0	0	0	0	0	0	0	0	0	0	0	0	0	0	0	0	0	0	0
m00858p	3-oxodecanoyl-CoA	C31H52N7O18P3S	HMR_3093	0	0	0	0	0	0	0	0	0	0	0	0	0	0	0	0	0	0	0	0	0	0	0	0	0	0	0	0	0	0	0	0	0	0	0	0	0	0	0	0	0	0	0	0	0	0
m00859p	3-oxo-dihomo-gamma-linolenoyl-CoA	C41H66N7O18P3S	HMR_3465	0	0	0	0	0	0	0	0	0	0	0	0	0	0	0	0	0	0	0	0	0	0	0	0	0	0	0	0	0	0	0	0	0	0	0	0	0	0	0	0	0	0	0	0	0	0
m00866p	3-oxodocosanoyl-CoA	C43H76N7O18P3S	HMR_3069	0	0	0	0	0	0	0	0	0	0	0	0	0	0	0	0	0	0	0	0	0	0	0	0	0	0	0	0	0	0	0	0	0	0	0	0	0	0	0	0	0	0	0	0	0	0
m00868p	3-oxododecanoyl-CoA	C33H56N7O18P3S	HMR_3089	0	0	0	0	0	0	0	0	0	0	0	0	0	0	0	0	0	0	0	0	0	0	0	0	0	0	0	0	0	0	0	0	0	0	0	0	0	0	0	0	0	0	0	0	0	0
m00872p	3-oxoeicosanoyl-CoA	C41H72N7O18P3S	HMR_3073	0	0	0	0	0	0	0	0	0	0	0	0	0	0	0	0	0	0	0	0	0	0	0	0	0	0	0	0	0	0	0	0	0	0	0	0	0	0	0	0	0	0	0	0	0	0
m00878p	3-oxohexacosanoyl-CoA	C47H84N7O18P3S	HMR_3060	0	0	0	0	0	0	0	0	0	0	0	0	0	0	0	0	0	0	0	0	0	0	0	0	0	0	0	0	0	0	0	0	0	0	0	0	0	0	0	0	0	0	0	0	0	0
m00879p	3-oxo-hexacosenoyl-CoA	C47H82N7O18P3S	HMR_3329	0	0	0	0	0	0	0	0	0	0	0	0	0	0	0	0	0	0	0	0	0	0	0	0	0	0	0	0	0	0	0	0	0	0	0	0	0	0	0	0	0	0	0	0	0	0
m00882p	3-oxohexanoyl-CoA	C27H44N7O18P3S	HMR_3101	0	0	0	0	0	0	0	0	0	0	0	0	0	0	0	0	0	0	0	0	0	0	0	0	0	0	0	0	0	0	0	0	0	0	0	0	0	0	0	0	0	0	0	0	0	0
m00883p	3-oxolaur-6-cis-enoyl-CoA	C33H54N7O18P3S	HMR_3320	0	0	0	0	0	0	0	0	0	0	0	0	0	0	0	0	0	0	0	0	0	0	0	0	0	0	0	0	0	0	0	0	0	0	0	0	0	0	0	0	0	0	0	0	0	0
m00884p	3-oxolinoleoyl-CoA	C39H64N7O18P3S	HMR_3305	0	0	0	0	0	0	0	0	0	0	0	0	0	0	0	0	0	0	0	0	0	0	0	0	0	0	0	0	0	0	0	0	0	0	0	0	0	0	0	0	0	0	0	0	0	0
m00885p	3-oxomyrist-5-enoyl-CoA	C35H58N7O18P3S	HMR_3353	0	0	0	0	0	0	0	0	0	0	0	0	0	0	0	0	0	0	0	0	0	0	0	0	0	0	0	0	0	0	0	0	0	0	0	0	0	0	0	0	0	0	0	0	0	0
m00886p	3-oxomyrist-7-enoyl-CoA	C35H58N7O18P3S	HMR_3373	0	0	0	0	0	0	0	0	0	0	0	0	0	0	0	0	0	0	0	0	0	0	0	0	0	0	0	0	0	0	0	0	0	0	0	0	0	0	0	0	0	0	0	0	0	0
m00890p	3-oxooctadecanoyl-CoA	C39H68N7O18P3S	HMR_3077	0	0	0	0	0	0	0	0	0	0	0	0	0	0	0	0	0	0	0	0	0	0	0	0	0	0	0	0	0	0	0	0	0	0	0	0	0	0	0	0	0	0	0	0	0	0
m00892p	3-oxooctanoyl-CoA	C29H48N7O18P3S	HMR_3097	0	0	0	0	0	0	0	0	0	0	0	0	0	0	0	0	0	0	0	0	0	0	0	0	0	0	0	0	0	0	0	0	0	0	0	0	0	0	0	0	0	0	0	0	0	0
m00893p	3-oxooleoyl-CoA	C39H66N7O18P3S	HMR_3345	0	0	0	0	0	0	0	0	0	0	0	0	0	0	0	0	0	0	0	0	0	0	0	0	0	0	0	0	0	0	0	0	0	0	0	0	0	0	0	0	0	0	0	0	0	0
m00894p	3-oxopalmitoleoyl-CoA	C37H62N7O18P3S	HMR_3368	0	0	0	0	0	0	0	0	0	0	0	0	0	0	0	0	0	0	0	0	0	0	0	0	0	0	0	0	0	0	0	0	0	0	0	0	0	0	0	0	0	0	0	0	0	0
m00895p	3-oxopalmitoyl-CoA	C37H64N7O18P3S	HMR_3081	0	0	0	0	0	0	0	0	0	0	0	0	0	0	0	0	0	0	0	0	0	0	0	0	0	0	0	0	0	0	0	0	0	0	0	0	0	0	0	0	0	0	0	0	0	0
m00904p	3-oxotetracosanoyl-CoA	C45H80N7O18P3S	HMR_3065	0	0	0	0	0	0	0	0	0	0	0	0	0	0	0	0	0	0	0	0	0	0	0	0	0	0	0	0	0	0	0	0	0	0	0	0	0	0	0	0	0	0	0	0	0	0
m00906p	3-oxotetradecanoyl-CoA	C35H60N7O18P3S	HMR_3085	0	0	0	0	0	0	0	0	0	0	0	0	0	0	0	0	0	0	0	0	0	0	0	0	0	0	0	0	0	0	0	0	0	0	0	0	0	0	0	0	0	0	0	0	0	0
m00912c	3-phosphoadenylylselenate	C10H15N5O13P2Se	HMR_7129	0	0	0	0	0	0	0	0	0	0	0	0	0	0	0	0	0	0	0	0	0	0	0	0	0	0	0	0	0	0	0	0	0	0	0	0	0	0	0	0	0	0	0	0	0	0
m00932c	4-(n-nitrosomethylamino)-1-(3-pyridyl)-1-butanone	C10H13N3O2	HMR_7060	0	0	0	0	0	0	0	0	0	0	0	0	0	0	0	0	0	0	0	0	0	0	0	0	0	0	0	0	0	0	0	0	0	0	0	0	0	0	0	0	0	0	0	0	0	0
m00933p	4(R),8-dimethyl-nonanoyl-CoA	C32H56N7O17P3S	HMR_3515	0	0	0	0	0	0	0	0	0	0	0	0	0	0	0	0	0	0	0	0	0	0	0	0	0	0	0	0	0	0	0	0	0	0	0	0	0	0	0	0	0	0	0	0	0	0
m00948p	4,8,12-trimethyltridecanoyl-CoA	C37H66N7O17P3S	HMR_3505	0	0	0	0	0	0	0	0	0	0	0	0	0	0	0	0	0	0	0	0	0	0	0	0	0	0	0	0	0	0	0	0	0	0	0	0	0	0	0	0	0	0	0	0	0	0
m00951c	4-[(hydroxymethyl)nitrosoamino]-1-(3-pyridinyl)-1-butanone	C10H13N3O3	HMR_7060	0	0	0	0	0	0	0	0	0	0	0	0	0	0	0	0	0	0	0	0	0	0	0	0	0	0	0	0	0	0	0	0	0	0	0	0	0	0	0	0	0	0	0	0	0	0
m00971c	4-androstene-3,17-dione	C19H26O2	HMR_2032	0	0	0	0	0	0	0	0	0	0	0	0	0	0	0	0	0	0	0	0	0	0	0	0	0	0	0	0	0	0	0	0	0	0	0	0	0	0	0	0	0	0	0	0	0	0
m00971r	4-androstene-3,17-dione	C19H26O2	HMR_7940	0	0	0	0	0	0	0	0	0	0	0	0	0	0	0	0	0	0	0	0	0	0	0	0	0	0	0	0	0	0	0	0	0	0	0	0	0	0	0	0	0	0	0	0	0	0
m00980p	4-cis-decenoyl-CoA	C31H52N7O17P3S	HMR_3320	0	0	0	0	0	0	0	0	0	0	0	0	0	0	0	0	0	0	0	0	0	0	0	0	0	0	0	0	0	0	0	0	0	0	0	0	0	0	0	0	0	0	0	0	0	0
m00998c	4-hydroxy-debrisoquine	C10H13N3O	HMR_8032	0	0	0	0	0	0	0	0	0	0	0	0	0	0	0	0	0	0	0	0	0	0	0	0	0	0	0	0	0	0	0	0	0	0	0	0	0	0	0	0	0	0	0	0	0	0
m01007c	4-hydroxy-tolbutamide	C12H18N2O4S	HMR_8052	0	0	0	0	0	0	0	0	0	0	0	0	0	0	0	0	0	0	0	0	0	0	0	0	0	0	0	0	0	0	0	0	0	0	0	0	0	0	0	0	0	0	0	0	0	0
m01040c	5(S)-HETE	C20H32O3	HMR_0960	0	0	0	0	0	0	0	0	0	0	0	0	0	0	0	0	0	0	0	0	0	0	0	0	0	0	0	0	0	0	0	0	0	0	0	0	0	0	0	0	0	0	0	0	0	0
m01040m	5(S)-HETE	C20H32O3	HMR_0963	0	0	0	0	0	0	0	0	0	0	0	0	0	0	0	0	0	0	0	0	0	0	0	0	0	0	0	0	0	0	0	0	0	0	0	0	0	0	0	0	0	0	0	0	0	0
m01042c	5(S)-HPETE	C20H32O4	HMR_0960	0	0	0	0	0	0	0	0	0	0	0	0	0	0	0	0	0	0	0	0	0	0	0	0	0	0	0	0	0	0	0	0	0	0	0	0	0	0	0	0	0	0	0	0	0	0
m01042m	5(S)-HPETE	C20H32O4	HMR_0963	0	0	0	0	0	0	0	0	0	0	0	0	0	0	0	0	0	0	0	0	0	0	0	0	0	0	0	0	0	0	0	0	0	0	0	0	0	0	0	0	0	0	0	0	0	0
m01045m	5,10-methylene-THF	C20H23N7O6	HMR_8432	0	0	0	0	0	0	0	0	0	0	0	0	0	0	0	0	0	0	0	0	0	0	0	0	0	0	0	0	0	0	0	0	0	0	0	0	0	0	0	0	0	0	0	0	0	0
m01054c	5,6-EET	C20H32O3	HMR_0942	HMR_0943	0	0	0	0	0	0	0	0	0	0	0	0	0	0	0	0	0	0	0	0	0	0	0	0	0	0	0	0	0	0	0	0	0	0	0	0	0	0	0	0	0	0	0	0	0
m01054r	5,6-EET	C20H32O3	HMR_0944	0	0	0	0	0	0	0	0	0	0	0	0	0	0	0	0	0	0	0	0	0	0	0	0	0	0	0	0	0	0	0	0	0	0	0	0	0	0	0	0	0	0	0	0	0	0
m01055c	5,6-epoxy-(8Z)-tetradecenoic acid	C14H24O3	HMR_1067	0	0	0	0	0	0	0	0	0	0	0	0	0	0	0	0	0	0	0	0	0	0	0	0	0	0	0	0	0	0	0	0	0	0	0	0	0	0	0	0	0	0	0	0	0	0
m01074m	5-aminolevulinate	C5H9NO3	HMR_4742	0	0	0	0	0	0	0	0	0	0	0	0	0	0	0	0	0	0	0	0	0	0	0	0	0	0	0	0	0	0	0	0	0	0	0	0	0	0	0	0	0	0	0	0	0	0
m01096m	5-carboxy-alpha-chromanol	C19H28O4	HMR_6435	HMR_6436	0	0	0	0	0	0	0	0	0	0	0	0	0	0	0	0	0	0	0	0	0	0	0	0	0	0	0	0	0	0	0	0	0	0	0	0	0	0	0	0	0	0	0	0	0
m01097m	5-carboxy-gamma-chromanol	C18H26O4	HMR_6451	HMR_6453	HMR_6473	0	0	0	0	0	0	0	0	0	0	0	0	0	0	0	0	0	0	0	0	0	0	0	0	0	0	0	0	0	0	0	0	0	0	0	0	0	0	0	0	0	0	0	0
m01118c	5-oxo-(6E)-12-epi-LTB4	C20H30O4	HMR_1193	0	0	0	0	0	0	0	0	0	0	0	0	0	0	0	0	0	0	0	0	0	0	0	0	0	0	0	0	0	0	0	0	0	0	0	0	0	0	0	0	0	0	0	0	0	0
m01118m	5-oxo-(6E)-12-epi-LTB4	C20H30O4	HMR_1194	0	0	0	0	0	0	0	0	0	0	0	0	0	0	0	0	0	0	0	0	0	0	0	0	0	0	0	0	0	0	0	0	0	0	0	0	0	0	0	0	0	0	0	0	0	0
m01118p	5-oxo-(6E)-12-epi-LTB4	C20H30O4	HMR_1196	0	0	0	0	0	0	0	0	0	0	0	0	0	0	0	0	0	0	0	0	0	0	0	0	0	0	0	0	0	0	0	0	0	0	0	0	0	0	0	0	0	0	0	0	0	0
m01118r	5-oxo-(6E)-12-epi-LTB4	C20H30O4	HMR_1195	0	0	0	0	0	0	0	0	0	0	0	0	0	0	0	0	0	0	0	0	0	0	0	0	0	0	0	0	0	0	0	0	0	0	0	0	0	0	0	0	0	0	0	0	0	0
m01120c	5-oxo-12(R)-hydroxy-eicosa-(8E,10E,14Z)-trienoyl-CoA	C41H66N7O19P3S	HMR_1157	0	0	0	0	0	0	0	0	0	0	0	0	0	0	0	0	0	0	0	0	0	0	0	0	0	0	0	0	0	0	0	0	0	0	0	0	0	0	0	0	0	0	0	0	0	0
m01120m	5-oxo-12(R)-hydroxy-eicosa-(8E,10E,14Z)-trienoyl-CoA	C41H66N7O19P3S	HMR_1158	0	0	0	0	0	0	0	0	0	0	0	0	0	0	0	0	0	0	0	0	0	0	0	0	0	0	0	0	0	0	0	0	0	0	0	0	0	0	0	0	0	0	0	0	0	0
m01120p	5-oxo-12(R)-hydroxy-eicosa-(8E,10E,14Z)-trienoyl-CoA	C41H66N7O19P3S	HMR_1160	0	0	0	0	0	0	0	0	0	0	0	0	0	0	0	0	0	0	0	0	0	0	0	0	0	0	0	0	0	0	0	0	0	0	0	0	0	0	0	0	0	0	0	0	0	0
m01120r	5-oxo-12(R)-hydroxy-eicosa-(8E,10E,14Z)-trienoyl-CoA	C41H66N7O19P3S	HMR_1159	0	0	0	0	0	0	0	0	0	0	0	0	0	0	0	0	0	0	0	0	0	0	0	0	0	0	0	0	0	0	0	0	0	0	0	0	0	0	0	0	0	0	0	0	0	0
m01122c	5-oxo-12(S)-hydroxy-eicosa-(8E,10E,14Z)-trienoyl-CoA	C41H66N7O19P3S	HMR_1200	0	0	0	0	0	0	0	0	0	0	0	0	0	0	0	0	0	0	0	0	0	0	0	0	0	0	0	0	0	0	0	0	0	0	0	0	0	0	0	0	0	0	0	0	0	0
m01122m	5-oxo-12(S)-hydroxy-eicosa-(8E,10E,14Z)-trienoyl-CoA	C41H66N7O19P3S	HMR_1201	0	0	0	0	0	0	0	0	0	0	0	0	0	0	0	0	0	0	0	0	0	0	0	0	0	0	0	0	0	0	0	0	0	0	0	0	0	0	0	0	0	0	0	0	0	0
m01122p	5-oxo-12(S)-hydroxy-eicosa-(8E,10E,14Z)-trienoyl-CoA	C41H66N7O19P3S	HMR_1203	0	0	0	0	0	0	0	0	0	0	0	0	0	0	0	0	0	0	0	0	0	0	0	0	0	0	0	0	0	0	0	0	0	0	0	0	0	0	0	0	0	0	0	0	0	0
m01122r	5-oxo-12(S)-hydroxy-eicosa-(8E,10E,14Z)-trienoyl-CoA	C41H66N7O19P3S	HMR_1202	0	0	0	0	0	0	0	0	0	0	0	0	0	0	0	0	0	0	0	0	0	0	0	0	0	0	0	0	0	0	0	0	0	0	0	0	0	0	0	0	0	0	0	0	0	0
m01124c	5-oxo-6-trans-LTB4	C20H30O4	HMR_1149	0	0	0	0	0	0	0	0	0	0	0	0	0	0	0	0	0	0	0	0	0	0	0	0	0	0	0	0	0	0	0	0	0	0	0	0	0	0	0	0	0	0	0	0	0	0
m01124m	5-oxo-6-trans-LTB4	C20H30O4	HMR_1150	0	0	0	0	0	0	0	0	0	0	0	0	0	0	0	0	0	0	0	0	0	0	0	0	0	0	0	0	0	0	0	0	0	0	0	0	0	0	0	0	0	0	0	0	0	0
m01124p	5-oxo-6-trans-LTB4	C20H30O4	HMR_1152	0	0	0	0	0	0	0	0	0	0	0	0	0	0	0	0	0	0	0	0	0	0	0	0	0	0	0	0	0	0	0	0	0	0	0	0	0	0	0	0	0	0	0	0	0	0
m01124r	5-oxo-6-trans-LTB4	C20H30O4	HMR_1151	0	0	0	0	0	0	0	0	0	0	0	0	0	0	0	0	0	0	0	0	0	0	0	0	0	0	0	0	0	0	0	0	0	0	0	0	0	0	0	0	0	0	0	0	0	0
m01131c	5-phosphoribosylamine	C5H12NO7P	HMR_4799	0	0	0	0	0	0	0	0	0	0	0	0	0	0	0	0	0	0	0	0	0	0	0	0	0	0	0	0	0	0	0	0	0	0	0	0	0	0	0	0	0	0	0	0	0	0
m01132c	5-phosphoribosylformylglycinamidine	C8H16N3O8P	HMR_4802	0	0	0	0	0	0	0	0	0	0	0	0	0	0	0	0	0	0	0	0	0	0	0	0	0	0	0	0	0	0	0	0	0	0	0	0	0	0	0	0	0	0	0	0	0	0
m01141c	5-tetradecenoyl-CoA	C35H60N7O17P3S	HMR_0209	0	0	0	0	0	0	0	0	0	0	0	0	0	0	0	0	0	0	0	0	0	0	0	0	0	0	0	0	0	0	0	0	0	0	0	0	0	0	0	0	0	0	0	0	0	0
m01141p	5-tetradecenoyl-CoA	C35H60N7O17P3S	HMR_3349	0	0	0	0	0	0	0	0	0	0	0	0	0	0	0	0	0	0	0	0	0	0	0	0	0	0	0	0	0	0	0	0	0	0	0	0	0	0	0	0	0	0	0	0	0	0
m01141r	5-tetradecenoyl-CoA	C35H60N7O17P3S	HMR_2945	0	0	0	0	0	0	0	0	0	0	0	0	0	0	0	0	0	0	0	0	0	0	0	0	0	0	0	0	0	0	0	0	0	0	0	0	0	0	0	0	0	0	0	0	0	0
m01151c	6,7-dihydro-5-oxo-12-epi-LTB4	C20H32O4	HMR_1193	HMR_1200	0	0	0	0	0	0	0	0	0	0	0	0	0	0	0	0	0	0	0	0	0	0	0	0	0	0	0	0	0	0	0	0	0	0	0	0	0	0	0	0	0	0	0	0	0
m01151m	6,7-dihydro-5-oxo-12-epi-LTB4	C20H32O4	HMR_1194	HMR_1201	0	0	0	0	0	0	0	0	0	0	0	0	0	0	0	0	0	0	0	0	0	0	0	0	0	0	0	0	0	0	0	0	0	0	0	0	0	0	0	0	0	0	0	0	0
m01151p	6,7-dihydro-5-oxo-12-epi-LTB4	C20H32O4	HMR_1196	HMR_1203	0	0	0	0	0	0	0	0	0	0	0	0	0	0	0	0	0	0	0	0	0	0	0	0	0	0	0	0	0	0	0	0	0	0	0	0	0	0	0	0	0	0	0	0	0
m01151r	6,7-dihydro-5-oxo-12-epi-LTB4	C20H32O4	HMR_1195	HMR_1202	0	0	0	0	0	0	0	0	0	0	0	0	0	0	0	0	0	0	0	0	0	0	0	0	0	0	0	0	0	0	0	0	0	0	0	0	0	0	0	0	0	0	0	0	0
m01152c	6,7-dihydro-5-oxo-LTB4	C20H32O4	HMR_1149	HMR_1153	HMR_1157	0	0	0	0	0	0	0	0	0	0	0	0	0	0	0	0	0	0	0	0	0	0	0	0	0	0	0	0	0	0	0	0	0	0	0	0	0	0	0	0	0	0	0	0
m01152m	6,7-dihydro-5-oxo-LTB4	C20H32O4	HMR_1150	HMR_1154	HMR_1158	0	0	0	0	0	0	0	0	0	0	0	0	0	0	0	0	0	0	0	0	0	0	0	0	0	0	0	0	0	0	0	0	0	0	0	0	0	0	0	0	0	0	0	0
m01152p	6,7-dihydro-5-oxo-LTB4	C20H32O4	HMR_1152	HMR_1156	HMR_1160	0	0	0	0	0	0	0	0	0	0	0	0	0	0	0	0	0	0	0	0	0	0	0	0	0	0	0	0	0	0	0	0	0	0	0	0	0	0	0	0	0	0	0	0
m01152r	6,7-dihydro-5-oxo-LTB4	C20H32O4	HMR_1151	HMR_1155	HMR_1159	0	0	0	0	0	0	0	0	0	0	0	0	0	0	0	0	0	0	0	0	0	0	0	0	0	0	0	0	0	0	0	0	0	0	0	0	0	0	0	0	0	0	0	0
m01153c	6,7-dihydro-LTB4	C20H34O4	HMR_1153	0	0	0	0	0	0	0	0	0	0	0	0	0	0	0	0	0	0	0	0	0	0	0	0	0	0	0	0	0	0	0	0	0	0	0	0	0	0	0	0	0	0	0	0	0	0
m01153m	6,7-dihydro-LTB4	C20H34O4	HMR_1154	0	0	0	0	0	0	0	0	0	0	0	0	0	0	0	0	0	0	0	0	0	0	0	0	0	0	0	0	0	0	0	0	0	0	0	0	0	0	0	0	0	0	0	0	0	0
m01153p	6,7-dihydro-LTB4	C20H34O4	HMR_1156	0	0	0	0	0	0	0	0	0	0	0	0	0	0	0	0	0	0	0	0	0	0	0	0	0	0	0	0	0	0	0	0	0	0	0	0	0	0	0	0	0	0	0	0	0	0
m01153r	6,7-dihydro-LTB4	C20H34O4	HMR_1155	0	0	0	0	0	0	0	0	0	0	0	0	0	0	0	0	0	0	0	0	0	0	0	0	0	0	0	0	0	0	0	0	0	0	0	0	0	0	0	0	0	0	0	0	0	0
m01159l	6-deoxy-L-galactose	C6H12O5	HMR_7582	HMR_7375	0	0	0	0	0	0	0	0	0	0	0	0	0	0	0	0	0	0	0	0	0	0	0	0	0	0	0	0	0	0	0	0	0	0	0	0	0	0	0	0	0	0	0	0	0
m01159s	6-deoxy-L-galactose	C6H12O5	HMR_7580	HMR_7373	0	0	0	0	0	0	0	0	0	0	0	0	0	0	0	0	0	0	0	0	0	0	0	0	0	0	0	0	0	0	0	0	0	0	0	0	0	0	0	0	0	0	0	0	0
m01173c	7,12-dimethylbenz[a]anthracene 5,6-oxide	C20H16O	HMR_7054	0	0	0	0	0	0	0	0	0	0	0	0	0	0	0	0	0	0	0	0	0	0	0	0	0	0	0	0	0	0	0	0	0	0	0	0	0	0	0	0	0	0	0	0	0	0
m01174c	7,12-dimethylbenz[a]anthracene	C20H16	HMR_7053	HMR_7054	0	0	0	0	0	0	0	0	0	0	0	0	0	0	0	0	0	0	0	0	0	0	0	0	0	0	0	0	0	0	0	0	0	0	0	0	0	0	0	0	0	0	0	0	0
m01176c	7,8-epoxy-(4Z,10Z)-hexadecadienoic acid	C16H26O3	HMR_1066	HMR_1067	0	0	0	0	0	0	0	0	0	0	0	0	0	0	0	0	0	0	0	0	0	0	0	0	0	0	0	0	0	0	0	0	0	0	0	0	0	0	0	0	0	0	0	0	0
m01185m	7-carboxy-alpha-chromanol	C21H32O4	HMR_6486	0	0	0	0	0	0	0	0	0	0	0	0	0	0	0	0	0	0	0	0	0	0	0	0	0	0	0	0	0	0	0	0	0	0	0	0	0	0	0	0	0	0	0	0	0	0
m01186m	7-carboxy-alpha-tocotrienol	C21H30O4	HMR_6435	0	0	0	0	0	0	0	0	0	0	0	0	0	0	0	0	0	0	0	0	0	0	0	0	0	0	0	0	0	0	0	0	0	0	0	0	0	0	0	0	0	0	0	0	0	0
m01187m	7-carboxy-gamma-chromanol	C20H30O4	HMR_6472	HMR_6473	0	0	0	0	0	0	0	0	0	0	0	0	0	0	0	0	0	0	0	0	0	0	0	0	0	0	0	0	0	0	0	0	0	0	0	0	0	0	0	0	0	0	0	0	0
m01188m	7-carboxy-gamma-tocotrienol	C20H28O4	HMR_6450	HMR_6451	0	0	0	0	0	0	0	0	0	0	0	0	0	0	0	0	0	0	0	0	0	0	0	0	0	0	0	0	0	0	0	0	0	0	0	0	0	0	0	0	0	0	0	0	0
m01190c	7-HETE	C20H32O3	HMR_0931	0	0	0	0	0	0	0	0	0	0	0	0	0	0	0	0	0	0	0	0	0	0	0	0	0	0	0	0	0	0	0	0	0	0	0	0	0	0	0	0	0	0	0	0	0	0
m01191c	7-hexadecenoyl-CoA	C37H64N7O17P3S	HMR_0233	0	0	0	0	0	0	0	0	0	0	0	0	0	0	0	0	0	0	0	0	0	0	0	0	0	0	0	0	0	0	0	0	0	0	0	0	0	0	0	0	0	0	0	0	0	0
m01191p	7-hexadecenoyl-CoA	C37H64N7O17P3S	HMR_3345	0	0	0	0	0	0	0	0	0	0	0	0	0	0	0	0	0	0	0	0	0	0	0	0	0	0	0	0	0	0	0	0	0	0	0	0	0	0	0	0	0	0	0	0	0	0
m01191r	7-hexadecenoyl-CoA	C37H64N7O17P3S	HMR_2951	0	0	0	0	0	0	0	0	0	0	0	0	0	0	0	0	0	0	0	0	0	0	0	0	0	0	0	0	0	0	0	0	0	0	0	0	0	0	0	0	0	0	0	0	0	0
m01196c	7-hydroxymethyl-12-methylbenz[a]anthracene	C20H16O	HMR_7053	0	0	0	0	0	0	0	0	0	0	0	0	0	0	0	0	0	0	0	0	0	0	0	0	0	0	0	0	0	0	0	0	0	0	0	0	0	0	0	0	0	0	0	0	0	0
m01197c	7-palmitoleic acid	C16H30O2	HMR_0233	0	0	0	0	0	0	0	0	0	0	0	0	0	0	0	0	0	0	0	0	0	0	0	0	0	0	0	0	0	0	0	0	0	0	0	0	0	0	0	0	0	0	0	0	0	0
m01197r	7-palmitoleic acid	C16H30O2	HMR_2951	0	0	0	0	0	0	0	0	0	0	0	0	0	0	0	0	0	0	0	0	0	0	0	0	0	0	0	0	0	0	0	0	0	0	0	0	0	0	0	0	0	0	0	0	0	0
m01207c	8,11-eicosadienoic acid	C20H36O2	HMR_0301	0	0	0	0	0	0	0	0	0	0	0	0	0	0	0	0	0	0	0	0	0	0	0	0	0	0	0	0	0	0	0	0	0	0	0	0	0	0	0	0	0	0	0	0	0	0
m01207r	8,11-eicosadienoic acid	C20H36O2	HMR_2970	0	0	0	0	0	0	0	0	0	0	0	0	0	0	0	0	0	0	0	0	0	0	0	0	0	0	0	0	0	0	0	0	0	0	0	0	0	0	0	0	0	0	0	0	0	0
m01209c	8,9-EET	C20H32O3	HMR_0946	HMR_0947	0	0	0	0	0	0	0	0	0	0	0	0	0	0	0	0	0	0	0	0	0	0	0	0	0	0	0	0	0	0	0	0	0	0	0	0	0	0	0	0	0	0	0	0	0
m01209r	8,9-EET	C20H32O3	HMR_0948	0	0	0	0	0	0	0	0	0	0	0	0	0	0	0	0	0	0	0	0	0	0	0	0	0	0	0	0	0	0	0	0	0	0	0	0	0	0	0	0	0	0	0	0	0	0
m01210c	8,9-epoxy-(5Z)-tetradecenoic acid	C14H24O3	HMR_1070	0	0	0	0	0	0	0	0	0	0	0	0	0	0	0	0	0	0	0	0	0	0	0	0	0	0	0	0	0	0	0	0	0	0	0	0	0	0	0	0	0	0	0	0	0	0
m01213c	8-HETE	C20H32O3	HMR_0932	0	0	0	0	0	0	0	0	0	0	0	0	0	0	0	0	0	0	0	0	0	0	0	0	0	0	0	0	0	0	0	0	0	0	0	0	0	0	0	0	0	0	0	0	0	0
m01216c	9(10)-Ep	C18H32O3	HMR_2455	0	0	0	0	0	0	0	0	0	0	0	0	0	0	0	0	0	0	0	0	0	0	0	0	0	0	0	0	0	0	0	0	0	0	0	0	0	0	0	0	0	0	0	0	0	0
m01216r	9(10)-Ep	C18H32O3	HMR_2456	0	0	0	0	0	0	0	0	0	0	0	0	0	0	0	0	0	0	0	0	0	0	0	0	0	0	0	0	0	0	0	0	0	0	0	0	0	0	0	0	0	0	0	0	0	0
m01219c	9,10-epoxy-(6Z,12Z)-octadecadienoic acid	C18H30O3	HMR_1065	HMR_1066	0	0	0	0	0	0	0	0	0	0	0	0	0	0	0	0	0	0	0	0	0	0	0	0	0	0	0	0	0	0	0	0	0	0	0	0	0	0	0	0	0	0	0	0	0
m01225m	9-carboxy-alpha-chromanol	C24H38O4	HMR_6484	HMR_6486	0	0	0	0	0	0	0	0	0	0	0	0	0	0	0	0	0	0	0	0	0	0	0	0	0	0	0	0	0	0	0	0	0	0	0	0	0	0	0	0	0	0	0	0	0
m01226m	9-carboxy-alpha-tocotrienol	C24H34O4	HMR_6433	0	0	0	0	0	0	0	0	0	0	0	0	0	0	0	0	0	0	0	0	0	0	0	0	0	0	0	0	0	0	0	0	0	0	0	0	0	0	0	0	0	0	0	0	0	0
m01227m	9-carboxy-gamma-chromanol	C23H36O4	HMR_6471	HMR_6472	0	0	0	0	0	0	0	0	0	0	0	0	0	0	0	0	0	0	0	0	0	0	0	0	0	0	0	0	0	0	0	0	0	0	0	0	0	0	0	0	0	0	0	0	0
m01228m	9-carboxy-gamma-tocotrienol	C23H32O4	HMR_6448	HMR_6450	0	0	0	0	0	0	0	0	0	0	0	0	0	0	0	0	0	0	0	0	0	0	0	0	0	0	0	0	0	0	0	0	0	0	0	0	0	0	0	0	0	0	0	0	0
m01230r	9-cis-retinal	C20H28O	HMR_6652	0	0	0	0	0	0	0	0	0	0	0	0	0	0	0	0	0	0	0	0	0	0	0	0	0	0	0	0	0	0	0	0	0	0	0	0	0	0	0	0	0	0	0	0	0	0
m01231r	9-cis-retinoate	C20H28O2	HMR_6652	0	0	0	0	0	0	0	0	0	0	0	0	0	0	0	0	0	0	0	0	0	0	0	0	0	0	0	0	0	0	0	0	0	0	0	0	0	0	0	0	0	0	0	0	0	0
m01235c	9-eicosenoic acid	C20H38O2	HMR_0297	0	0	0	0	0	0	0	0	0	0	0	0	0	0	0	0	0	0	0	0	0	0	0	0	0	0	0	0	0	0	0	0	0	0	0	0	0	0	0	0	0	0	0	0	0	0
m01235r	9-eicosenoic acid	C20H38O2	HMR_2969	0	0	0	0	0	0	0	0	0	0	0	0	0	0	0	0	0	0	0	0	0	0	0	0	0	0	0	0	0	0	0	0	0	0	0	0	0	0	0	0	0	0	0	0	0	0
m01236c	9-eicosenoyl-CoA	C41H72N7O17P3S	HMR_0297	0	0	0	0	0	0	0	0	0	0	0	0	0	0	0	0	0	0	0	0	0	0	0	0	0	0	0	0	0	0	0	0	0	0	0	0	0	0	0	0	0	0	0	0	0	0
m01236m	9-eicosenoyl-CoA	C41H72N7O17P3S	HMR_3411	0	0	0	0	0	0	0	0	0	0	0	0	0	0	0	0	0	0	0	0	0	0	0	0	0	0	0	0	0	0	0	0	0	0	0	0	0	0	0	0	0	0	0	0	0	0
m01236r	9-eicosenoyl-CoA	C41H72N7O17P3S	HMR_2969	0	0	0	0	0	0	0	0	0	0	0	0	0	0	0	0	0	0	0	0	0	0	0	0	0	0	0	0	0	0	0	0	0	0	0	0	0	0	0	0	0	0	0	0	0	0
m01237c	9-heptadecenoyl-CoA	C38H66N7O17P3S	HMR_0245	0	0	0	0	0	0	0	0	0	0	0	0	0	0	0	0	0	0	0	0	0	0	0	0	0	0	0	0	0	0	0	0	0	0	0	0	0	0	0	0	0	0	0	0	0	0
m01237r	9-heptadecenoyl-CoA	C38H66N7O17P3S	HMR_2956	0	0	0	0	0	0	0	0	0	0	0	0	0	0	0	0	0	0	0	0	0	0	0	0	0	0	0	0	0	0	0	0	0	0	0	0	0	0	0	0	0	0	0	0	0	0
m01238c	9-heptadecylenic acid	C17H32O2	HMR_0245	0	0	0	0	0	0	0	0	0	0	0	0	0	0	0	0	0	0	0	0	0	0	0	0	0	0	0	0	0	0	0	0	0	0	0	0	0	0	0	0	0	0	0	0	0	0
m01238r	9-heptadecylenic acid	C17H32O2	HMR_2956	0	0	0	0	0	0	0	0	0	0	0	0	0	0	0	0	0	0	0	0	0	0	0	0	0	0	0	0	0	0	0	0	0	0	0	0	0	0	0	0	0	0	0	0	0	0
m01239c	9-HETE	C20H32O3	HMR_0933	0	0	0	0	0	0	0	0	0	0	0	0	0	0	0	0	0	0	0	0	0	0	0	0	0	0	0	0	0	0	0	0	0	0	0	0	0	0	0	0	0	0	0	0	0	0
m01241c	9-hydroxybenzo[a]pyrene	C20H12O	HMR_7000	0	0	0	0	0	0	0	0	0	0	0	0	0	0	0	0	0	0	0	0	0	0	0	0	0	0	0	0	0	0	0	0	0	0	0	0	0	0	0	0	0	0	0	0	0	0
m01242c	9-hydroxybenzo[a]pyrene-4,5-oxide	C20H12O2	HMR_7000	0	0	0	0	0	0	0	0	0	0	0	0	0	0	0	0	0	0	0	0	0	0	0	0	0	0	0	0	0	0	0	0	0	0	0	0	0	0	0	0	0	0	0	0	0	0
m01249c	acetaldehyde	C2H4O	HMR_3907	0	0	0	0	0	0	0	0	0	0	0	0	0	0	0	0	0	0	0	0	0	0	0	0	0	0	0	0	0	0	0	0	0	0	0	0	0	0	0	0	0	0	0	0	0	0
m01261c	acetyl-CoA	C23H38N7O17P3S	HMR_1065	HMR_1066	HMR_1067	HMR_1068	HMR_1069	HMR_1070	HMR_1088	0	0	0	0	0	0	0	0	0	0	0	0	0	0	0	0	0	0	0	0	0	0	0	0	0	0	0	0	0	0	0	0	0	0	0	0	0	0	0	0
m01261m	acetyl-CoA	C23H38N7O17P3S	HMR_3398	HMR_3406	HMR_3407	HMR_3408	HMR_3409	HMR_3411	HMR_3413	HMR_3414	HMR_3416	HMR_3421	HMR_3422	HMR_3423	HMR_3424	HMR_3425	HMR_3426	HMR_9719	HMR_3427	HMR_3428	HMR_3429	HMR_3430	HMR_3431	HMR_3432	HMR_3433	HMR_6433	HMR_6435	HMR_6448	HMR_6451	HMR_6471	HMR_6473	HMR_6484	0	0	0	0	0	0	0	0	0	0	0	0	0	0	0	0	0
m01261n	acetyl-CoA	C23H38N7O17P3S	HMR_1091	0	0	0	0	0	0	0	0	0	0	0	0	0	0	0	0	0	0	0	0	0	0	0	0	0	0	0	0	0	0	0	0	0	0	0	0	0	0	0	0	0	0	0	0	0	0
m01261p	acetyl-CoA	C23H38N7O17P3S	HMR_2513	HMR_2411	HMR_3465	HMR_3469	HMR_1168	HMR_1211	HMR_1260	HMR_1277	HMR_1294	HMR_1301	HMR_3060	HMR_3065	HMR_3069	HMR_3073	HMR_3077	HMR_3081	HMR_3085	HMR_3089	HMR_3093	HMR_3097	HMR_3101	HMR_3329	HMR_3333	HMR_3337	HMR_3341	HMR_3345	HMR_3349	HMR_3353	HMR_3368	HMR_3373	HMR_3510	HMR_3305	HMR_3310	HMR_3315	HMR_3320	HMR_3359	HMR_3363	0	0	0	0	0	0	0	0	0	0
m01278c	acylglycerone-phosphate	C4H6O7PR	HMR_7591	0	0	0	0	0	0	0	0	0	0	0	0	0	0	0	0	0	0	0	0	0	0	0	0	0	0	0	0	0	0	0	0	0	0	0	0	0	0	0	0	0	0	0	0	0	0
m01282c	adenylosuccinate	C14H18N5O11P	HMR_4412	0	0	0	0	0	0	0	0	0	0	0	0	0	0	0	0	0	0	0	0	0	0	0	0	0	0	0	0	0	0	0	0	0	0	0	0	0	0	0	0	0	0	0	0	0	0
m01283c	adenylyl sulfate	C10H14N5O10PS	HMR_4185	HMR_4186	0	0	0	0	0	0	0	0	0	0	0	0	0	0	0	0	0	0	0	0	0	0	0	0	0	0	0	0	0	0	0	0	0	0	0	0	0	0	0	0	0	0	0	0	0
m01284c	adenylylselenate	C10H14N5O10PSe	HMR_7128	HMR_7129	0	0	0	0	0	0	0	0	0	0	0	0	0	0	0	0	0	0	0	0	0	0	0	0	0	0	0	0	0	0	0	0	0	0	0	0	0	0	0	0	0	0	0	0	0
m01285c	ADP	C10H15N5O10P2	HMR_4799	HMR_4802	HMR_4186	HMR_7129	HMR_7617	HMR_0636	HMR_0648	HMR_9577	0	0	0	0	0	0	0	0	0	0	0	0	0	0	0	0	0	0	0	0	0	0	0	0	0	0	0	0	0	0	0	0	0	0	0	0	0	0	0
m01285m	ADP	C10H15N5O10P2	HMR_3208	HMR_6916	0	0	0	0	0	0	0	0	0	0	0	0	0	0	0	0	0	0	0	0	0	0	0	0	0	0	0	0	0	0	0	0	0	0	0	0	0	0	0	0	0	0	0	0	0
m01291c	adrenic acid	C22H36O2	HMR_0413	0	0	0	0	0	0	0	0	0	0	0	0	0	0	0	0	0	0	0	0	0	0	0	0	0	0	0	0	0	0	0	0	0	0	0	0	0	0	0	0	0	0	0	0	0	0
m01291r	adrenic acid	C22H36O2	HMR_2998	0	0	0	0	0	0	0	0	0	0	0	0	0	0	0	0	0	0	0	0	0	0	0	0	0	0	0	0	0	0	0	0	0	0	0	0	0	0	0	0	0	0	0	0	0	0
m01296c	aflatoxin B1	C17H12O6	HMR_7017	HMR_7021	0	0	0	0	0	0	0	0	0	0	0	0	0	0	0	0	0	0	0	0	0	0	0	0	0	0	0	0	0	0	0	0	0	0	0	0	0	0	0	0	0	0	0	0	0
m01298c	aflatoxin B1-exo-8,9-epoxide	C17H12O7	HMR_7021	0	0	0	0	0	0	0	0	0	0	0	0	0	0	0	0	0	0	0	0	0	0	0	0	0	0	0	0	0	0	0	0	0	0	0	0	0	0	0	0	0	0	0	0	0	0
m01300c	aflatoxin M1	C17H12O7	HMR_7019	0	0	0	0	0	0	0	0	0	0	0	0	0	0	0	0	0	0	0	0	0	0	0	0	0	0	0	0	0	0	0	0	0	0	0	0	0	0	0	0	0	0	0	0	0	0
m01301c	aflatoxin M1-8,9-epoxide	C17H12O8	HMR_7019	0	0	0	0	0	0	0	0	0	0	0	0	0	0	0	0	0	0	0	0	0	0	0	0	0	0	0	0	0	0	0	0	0	0	0	0	0	0	0	0	0	0	0	0	0	0
m01302c	aflatoxin Q1	C17H12O7	HMR_7017	0	0	0	0	0	0	0	0	0	0	0	0	0	0	0	0	0	0	0	0	0	0	0	0	0	0	0	0	0	0	0	0	0	0	0	0	0	0	0	0	0	0	0	0	0	0
m01304c	AICAR	C9H15N4O8P	HMR_4812	0	0	0	0	0	0	0	0	0	0	0	0	0	0	0	0	0	0	0	0	0	0	0	0	0	0	0	0	0	0	0	0	0	0	0	0	0	0	0	0	0	0	0	0	0	0
m01305c	AIR	C8H14N3O7P	HMR_4802	0	0	0	0	0	0	0	0	0	0	0	0	0	0	0	0	0	0	0	0	0	0	0	0	0	0	0	0	0	0	0	0	0	0	0	0	0	0	0	0	0	0	0	0	0	0
m01326c	alpha-pinene-oxide	C10H16O	HMR_8601	0	0	0	0	0	0	0	0	0	0	0	0	0	0	0	0	0	0	0	0	0	0	0	0	0	0	0	0	0	0	0	0	0	0	0	0	0	0	0	0	0	0	0	0	0	0
m01334c	AMP	C10H14N5O7P	HMR_4080	HMR_4412	HMR_5142	HMR_0188	HMR_0192	HMR_0196	HMR_0200	HMR_0204	HMR_0209	HMR_0213	HMR_0217	HMR_0226	HMR_0233	HMR_0237	HMR_0241	HMR_0245	HMR_0249	HMR_0255	HMR_0259	HMR_0263	HMR_0267	HMR_0271	HMR_0275	HMR_0279	HMR_0283	HMR_0289	HMR_0293	HMR_0297	HMR_0301	HMR_0305	HMR_0309	HMR_0313	HMR_0319	HMR_0323	HMR_0327	HMR_0331	HMR_0337	HMR_0341	HMR_0345	HMR_0349	HMR_0353	HMR_0357	HMR_0361	HMR_0365	HMR_0369	HMR_0373	HMR_0377
m01334m	AMP	C10H14N5O7P	HMR_1158	HMR_1201	HMR_1249	HMR_1264	HMR_6432	HMR_6433	HMR_6435	HMR_6436	HMR_6448	HMR_6450	HMR_6451	HMR_6453	HMR_6471	HMR_6472	HMR_6473	HMR_6484	HMR_6486	0	0	0	0	0	0	0	0	0	0	0	0	0	0	0	0	0	0	0	0	0	0	0	0	0	0	0	0	0	0
m01334p	AMP	C10H14N5O7P	HMR_1160	HMR_1203	HMR_1251	HMR_1266	HMR_1290	HMR_3489	0	0	0	0	0	0	0	0	0	0	0	0	0	0	0	0	0	0	0	0	0	0	0	0	0	0	0	0	0	0	0	0	0	0	0	0	0	0	0	0	0
m01334r	AMP	C10H14N5O7P	HMR_2942	HMR_2943	HMR_2944	HMR_2945	HMR_2946	HMR_2947	HMR_2948	HMR_2949	HMR_2951	HMR_2952	HMR_2954	HMR_2955	HMR_2956	HMR_2957	HMR_2959	HMR_2961	HMR_2962	HMR_2963	HMR_2964	HMR_2965	HMR_2966	HMR_2967	HMR_2968	HMR_2969	HMR_2970	HMR_2971	HMR_2972	HMR_2973	HMR_2974	HMR_2975	HMR_2976	HMR_2977	HMR_2978	HMR_2979	HMR_2980	HMR_2981	HMR_2982	HMR_2983	HMR_2984	HMR_2985	HMR_2986	HMR_2987	HMR_2988	HMR_2989	HMR_2990	HMR_2991	HMR_2992
m01362c	arachidonate	C20H32O2	HMR_0409	HMR_0931	HMR_0932	HMR_0933	HMR_0934	HMR_0935	HMR_0936	HMR_0937	HMR_0938	HMR_0939	HMR_0940	HMR_0942	HMR_0943	HMR_0946	HMR_0947	HMR_0950	HMR_0951	HMR_0954	HMR_0955	0	0	0	0	0	0	0	0	0	0	0	0	0	0	0	0	0	0	0	0	0	0	0	0	0	0	0	0
m01362r	arachidonate	C20H32O2	HMR_2996	HMR_0944	HMR_0948	HMR_0956	0	0	0	0	0	0	0	0	0	0	0	0	0	0	0	0	0	0	0	0	0	0	0	0	0	0	0	0	0	0	0	0	0	0	0	0	0	0	0	0	0	0	0
m01364c	arachidonyl-CoA	C41H66N7O17P3S	HMR_0409	0	0	0	0	0	0	0	0	0	0	0	0	0	0	0	0	0	0	0	0	0	0	0	0	0	0	0	0	0	0	0	0	0	0	0	0	0	0	0	0	0	0	0	0	0	0
m01364r	arachidonyl-CoA	C41H66N7O17P3S	HMR_2996	0	0	0	0	0	0	0	0	0	0	0	0	0	0	0	0	0	0	0	0	0	0	0	0	0	0	0	0	0	0	0	0	0	0	0	0	0	0	0	0	0	0	0	0	0	0
m01365c	arginine	C6H14N4O2	HMR_4582	0	0	0	0	0	0	0	0	0	0	0	0	0	0	0	0	0	0	0	0	0	0	0	0	0	0	0	0	0	0	0	0	0	0	0	0	0	0	0	0	0	0	0	0	0	0
m01368c	ascorbate	C6H8O6	HMR_6396	0	0	0	0	0	0	0	0	0	0	0	0	0	0	0	0	0	0	0	0	0	0	0	0	0	0	0	0	0	0	0	0	0	0	0	0	0	0	0	0	0	0	0	0	0	0
m01371c	ATP	C10H16N5O13P3	HMR_4799	HMR_4802	HMR_4185	HMR_4186	HMR_7128	HMR_7129	HMR_5142	HMR_7617	HMR_0188	HMR_0192	HMR_0196	HMR_0200	HMR_0204	HMR_0209	HMR_0213	HMR_0217	HMR_0226	HMR_0233	HMR_0237	HMR_0241	HMR_0245	HMR_0249	HMR_0255	HMR_0259	HMR_0263	HMR_0267	HMR_0271	HMR_0275	HMR_0279	HMR_0283	HMR_0289	HMR_0293	HMR_0297	HMR_0301	HMR_0305	HMR_0309	HMR_0313	HMR_0319	HMR_0323	HMR_0327	HMR_0331	HMR_0337	HMR_0341	HMR_0345	HMR_0349	HMR_0353	HMR_0357
m01371m	ATP	C10H16N5O13P3	HMR_3208	HMR_6916	HMR_1158	HMR_1201	HMR_1249	HMR_1264	HMR_6432	HMR_6433	HMR_6435	HMR_6436	HMR_6448	HMR_6450	HMR_6451	HMR_6453	HMR_6471	HMR_6472	HMR_6473	HMR_6484	HMR_6486	HMR_7815	0	0	0	0	0	0	0	0	0	0	0	0	0	0	0	0	0	0	0	0	0	0	0	0	0	0	0
m01371p	ATP	C10H16N5O13P3	HMR_1160	HMR_1203	HMR_1251	HMR_1266	HMR_1290	HMR_3489	0	0	0	0	0	0	0	0	0	0	0	0	0	0	0	0	0	0	0	0	0	0	0	0	0	0	0	0	0	0	0	0	0	0	0	0	0	0	0	0	0
m01371r	ATP	C10H16N5O13P3	HMR_2942	HMR_2943	HMR_2944	HMR_2945	HMR_2946	HMR_2947	HMR_2948	HMR_2949	HMR_2951	HMR_2952	HMR_2954	HMR_2955	HMR_2956	HMR_2957	HMR_2959	HMR_2961	HMR_2962	HMR_2963	HMR_2964	HMR_2965	HMR_2966	HMR_2967	HMR_2968	HMR_2969	HMR_2970	HMR_2971	HMR_2972	HMR_2973	HMR_2974	HMR_2975	HMR_2976	HMR_2977	HMR_2978	HMR_2979	HMR_2980	HMR_2981	HMR_2982	HMR_2983	HMR_2984	HMR_2985	HMR_2986	HMR_2987	HMR_2988	HMR_2989	HMR_2990	HMR_2991	HMR_2992
m01373c	behenic acid	C22H44O2	HMR_0313	0	0	0	0	0	0	0	0	0	0	0	0	0	0	0	0	0	0	0	0	0	0	0	0	0	0	0	0	0	0	0	0	0	0	0	0	0	0	0	0	0	0	0	0	0	0
m01373r	behenic acid	C22H44O2	HMR_2973	0	0	0	0	0	0	0	0	0	0	0	0	0	0	0	0	0	0	0	0	0	0	0	0	0	0	0	0	0	0	0	0	0	0	0	0	0	0	0	0	0	0	0	0	0	0
m01374c	benzo[a]pyrene	C20H12	HMR_6992	HMR_6993	HMR_6994	0	0	0	0	0	0	0	0	0	0	0	0	0	0	0	0	0	0	0	0	0	0	0	0	0	0	0	0	0	0	0	0	0	0	0	0	0	0	0	0	0	0	0	0
m01375c	benzo[a]pyrene-4,5-oxide	C20H12O	HMR_6994	0	0	0	0	0	0	0	0	0	0	0	0	0	0	0	0	0	0	0	0	0	0	0	0	0	0	0	0	0	0	0	0	0	0	0	0	0	0	0	0	0	0	0	0	0	0
m01376c	benzo[a]pyrene-7,8-dihydrodiol-9,10-oxide	C20H14O3	HMR_6999	0	0	0	0	0	0	0	0	0	0	0	0	0	0	0	0	0	0	0	0	0	0	0	0	0	0	0	0	0	0	0	0	0	0	0	0	0	0	0	0	0	0	0	0	0	0
m01377c	benzo[a]pyrene-7,8-diol	C20H14O2	HMR_6999	0	0	0	0	0	0	0	0	0	0	0	0	0	0	0	0	0	0	0	0	0	0	0	0	0	0	0	0	0	0	0	0	0	0	0	0	0	0	0	0	0	0	0	0	0	0
m01378c	benzo[a]pyrene-7,8-oxide	C20H12O	HMR_6993	0	0	0	0	0	0	0	0	0	0	0	0	0	0	0	0	0	0	0	0	0	0	0	0	0	0	0	0	0	0	0	0	0	0	0	0	0	0	0	0	0	0	0	0	0	0
m01379c	benzo[a]pyrene-9,10-oxide	C20H12O	HMR_6992	0	0	0	0	0	0	0	0	0	0	0	0	0	0	0	0	0	0	0	0	0	0	0	0	0	0	0	0	0	0	0	0	0	0	0	0	0	0	0	0	0	0	0	0	0	0
m01403c	bromobenzene_C6H5Br		HMR_7040	HMR_7048	0	0	0	0	0	0	0	0	0	0	0	0	0	0	0	0	0	0	0	0	0	0	0	0	0	0	0	0	0	0	0	0	0	0	0	0	0	0	0	0	0	0	0	0	0
m01405c	bromobenzene-2,3-oxide_C6H5Br		HMR_7048	0	0	0	0	0	0	0	0	0	0	0	0	0	0	0	0	0	0	0	0	0	0	0	0	0	0	0	0	0	0	0	0	0	0	0	0	0	0	0	0	0	0	0	0	0	0
m01407c	bromobenzene-3,4-oxide_C6H5Br		HMR_7040	0	0	0	0	0	0	0	0	0	0	0	0	0	0	0	0	0	0	0	0	0	0	0	0	0	0	0	0	0	0	0	0	0	0	0	0	0	0	0	0	0	0	0	0	0	0
m01412c	butyryl-CoA	C25H42N7O17P3S	HMR_0158	0	0	0	0	0	0	0	0	0	0	0	0	0	0	0	0	0	0	0	0	0	0	0	0	0	0	0	0	0	0	0	0	0	0	0	0	0	0	0	0	0	0	0	0	0	0
m01412m	butyryl-CoA	C25H42N7O17P3S	HMR_0158	0	0	0	0	0	0	0	0	0	0	0	0	0	0	0	0	0	0	0	0	0	0	0	0	0	0	0	0	0	0	0	0	0	0	0	0	0	0	0	0	0	0	0	0	0	0
m01412p	butyryl-CoA	C25H42N7O17P3S	HMR_3101	0	0	0	0	0	0	0	0	0	0	0	0	0	0	0	0	0	0	0	0	0	0	0	0	0	0	0	0	0	0	0	0	0	0	0	0	0	0	0	0	0	0	0	0	0	0
m01430c	ceramide pool	C19H36NO3R	HMR_0762	HMR_0730	0	0	0	0	0	0	0	0	0	0	0	0	0	0	0	0	0	0	0	0	0	0	0	0	0	0	0	0	0	0	0	0	0	0	0	0	0	0	0	0	0	0	0	0	0
m01430l	ceramide pool	C19H36NO3R	HMR_0787	0	0	0	0	0	0	0	0	0	0	0	0	0	0	0	0	0	0	0	0	0	0	0	0	0	0	0	0	0	0	0	0	0	0	0	0	0	0	0	0	0	0	0	0	0	0
m01430r	ceramide pool	C19H36NO3R	HMR_0730	0	0	0	0	0	0	0	0	0	0	0	0	0	0	0	0	0	0	0	0	0	0	0	0	0	0	0	0	0	0	0	0	0	0	0	0	0	0	0	0	0	0	0	0	0	0
m01432c	cerotic acid	C26H52O2	HMR_0341	0	0	0	0	0	0	0	0	0	0	0	0	0	0	0	0	0	0	0	0	0	0	0	0	0	0	0	0	0	0	0	0	0	0	0	0	0	0	0	0	0	0	0	0	0	0
m01432r	cerotic acid	C26H52O2	HMR_2979	0	0	0	0	0	0	0	0	0	0	0	0	0	0	0	0	0	0	0	0	0	0	0	0	0	0	0	0	0	0	0	0	0	0	0	0	0	0	0	0	0	0	0	0	0	0
m01434p	chenodeoxycholoyl-CoA	C45H74N7O19P3S	HMR_1710	0	0	0	0	0	0	0	0	0	0	0	0	0	0	0	0	0	0	0	0	0	0	0	0	0	0	0	0	0	0	0	0	0	0	0	0	0	0	0	0	0	0	0	0	0	0
m01441c	chloral	C2HCl3O	HMR_7033	0	0	0	0	0	0	0	0	0	0	0	0	0	0	0	0	0	0	0	0	0	0	0	0	0	0	0	0	0	0	0	0	0	0	0	0	0	0	0	0	0	0	0	0	0	0
m01450c	cholesterol	C27H46O	HMR_1917	HMR_1916	0	0	0	0	0	0	0	0	0	0	0	0	0	0	0	0	0	0	0	0	0	0	0	0	0	0	0	0	0	0	0	0	0	0	0	0	0	0	0	0	0	0	0	0	0
m01450g	cholesterol	C27H46O	HMR_1916	0	0	0	0	0	0	0	0	0	0	0	0	0	0	0	0	0	0	0	0	0	0	0	0	0	0	0	0	0	0	0	0	0	0	0	0	0	0	0	0	0	0	0	0	0	0
m01450l	cholesterol	C27H46O	HMR_1917	0	0	0	0	0	0	0	0	0	0	0	0	0	0	0	0	0	0	0	0	0	0	0	0	0	0	0	0	0	0	0	0	0	0	0	0	0	0	0	0	0	0	0	0	0	0
m01513c	choline	C5H14NO	HMR_0636	0	0	0	0	0	0	0	0	0	0	0	0	0	0	0	0	0	0	0	0	0	0	0	0	0	0	0	0	0	0	0	0	0	0	0	0	0	0	0	0	0	0	0	0	0	0
m01514m	choloyl-CoA	C45H74N7O20P3S	HMR_1653	0	0	0	0	0	0	0	0	0	0	0	0	0	0	0	0	0	0	0	0	0	0	0	0	0	0	0	0	0	0	0	0	0	0	0	0	0	0	0	0	0	0	0	0	0	0
m01514p	choloyl-CoA	C45H74N7O20P3S	HMR_1652	0	0	0	0	0	0	0	0	0	0	0	0	0	0	0	0	0	0	0	0	0	0	0	0	0	0	0	0	0	0	0	0	0	0	0	0	0	0	0	0	0	0	0	0	0	0
m01575p	cis,cis-3,6-dodecadienoyl-CoA	C33H54N7O17P3S	HMR_3315	0	0	0	0	0	0	0	0	0	0	0	0	0	0	0	0	0	0	0	0	0	0	0	0	0	0	0	0	0	0	0	0	0	0	0	0	0	0	0	0	0	0	0	0	0	0
m01576p	cis,cis-myristo-5,8-dienoyl-CoA	C35H58N7O17P3S	HMR_3310	0	0	0	0	0	0	0	0	0	0	0	0	0	0	0	0	0	0	0	0	0	0	0	0	0	0	0	0	0	0	0	0	0	0	0	0	0	0	0	0	0	0	0	0	0	0
m01577p	cis,cis-palmito-7,10-dienoyl-CoA	C37H62N7O17P3S	HMR_3305	0	0	0	0	0	0	0	0	0	0	0	0	0	0	0	0	0	0	0	0	0	0	0	0	0	0	0	0	0	0	0	0	0	0	0	0	0	0	0	0	0	0	0	0	0	0
m01582c	cis-cetoleic acid	C22H42O2	HMR_0323	0	0	0	0	0	0	0	0	0	0	0	0	0	0	0	0	0	0	0	0	0	0	0	0	0	0	0	0	0	0	0	0	0	0	0	0	0	0	0	0	0	0	0	0	0	0
m01582r	cis-cetoleic acid	C22H42O2	HMR_2975	0	0	0	0	0	0	0	0	0	0	0	0	0	0	0	0	0	0	0	0	0	0	0	0	0	0	0	0	0	0	0	0	0	0	0	0	0	0	0	0	0	0	0	0	0	0
m01583c	cis-erucic acid	C22H42O2	HMR_0319	0	0	0	0	0	0	0	0	0	0	0	0	0	0	0	0	0	0	0	0	0	0	0	0	0	0	0	0	0	0	0	0	0	0	0	0	0	0	0	0	0	0	0	0	0	0
m01583r	cis-erucic acid	C22H42O2	HMR_2974	0	0	0	0	0	0	0	0	0	0	0	0	0	0	0	0	0	0	0	0	0	0	0	0	0	0	0	0	0	0	0	0	0	0	0	0	0	0	0	0	0	0	0	0	0	0
m01584c	cis-gondoic acid	C20H38O2	HMR_0293	0	0	0	0	0	0	0	0	0	0	0	0	0	0	0	0	0	0	0	0	0	0	0	0	0	0	0	0	0	0	0	0	0	0	0	0	0	0	0	0	0	0	0	0	0	0
m01584r	cis-gondoic acid	C20H38O2	HMR_2967	0	0	0	0	0	0	0	0	0	0	0	0	0	0	0	0	0	0	0	0	0	0	0	0	0	0	0	0	0	0	0	0	0	0	0	0	0	0	0	0	0	0	0	0	0	0
m01585c	cis-vaccenic acid	C18H34O2	HMR_0259	0	0	0	0	0	0	0	0	0	0	0	0	0	0	0	0	0	0	0	0	0	0	0	0	0	0	0	0	0	0	0	0	0	0	0	0	0	0	0	0	0	0	0	0	0	0
m01585r	cis-vaccenic acid	C18H34O2	HMR_2963	0	0	0	0	0	0	0	0	0	0	0	0	0	0	0	0	0	0	0	0	0	0	0	0	0	0	0	0	0	0	0	0	0	0	0	0	0	0	0	0	0	0	0	0	0	0
m01586c	cis-vaccenoyl-CoA	C39H68N7O17P3S	HMR_0259	0	0	0	0	0	0	0	0	0	0	0	0	0	0	0	0	0	0	0	0	0	0	0	0	0	0	0	0	0	0	0	0	0	0	0	0	0	0	0	0	0	0	0	0	0	0
m01586p	cis-vaccenoyl-CoA	C39H68N7O17P3S	HMR_3359	0	0	0	0	0	0	0	0	0	0	0	0	0	0	0	0	0	0	0	0	0	0	0	0	0	0	0	0	0	0	0	0	0	0	0	0	0	0	0	0	0	0	0	0	0	0
m01586r	cis-vaccenoyl-CoA	C39H68N7O17P3S	HMR_2963	0	0	0	0	0	0	0	0	0	0	0	0	0	0	0	0	0	0	0	0	0	0	0	0	0	0	0	0	0	0	0	0	0	0	0	0	0	0	0	0	0	0	0	0	0	0
m01587c	citrate	C6H8O7	HMR_5995	0	0	0	0	0	0	0	0	0	0	0	0	0	0	0	0	0	0	0	0	0	0	0	0	0	0	0	0	0	0	0	0	0	0	0	0	0	0	0	0	0	0	0	0	0	0
m01587s	citrate	C6H8O7	HMR_5995	0	0	0	0	0	0	0	0	0	0	0	0	0	0	0	0	0	0	0	0	0	0	0	0	0	0	0	0	0	0	0	0	0	0	0	0	0	0	0	0	0	0	0	0	0	0
m01596m	C	CO2	HMR_4742	0	0	0	0	0	0	0	0	0	0	0	0	0	0	0	0	0	0	0	0	0	0	0	0	0	0	0	0	0	0	0	0	0	0	0	0	0	0	0	0	0	0	0	0	0	0
m01597c	CoA	C21H36N7O16P3S	HMR_0188	HMR_0192	HMR_0196	HMR_0200	HMR_0204	HMR_0209	HMR_0213	HMR_0217	HMR_0226	HMR_0233	HMR_0237	HMR_0241	HMR_0245	HMR_0249	HMR_0255	HMR_0259	HMR_0263	HMR_0267	HMR_0271	HMR_0275	HMR_0279	HMR_0283	HMR_0289	HMR_0293	HMR_0297	HMR_0301	HMR_0305	HMR_0309	HMR_0313	HMR_0319	HMR_0323	HMR_0327	HMR_0331	HMR_0337	HMR_0341	HMR_0345	HMR_0349	HMR_0353	HMR_0357	HMR_0361	HMR_0365	HMR_0369	HMR_0373	HMR_0377	HMR_0381	HMR_0385	HMR_0389
m01597m	CoA	C21H36N7O16P3S	HMR_4742	HMR_1158	HMR_1201	HMR_1249	HMR_1264	HMR_3398	HMR_3406	HMR_3407	HMR_3408	HMR_3409	HMR_3411	HMR_3413	HMR_3414	HMR_3416	HMR_3421	HMR_3422	HMR_3423	HMR_3424	HMR_3425	HMR_3426	HMR_9719	HMR_3427	HMR_3428	HMR_3429	HMR_3430	HMR_3431	HMR_3432	HMR_3433	HMR_1653	HMR_6432	HMR_6433	HMR_6435	HMR_6436	HMR_6448	HMR_6450	HMR_6451	HMR_6453	HMR_6471	HMR_6472	HMR_6473	HMR_6484	HMR_6486	0	0	0	0	0
m01597n	CoA	C21H36N7O16P3S	HMR_1091	0	0	0	0	0	0	0	0	0	0	0	0	0	0	0	0	0	0	0	0	0	0	0	0	0	0	0	0	0	0	0	0	0	0	0	0	0	0	0	0	0	0	0	0	0	0
m01597p	CoA	C21H36N7O16P3S	HMR_2513	HMR_2411	HMR_3465	HMR_3469	HMR_1160	HMR_1168	HMR_1203	HMR_1211	HMR_1251	HMR_1260	HMR_1266	HMR_1277	HMR_1290	HMR_1294	HMR_1301	HMR_3060	HMR_3065	HMR_3069	HMR_3073	HMR_3077	HMR_3081	HMR_3085	HMR_3089	HMR_3093	HMR_3097	HMR_3101	HMR_3329	HMR_3333	HMR_3337	HMR_3341	HMR_3345	HMR_3349	HMR_3353	HMR_3368	HMR_3373	HMR_3489	HMR_3505	HMR_3510	HMR_3515	HMR_3305	HMR_3310	HMR_3315	HMR_3320	HMR_3359	HMR_3363	HMR_1652	HMR_1710
m01597r	CoA	C21H36N7O16P3S	HMR_2942	HMR_2943	HMR_2944	HMR_2945	HMR_2946	HMR_2947	HMR_2948	HMR_2949	HMR_2951	HMR_2952	HMR_2954	HMR_2955	HMR_2956	HMR_2957	HMR_2959	HMR_2961	HMR_2962	HMR_2963	HMR_2964	HMR_2965	HMR_2966	HMR_2967	HMR_2968	HMR_2969	HMR_2970	HMR_2971	HMR_2972	HMR_2973	HMR_2974	HMR_2975	HMR_2976	HMR_2977	HMR_2978	HMR_2979	HMR_2980	HMR_2981	HMR_2982	HMR_2983	HMR_2984	HMR_2985	HMR_2986	HMR_2987	HMR_2988	HMR_2989	HMR_2990	HMR_2991	HMR_2992
m01637c	dADP	C10H15N5O9P2	HMR_7847	0	0	0	0	0	0	0	0	0	0	0	0	0	0	0	0	0	0	0	0	0	0	0	0	0	0	0	0	0	0	0	0	0	0	0	0	0	0	0	0	0	0	0	0	0	0
m01637m	dADP	C10H15N5O9P2	HMR_7847	0	0	0	0	0	0	0	0	0	0	0	0	0	0	0	0	0	0	0	0	0	0	0	0	0	0	0	0	0	0	0	0	0	0	0	0	0	0	0	0	0	0	0	0	0	0
m01647c	debrisoquin	C10H13N3	HMR_8032	0	0	0	0	0	0	0	0	0	0	0	0	0	0	0	0	0	0	0	0	0	0	0	0	0	0	0	0	0	0	0	0	0	0	0	0	0	0	0	0	0	0	0	0	0	0
m01650p	decanoyl-CoA	C31H54N7O17P3S	HMR_3089	0	0	0	0	0	0	0	0	0	0	0	0	0	0	0	0	0	0	0	0	0	0	0	0	0	0	0	0	0	0	0	0	0	0	0	0	0	0	0	0	0	0	0	0	0	0
m01652l	de-Fuc form of PA6	C84H135N6O61X	HMR_7582	0	0	0	0	0	0	0	0	0	0	0	0	0	0	0	0	0	0	0	0	0	0	0	0	0	0	0	0	0	0	0	0	0	0	0	0	0	0	0	0	0	0	0	0	0	0
m01652s	de-Fuc form of PA6	C84H135N6O61X	HMR_7580	0	0	0	0	0	0	0	0	0	0	0	0	0	0	0	0	0	0	0	0	0	0	0	0	0	0	0	0	0	0	0	0	0	0	0	0	0	0	0	0	0	0	0	0	0	0
m01655c	dehydroascorbic acid	C6H6O6	HMR_6396	0	0	0	0	0	0	0	0	0	0	0	0	0	0	0	0	0	0	0	0	0	0	0	0	0	0	0	0	0	0	0	0	0	0	0	0	0	0	0	0	0	0	0	0	0	0
m01679c	D-galactosyl-N-acylsphingosine	C25H46NO8R	HMR_0924	0	0	0	0	0	0	0	0	0	0	0	0	0	0	0	0	0	0	0	0	0	0	0	0	0	0	0	0	0	0	0	0	0	0	0	0	0	0	0	0	0	0	0	0	0	0
m01679g	D-galactosyl-N-acylsphingosine	C25H46NO8R	HMR_0925	0	0	0	0	0	0	0	0	0	0	0	0	0	0	0	0	0	0	0	0	0	0	0	0	0	0	0	0	0	0	0	0	0	0	0	0	0	0	0	0	0	0	0	0	0	0
m01688c	dGTP	C10H16N5O13P3	HMR_7847	0	0	0	0	0	0	0	0	0	0	0	0	0	0	0	0	0	0	0	0	0	0	0	0	0	0	0	0	0	0	0	0	0	0	0	0	0	0	0	0	0	0	0	0	0	0
m01688m	dGTP	C10H16N5O13P3	HMR_7847	0	0	0	0	0	0	0	0	0	0	0	0	0	0	0	0	0	0	0	0	0	0	0	0	0	0	0	0	0	0	0	0	0	0	0	0	0	0	0	0	0	0	0	0	0	0
m01689c	DHA	C22H32O2	HMR_0377	0	0	0	0	0	0	0	0	0	0	0	0	0	0	0	0	0	0	0	0	0	0	0	0	0	0	0	0	0	0	0	0	0	0	0	0	0	0	0	0	0	0	0	0	0	0
m01689r	DHA	C22H32O2	HMR_2988	0	0	0	0	0	0	0	0	0	0	0	0	0	0	0	0	0	0	0	0	0	0	0	0	0	0	0	0	0	0	0	0	0	0	0	0	0	0	0	0	0	0	0	0	0	0
m01694c	digalactosylceramide	C31H56NO13R	HMR_0924	0	0	0	0	0	0	0	0	0	0	0	0	0	0	0	0	0	0	0	0	0	0	0	0	0	0	0	0	0	0	0	0	0	0	0	0	0	0	0	0	0	0	0	0	0	0
m01694g	digalactosylceramide	C31H56NO13R	HMR_0925	0	0	0	0	0	0	0	0	0	0	0	0	0	0	0	0	0	0	0	0	0	0	0	0	0	0	0	0	0	0	0	0	0	0	0	0	0	0	0	0	0	0	0	0	0	0
m01696c	dihomo-gamma-linolenate	C20H34O2	HMR_0405	0	0	0	0	0	0	0	0	0	0	0	0	0	0	0	0	0	0	0	0	0	0	0	0	0	0	0	0	0	0	0	0	0	0	0	0	0	0	0	0	0	0	0	0	0	0
m01696r	dihomo-gamma-linolenate	C20H34O2	HMR_2994	0	0	0	0	0	0	0	0	0	0	0	0	0	0	0	0	0	0	0	0	0	0	0	0	0	0	0	0	0	0	0	0	0	0	0	0	0	0	0	0	0	0	0	0	0	0
m01697c	dihomo-gamma-linolenoyl-CoA	C41H68N7O17P3S	HMR_0405	0	0	0	0	0	0	0	0	0	0	0	0	0	0	0	0	0	0	0	0	0	0	0	0	0	0	0	0	0	0	0	0	0	0	0	0	0	0	0	0	0	0	0	0	0	0
m01697r	dihomo-gamma-linolenoyl-CoA	C41H68N7O17P3S	HMR_2994	0	0	0	0	0	0	0	0	0	0	0	0	0	0	0	0	0	0	0	0	0	0	0	0	0	0	0	0	0	0	0	0	0	0	0	0	0	0	0	0	0	0	0	0	0	0
m01715c	D-lactaldehyde	C3H6O2	HMR_8509	0	0	0	0	0	0	0	0	0	0	0	0	0	0	0	0	0	0	0	0	0	0	0	0	0	0	0	0	0	0	0	0	0	0	0	0	0	0	0	0	0	0	0	0	0	0
m01718c	D-myo-inositol-1,4,5-trisphosphate	C6H15O15P3	HMR_6560	0	0	0	0	0	0	0	0	0	0	0	0	0	0	0	0	0	0	0	0	0	0	0	0	0	0	0	0	0	0	0	0	0	0	0	0	0	0	0	0	0	0	0	0	0	0
m01725c	docosanoyl-CoA	C43H78N7O17P3S	HMR_0313	0	0	0	0	0	0	0	0	0	0	0	0	0	0	0	0	0	0	0	0	0	0	0	0	0	0	0	0	0	0	0	0	0	0	0	0	0	0	0	0	0	0	0	0	0	0
m01725p	docosanoyl-CoA	C43H78N7O17P3S	HMR_3065	0	0	0	0	0	0	0	0	0	0	0	0	0	0	0	0	0	0	0	0	0	0	0	0	0	0	0	0	0	0	0	0	0	0	0	0	0	0	0	0	0	0	0	0	0	0
m01725r	docosanoyl-CoA	C43H78N7O17P3S	HMR_2973	0	0	0	0	0	0	0	0	0	0	0	0	0	0	0	0	0	0	0	0	0	0	0	0	0	0	0	0	0	0	0	0	0	0	0	0	0	0	0	0	0	0	0	0	0	0
m01741c	DPA	C22H34O2	HMR_0365	0	0	0	0	0	0	0	0	0	0	0	0	0	0	0	0	0	0	0	0	0	0	0	0	0	0	0	0	0	0	0	0	0	0	0	0	0	0	0	0	0	0	0	0	0	0
m01741r	DPA	C22H34O2	HMR_2985	0	0	0	0	0	0	0	0	0	0	0	0	0	0	0	0	0	0	0	0	0	0	0	0	0	0	0	0	0	0	0	0	0	0	0	0	0	0	0	0	0	0	0	0	0	0
m01747c	dTDP	C10H16N2O11P2	HMR_7815	0	0	0	0	0	0	0	0	0	0	0	0	0	0	0	0	0	0	0	0	0	0	0	0	0	0	0	0	0	0	0	0	0	0	0	0	0	0	0	0	0	0	0	0	0	0
m01747m	dTDP	C10H16N2O11P2	HMR_7815	0	0	0	0	0	0	0	0	0	0	0	0	0	0	0	0	0	0	0	0	0	0	0	0	0	0	0	0	0	0	0	0	0	0	0	0	0	0	0	0	0	0	0	0	0	0
m01771c	eicosanoate	C20H40O2	HMR_0283	0	0	0	0	0	0	0	0	0	0	0	0	0	0	0	0	0	0	0	0	0	0	0	0	0	0	0	0	0	0	0	0	0	0	0	0	0	0	0	0	0	0	0	0	0	0
m01771r	eicosanoate	C20H40O2	HMR_2966	0	0	0	0	0	0	0	0	0	0	0	0	0	0	0	0	0	0	0	0	0	0	0	0	0	0	0	0	0	0	0	0	0	0	0	0	0	0	0	0	0	0	0	0	0	0
m01773c	eicosanoyl-CoA	C41H74N7O17P3S	HMR_0283	0	0	0	0	0	0	0	0	0	0	0	0	0	0	0	0	0	0	0	0	0	0	0	0	0	0	0	0	0	0	0	0	0	0	0	0	0	0	0	0	0	0	0	0	0	0
m01773p	eicosanoyl-CoA	C41H74N7O17P3S	HMR_3069	0	0	0	0	0	0	0	0	0	0	0	0	0	0	0	0	0	0	0	0	0	0	0	0	0	0	0	0	0	0	0	0	0	0	0	0	0	0	0	0	0	0	0	0	0	0
m01773r	eicosanoyl-CoA	C41H74N7O17P3S	HMR_2966	0	0	0	0	0	0	0	0	0	0	0	0	0	0	0	0	0	0	0	0	0	0	0	0	0	0	0	0	0	0	0	0	0	0	0	0	0	0	0	0	0	0	0	0	0	0
m01778c	elaidate	C18H34O2	HMR_0267	0	0	0	0	0	0	0	0	0	0	0	0	0	0	0	0	0	0	0	0	0	0	0	0	0	0	0	0	0	0	0	0	0	0	0	0	0	0	0	0	0	0	0	0	0	0
m01778r	elaidate	C18H34O2	HMR_2961	0	0	0	0	0	0	0	0	0	0	0	0	0	0	0	0	0	0	0	0	0	0	0	0	0	0	0	0	0	0	0	0	0	0	0	0	0	0	0	0	0	0	0	0	0	0
m01784c	EPA	C20H30O2	HMR_0361	0	0	0	0	0	0	0	0	0	0	0	0	0	0	0	0	0	0	0	0	0	0	0	0	0	0	0	0	0	0	0	0	0	0	0	0	0	0	0	0	0	0	0	0	0	0
m01784r	EPA	C20H30O2	HMR_2984	0	0	0	0	0	0	0	0	0	0	0	0	0	0	0	0	0	0	0	0	0	0	0	0	0	0	0	0	0	0	0	0	0	0	0	0	0	0	0	0	0	0	0	0	0	0
m01787c	estradiol-17beta	C18H24O2	HMR_2031	HMR_2042	0	0	0	0	0	0	0	0	0	0	0	0	0	0	0	0	0	0	0	0	0	0	0	0	0	0	0	0	0	0	0	0	0	0	0	0	0	0	0	0	0	0	0	0	0
m01787r	estradiol-17beta	C18H24O2	HMR_7941	HMR_2043	0	0	0	0	0	0	0	0	0	0	0	0	0	0	0	0	0	0	0	0	0	0	0	0	0	0	0	0	0	0	0	0	0	0	0	0	0	0	0	0	0	0	0	0	0
m01790c	estrone	C18H22O2	HMR_2034	HMR_2053	0	0	0	0	0	0	0	0	0	0	0	0	0	0	0	0	0	0	0	0	0	0	0	0	0	0	0	0	0	0	0	0	0	0	0	0	0	0	0	0	0	0	0	0	0
m01790r	estrone	C18H22O2	HMR_7940	HMR_2054	0	0	0	0	0	0	0	0	0	0	0	0	0	0	0	0	0	0	0	0	0	0	0	0	0	0	0	0	0	0	0	0	0	0	0	0	0	0	0	0	0	0	0	0	0
m01796c	ethanol	C2H6O	HMR_3907	0	0	0	0	0	0	0	0	0	0	0	0	0	0	0	0	0	0	0	0	0	0	0	0	0	0	0	0	0	0	0	0	0	0	0	0	0	0	0	0	0	0	0	0	0	0
m01797c	ethanolamine	C2H7NO	HMR_0648	0	0	0	0	0	0	0	0	0	0	0	0	0	0	0	0	0	0	0	0	0	0	0	0	0	0	0	0	0	0	0	0	0	0	0	0	0	0	0	0	0	0	0	0	0	0
m01798c	ethanolamine-phosphate	C2H8NO4P	HMR_0648	0	0	0	0	0	0	0	0	0	0	0	0	0	0	0	0	0	0	0	0	0	0	0	0	0	0	0	0	0	0	0	0	0	0	0	0	0	0	0	0	0	0	0	0	0	0
m01802c	FAD	C27H33N9O15P2	HMR_0943	HMR_0947	HMR_0951	HMR_0955	0	0	0	0	0	0	0	0	0	0	0	0	0	0	0	0	0	0	0	0	0	0	0	0	0	0	0	0	0	0	0	0	0	0	0	0	0	0	0	0	0	0	0
m01802m	FAD	C27H33N9O15P2	HMR_8432	HMR_3398	HMR_3406	HMR_3407	HMR_3408	HMR_3409	HMR_3411	HMR_3413	HMR_3414	HMR_3416	HMR_3421	HMR_3422	HMR_3423	HMR_3424	HMR_3425	HMR_3426	HMR_9719	HMR_3427	HMR_3428	HMR_3429	HMR_3430	HMR_3431	HMR_3432	HMR_3433	0	0	0	0	0	0	0	0	0	0	0	0	0	0	0	0	0	0	0	0	0	0	0
m01802r	FAD	C27H33N9O15P2	HMR_0944	HMR_0948	HMR_0956	0	0	0	0	0	0	0	0	0	0	0	0	0	0	0	0	0	0	0	0	0	0	0	0	0	0	0	0	0	0	0	0	0	0	0	0	0	0	0	0	0	0	0	0
m01803c	FADH2	C27H35N9O15P2	HMR_0943	HMR_0947	HMR_0951	HMR_0955	0	0	0	0	0	0	0	0	0	0	0	0	0	0	0	0	0	0	0	0	0	0	0	0	0	0	0	0	0	0	0	0	0	0	0	0	0	0	0	0	0	0	0
m01803m	FADH2	C27H35N9O15P2	HMR_8432	HMR_3398	HMR_3406	HMR_3407	HMR_3408	HMR_3409	HMR_3411	HMR_3413	HMR_3414	HMR_3416	HMR_3421	HMR_3422	HMR_3423	HMR_3424	HMR_3425	HMR_3426	HMR_9719	HMR_3427	HMR_3428	HMR_3429	HMR_3430	HMR_3431	HMR_3432	HMR_3433	0	0	0	0	0	0	0	0	0	0	0	0	0	0	0	0	0	0	0	0	0	0	0
m01803r	FADH2	C27H35N9O15P2	HMR_0944	HMR_0948	HMR_0956	0	0	0	0	0	0	0	0	0	0	0	0	0	0	0	0	0	0	0	0	0	0	0	0	0	0	0	0	0	0	0	0	0	0	0	0	0	0	0	0	0	0	0	0
m01808c	fatty acid-LD-PC pool	CHO2R	HMR_0630	HMR_0633	0	0	0	0	0	0	0	0	0	0	0	0	0	0	0	0	0	0	0	0	0	0	0	0	0	0	0	0	0	0	0	0	0	0	0	0	0	0	0	0	0	0	0	0	0
m01808l	fatty acid-LD-PC pool	CHO2R	HMR_5254	0	0	0	0	0	0	0	0	0	0	0	0	0	0	0	0	0	0	0	0	0	0	0	0	0	0	0	0	0	0	0	0	0	0	0	0	0	0	0	0	0	0	0	0	0	0
m01809c	fatty acid-LD-PE pool	CHO2R	HMR_0643	HMR_0645	0	0	0	0	0	0	0	0	0	0	0	0	0	0	0	0	0	0	0	0	0	0	0	0	0	0	0	0	0	0	0	0	0	0	0	0	0	0	0	0	0	0	0	0	0
m01814c	fatty acid-LD-TG2 pool	CHO2R	HMR_7603	HMR_7615	0	0	0	0	0	0	0	0	0	0	0	0	0	0	0	0	0	0	0	0	0	0	0	0	0	0	0	0	0	0	0	0	0	0	0	0	0	0	0	0	0	0	0	0	0
m01818c	fatty acid-retinol pool	CHO2R	HMR_6636	0	0	0	0	0	0	0	0	0	0	0	0	0	0	0	0	0	0	0	0	0	0	0	0	0	0	0	0	0	0	0	0	0	0	0	0	0	0	0	0	0	0	0	0	0	0
m01824m	ferricytochrome C	C42H54FeN8O6S2	HMR_6914	0	0	0	0	0	0	0	0	0	0	0	0	0	0	0	0	0	0	0	0	0	0	0	0	0	0	0	0	0	0	0	0	0	0	0	0	0	0	0	0	0	0	0	0	0	0
m01826m	ferrocytochrome C	C42H54FeN8O6S2	HMR_6914	0	0	0	0	0	0	0	0	0	0	0	0	0	0	0	0	0	0	0	0	0	0	0	0	0	0	0	0	0	0	0	0	0	0	0	0	0	0	0	0	0	0	0	0	0	0
m01831p	formaldehyde	CH2O	HMR_3849	0	0	0	0	0	0	0	0	0	0	0	0	0	0	0	0	0	0	0	0	0	0	0	0	0	0	0	0	0	0	0	0	0	0	0	0	0	0	0	0	0	0	0	0	0	0
m01833c	formate	CH2O2	HMR_2031	HMR_2034	0	0	0	0	0	0	0	0	0	0	0	0	0	0	0	0	0	0	0	0	0	0	0	0	0	0	0	0	0	0	0	0	0	0	0	0	0	0	0	0	0	0	0	0	0
m01833r	formate	CH2O2	HMR_7940	HMR_7941	0	0	0	0	0	0	0	0	0	0	0	0	0	0	0	0	0	0	0	0	0	0	0	0	0	0	0	0	0	0	0	0	0	0	0	0	0	0	0	0	0	0	0	0	0
m01862c	fumarate	C4H4O4	HMR_4412	HMR_4812	0	0	0	0	0	0	0	0	0	0	0	0	0	0	0	0	0	0	0	0	0	0	0	0	0	0	0	0	0	0	0	0	0	0	0	0	0	0	0	0	0	0	0	0	0
m01923m	gamma-carboxyethyl-hydroxychroman	C15H20O4	HMR_6453	0	0	0	0	0	0	0	0	0	0	0	0	0	0	0	0	0	0	0	0	0	0	0	0	0	0	0	0	0	0	0	0	0	0	0	0	0	0	0	0	0	0	0	0	0	0
m01932c	gamma-linolenate	C18H30O2	HMR_0401	0	0	0	0	0	0	0	0	0	0	0	0	0	0	0	0	0	0	0	0	0	0	0	0	0	0	0	0	0	0	0	0	0	0	0	0	0	0	0	0	0	0	0	0	0	0
m01932r	gamma-linolenate	C18H30O2	HMR_2992	0	0	0	0	0	0	0	0	0	0	0	0	0	0	0	0	0	0	0	0	0	0	0	0	0	0	0	0	0	0	0	0	0	0	0	0	0	0	0	0	0	0	0	0	0	0
m01934c	gamma-linolenoyl-CoA	C39H64N7O17P3S	HMR_0401	0	0	0	0	0	0	0	0	0	0	0	0	0	0	0	0	0	0	0	0	0	0	0	0	0	0	0	0	0	0	0	0	0	0	0	0	0	0	0	0	0	0	0	0	0	0
m01934p	gamma-linolenoyl-CoA	C39H64N7O17P3S	HMR_3465	0	0	0	0	0	0	0	0	0	0	0	0	0	0	0	0	0	0	0	0	0	0	0	0	0	0	0	0	0	0	0	0	0	0	0	0	0	0	0	0	0	0	0	0	0	0
m01934r	gamma-linolenoyl-CoA	C39H64N7O17P3S	HMR_2992	0	0	0	0	0	0	0	0	0	0	0	0	0	0	0	0	0	0	0	0	0	0	0	0	0	0	0	0	0	0	0	0	0	0	0	0	0	0	0	0	0	0	0	0	0	0
m01940c	GAR	C7H15N2O8P	HMR_4799	HMR_4806	0	0	0	0	0	0	0	0	0	0	0	0	0	0	0	0	0	0	0	0	0	0	0	0	0	0	0	0	0	0	0	0	0	0	0	0	0	0	0	0	0	0	0	0	0
m01965c	glucose	C6H12O6	HMR_0762	0	0	0	0	0	0	0	0	0	0	0	0	0	0	0	0	0	0	0	0	0	0	0	0	0	0	0	0	0	0	0	0	0	0	0	0	0	0	0	0	0	0	0	0	0	0
m01965l	glucose	C6H12O6	HMR_0787	0	0	0	0	0	0	0	0	0	0	0	0	0	0	0	0	0	0	0	0	0	0	0	0	0	0	0	0	0	0	0	0	0	0	0	0	0	0	0	0	0	0	0	0	0	0
m01967c	glucose-1-phosphate	C6H13O9P	HMR_5398	HMR_5401	0	0	0	0	0	0	0	0	0	0	0	0	0	0	0	0	0	0	0	0	0	0	0	0	0	0	0	0	0	0	0	0	0	0	0	0	0	0	0	0	0	0	0	0	0
m01972c	glucosylceramide pool	C25H46NO8R	HMR_0762	HMR_0926	0	0	0	0	0	0	0	0	0	0	0	0	0	0	0	0	0	0	0	0	0	0	0	0	0	0	0	0	0	0	0	0	0	0	0	0	0	0	0	0	0	0	0	0	0
m01972l	glucosylceramide pool	C25H46NO8R	HMR_0787	0	0	0	0	0	0	0	0	0	0	0	0	0	0	0	0	0	0	0	0	0	0	0	0	0	0	0	0	0	0	0	0	0	0	0	0	0	0	0	0	0	0	0	0	0	0
m01972r	glucosylceramide pool	C25H46NO8R	HMR_0765	0	0	0	0	0	0	0	0	0	0	0	0	0	0	0	0	0	0	0	0	0	0	0	0	0	0	0	0	0	0	0	0	0	0	0	0	0	0	0	0	0	0	0	0	0	0
m01973c	glucuronate	C6H10O7	HMR_6537	0	0	0	0	0	0	0	0	0	0	0	0	0	0	0	0	0	0	0	0	0	0	0	0	0	0	0	0	0	0	0	0	0	0	0	0	0	0	0	0	0	0	0	0	0	0
m01981c	glyceraldehyde	C3H6O3	HMR_0453	0	0	0	0	0	0	0	0	0	0	0	0	0	0	0	0	0	0	0	0	0	0	0	0	0	0	0	0	0	0	0	0	0	0	0	0	0	0	0	0	0	0	0	0	0	0
m01981m	glyceraldehyde	C3H6O3	HMR_0458	0	0	0	0	0	0	0	0	0	0	0	0	0	0	0	0	0	0	0	0	0	0	0	0	0	0	0	0	0	0	0	0	0	0	0	0	0	0	0	0	0	0	0	0	0	0
m01983c	glycerol	C3H8O3	HMR_0453	0	0	0	0	0	0	0	0	0	0	0	0	0	0	0	0	0	0	0	0	0	0	0	0	0	0	0	0	0	0	0	0	0	0	0	0	0	0	0	0	0	0	0	0	0	0
m01983m	glycerol	C3H8O3	HMR_0458	0	0	0	0	0	0	0	0	0	0	0	0	0	0	0	0	0	0	0	0	0	0	0	0	0	0	0	0	0	0	0	0	0	0	0	0	0	0	0	0	0	0	0	0	0	0
m01986c	glycine	C2H5NO2	HMR_4799	HMR_4582	0	0	0	0	0	0	0	0	0	0	0	0	0	0	0	0	0	0	0	0	0	0	0	0	0	0	0	0	0	0	0	0	0	0	0	0	0	0	0	0	0	0	0	0	0
m01986m	glycine	C2H5NO2	HMR_8432	HMR_4742	0	0	0	0	0	0	0	0	0	0	0	0	0	0	0	0	0	0	0	0	0	0	0	0	0	0	0	0	0	0	0	0	0	0	0	0	0	0	0	0	0	0	0	0	0
m01986p	glycine	C2H5NO2	HMR_3849	0	0	0	0	0	0	0	0	0	0	0	0	0	0	0	0	0	0	0	0	0	0	0	0	0	0	0	0	0	0	0	0	0	0	0	0	0	0	0	0	0	0	0	0	0	0
m01991c	glycogenin G4G4	C58H90N2O43R2	HMR_5398	0	0	0	0	0	0	0	0	0	0	0	0	0	0	0	0	0	0	0	0	0	0	0	0	0	0	0	0	0	0	0	0	0	0	0	0	0	0	0	0	0	0	0	0	0	0
m01992c	glycogenin G4G7	C76H120N2O58R2	HMR_5398	0	0	0	0	0	0	0	0	0	0	0	0	0	0	0	0	0	0	0	0	0	0	0	0	0	0	0	0	0	0	0	0	0	0	0	0	0	0	0	0	0	0	0	0	0	0
m01993c	glycogenin G7	C52H80N2O38R2	HMR_5401	0	0	0	0	0	0	0	0	0	0	0	0	0	0	0	0	0	0	0	0	0	0	0	0	0	0	0	0	0	0	0	0	0	0	0	0	0	0	0	0	0	0	0	0	0	0
m01996c	glycogenin	C10H10N2O3R2	HMR_5401	0	0	0	0	0	0	0	0	0	0	0	0	0	0	0	0	0	0	0	0	0	0	0	0	0	0	0	0	0	0	0	0	0	0	0	0	0	0	0	0	0	0	0	0	0	0
m02026c	GSH	C10H17N3O6S	HMR_4118	HMR_4116	HMR_0960	HMR_0988	0	0	0	0	0	0	0	0	0	0	0	0	0	0	0	0	0	0	0	0	0	0	0	0	0	0	0	0	0	0	0	0	0	0	0	0	0	0	0	0	0	0	0
m02026m	GSH	C10H17N3O6S	HMR_3870	HMR_4121	HMR_0963	0	0	0	0	0	0	0	0	0	0	0	0	0	0	0	0	0	0	0	0	0	0	0	0	0	0	0	0	0	0	0	0	0	0	0	0	0	0	0	0	0	0	0	0
m02026s	GSH	C10H17N3O6S	HMR_4120	0	0	0	0	0	0	0	0	0	0	0	0	0	0	0	0	0	0	0	0	0	0	0	0	0	0	0	0	0	0	0	0	0	0	0	0	0	0	0	0	0	0	0	0	0	0
m02027c	GSSG	C20H32N6O12S2	HMR_4118	HMR_4116	HMR_0960	HMR_0988	0	0	0	0	0	0	0	0	0	0	0	0	0	0	0	0	0	0	0	0	0	0	0	0	0	0	0	0	0	0	0	0	0	0	0	0	0	0	0	0	0	0	0
m02027m	GSSG	C20H32N6O12S2	HMR_3870	HMR_4121	HMR_0963	0	0	0	0	0	0	0	0	0	0	0	0	0	0	0	0	0	0	0	0	0	0	0	0	0	0	0	0	0	0	0	0	0	0	0	0	0	0	0	0	0	0	0	0
m02027s	GSSG	C20H32N6O12S2	HMR_4120	0	0	0	0	0	0	0	0	0	0	0	0	0	0	0	0	0	0	0	0	0	0	0	0	0	0	0	0	0	0	0	0	0	0	0	0	0	0	0	0	0	0	0	0	0	0
m02036c	guanidinoacetate	C3H7N3O2	HMR_4582	0	0	0	0	0	0	0	0	0	0	0	0	0	0	0	0	0	0	0	0	0	0	0	0	0	0	0	0	0	0	0	0	0	0	0	0	0	0	0	0	0	0	0	0	0	0
m02046m	HC	CHO3	HMR_3208	0	0	0	0	0	0	0	0	0	0	0	0	0	0	0	0	0	0	0	0	0	0	0	0	0	0	0	0	0	0	0	0	0	0	0	0	0	0	0	0	0	0	0	0	0	0
m02052c	heneicosanoyl-CoA	C42H76N7O17P3S	HMR_0309	0	0	0	0	0	0	0	0	0	0	0	0	0	0	0	0	0	0	0	0	0	0	0	0	0	0	0	0	0	0	0	0	0	0	0	0	0	0	0	0	0	0	0	0	0	0
m02052r	heneicosanoyl-CoA	C42H76N7O17P3S	HMR_2972	0	0	0	0	0	0	0	0	0	0	0	0	0	0	0	0	0	0	0	0	0	0	0	0	0	0	0	0	0	0	0	0	0	0	0	0	0	0	0	0	0	0	0	0	0	0
m02053c	henicosanoic acid	C21H42O2	HMR_0309	0	0	0	0	0	0	0	0	0	0	0	0	0	0	0	0	0	0	0	0	0	0	0	0	0	0	0	0	0	0	0	0	0	0	0	0	0	0	0	0	0	0	0	0	0	0
m02053r	henicosanoic acid	C21H42O2	HMR_2972	0	0	0	0	0	0	0	0	0	0	0	0	0	0	0	0	0	0	0	0	0	0	0	0	0	0	0	0	0	0	0	0	0	0	0	0	0	0	0	0	0	0	0	0	0	0
m02096c	hepoxilin A3	C20H32O4	HMR_1043	0	0	0	0	0	0	0	0	0	0	0	0	0	0	0	0	0	0	0	0	0	0	0	0	0	0	0	0	0	0	0	0	0	0	0	0	0	0	0	0	0	0	0	0	0	0
m02096p	hepoxilin A3	C20H32O4	HMR_1048	0	0	0	0	0	0	0	0	0	0	0	0	0	0	0	0	0	0	0	0	0	0	0	0	0	0	0	0	0	0	0	0	0	0	0	0	0	0	0	0	0	0	0	0	0	0
m02096r	hepoxilin A3	C20H32O4	HMR_1049	0	0	0	0	0	0	0	0	0	0	0	0	0	0	0	0	0	0	0	0	0	0	0	0	0	0	0	0	0	0	0	0	0	0	0	0	0	0	0	0	0	0	0	0	0	0
m02101c	heptadecanoyl-CoA	C38H68N7O17P3S	HMR_0237	0	0	0	0	0	0	0	0	0	0	0	0	0	0	0	0	0	0	0	0	0	0	0	0	0	0	0	0	0	0	0	0	0	0	0	0	0	0	0	0	0	0	0	0	0	0
m02101r	heptadecanoyl-CoA	C38H68N7O17P3S	HMR_2954	0	0	0	0	0	0	0	0	0	0	0	0	0	0	0	0	0	0	0	0	0	0	0	0	0	0	0	0	0	0	0	0	0	0	0	0	0	0	0	0	0	0	0	0	0	0
m02110c	hexacosanoyl-CoA	C47H86N7O17P3S	HMR_0341	0	0	0	0	0	0	0	0	0	0	0	0	0	0	0	0	0	0	0	0	0	0	0	0	0	0	0	0	0	0	0	0	0	0	0	0	0	0	0	0	0	0	0	0	0	0
m02110r	hexacosanoyl-CoA	C47H86N7O17P3S	HMR_2979	0	0	0	0	0	0	0	0	0	0	0	0	0	0	0	0	0	0	0	0	0	0	0	0	0	0	0	0	0	0	0	0	0	0	0	0	0	0	0	0	0	0	0	0	0	0
m02112c	hexacosenoyl-CoA	C47H84N7O17P3S	HMR_0345	0	0	0	0	0	0	0	0	0	0	0	0	0	0	0	0	0	0	0	0	0	0	0	0	0	0	0	0	0	0	0	0	0	0	0	0	0	0	0	0	0	0	0	0	0	0
m02112r	hexacosenoyl-CoA	C47H84N7O17P3S	HMR_2980	0	0	0	0	0	0	0	0	0	0	0	0	0	0	0	0	0	0	0	0	0	0	0	0	0	0	0	0	0	0	0	0	0	0	0	0	0	0	0	0	0	0	0	0	0	0
m02122p	hexanoyl-CoA	C27H46N7O17P3S	HMR_3097	0	0	0	0	0	0	0	0	0	0	0	0	0	0	0	0	0	0	0	0	0	0	0	0	0	0	0	0	0	0	0	0	0	0	0	0	0	0	0	0	0	0	0	0	0	0
m02131m	HMG-CoA	C27H44N7O20P3S	HMR_3775	0	0	0	0	0	0	0	0	0	0	0	0	0	0	0	0	0	0	0	0	0	0	0	0	0	0	0	0	0	0	0	0	0	0	0	0	0	0	0	0	0	0	0	0	0	0
m02148c	hydroxyacetone	C3H6O2	HMR_8497	HMR_8500	0	0	0	0	0	0	0	0	0	0	0	0	0	0	0	0	0	0	0	0	0	0	0	0	0	0	0	0	0	0	0	0	0	0	0	0	0	0	0	0	0	0	0	0	0
m02167c	IMP	C10H13N4O8P	HMR_4080	0	0	0	0	0	0	0	0	0	0	0	0	0	0	0	0	0	0	0	0	0	0	0	0	0	0	0	0	0	0	0	0	0	0	0	0	0	0	0	0	0	0	0	0	0	0
m02237l	keratan sulfate I, degradation product 1	C241H383N17O209S12X	HMR_7375	0	0	0	0	0	0	0	0	0	0	0	0	0	0	0	0	0	0	0	0	0	0	0	0	0	0	0	0	0	0	0	0	0	0	0	0	0	0	0	0	0	0	0	0	0	0
m02237s	keratan sulfate I, degradation product 1	C241H383N17O209S12X	HMR_7373	0	0	0	0	0	0	0	0	0	0	0	0	0	0	0	0	0	0	0	0	0	0	0	0	0	0	0	0	0	0	0	0	0	0	0	0	0	0	0	0	0	0	0	0	0	0
m02278l	keratan sulfate I	C247H393N17O213S12X	HMR_7375	0	0	0	0	0	0	0	0	0	0	0	0	0	0	0	0	0	0	0	0	0	0	0	0	0	0	0	0	0	0	0	0	0	0	0	0	0	0	0	0	0	0	0	0	0	0
m02278s	keratan sulfate I	C247H393N17O213S12X	HMR_7373	0	0	0	0	0	0	0	0	0	0	0	0	0	0	0	0	0	0	0	0	0	0	0	0	0	0	0	0	0	0	0	0	0	0	0	0	0	0	0	0	0	0	0	0	0	0
m02328c	LacCer pool	C31H56NO13R	HMR_0926	0	0	0	0	0	0	0	0	0	0	0	0	0	0	0	0	0	0	0	0	0	0	0	0	0	0	0	0	0	0	0	0	0	0	0	0	0	0	0	0	0	0	0	0	0	0
m02328r	LacCer pool	C31H56NO13R	HMR_0765	0	0	0	0	0	0	0	0	0	0	0	0	0	0	0	0	0	0	0	0	0	0	0	0	0	0	0	0	0	0	0	0	0	0	0	0	0	0	0	0	0	0	0	0	0	0
m02336c	lanosterol	C30H50O	HMR_1535	0	0	0	0	0	0	0	0	0	0	0	0	0	0	0	0	0	0	0	0	0	0	0	0	0	0	0	0	0	0	0	0	0	0	0	0	0	0	0	0	0	0	0	0	0	0
m02337c	L-arabinose	C5H10O5	HMR_8341	0	0	0	0	0	0	0	0	0	0	0	0	0	0	0	0	0	0	0	0	0	0	0	0	0	0	0	0	0	0	0	0	0	0	0	0	0	0	0	0	0	0	0	0	0	0
m02338c	L-arabitol	C5H12O5	HMR_8341	0	0	0	0	0	0	0	0	0	0	0	0	0	0	0	0	0	0	0	0	0	0	0	0	0	0	0	0	0	0	0	0	0	0	0	0	0	0	0	0	0	0	0	0	0	0
m02344c	lauric acid	C12H24O2	HMR_0188	0	0	0	0	0	0	0	0	0	0	0	0	0	0	0	0	0	0	0	0	0	0	0	0	0	0	0	0	0	0	0	0	0	0	0	0	0	0	0	0	0	0	0	0	0	0
m02344r	lauric acid	C12H24O2	HMR_2942	0	0	0	0	0	0	0	0	0	0	0	0	0	0	0	0	0	0	0	0	0	0	0	0	0	0	0	0	0	0	0	0	0	0	0	0	0	0	0	0	0	0	0	0	0	0
m02345c	lauroyl-CoA	C33H58N7O17P3S	HMR_0188	0	0	0	0	0	0	0	0	0	0	0	0	0	0	0	0	0	0	0	0	0	0	0	0	0	0	0	0	0	0	0	0	0	0	0	0	0	0	0	0	0	0	0	0	0	0
m02345p	lauroyl-CoA	C33H58N7O17P3S	HMR_3085	0	0	0	0	0	0	0	0	0	0	0	0	0	0	0	0	0	0	0	0	0	0	0	0	0	0	0	0	0	0	0	0	0	0	0	0	0	0	0	0	0	0	0	0	0	0
m02345r	lauroyl-CoA	C33H58N7O17P3S	HMR_2942	0	0	0	0	0	0	0	0	0	0	0	0	0	0	0	0	0	0	0	0	0	0	0	0	0	0	0	0	0	0	0	0	0	0	0	0	0	0	0	0	0	0	0	0	0	0
m02348c	L-carnitine	C7H15NO3	HMR_0158	0	0	0	0	0	0	0	0	0	0	0	0	0	0	0	0	0	0	0	0	0	0	0	0	0	0	0	0	0	0	0	0	0	0	0	0	0	0	0	0	0	0	0	0	0	0
m02348m	L-carnitine	C7H15NO3	HMR_0158	0	0	0	0	0	0	0	0	0	0	0	0	0	0	0	0	0	0	0	0	0	0	0	0	0	0	0	0	0	0	0	0	0	0	0	0	0	0	0	0	0	0	0	0	0	0
m02369c	leukotriene E4	C23H37NO5S	HMR_1088	0	0	0	0	0	0	0	0	0	0	0	0	0	0	0	0	0	0	0	0	0	0	0	0	0	0	0	0	0	0	0	0	0	0	0	0	0	0	0	0	0	0	0	0	0	0
m02369n	leukotriene E4	C23H37NO5S	HMR_1091	0	0	0	0	0	0	0	0	0	0	0	0	0	0	0	0	0	0	0	0	0	0	0	0	0	0	0	0	0	0	0	0	0	0	0	0	0	0	0	0	0	0	0	0	0	0
m02378c	L-gulonate	C6H12O7	HMR_6537	0	0	0	0	0	0	0	0	0	0	0	0	0	0	0	0	0	0	0	0	0	0	0	0	0	0	0	0	0	0	0	0	0	0	0	0	0	0	0	0	0	0	0	0	0	0
m02385c	lignocerate	C24H48O2	HMR_0331	0	0	0	0	0	0	0	0	0	0	0	0	0	0	0	0	0	0	0	0	0	0	0	0	0	0	0	0	0	0	0	0	0	0	0	0	0	0	0	0	0	0	0	0	0	0
m02385r	lignocerate	C24H48O2	HMR_2977	0	0	0	0	0	0	0	0	0	0	0	0	0	0	0	0	0	0	0	0	0	0	0	0	0	0	0	0	0	0	0	0	0	0	0	0	0	0	0	0	0	0	0	0	0	0
m02386c	limonene	C10H16	HMR_8596	HMR_8598	0	0	0	0	0	0	0	0	0	0	0	0	0	0	0	0	0	0	0	0	0	0	0	0	0	0	0	0	0	0	0	0	0	0	0	0	0	0	0	0	0	0	0	0	0
m02387c	linoleate	C18H32O2	HMR_0397	HMR_2455	HMR_2457	0	0	0	0	0	0	0	0	0	0	0	0	0	0	0	0	0	0	0	0	0	0	0	0	0	0	0	0	0	0	0	0	0	0	0	0	0	0	0	0	0	0	0	0
m02387r	linoleate	C18H32O2	HMR_2991	HMR_2456	HMR_2458	0	0	0	0	0	0	0	0	0	0	0	0	0	0	0	0	0	0	0	0	0	0	0	0	0	0	0	0	0	0	0	0	0	0	0	0	0	0	0	0	0	0	0	0
m02389c	linolenate	C18H30O2	HMR_0349	0	0	0	0	0	0	0	0	0	0	0	0	0	0	0	0	0	0	0	0	0	0	0	0	0	0	0	0	0	0	0	0	0	0	0	0	0	0	0	0	0	0	0	0	0	0
m02389r	linolenate	C18H30O2	HMR_2981	0	0	0	0	0	0	0	0	0	0	0	0	0	0	0	0	0	0	0	0	0	0	0	0	0	0	0	0	0	0	0	0	0	0	0	0	0	0	0	0	0	0	0	0	0	0
m02390c	linolenoyl-CoA	C39H64N7O17P3S	HMR_0349	0	0	0	0	0	0	0	0	0	0	0	0	0	0	0	0	0	0	0	0	0	0	0	0	0	0	0	0	0	0	0	0	0	0	0	0	0	0	0	0	0	0	0	0	0	0
m02390m	linolenoyl-CoA	C39H64N7O17P3S	HMR_3426	0	0	0	0	0	0	0	0	0	0	0	0	0	0	0	0	0	0	0	0	0	0	0	0	0	0	0	0	0	0	0	0	0	0	0	0	0	0	0	0	0	0	0	0	0	0
m02390r	linolenoyl-CoA	C39H64N7O17P3S	HMR_2981	0	0	0	0	0	0	0	0	0	0	0	0	0	0	0	0	0	0	0	0	0	0	0	0	0	0	0	0	0	0	0	0	0	0	0	0	0	0	0	0	0	0	0	0	0	0
m02391c	linoleoyl-CoA	C39H66N7O17P3S	HMR_0397	0	0	0	0	0	0	0	0	0	0	0	0	0	0	0	0	0	0	0	0	0	0	0	0	0	0	0	0	0	0	0	0	0	0	0	0	0	0	0	0	0	0	0	0	0	0
m02391r	linoleoyl-CoA	C39H66N7O17P3S	HMR_2991	0	0	0	0	0	0	0	0	0	0	0	0	0	0	0	0	0	0	0	0	0	0	0	0	0	0	0	0	0	0	0	0	0	0	0	0	0	0	0	0	0	0	0	0	0	0
m02395c	lipoxin A4	C20H32O5	HMR_1097	0	0	0	0	0	0	0	0	0	0	0	0	0	0	0	0	0	0	0	0	0	0	0	0	0	0	0	0	0	0	0	0	0	0	0	0	0	0	0	0	0	0	0	0	0	0
m02405c	L-lysyl-tRNA(lys)_C16H29N2		HMR_5142	0	0	0	0	0	0	0	0	0	0	0	0	0	0	0	0	0	0	0	0	0	0	0	0	0	0	0	0	0	0	0	0	0	0	0	0	0	0	0	0	0	0	0	0	0	0
m02426c	lysine	C6H14N2O2	HMR_5142	0	0	0	0	0	0	0	0	0	0	0	0	0	0	0	0	0	0	0	0	0	0	0	0	0	0	0	0	0	0	0	0	0	0	0	0	0	0	0	0	0	0	0	0	0	0
m02453g	mannose	C6H12O6	HMR_7324	0	0	0	0	0	0	0	0	0	0	0	0	0	0	0	0	0	0	0	0	0	0	0	0	0	0	0	0	0	0	0	0	0	0	0	0	0	0	0	0	0	0	0	0	0	0
m02456c	margaric acid	C17H34O2	HMR_0237	0	0	0	0	0	0	0	0	0	0	0	0	0	0	0	0	0	0	0	0	0	0	0	0	0	0	0	0	0	0	0	0	0	0	0	0	0	0	0	0	0	0	0	0	0	0
m02456r	margaric acid	C17H34O2	HMR_2954	0	0	0	0	0	0	0	0	0	0	0	0	0	0	0	0	0	0	0	0	0	0	0	0	0	0	0	0	0	0	0	0	0	0	0	0	0	0	0	0	0	0	0	0	0	0
m02457c	mead acid	C20H34O2	HMR_0305	0	0	0	0	0	0	0	0	0	0	0	0	0	0	0	0	0	0	0	0	0	0	0	0	0	0	0	0	0	0	0	0	0	0	0	0	0	0	0	0	0	0	0	0	0	0
m02457r	mead acid	C20H34O2	HMR_2971	0	0	0	0	0	0	0	0	0	0	0	0	0	0	0	0	0	0	0	0	0	0	0	0	0	0	0	0	0	0	0	0	0	0	0	0	0	0	0	0	0	0	0	0	0	0
m02475c	methylglyoxal	C3H4O2	HMR_8497	0	0	0	0	0	0	0	0	0	0	0	0	0	0	0	0	0	0	0	0	0	0	0	0	0	0	0	0	0	0	0	0	0	0	0	0	0	0	0	0	0	0	0	0	0	0
m02480m	methylmalonyl-CoA	C25H40N7O19P3S	HMR_3208	0	0	0	0	0	0	0	0	0	0	0	0	0	0	0	0	0	0	0	0	0	0	0	0	0	0	0	0	0	0	0	0	0	0	0	0	0	0	0	0	0	0	0	0	0	0
m02494c	myristic acid	C14H28O2	HMR_0196	0	0	0	0	0	0	0	0	0	0	0	0	0	0	0	0	0	0	0	0	0	0	0	0	0	0	0	0	0	0	0	0	0	0	0	0	0	0	0	0	0	0	0	0	0	0
m02494r	myristic acid	C14H28O2	HMR_2944	0	0	0	0	0	0	0	0	0	0	0	0	0	0	0	0	0	0	0	0	0	0	0	0	0	0	0	0	0	0	0	0	0	0	0	0	0	0	0	0	0	0	0	0	0	0
m02495c	myristoyl-CoA	C35H62N7O17P3S	HMR_0196	0	0	0	0	0	0	0	0	0	0	0	0	0	0	0	0	0	0	0	0	0	0	0	0	0	0	0	0	0	0	0	0	0	0	0	0	0	0	0	0	0	0	0	0	0	0
m02495p	myristoyl-CoA	C35H62N7O17P3S	HMR_3081	0	0	0	0	0	0	0	0	0	0	0	0	0	0	0	0	0	0	0	0	0	0	0	0	0	0	0	0	0	0	0	0	0	0	0	0	0	0	0	0	0	0	0	0	0	0
m02495r	myristoyl-CoA	C35H62N7O17P3S	HMR_2944	0	0	0	0	0	0	0	0	0	0	0	0	0	0	0	0	0	0	0	0	0	0	0	0	0	0	0	0	0	0	0	0	0	0	0	0	0	0	0	0	0	0	0	0	0	0
m02517c	N6,N6,N6-trimethyl-L-lysine	C9H20N2O2	HMR_6978	0	0	0	0	0	0	0	0	0	0	0	0	0	0	0	0	0	0	0	0	0	0	0	0	0	0	0	0	0	0	0	0	0	0	0	0	0	0	0	0	0	0	0	0	0	0
m02517r	N6,N6,N6-trimethyl-L-lysine	C9H20N2O2	HMR_8029	0	0	0	0	0	0	0	0	0	0	0	0	0	0	0	0	0	0	0	0	0	0	0	0	0	0	0	0	0	0	0	0	0	0	0	0	0	0	0	0	0	0	0	0	0	0
m02528c	N-acetylglucosamine-1-phosphate	C8H16NO9P	HMR_4158	0	0	0	0	0	0	0	0	0	0	0	0	0	0	0	0	0	0	0	0	0	0	0	0	0	0	0	0	0	0	0	0	0	0	0	0	0	0	0	0	0	0	0	0	0	0
m02538c	N-acetyl-LTE4	C25H39NO6S	HMR_1088	0	0	0	0	0	0	0	0	0	0	0	0	0	0	0	0	0	0	0	0	0	0	0	0	0	0	0	0	0	0	0	0	0	0	0	0	0	0	0	0	0	0	0	0	0	0
m02538n	N-acetyl-LTE4	C25H39NO6S	HMR_1091	0	0	0	0	0	0	0	0	0	0	0	0	0	0	0	0	0	0	0	0	0	0	0	0	0	0	0	0	0	0	0	0	0	0	0	0	0	0	0	0	0	0	0	0	0	0
m02552c	NAD+	C21H28N7O14P2	HMR_1065	HMR_1066	HMR_1067	HMR_1068	HMR_1069	HMR_1070	HMR_1097	HMR_1344	HMR_6646	HMR_6675	0	0	0	0	0	0	0	0	0	0	0	0	0	0	0	0	0	0	0	0	0	0	0	0	0	0	0	0	0	0	0	0	0	0	0	0	0
m02552m	NAD+	C21H28N7O14P2	HMR_3398	HMR_3406	HMR_3407	HMR_3408	HMR_3409	HMR_3411	HMR_3413	HMR_3414	HMR_3416	HMR_3421	HMR_3422	HMR_3423	HMR_3424	HMR_3425	HMR_3426	HMR_9719	HMR_3427	HMR_3428	HMR_3429	HMR_3430	HMR_3431	HMR_3432	HMR_3433	HMR_6432	HMR_6433	HMR_6435	HMR_6436	HMR_6448	HMR_6450	HMR_6451	HMR_6453	HMR_6471	HMR_6472	HMR_6473	HMR_6484	HMR_6486	0	0	0	0	0	0	0	0	0	0	0
m02552r	NAD+	C21H28N7O14P2	HMR_6647	HMR_6652	HMR_6674	HMR_6676	0	0	0	0	0	0	0	0	0	0	0	0	0	0	0	0	0	0	0	0	0	0	0	0	0	0	0	0	0	0	0	0	0	0	0	0	0	0	0	0	0	0	0
m02553c	NADH	C21H29N7O14P2	HMR_1065	HMR_1066	HMR_1067	HMR_1068	HMR_1069	HMR_1070	HMR_1097	HMR_1344	HMR_6646	HMR_6675	0	0	0	0	0	0	0	0	0	0	0	0	0	0	0	0	0	0	0	0	0	0	0	0	0	0	0	0	0	0	0	0	0	0	0	0	0
m02553m	NADH	C21H29N7O14P2	HMR_3398	HMR_3406	HMR_3407	HMR_3408	HMR_3409	HMR_3411	HMR_3413	HMR_3414	HMR_3416	HMR_3421	HMR_3422	HMR_3423	HMR_3424	HMR_3425	HMR_3426	HMR_9719	HMR_3427	HMR_3428	HMR_3429	HMR_3430	HMR_3431	HMR_3432	HMR_3433	HMR_6432	HMR_6433	HMR_6435	HMR_6436	HMR_6448	HMR_6450	HMR_6451	HMR_6453	HMR_6471	HMR_6472	HMR_6473	HMR_6484	HMR_6486	0	0	0	0	0	0	0	0	0	0	0
m02553r	NADH	C21H29N7O14P2	HMR_6647	HMR_6652	HMR_6674	HMR_6676	0	0	0	0	0	0	0	0	0	0	0	0	0	0	0	0	0	0	0	0	0	0	0	0	0	0	0	0	0	0	0	0	0	0	0	0	0	0	0	0	0	0	0
m02554c	NADP+	C21H29N7O17P3	HMR_3907	HMR_8341	HMR_6537	HMR_8497	HMR_8500	HMR_8509	HMR_4118	HMR_2441	HMR_2455	HMR_2457	HMR_0931	HMR_0932	HMR_0933	HMR_0934	HMR_0935	HMR_0936	HMR_0937	HMR_0938	HMR_0939	HMR_0940	HMR_0942	HMR_0946	HMR_0950	HMR_0954	HMR_1099	HMR_1149	HMR_1153	HMR_1193	HMR_1535	HMR_2042	HMR_2053	HMR_0453	HMR_7591	HMR_6396	HMR_6657	HMR_6992	HMR_6993	HMR_6994	HMR_6999	HMR_7000	HMR_7001	HMR_7002	HMR_7017	HMR_7019	HMR_7021	HMR_7030	HMR_7033
m02554m	NADP+	C21H29N7O17P3	HMR_3870	HMR_1150	HMR_1154	HMR_1194	HMR_0458	0	0	0	0	0	0	0	0	0	0	0	0	0	0	0	0	0	0	0	0	0	0	0	0	0	0	0	0	0	0	0	0	0	0	0	0	0	0	0	0	0	0
m02554p	NADP+	C21H29N7O17P3	HMR_1152	HMR_1156	HMR_1196	0	0	0	0	0	0	0	0	0	0	0	0	0	0	0	0	0	0	0	0	0	0	0	0	0	0	0	0	0	0	0	0	0	0	0	0	0	0	0	0	0	0	0	0
m02554r	NADP+	C21H29N7O17P3	HMR_2456	HMR_2458	HMR_1151	HMR_1155	HMR_1195	HMR_7940	HMR_7941	HMR_2043	HMR_2054	HMR_6658	0	0	0	0	0	0	0	0	0	0	0	0	0	0	0	0	0	0	0	0	0	0	0	0	0	0	0	0	0	0	0	0	0	0	0	0	0
m02555c	NADPH	C21H30N7O17P3	HMR_3907	HMR_8341	HMR_6537	HMR_8497	HMR_8500	HMR_8509	HMR_4118	HMR_2441	HMR_2455	HMR_2457	HMR_0931	HMR_0932	HMR_0933	HMR_0934	HMR_0935	HMR_0936	HMR_0937	HMR_0938	HMR_0939	HMR_0940	HMR_0942	HMR_0946	HMR_0950	HMR_0954	HMR_1099	HMR_1149	HMR_1153	HMR_1193	HMR_1535	HMR_2042	HMR_2053	HMR_0453	HMR_7591	HMR_6396	HMR_6657	HMR_6992	HMR_6993	HMR_6994	HMR_6999	HMR_7000	HMR_7001	HMR_7002	HMR_7017	HMR_7019	HMR_7021	HMR_7030	HMR_7033
m02555m	NADPH	C21H30N7O17P3	HMR_3870	HMR_1150	HMR_1154	HMR_1194	HMR_0458	0	0	0	0	0	0	0	0	0	0	0	0	0	0	0	0	0	0	0	0	0	0	0	0	0	0	0	0	0	0	0	0	0	0	0	0	0	0	0	0	0	0
m02555p	NADPH	C21H30N7O17P3	HMR_1152	HMR_1156	HMR_1196	0	0	0	0	0	0	0	0	0	0	0	0	0	0	0	0	0	0	0	0	0	0	0	0	0	0	0	0	0	0	0	0	0	0	0	0	0	0	0	0	0	0	0	0
m02555r	NADPH	C21H30N7O17P3	HMR_2456	HMR_2458	HMR_1151	HMR_1155	HMR_1195	HMR_7940	HMR_7941	HMR_2043	HMR_2054	HMR_6658	0	0	0	0	0	0	0	0	0	0	0	0	0	0	0	0	0	0	0	0	0	0	0	0	0	0	0	0	0	0	0	0	0	0	0	0	0
m02556c	naphthalene	C10H8	HMR_7001	HMR_7002	0	0	0	0	0	0	0	0	0	0	0	0	0	0	0	0	0	0	0	0	0	0	0	0	0	0	0	0	0	0	0	0	0	0	0	0	0	0	0	0	0	0	0	0	0
m02564c	nervonic acid	C24H46O2	HMR_0337	0	0	0	0	0	0	0	0	0	0	0	0	0	0	0	0	0	0	0	0	0	0	0	0	0	0	0	0	0	0	0	0	0	0	0	0	0	0	0	0	0	0	0	0	0	0
m02564r	nervonic acid	C24H46O2	HMR_2978	0	0	0	0	0	0	0	0	0	0	0	0	0	0	0	0	0	0	0	0	0	0	0	0	0	0	0	0	0	0	0	0	0	0	0	0	0	0	0	0	0	0	0	0	0	0
m02575c	N-formyl-GAR	C8H15N2O9P	HMR_4806	0	0	0	0	0	0	0	0	0	0	0	0	0	0	0	0	0	0	0	0	0	0	0	0	0	0	0	0	0	0	0	0	0	0	0	0	0	0	0	0	0	0	0	0	0	0
m02597g	nm2masn	C42H70N3O30X	HMR_7324	0	0	0	0	0	0	0	0	0	0	0	0	0	0	0	0	0	0	0	0	0	0	0	0	0	0	0	0	0	0	0	0	0	0	0	0	0	0	0	0	0	0	0	0	0	0
m02598g	nm4masn	C54H90N3O40X	HMR_7324	0	0	0	0	0	0	0	0	0	0	0	0	0	0	0	0	0	0	0	0	0	0	0	0	0	0	0	0	0	0	0	0	0	0	0	0	0	0	0	0	0	0	0	0	0	0
m02612c	nonadecanoyl-CoA	C40H72N7O17P3S	HMR_0279	0	0	0	0	0	0	0	0	0	0	0	0	0	0	0	0	0	0	0	0	0	0	0	0	0	0	0	0	0	0	0	0	0	0	0	0	0	0	0	0	0	0	0	0	0	0
m02612r	nonadecanoyl-CoA	C40H72N7O17P3S	HMR_2965	0	0	0	0	0	0	0	0	0	0	0	0	0	0	0	0	0	0	0	0	0	0	0	0	0	0	0	0	0	0	0	0	0	0	0	0	0	0	0	0	0	0	0	0	0	0
m02613c	nonadecylic acid	C19H38O2	HMR_0279	0	0	0	0	0	0	0	0	0	0	0	0	0	0	0	0	0	0	0	0	0	0	0	0	0	0	0	0	0	0	0	0	0	0	0	0	0	0	0	0	0	0	0	0	0	0
m02613r	nonadecylic acid	C19H38O2	HMR_2965	0	0	0	0	0	0	0	0	0	0	0	0	0	0	0	0	0	0	0	0	0	0	0	0	0	0	0	0	0	0	0	0	0	0	0	0	0	0	0	0	0	0	0	0	0	0
m02629c		C8H14NO7PR2	HMR_7603	0	0	0	0	0	0	0	0	0	0	0	0	0	0	0	0	0	0	0	0	0	0	0	0	0	0	0	0	0	0	0	0	0	0	0	0	0	0	0	0	0	0	0	0	0	0
m02644p	octanoyl-CoA	C29H50N7O17P3S	HMR_3093	0	0	0	0	0	0	0	0	0	0	0	0	0	0	0	0	0	0	0	0	0	0	0	0	0	0	0	0	0	0	0	0	0	0	0	0	0	0	0	0	0	0	0	0	0	0
m02646c	oleate	C18H34O2	HMR_0263	0	0	0	0	0	0	0	0	0	0	0	0	0	0	0	0	0	0	0	0	0	0	0	0	0	0	0	0	0	0	0	0	0	0	0	0	0	0	0	0	0	0	0	0	0	0
m02646r	oleate	C18H34O2	HMR_2959	0	0	0	0	0	0	0	0	0	0	0	0	0	0	0	0	0	0	0	0	0	0	0	0	0	0	0	0	0	0	0	0	0	0	0	0	0	0	0	0	0	0	0	0	0	0
m02647c	oleoyl-CoA	C39H68N7O17P3S	HMR_0263	0	0	0	0	0	0	0	0	0	0	0	0	0	0	0	0	0	0	0	0	0	0	0	0	0	0	0	0	0	0	0	0	0	0	0	0	0	0	0	0	0	0	0	0	0	0
m02647p	oleoyl-CoA	C39H68N7O17P3S	HMR_3341	0	0	0	0	0	0	0	0	0	0	0	0	0	0	0	0	0	0	0	0	0	0	0	0	0	0	0	0	0	0	0	0	0	0	0	0	0	0	0	0	0	0	0	0	0	0
m02647r	oleoyl-CoA	C39H68N7O17P3S	HMR_2959	0	0	0	0	0	0	0	0	0	0	0	0	0	0	0	0	0	0	0	0	0	0	0	0	0	0	0	0	0	0	0	0	0	0	0	0	0	0	0	0	0	0	0	0	0	0
m02648c	omega-3-arachidonic acid	C20H32O2	HMR_0357	0	0	0	0	0	0	0	0	0	0	0	0	0	0	0	0	0	0	0	0	0	0	0	0	0	0	0	0	0	0	0	0	0	0	0	0	0	0	0	0	0	0	0	0	0	0
m02648r	omega-3-arachidonic acid	C20H32O2	HMR_2983	0	0	0	0	0	0	0	0	0	0	0	0	0	0	0	0	0	0	0	0	0	0	0	0	0	0	0	0	0	0	0	0	0	0	0	0	0	0	0	0	0	0	0	0	0	0
m02650p	omega-C	C42H65N8O22P3S2	HMR_1294	0	0	0	0	0	0	0	0	0	0	0	0	0	0	0	0	0	0	0	0	0	0	0	0	0	0	0	0	0	0	0	0	0	0	0	0	0	0	0	0	0	0	0	0	0	0
m02652p	omega-C	C40H58N8O22P3S2	HMR_1301	0	0	0	0	0	0	0	0	0	0	0	0	0	0	0	0	0	0	0	0	0	0	0	0	0	0	0	0	0	0	0	0	0	0	0	0	0	0	0	0	0	0	0	0	0	0
m02658c	ornithine	C5H12N2O2	HMR_4582	0	0	0	0	0	0	0	0	0	0	0	0	0	0	0	0	0	0	0	0	0	0	0	0	0	0	0	0	0	0	0	0	0	0	0	0	0	0	0	0	0	0	0	0	0	0
m02672l	PA6	C90H145N6O65X	HMR_7582	0	0	0	0	0	0	0	0	0	0	0	0	0	0	0	0	0	0	0	0	0	0	0	0	0	0	0	0	0	0	0	0	0	0	0	0	0	0	0	0	0	0	0	0	0	0
m02672s	PA6	C90H145N6O65X	HMR_7580	0	0	0	0	0	0	0	0	0	0	0	0	0	0	0	0	0	0	0	0	0	0	0	0	0	0	0	0	0	0	0	0	0	0	0	0	0	0	0	0	0	0	0	0	0	0
m02674c	palmitate	C16H32O2	HMR_0217	0	0	0	0	0	0	0	0	0	0	0	0	0	0	0	0	0	0	0	0	0	0	0	0	0	0	0	0	0	0	0	0	0	0	0	0	0	0	0	0	0	0	0	0	0	0
m02674r	palmitate	C16H32O2	HMR_2949	0	0	0	0	0	0	0	0	0	0	0	0	0	0	0	0	0	0	0	0	0	0	0	0	0	0	0	0	0	0	0	0	0	0	0	0	0	0	0	0	0	0	0	0	0	0
m02675c	palmitolate	C16H30O2	HMR_0226	0	0	0	0	0	0	0	0	0	0	0	0	0	0	0	0	0	0	0	0	0	0	0	0	0	0	0	0	0	0	0	0	0	0	0	0	0	0	0	0	0	0	0	0	0	0
m02675r	palmitolate	C16H30O2	HMR_2952	0	0	0	0	0	0	0	0	0	0	0	0	0	0	0	0	0	0	0	0	0	0	0	0	0	0	0	0	0	0	0	0	0	0	0	0	0	0	0	0	0	0	0	0	0	0
m02677c	palmitoleoyl-CoA	C37H64N7O17P3S	HMR_0226	0	0	0	0	0	0	0	0	0	0	0	0	0	0	0	0	0	0	0	0	0	0	0	0	0	0	0	0	0	0	0	0	0	0	0	0	0	0	0	0	0	0	0	0	0	0
m02677p	palmitoleoyl-CoA	C37H64N7O17P3S	HMR_3363	0	0	0	0	0	0	0	0	0	0	0	0	0	0	0	0	0	0	0	0	0	0	0	0	0	0	0	0	0	0	0	0	0	0	0	0	0	0	0	0	0	0	0	0	0	0
m02677r	palmitoleoyl-CoA	C37H64N7O17P3S	HMR_2952	0	0	0	0	0	0	0	0	0	0	0	0	0	0	0	0	0	0	0	0	0	0	0	0	0	0	0	0	0	0	0	0	0	0	0	0	0	0	0	0	0	0	0	0	0	0
m02678c	palmitoyl-CoA	C37H66N7O17P3S	HMR_0217	0	0	0	0	0	0	0	0	0	0	0	0	0	0	0	0	0	0	0	0	0	0	0	0	0	0	0	0	0	0	0	0	0	0	0	0	0	0	0	0	0	0	0	0	0	0
m02678p	palmitoyl-CoA	C37H66N7O17P3S	HMR_3077	0	0	0	0	0	0	0	0	0	0	0	0	0	0	0	0	0	0	0	0	0	0	0	0	0	0	0	0	0	0	0	0	0	0	0	0	0	0	0	0	0	0	0	0	0	0
m02678r	palmitoyl-CoA	C37H66N7O17P3S	HMR_2949	0	0	0	0	0	0	0	0	0	0	0	0	0	0	0	0	0	0	0	0	0	0	0	0	0	0	0	0	0	0	0	0	0	0	0	0	0	0	0	0	0	0	0	0	0	0
m02682c	PAPS	C10H15N5O13P2S	HMR_4186	0	0	0	0	0	0	0	0	0	0	0	0	0	0	0	0	0	0	0	0	0	0	0	0	0	0	0	0	0	0	0	0	0	0	0	0	0	0	0	0	0	0	0	0	0	0
m02684c	PC-LD pool	C10H19NO8PR2	HMR_0630	0	0	0	0	0	0	0	0	0	0	0	0	0	0	0	0	0	0	0	0	0	0	0	0	0	0	0	0	0	0	0	0	0	0	0	0	0	0	0	0	0	0	0	0	0	0
m02684l	PC-LD pool	C10H19NO8PR2	HMR_5254	0	0	0	0	0	0	0	0	0	0	0	0	0	0	0	0	0	0	0	0	0	0	0	0	0	0	0	0	0	0	0	0	0	0	0	0	0	0	0	0	0	0	0	0	0	0
m02685c	PE-LD pool	C7H12NO8PR2	HMR_0643	0	0	0	0	0	0	0	0	0	0	0	0	0	0	0	0	0	0	0	0	0	0	0	0	0	0	0	0	0	0	0	0	0	0	0	0	0	0	0	0	0	0	0	0	0	0
m02689c	pentadecanoyl-CoA	C36H64N7O17P3S	HMR_0213	0	0	0	0	0	0	0	0	0	0	0	0	0	0	0	0	0	0	0	0	0	0	0	0	0	0	0	0	0	0	0	0	0	0	0	0	0	0	0	0	0	0	0	0	0	0
m02689r	pentadecanoyl-CoA	C36H64N7O17P3S	HMR_2948	0	0	0	0	0	0	0	0	0	0	0	0	0	0	0	0	0	0	0	0	0	0	0	0	0	0	0	0	0	0	0	0	0	0	0	0	0	0	0	0	0	0	0	0	0	0
m02690c	pentadecylic acid	C15H30O2	HMR_0213	0	0	0	0	0	0	0	0	0	0	0	0	0	0	0	0	0	0	0	0	0	0	0	0	0	0	0	0	0	0	0	0	0	0	0	0	0	0	0	0	0	0	0	0	0	0
m02690r	pentadecylic acid	C15H30O2	HMR_2948	0	0	0	0	0	0	0	0	0	0	0	0	0	0	0	0	0	0	0	0	0	0	0	0	0	0	0	0	0	0	0	0	0	0	0	0	0	0	0	0	0	0	0	0	0	0
m02698r	peptide sans lysine	RNHCOR	HMR_8029	0	0	0	0	0	0	0	0	0	0	0	0	0	0	0	0	0	0	0	0	0	0	0	0	0	0	0	0	0	0	0	0	0	0	0	0	0	0	0	0	0	0	0	0	0	0
m02712c	perillyl alcohol	C10H16O	HMR_8598	0	0	0	0	0	0	0	0	0	0	0	0	0	0	0	0	0	0	0	0	0	0	0	0	0	0	0	0	0	0	0	0	0	0	0	0	0	0	0	0	0	0	0	0	0	0
m02734c	phosphatidylinositol-3,4,5-trisphosphate	C11H20O22P4R2	HMR_6557	0	0	0	0	0	0	0	0	0	0	0	0	0	0	0	0	0	0	0	0	0	0	0	0	0	0	0	0	0	0	0	0	0	0	0	0	0	0	0	0	0	0	0	0	0	0
m02735c	phosphatidylinositol-3,5-bisphosphate	C11H19O19P3R2	HMR_6591	0	0	0	0	0	0	0	0	0	0	0	0	0	0	0	0	0	0	0	0	0	0	0	0	0	0	0	0	0	0	0	0	0	0	0	0	0	0	0	0	0	0	0	0	0	0
m02738c	phosphocholine	C5H15NO4P	HMR_0636	0	0	0	0	0	0	0	0	0	0	0	0	0	0	0	0	0	0	0	0	0	0	0	0	0	0	0	0	0	0	0	0	0	0	0	0	0	0	0	0	0	0	0	0	0	0
m02745c	physeteric acid	C14H26O2	HMR_0209	0	0	0	0	0	0	0	0	0	0	0	0	0	0	0	0	0	0	0	0	0	0	0	0	0	0	0	0	0	0	0	0	0	0	0	0	0	0	0	0	0	0	0	0	0	0
m02745r	physeteric acid	C14H26O2	HMR_2945	0	0	0	0	0	0	0	0	0	0	0	0	0	0	0	0	0	0	0	0	0	0	0	0	0	0	0	0	0	0	0	0	0	0	0	0	0	0	0	0	0	0	0	0	0	0
m02750c	PI pool	C11H17O13PR2	HMR_6547	0	0	0	0	0	0	0	0	0	0	0	0	0	0	0	0	0	0	0	0	0	0	0	0	0	0	0	0	0	0	0	0	0	0	0	0	0	0	0	0	0	0	0	0	0	0
m02771c	propane-1,2-diol	C3H8O2	HMR_8500	HMR_8509	0	0	0	0	0	0	0	0	0	0	0	0	0	0	0	0	0	0	0	0	0	0	0	0	0	0	0	0	0	0	0	0	0	0	0	0	0	0	0	0	0	0	0	0	0
m02774m	propanoyl-CoA	C24H40N7O17P3S	HMR_3208	HMR_1653	HMR_6432	HMR_6436	HMR_6450	HMR_6453	HMR_6472	HMR_6486	0	0	0	0	0	0	0	0	0	0	0	0	0	0	0	0	0	0	0	0	0	0	0	0	0	0	0	0	0	0	0	0	0	0	0	0	0	0	0
m02774p	propanoyl-CoA	C24H40N7O17P3S	HMR_3505	HMR_3515	HMR_1652	HMR_1710	0	0	0	0	0	0	0	0	0	0	0	0	0	0	0	0	0	0	0	0	0	0	0	0	0	0	0	0	0	0	0	0	0	0	0	0	0	0	0	0	0	0	0
m02800c	prostaglandin-PGE2-glyceryl ester	C23H38O7	HMR_1344	0	0	0	0	0	0	0	0	0	0	0	0	0	0	0	0	0	0	0	0	0	0	0	0	0	0	0	0	0	0	0	0	0	0	0	0	0	0	0	0	0	0	0	0	0	0
m02813c	pyridoxal	C8H9NO3	HMR_4070	HMR_4071	0	0	0	0	0	0	0	0	0	0	0	0	0	0	0	0	0	0	0	0	0	0	0	0	0	0	0	0	0	0	0	0	0	0	0	0	0	0	0	0	0	0	0	0	0
m02814c	pyridoxal-phosphate	C8H10NO6P	HMR_4067	HMR_4069	0	0	0	0	0	0	0	0	0	0	0	0	0	0	0	0	0	0	0	0	0	0	0	0	0	0	0	0	0	0	0	0	0	0	0	0	0	0	0	0	0	0	0	0	0
m02815c	pyridoxamine	C8H12N2O2	HMR_4070	0	0	0	0	0	0	0	0	0	0	0	0	0	0	0	0	0	0	0	0	0	0	0	0	0	0	0	0	0	0	0	0	0	0	0	0	0	0	0	0	0	0	0	0	0	0
m02816c	pyridoxamine-phosphate	C8H13N2O5P	HMR_4069	0	0	0	0	0	0	0	0	0	0	0	0	0	0	0	0	0	0	0	0	0	0	0	0	0	0	0	0	0	0	0	0	0	0	0	0	0	0	0	0	0	0	0	0	0	0
m02817c	pyridoxine	C8H11NO3	HMR_4071	0	0	0	0	0	0	0	0	0	0	0	0	0	0	0	0	0	0	0	0	0	0	0	0	0	0	0	0	0	0	0	0	0	0	0	0	0	0	0	0	0	0	0	0	0	0
m02818c	pyridoxine-phosphate	C8H12NO6P	HMR_4067	0	0	0	0	0	0	0	0	0	0	0	0	0	0	0	0	0	0	0	0	0	0	0	0	0	0	0	0	0	0	0	0	0	0	0	0	0	0	0	0	0	0	0	0	0	0
m02832c	retinal	C20H28O	HMR_6646	0	0	0	0	0	0	0	0	0	0	0	0	0	0	0	0	0	0	0	0	0	0	0	0	0	0	0	0	0	0	0	0	0	0	0	0	0	0	0	0	0	0	0	0	0	0
m02832r	retinal	C20H28O	HMR_6647	0	0	0	0	0	0	0	0	0	0	0	0	0	0	0	0	0	0	0	0	0	0	0	0	0	0	0	0	0	0	0	0	0	0	0	0	0	0	0	0	0	0	0	0	0	0
m02833c	retinoate	C20H28O2	HMR_6646	HMR_6657	0	0	0	0	0	0	0	0	0	0	0	0	0	0	0	0	0	0	0	0	0	0	0	0	0	0	0	0	0	0	0	0	0	0	0	0	0	0	0	0	0	0	0	0	0
m02833r	retinoate	C20H28O2	HMR_6647	HMR_6658	HMR_6674	0	0	0	0	0	0	0	0	0	0	0	0	0	0	0	0	0	0	0	0	0	0	0	0	0	0	0	0	0	0	0	0	0	0	0	0	0	0	0	0	0	0	0	0
m02834c	retinol	C20H30O	HMR_6636	0	0	0	0	0	0	0	0	0	0	0	0	0	0	0	0	0	0	0	0	0	0	0	0	0	0	0	0	0	0	0	0	0	0	0	0	0	0	0	0	0	0	0	0	0	0
m02838c	retinyl-ester	C21H29O2R	HMR_6636	0	0	0	0	0	0	0	0	0	0	0	0	0	0	0	0	0	0	0	0	0	0	0	0	0	0	0	0	0	0	0	0	0	0	0	0	0	0	0	0	0	0	0	0	0	0
m02872c	SAICAR	C13H19N4O12P	HMR_4812	0	0	0	0	0	0	0	0	0	0	0	0	0	0	0	0	0	0	0	0	0	0	0	0	0	0	0	0	0	0	0	0	0	0	0	0	0	0	0	0	0	0	0	0	0	0
m02880m	sarcosine	C3H7NO2	HMR_8432	0	0	0	0	0	0	0	0	0	0	0	0	0	0	0	0	0	0	0	0	0	0	0	0	0	0	0	0	0	0	0	0	0	0	0	0	0	0	0	0	0	0	0	0	0	0
m02880p	sarcosine	C3H7NO2	HMR_3849	0	0	0	0	0	0	0	0	0	0	0	0	0	0	0	0	0	0	0	0	0	0	0	0	0	0	0	0	0	0	0	0	0	0	0	0	0	0	0	0	0	0	0	0	0	0
m02912c	sn-glycerol-3-PC	C8H21NO6P	HMR_0633	0	0	0	0	0	0	0	0	0	0	0	0	0	0	0	0	0	0	0	0	0	0	0	0	0	0	0	0	0	0	0	0	0	0	0	0	0	0	0	0	0	0	0	0	0	0
m02913c	sn-glycerol-3-PE	C5H14NO6P	HMR_0645	0	0	0	0	0	0	0	0	0	0	0	0	0	0	0	0	0	0	0	0	0	0	0	0	0	0	0	0	0	0	0	0	0	0	0	0	0	0	0	0	0	0	0	0	0	0
m02938c	stearate	C18H36O2	HMR_0249	0	0	0	0	0	0	0	0	0	0	0	0	0	0	0	0	0	0	0	0	0	0	0	0	0	0	0	0	0	0	0	0	0	0	0	0	0	0	0	0	0	0	0	0	0	0
m02938r	stearate	C18H36O2	HMR_2957	0	0	0	0	0	0	0	0	0	0	0	0	0	0	0	0	0	0	0	0	0	0	0	0	0	0	0	0	0	0	0	0	0	0	0	0	0	0	0	0	0	0	0	0	0	0
m02939c	stearidonic acid	C18H28O2	HMR_0353	0	0	0	0	0	0	0	0	0	0	0	0	0	0	0	0	0	0	0	0	0	0	0	0	0	0	0	0	0	0	0	0	0	0	0	0	0	0	0	0	0	0	0	0	0	0
m02939r	stearidonic acid	C18H28O2	HMR_2982	0	0	0	0	0	0	0	0	0	0	0	0	0	0	0	0	0	0	0	0	0	0	0	0	0	0	0	0	0	0	0	0	0	0	0	0	0	0	0	0	0	0	0	0	0	0
m02941c	stearoyl-CoA	C39H70N7O17P3S	HMR_0249	0	0	0	0	0	0	0	0	0	0	0	0	0	0	0	0	0	0	0	0	0	0	0	0	0	0	0	0	0	0	0	0	0	0	0	0	0	0	0	0	0	0	0	0	0	0
m02941p	stearoyl-CoA	C39H70N7O17P3S	HMR_3073	0	0	0	0	0	0	0	0	0	0	0	0	0	0	0	0	0	0	0	0	0	0	0	0	0	0	0	0	0	0	0	0	0	0	0	0	0	0	0	0	0	0	0	0	0	0
m02941r	stearoyl-CoA	C39H70N7O17P3S	HMR_2957	0	0	0	0	0	0	0	0	0	0	0	0	0	0	0	0	0	0	0	0	0	0	0	0	0	0	0	0	0	0	0	0	0	0	0	0	0	0	0	0	0	0	0	0	0	0
m02944m	succinyl-CoA	C25H40N7O19P3S	HMR_4742	0	0	0	0	0	0	0	0	0	0	0	0	0	0	0	0	0	0	0	0	0	0	0	0	0	0	0	0	0	0	0	0	0	0	0	0	0	0	0	0	0	0	0	0	0	0
m02954c	TAG epoxide	C2HCl3O	HMR_7030	0	0	0	0	0	0	0	0	0	0	0	0	0	0	0	0	0	0	0	0	0	0	0	0	0	0	0	0	0	0	0	0	0	0	0	0	0	0	0	0	0	0	0	0	0	0
m02969c	testosterone	C19H28O2	HMR_2029	0	0	0	0	0	0	0	0	0	0	0	0	0	0	0	0	0	0	0	0	0	0	0	0	0	0	0	0	0	0	0	0	0	0	0	0	0	0	0	0	0	0	0	0	0	0
m02969r	testosterone	C19H28O2	HMR_7941	0	0	0	0	0	0	0	0	0	0	0	0	0	0	0	0	0	0	0	0	0	0	0	0	0	0	0	0	0	0	0	0	0	0	0	0	0	0	0	0	0	0	0	0	0	0
m02971c	tetracosanoyl-CoA	C45H82N7O17P3S	HMR_0331	0	0	0	0	0	0	0	0	0	0	0	0	0	0	0	0	0	0	0	0	0	0	0	0	0	0	0	0	0	0	0	0	0	0	0	0	0	0	0	0	0	0	0	0	0	0
m02971p	tetracosanoyl-CoA	C45H82N7O17P3S	HMR_3060	0	0	0	0	0	0	0	0	0	0	0	0	0	0	0	0	0	0	0	0	0	0	0	0	0	0	0	0	0	0	0	0	0	0	0	0	0	0	0	0	0	0	0	0	0	0
m02971r	tetracosanoyl-CoA	C45H82N7O17P3S	HMR_2977	0	0	0	0	0	0	0	0	0	0	0	0	0	0	0	0	0	0	0	0	0	0	0	0	0	0	0	0	0	0	0	0	0	0	0	0	0	0	0	0	0	0	0	0	0	0
m02980c	THF	C19H23N7O6	HMR_4806	0	0	0	0	0	0	0	0	0	0	0	0	0	0	0	0	0	0	0	0	0	0	0	0	0	0	0	0	0	0	0	0	0	0	0	0	0	0	0	0	0	0	0	0	0	0
m02980m	THF	C19H23N7O6	HMR_8432	0	0	0	0	0	0	0	0	0	0	0	0	0	0	0	0	0	0	0	0	0	0	0	0	0	0	0	0	0	0	0	0	0	0	0	0	0	0	0	0	0	0	0	0	0	0
m03000g	Tn-antigen	C8H14NO5X	HMR_7436	0	0	0	0	0	0	0	0	0	0	0	0	0	0	0	0	0	0	0	0	0	0	0	0	0	0	0	0	0	0	0	0	0	0	0	0	0	0	0	0	0	0	0	0	0	0
m03001c	tolbutamide	C12H18N2O3S	HMR_8052	0	0	0	0	0	0	0	0	0	0	0	0	0	0	0	0	0	0	0	0	0	0	0	0	0	0	0	0	0	0	0	0	0	0	0	0	0	0	0	0	0	0	0	0	0	0
m03032c	trans-3,4-dihydro-3,4-dihydroxy-7,12-dimethylbenz[a]anthracene	C20H18O2	HMR_7056	0	0	0	0	0	0	0	0	0	0	0	0	0	0	0	0	0	0	0	0	0	0	0	0	0	0	0	0	0	0	0	0	0	0	0	0	0	0	0	0	0	0	0	0	0	0
m03041c	trichloroacetate	C2HCl3O2	HMR_7036	0	0	0	0	0	0	0	0	0	0	0	0	0	0	0	0	0	0	0	0	0	0	0	0	0	0	0	0	0	0	0	0	0	0	0	0	0	0	0	0	0	0	0	0	0	0
m03043c	trichloroethanol	C2H3Cl3O	HMR_7036	0	0	0	0	0	0	0	0	0	0	0	0	0	0	0	0	0	0	0	0	0	0	0	0	0	0	0	0	0	0	0	0	0	0	0	0	0	0	0	0	0	0	0	0	0	0
m03044c	trichloroethene	C2HCl3	HMR_7030	HMR_7033	0	0	0	0	0	0	0	0	0	0	0	0	0	0	0	0	0	0	0	0	0	0	0	0	0	0	0	0	0	0	0	0	0	0	0	0	0	0	0	0	0	0	0	0	0
m03045c	tricosanoic acid	C23H46O2	HMR_0327	0	0	0	0	0	0	0	0	0	0	0	0	0	0	0	0	0	0	0	0	0	0	0	0	0	0	0	0	0	0	0	0	0	0	0	0	0	0	0	0	0	0	0	0	0	0
m03045r	tricosanoic acid	C23H46O2	HMR_2976	0	0	0	0	0	0	0	0	0	0	0	0	0	0	0	0	0	0	0	0	0	0	0	0	0	0	0	0	0	0	0	0	0	0	0	0	0	0	0	0	0	0	0	0	0	0
m03047c	tricosanoyl-CoA	C44H80N7O17P3S	HMR_0327	0	0	0	0	0	0	0	0	0	0	0	0	0	0	0	0	0	0	0	0	0	0	0	0	0	0	0	0	0	0	0	0	0	0	0	0	0	0	0	0	0	0	0	0	0	0
m03047r	tricosanoyl-CoA	C44H80N7O17P3S	HMR_2976	0	0	0	0	0	0	0	0	0	0	0	0	0	0	0	0	0	0	0	0	0	0	0	0	0	0	0	0	0	0	0	0	0	0	0	0	0	0	0	0	0	0	0	0	0	0
m03050c	tridecanoyl-CoA	C34H60N7O17P3S	HMR_0192	0	0	0	0	0	0	0	0	0	0	0	0	0	0	0	0	0	0	0	0	0	0	0	0	0	0	0	0	0	0	0	0	0	0	0	0	0	0	0	0	0	0	0	0	0	0
m03050r	tridecanoyl-CoA	C34H60N7O17P3S	HMR_2943	0	0	0	0	0	0	0	0	0	0	0	0	0	0	0	0	0	0	0	0	0	0	0	0	0	0	0	0	0	0	0	0	0	0	0	0	0	0	0	0	0	0	0	0	0	0
m03051c	tridecylic acid	C13H26O2	HMR_0192	0	0	0	0	0	0	0	0	0	0	0	0	0	0	0	0	0	0	0	0	0	0	0	0	0	0	0	0	0	0	0	0	0	0	0	0	0	0	0	0	0	0	0	0	0	0
m03051r	tridecylic acid	C13H26O2	HMR_2943	0	0	0	0	0	0	0	0	0	0	0	0	0	0	0	0	0	0	0	0	0	0	0	0	0	0	0	0	0	0	0	0	0	0	0	0	0	0	0	0	0	0	0	0	0	0
m03106c	UDP	C9H14N2O12P2	HMR_0924	HMR_0926	0	0	0	0	0	0	0	0	0	0	0	0	0	0	0	0	0	0	0	0	0	0	0	0	0	0	0	0	0	0	0	0	0	0	0	0	0	0	0	0	0	0	0	0	0
m03106g	UDP	C9H14N2O12P2	HMR_7436	HMR_0925	0	0	0	0	0	0	0	0	0	0	0	0	0	0	0	0	0	0	0	0	0	0	0	0	0	0	0	0	0	0	0	0	0	0	0	0	0	0	0	0	0	0	0	0	0
m03106r	UDP	C9H14N2O12P2	HMR_0765	0	0	0	0	0	0	0	0	0	0	0	0	0	0	0	0	0	0	0	0	0	0	0	0	0	0	0	0	0	0	0	0	0	0	0	0	0	0	0	0	0	0	0	0	0	0
m03107c	UDP-galactose	C15H24N2O17P2	HMR_0924	HMR_0926	0	0	0	0	0	0	0	0	0	0	0	0	0	0	0	0	0	0	0	0	0	0	0	0	0	0	0	0	0	0	0	0	0	0	0	0	0	0	0	0	0	0	0	0	0
m03107g	UDP-galactose	C15H24N2O17P2	HMR_0925	0	0	0	0	0	0	0	0	0	0	0	0	0	0	0	0	0	0	0	0	0	0	0	0	0	0	0	0	0	0	0	0	0	0	0	0	0	0	0	0	0	0	0	0	0	0
m03107r	UDP-galactose	C15H24N2O17P2	HMR_0765	0	0	0	0	0	0	0	0	0	0	0	0	0	0	0	0	0	0	0	0	0	0	0	0	0	0	0	0	0	0	0	0	0	0	0	0	0	0	0	0	0	0	0	0	0	0
m03110g	UDP-N-acetyl-D-galactosamine	C17H27N3O17P2	HMR_7436	0	0	0	0	0	0	0	0	0	0	0	0	0	0	0	0	0	0	0	0	0	0	0	0	0	0	0	0	0	0	0	0	0	0	0	0	0	0	0	0	0	0	0	0	0	0
m03111c	UDP-N-acetylglucosamine	C17H27N3O17P2	HMR_4158	0	0	0	0	0	0	0	0	0	0	0	0	0	0	0	0	0	0	0	0	0	0	0	0	0	0	0	0	0	0	0	0	0	0	0	0	0	0	0	0	0	0	0	0	0	0
m03130c	UTP	C9H15N2O15P3	HMR_4158	0	0	0	0	0	0	0	0	0	0	0	0	0	0	0	0	0	0	0	0	0	0	0	0	0	0	0	0	0	0	0	0	0	0	0	0	0	0	0	0	0	0	0	0	0	0
m03153c	ximenic acid	C26H50O2	HMR_0345	0	0	0	0	0	0	0	0	0	0	0	0	0	0	0	0	0	0	0	0	0	0	0	0	0	0	0	0	0	0	0	0	0	0	0	0	0	0	0	0	0	0	0	0	0	0
m03153r	ximenic acid	C26H50O2	HMR_2980	0	0	0	0	0	0	0	0	0	0	0	0	0	0	0	0	0	0	0	0	0	0	0	0	0	0	0	0	0	0	0	0	0	0	0	0	0	0	0	0	0	0	0	0	0	0
[truncated: 49 more columns]

## Sheet: Sheet1
Pools effect via genes
					Gene 1			Gene 2
ID	Name	Formula	Reaction 1	Reaction 2	Gene impacting	Fold Change	P Value	Gene impacting	Fold Change	P Value
m00490c	1-acylglycerol-3P-LD-TG1 pool	C4H8O7PR	HMR_7591	0	AKR1A1	1.11414	0.0325862
m00511c	1-acyl-PE pool	C6H13NO7PR	HMR_0643	HMR_0645	PLA2G4A	-1.42267	0.0254314	PLA2G4A	-1.42267	0.0254314
m00656c	2-lysolecithin pool	C9H20NO7PR	HMR_0630	HMR_0633	PLA2G4A	-1.42267	0.0254314	PLA2G4A	-1.42267	0.0254314
m00656l	2-lysolecithin pool	C9H20NO7PR	HMR_5254	0	PLA2G4A	-1.42267	0.0254314
m01430c	ceramide pool	C19H36NO3R	HMR_0762	HMR_0730	GBA	1.26265	0.0462235	VAPB	1.20013	0.0399558
m01430l	ceramide pool	C19H36NO3R	HMR_0787	0	GBA	1.26265	0.0462235
m01430r	ceramide pool	C19H36NO3R	HMR_0730	0	VAPB	1.20013	0.0399558
m01808c	fatty acid-LD-PC pool	CHO2R	HMR_0630	HMR_0633	PLA2G4A	-1.42267	0.0254314	PLA2G4A	-1.42267	0.0254314
m01808l	fatty acid-LD-PC pool	CHO2R	HMR_5254	0	PLA2G4A	-1.42267	0.0254314
m01809c	fatty acid-LD-PE pool	CHO2R	HMR_0643	HMR_0645	PLA2G4A	-1.42267	0.0254314	PLA2G4A	-1.42267	0.0254314
m01814c	fatty acid-LD-TG2 pool	CHO2R	HMR_7603	HMR_7615	PLA2G4A	-1.42267	0.0254314	PLA2G4A	-1.42267	0.0254314
m01818c	fatty acid-retinol pool	CHO2R	HMR_6636	0	CES1G	2.83377	0.00841747
m01972c	glucosylceramide pool	C25H46NO8R	HMR_0762	HMR_0926	GBA	1.26265	0.0462235	OGT	1.52282	0.0451788
m01972l	glucosylceramide pool	C25H46NO8R	HMR_0787	0	GBA	1.26265	0.0462235
m01972r	glucosylceramide pool	C25H46NO8R	HMR_0765	0	OGT	1.52282	0.0451788
m02328c	LacCer pool	C31H56NO13R	HMR_0926	0	OGT	1.52282	0.0451788
m02328r	LacCer pool	C31H56NO13R	HMR_0765	0	OGT	1.52282	0.0451788
m02684c	PC-LD pool	C10H19NO8PR2	HMR_0630	0	PLA2G4A	-1.42267	0.0254314
m02684l	PC-LD pool	C10H19NO8PR2	HMR_5254	0	PLA2G4A	-1.42267	0.0254314
m02685c	PE-LD pool	C7H12NO8PR2	HMR_0643	0	PLA2G4A	-1.42267	0.0254314
m02750c	PI pool	C11H17O13PR2	HMR_6547	0	MTMR7	1.30797	0.0158991		http://www.reactome.org/content/detail/1483255				myotubularin related protein 7			This gene encodes a member of the myotubularin family of tyrosine/dual-specificity phosphatases. The encoded protein is characterized by four distinct domains that are conserved among all members of the myotubularin family: the glucosyltransferase, Rab-like GTPase activator and myotubularins domain, the Rac-induced recruitment domain, the protein tyrosine phosphatases and dual-specificity phospha…
