# Supplementary material for: Transcriptomics-driven lipidomics (TDL) identifies the microbiome-regulated targets of ileal lipid metabolism
Source: NPJ Syst Biol Appl. 2017 Nov 7;3:33. doi: 10.1038/s41540-017-0033-0 (PMC5676686; doi:10.1038/s41540-017-0033-0)
Supplement: Supplementary file 10 — Data Set 8 [file 41540_2017_33_MOESM10_ESM.xlsx]

## Sheet: Sheet1
		After FDR Correction (without B15)	After FDR Corr All Samples			Data that I can use for making bar graphs with error bars					Units															1 = GF, 2 = MI	1 = GF, 2 = MI			1 INDICATES HIGHER IN GF
FileName	Differentially expressed			Formulae	Name	GF1	GF2	GF3	GF4	GF5	GF6	GF7	GF8	MI1	MI2	MI3	MI4	MI5	MI6	MEAN GF	MEAN MI (ALL)	MEAN MI (NO 15)	STD GF	STD MI (All)	STD MI no 15	FC (GF/MI) ALL	FC (GF/MI) NO 15	Ratio GF/MI All	Ratio GF/MI no 15	2 INDICATES HIGHER IN MI
Cer_Cer 40:1	Yes	0.00457968	0.00207788	C40H79NO3		0.868944	1.86699	1.03283	2.77767	1.39232	3.72654	1.60908	2.08626	0	0.779897	0	0	0	0	1.92008	0.129983	0.155979	0.948421	0.318392	0.348781	1	1
Cer_Cer 42:1	Yes	0.0201985	0.0112189	C42H83NO3		0	1.80884	0.792748	2.50993	0.940793	7.23876	1.7591	1.29787	0.200236	0.682669	0.323253	0	0	0	2.04351	0.201026	0.241232	2.23148	0.27135	0.282693	1	1
Cer_Cer 42:2	Yes	0.0201985	0.0112189	C42H81NO3		1.95378	4.99326	2.14151	4.197	2.649	25.8207	3.74858	3.83234	0.920518	2.12908	0.756774	0.432309	1.65933	0	6.16702	0.983002	0.847737	8.01032	0.786836	0.797912	1	1
DAG_DAG 35:0	Yes	0.00457968	0.00207788	C38H74O5		0	0	0	0	0	0	0	0	0.0284954	0.0376443	0.0205701	0.0320646	0.0310337	0.00916075	0	0.0264948	0.025587	0	0.0101539	0.0110769	2	2
DAG_DAG 40:4	Yes	0.00457968	0.00207788	C43H76O5		0.0592124	0.0964226	0.0894707	0.0958275	0.0575542	0.344498	0.091154	0.0699097	0	0	0	0	0	0	0.113006	0	0	0.0948804	0	0	1	1
EICO_11-HETE	Yes	0.00457968	0.00207788	C20H32O3		6.58892	7.41325	7.69231	4.74763	6.58482	6.64193	7.30539	4.291	9.17706	10.4235	8.39142	9.1222	135.642	14.6552	6.40816	31.2352	10.3539	1.24341	51.198	2.51292	2	2
EICO_13-HDoHE	Yes	0.0201985	0.0112189	C22H32O3		0.664723	0.832808	0.783654	0.537855	1.58482	1.11503	0.882236	0.604192	1.73815	1.70358	1.53351	1.77281	15.7095	1.25862	0.875665	3.95269	1.60134	0.338664	5.76275	0.212503	2	2
EICO_13-oxoOD	Yes	#N/A	0.0498236	C18H30O3		11.4869	20.2524	42.3077	9.36909	10.8929	32.0965	34.7305	15.2898	43.3915	69.7068	38.874	25.3012	358.108	40.6404	22.0532	96.0037	43.5828	12.6373	129.218	16.1829	2	2
EICO_14-HDoHE	Yes	0.00457968	0.00207788	C22H32O3		6.06414	10.0631	8.62981	14.2271	31.4732	13.9147	13.8723	10.3576	60.3491	50.8143	45.3083	77.2806	832.77	39.4089	13.5752	184.322	54.6322	7.78761	317.95	14.8231	2	2
EICO_15-HEPE	Yes	0.00457968	0.00207788	C20H30O3		1.54519	2.74132	2.95673	3.80126	5.22321	2.57885	4.7505	2.79901	18.6284	13.5179	15.2279	11.9966	146.115	5.51724	3.29951	35.1671	12.9776	1.21504	54.5256	4.84528	2	2
EICO_15-HETE	Yes	0.00457968	0.00207788	C20H32O3		7.60933	7.47634	5.52885	4.66877	10.3795	6.30798	9.18164	3.50185	25.9352	18.9902	19.5174	28.5714	288.851	17.1429	6.83178	66.5014	22.0314	2.29493	109.018	4.93655	2	2			FDR
EICO_17-HDoHE	Yes	0.0201985	0.0112189	C22H32O3		7.4344	10.1893	6.70673	11.1356	37.2768	13.0427	12.3154	7.92848	67.0823	35.1792	48.5255	69.5353	733.108	33.4975	13.2537	164.488	50.7639	9.97852	278.984	17.0637	2	2			Kolmogorov Smirnov 2 Sample Test
EICO_5-HETE	Yes	0.00457968	0.00207788	C20H32O3		2.09621	3.01893	4.25481	2.52366	3.41518	1.7885	2.75449	2.23181	9.10224	7.13355	6.59517	9.77625	58.7838	4.50739	2.76045	15.9831	7.42292	0.797322	21.0519	2.09926	2	2			FDR Correction
EICO_LTB4	Yes	0.00457968	0.00207788	C20H32O4		0.148688	0.213249	0.387019	0.223975	0.752232	0.495362	0.45509	0.22688	2.06234	1.36482	1.26273	2.58176	8.93581	0.780788	0.362812	2.83138	1.61049	0.201526	3.05726	0.710145	2	2			Q Values < 0.05 considered
EICO_PGJ2	Yes	0.00457968	0.00207788	C20H30O4		1.96793	2.10726	3.10096	1.95584	3.10268	2.93135	3.7525	2.15783	5.41147	5.21173	5.38874	4.06196	107.264	9.35961	2.63454	22.7828	5.8867	0.674528	41.4263	2.01991	2	2
EICO-13-HODE	Yes	#N/A	#N/A	C18H32O3		#N/A	#N/A	#N/A	#N/A	#N/A	#N/A	#N/A	#N/A	#N/A	#N/A	#N/A	#N/A	#N/A	#N/A	#N/A	#N/A	#N/A	#N/A	#N/A	#N/A	#N/A	#N/A
EICO-7-HDoHE	Yes	#N/A	#N/A	C22H32O3		#N/A	#N/A	#N/A	#N/A	#N/A	#N/A	#N/A	#N/A	#N/A	#N/A	#N/A	#N/A	#N/A	#N/A	#N/A	#N/A	#N/A	#N/A	#N/A	#N/A	#N/A	#N/A
FAEA_1-AG	Yes	#N/A	#N/A	C23H38O4		#N/A	#N/A	#N/A	#N/A	#N/A	#N/A	#N/A	#N/A	#N/A	#N/A	#N/A	#N/A	#N/A	#N/A	#N/A	#N/A	#N/A	#N/A	#N/A	#N/A	#N/A	#N/A
FAEA_AEA	Yes	#N/A	#N/A	C22H37NO2		#N/A	#N/A	#N/A	#N/A	#N/A	#N/A	#N/A	#N/A	#N/A	#N/A	#N/A	#N/A	#N/A	#N/A	#N/A	#N/A	#N/A	#N/A	#N/A	#N/A	#N/A	#N/A
FAEA_Docosatetraenoyl-EA	Yes	#N/A	#N/A	C24H41NO2		#N/A	#N/A	#N/A	#N/A	#N/A	#N/A	#N/A	#N/A	#N/A	#N/A	#N/A	#N/A	#N/A	#N/A	#N/A	#N/A	#N/A	#N/A	#N/A	#N/A	#N/A	#N/A
FAEA_MEAD ACID	Yes	#N/A	#N/A	C22H39NO2		#N/A	#N/A	#N/A	#N/A	#N/A	#N/A	#N/A	#N/A	#N/A	#N/A	#N/A	#N/A	#N/A	#N/A	#N/A	#N/A	#N/A	#N/A	#N/A	#N/A	#N/A	#N/A
FAEA_STEAROYL-EA	Yes	#N/A	#N/A	C20H41NO2		#N/A	#N/A	#N/A	#N/A	#N/A	#N/A	#N/A	#N/A	#N/A	#N/A	#N/A	#N/A	#N/A	#N/A	#N/A	#N/A	#N/A	#N/A	#N/A	#N/A	#N/A	#N/A
LPEO_LPE-O 16:1	Yes	0.00457968	0.00207788	C21H44NO6P	LPE-O 16:1	140.539	0	0	0	0	0	0	0	856.504	3015.2	1013.12	11714	2022.04	1369.71	17.5674	3331.76	3593.71	49.6882	4181.63	4619.83	2	2
LPEO_LPE-O 18:0	Yes	0.00457968	0.00207788	C23H50NO6P	LPE-O 18:0	0	0	0	0	0	109.08	171.778	0	1422.38	6387.79	1954.93	16747.6	2711.52	2509.33	35.1073	5288.93	5804.41	67.1311	5881.24	6422.09	2	2
LPEO_LPE-O 18:1	Yes	0.00457968	0.00207788	C23H48NO6P	LPE-O 18:1	154.16	0	0	0	128.467	0	0	0	877.813	3924.67	983.812	12296.1	2268.59	1196.38	35.3284	3591.23	3855.75	65.7749	4416.6	4884.48	2	2
LPEO_LPE-O 20:0	Yes	0.00457968	0.00207788	C25H54NO6P	LPE-O 20:0	622.758	681.659	673.779	253.221	452.208	416.842	341.786	265.012	1155.6	4814.75	1756.03	12170.3	2134.05	1474.27	463.408	3917.49	4274.18	176.436	4251.2	4651.52	2	2
LPEO_LPE-O 20:1	Yes	0.0344057	0.0136425	C25H52NO6P	LPE-O 20:1	0	0	0	0	0	0	0	0	93.3167	1499.02	141.563	2757.34	463.478	0	0	825.785	898.247	0	1095.63	1208.77	2	2
LPS_LPS 22:6	Yes	0.0344057	0.0136425	C28H44NO9P	LPS 22:6	0	0	0	0	0	0	0	0	0	0.0742901	0.0137986	0.335177	0.162209	0.071881	0	0.109559	0.0990293	0	0.124509	0.136185	2	2
PC_PC 35:2	Yes	0.00457968	0.00207788	C43H82NO8P	PC 35:2	1.88999	2.00864	2.69438	2.69144	2.97613	3.3959	1.28894	1.52393	0.667934	0.793408	0.909557	0	0.636577	0	2.30867	0.501246	0.47418	0.741026	0.400168	0.441218	1	1
PC_PC 37:2	Yes	0.0201985	0.0112189	C45H86NO8P	PC 37:2	0.262218	0.225283	0.516446	0.426466	0.404399	0.566326	0	0.301925	0	0	0	0	0	0	0.337883	0	0	0.181346	0	0	1	1
PG_PG 18:1 / 16:0	Yes	0.0344057	0.0136425	C40H77O10P	PG 18:1 / 16:0	0.949489	1.0808	1.04893	0.895163	0.971576	1.17907	0.633262	0.598324	0.42401	0.695506	0.458841	0.0496643	0.408479	0.591281	0.919578	0.437963	0.44386	0.206826	0.22005	0.245493	1	1
PI_PI 34:2	Yes	0.0344057	0.0136425	C43H79O13P	PI 34:2	2.41831	2.6872	2.52003	2.42719	3.06352	2.9135	1.62254	1.77639	1.36376	1.47509	1.501	0.0519733	1.00252	1.93104	2.42858	1.2209	1.26457	0.505499	0.645269	0.711448	1	1
PI_PI 36:2	Yes	0.0344057	0.0136425	C45H83O13P	PI 36:2	4.2526	5.794	5.69505	5.91636	6.58919	6.68434	4.07518	3.47067	2.71083	2.602	3.09632	0.342143	2.38085	5.58572	5.30967	2.78631	2.8674	1.2131	1.67993	1.86504	1	1
PI_PI 36:3	Yes	0.0201985	0.0112189	C45H81O13P	PI 36:3	0.469338	0.492946	0.537194	0.41764	0.575181	0.562457	0.340873	0.296723	0.115023	0.301167	0.175393	0.0177646	0.154342	0.198964	0.461544	0.160442	0.161662	0.102485	0.0937741	0.104789	1	1
PI_PI 36:4	Yes	0.0344057	0.0136425	C45H79O13P	PI 36:4	1.48753	1.52596	1.38224	1.26955	1.80326	1.64213	0.842451	0.84926	0.536633	1.03613	0.433005	0.104985	0.488741	0.660528	1.3503	0.543337	0.554256	0.3498	0.304609	0.339247	1	1
PI_PI 38:4	Yes	0.00457968	0.00207788	C47H83O13P	PI 38:4	14.9113	16.147	17.8385	14.95	19.1206	19.8025	10.2515	11.3251	6.39057	9.49795	7.42527	1.61675	5.90773	10.2502	15.5433	6.84807	7.03614	3.44587	3.07862	3.40325	1	1
PS_PS 36:1	Yes	0.0344057	0.0136425	C42H80NO10P	PS 36:1	9.94212	10.467	7.75704	5.08414	5.14769	4.285	6.45756	3.68885	1.8331	4.90515	2.4024	0.863473	2.38712	2.98527	6.60368	2.56275	2.59788	2.55577	1.35217	1.50871	1	1
PS_PS 36:2	Yes	0.00457968	0.00207788	C42H78NO10P	PS 36:2	9.41052	11.3703	15.8887	15.6115	17.8906	13.09	9.79342	10.9636	4.16202	4.37004	6.18444	0.579987	3.3064	8.67888	13.0023	4.54696	4.79507	3.14097	2.72798	2.97333	1	1
PS_PS 38:3	Yes	0.00457968	0.00207788	C44H80NO10P	PS 38:3	2.98655	3.2178	4.11863	2.90378	3.4951	2.74178	2.47769	2.13458	0.681524	1.44932	1.15416	0.337354	0.943703	1.32707	3.00949	0.982189	0.989887	0.614242	0.418193	0.467079	1	1
PS_PS 38:4	Yes	0.0344057	0.0136425	C44H78NO10P	PS 38:4	1.94757	2.24839	3.49974	4.0927	4.24849	3.45191	1.91713	3.3031	0.584595	0.937704	1.43556	0	0.953416	1.96224	3.08863	0.978919	0.98402	0.932039	0.676989	0.756768	1	1
PS_PS 40:1	Yes	0.00457968	0.00207788	C46H88NO10P	PS 40:1	1.76349	1.4015	2.25928	1.74811	1.77954	1.12308	1.17184	1.12857	0.486557	0.660021	0.659603	0.0432277	0.377788	0.820759	1.54693	0.507993	0.534034	0.408032	0.274715	0.298746	1	1
PS_PS 40:2	Yes	0.00457968	0.00207788	C46H86NO10P	PS 40:2	2.58767	2.5989	3.92077	3.10529	3.81638	1.6936	2.3041	2.10026	0.670207	0.867018	1.12956	0	0.388738	0.54328	2.76587	0.5998	0.642013	0.794465	0.391026	0.421619	1	1
PS_PS 40:3	Yes	0.00457968	0.00207788	C46H84NO10P	PS 40:3	2.78726	5.52342	4.08186	3.75354	5.47215	1.95871	2.97466	3.08036	1.01123	1.3591	1.65397	0	0.627513	0.663572	3.70399	0.885898	0.937575	1.27555	0.588315	0.642351	1	1
PS_PS 40:4	Yes	0.0201985	0.0112189	C46H82NO10P	PS 40:4	1.20063	1.29095	1.55892	1.40605	1.37066	1.18457	0.851933	1.03686	0.555935	0.597243	0.726813	0.160372	0.463291	0.905793	1.23757	0.568241	0.589231	0.222127	0.251972	0.275787	1	1
TAG_TAG 50:2	Yes	0.0344057	0.0136425	C53H98O6	TAG 50:2	0.749247	1.15315	1.35714	3.22563	0.720636	8.62884	2.30829	1.65528	0.0735075	0.108726	0.148031	0.00965415	0.0232739	1.54434	2.47478	0.317921	0.376851	2.62368	0.603042	0.654622	1	1
TAG_TAG 51:3	Yes	0.00457968	0.00207788	C54H98O6	TAG 51:3	0.0192119	0.0550196	0.0514879	0.105113	0.0333309	0.197025	0.0657047	0.0564412	0	0	0	0	0	0	0.0729167	0	0	0.056053	0	0	1	1
TAG_TAG 52:2	Yes	#N/A	0.0361658	C55H102O6	TAG 52:2	0	1.24791	1.9356	3.29108	0.719639	9.15309	2.58219	1.70811	0.0651116	0.113009	0.153011	0.0110971	0.0137153	0.872589	2.5797	0.204756	0.242964	2.84802	0.331842	0.35595	1	1
TAG_TAG 52:3	Yes	0.00457968	0.00207788	C55H100O6	TAG 52:3	2.51483	2.83872	2.71898	6.16356	1.7413	12.9768	4.4397	3.91301	0.189645	0.181487	0.338839	0	0.0213344	0.821142	4.66336	0.258741	0.306223	3.63005	0.302246	0.3119	1	1
TAG_TAG 52:4	Yes	0.00457968	0.00207788	C55H98O6	TAG 52:4	3.91111	4.11103	1.61099	4.13436	2.21607	7.04264	3.17197	3.45117	0.209178	0.153172	0.35759	0	0	0.440608	3.70617	0.193425	0.23211	1.62489	0.181518	0.173096	1	1
TAG_TAG 53:0	Yes	0.0344057	0.0136425	C56H108O6	TAG 53:0	0	0	0	0	0	0	0	0	0.00995059	0.0105957	0.00556178	0.00652004	0.00636781	0	0	0.00649932	0.00652562	0	0.00379024	0.004237	2	2
TAG_TAG 53:2	Yes	0.00457968	0.00207788	C56H104O6	TAG 53:2	0.0175963	0.0432857	0.0682333	0.111793	0.011784	0.238738	0.0774519	0.0526687	0	0	0	0	0	0	0.0776938	0	0	0.0726572	0	0	1	1
TAG_TAG 53:3	Yes	0.00457968	0.00207788	C56H102O6	TAG 53:3	0.0358662	0.0626986	0.0909756	0.160466	0.0374683	0.326956	0.114168	0.0825252	0	0	0	0	0	0	0.113891	0	0	0.095337	0	0	1	1
TAG_TAG 53:4	Yes	0.00457968	0.00207788	C56H100O6	TAG 53:4	0.0513839	0.0847612	0.0611552	0.113177	0.0515789	0.190598	0.0721554	0.0662378	0	0	0	0	0	0	0.0863809	0	0	0.0466939	0	0	1	1
TAG_TAG 53:5	Yes	0.00457968	0.00207788	C56H98O6	TAG 53:5	0.0180853	0.0602039	0.0147561	0.0568191	0.0244359	0.0861158	0.0362862	0.0389901	0	0	0	0	0	0	0.0419616	0	0	0.0243825	0	0	1	1
TAG_TAG 54:3	Yes	0.00457968	0.00207788	C57H104O6	TAG 54:3	1.2408	1.63165	2.24553	3.05995	0.810218	7.72861	2.56809	1.80129	0.0770416	0.0875197	0.160211	0.00393218	0.00956899	0.286842	2.63577	0.104186	0.123109	2.17968	0.10632	0.106978	1	1
TAG_TAG 54:4	Yes	0.00457968	0.00207788	C57H102O6	TAG 54:4	3.24308	3.62708	2.86299	5.03048	2.15925	9.5957	4.08982	4.09426	0.232322	0.158811	0.400349	0.00417038	0.016802	0.372286	4.33783	0.197457	0.233588	2.29505	0.169962	0.162228	1	1
TAG_TAG 54:5	Yes	0.00457968	0.00207788	C57H100O6	TAG 54:5	5.19873	8.45873	1.93126	4.57754	4.1661	5.6749	4.30609	5.98297	0.392401	0.244655	0.658539	0	0.0211152	0.289307	5.03704	0.26767	0.31698	1.85879	0.245671	0.239178	1	1
TAG_TAG 54:6	Yes	0.00457968	0.00207788	C57H98O6	TAG 54:6	4.92967	12.6934	0.813905	2.45402	4.4363	2.08443	2.78399	4.00838	0.275318	0.227721	0.566707	0	0.0154123	0.16991	4.27551	0.209178	0.247931	3.65889	0.207551	0.206358	1	1
TAG_TAG 58:3	Yes	0.0201985	0.0112189	C61H112O6	TAG 58:3	0.0509716	0.0689858	0.0960211	0.115905	0	0.261448	0.0897535	0.0688399	0	0	0	0	0	0	0.0939906	0	0	0.0760517	0	0	1	1
TAG_TAG 58:4	Yes	0.00457968	0.00207788	C61H110O6	TAG 58:4	0.0891103	0.104178	0.111135	0.162788	0.0617892	0.337569	0.123289	0.103959	0	0	0	0	0	0	0.136727	0	0	0.08608	0	0	1	1
TAG_TAG 58:5	Yes	0.00457968	0.00207788	C61H108O6	TAG 58:5	0.1039	0.108082	0.0712412	0.113288	0.0618648	0.163516	0.0853355	0.080853	0	0	0	0	0	0	0.0985101	0	0	0.0319299	0	0	1	1
TAG_TAG 60:4	Yes	0.00457968	0.00207788	C63H114O6	TAG 60:4	0.0595617	0.0547358	0.0609878	0.0638027	0.0231308	0.135079	0.0571006	0.0419495	0	0	0	0	0	0	0.0620434	0	0	0.0323823	0	0	1	1

## Sheet: Sheet2
EICO_11-HETE	0.00457968		EICO_11-HETE	0.00207788
EICO_13-HDoHE	0.0201985		EICO_12-HEPE	0.0498236
EICO_14-HDoHE	0.00457968		EICO_13-HDoHE	0.0112189
EICO_15-HEPE	0.00457968		EICO_13-oxoOD	0.0498236
EICO_15-HETE	0.00457968		EICO_14-HDoHE	0.00207788
EICO_17-HDoHE	0.0201985		EICO_15-HEPE	0.00207788
EICO_20-HETE	0.00457968		EICO_15-HETE	0.00207788
EICO_5-HETE	0.00457968		EICO_15DEOXY D12,14 PGJ2	0.0498236
EICO_LTB4	0.00457968		EICO_17-HDoHE	0.0112189
EICO_PGJ2	0.00457968		EICO_20-HETE	0.00207788
TAG_TAG 48:1	0.0344057		EICO_5-HETE	0.00207788
TAG_TAG 50:3	0.0201985		EICO_LTB4	0.00207788
TAG_TAG 52:5	0.00457968		EICO_PGJ2	0.00207788
TAG_TAG 54:7	0.00457968		TAG_TAG 48:1	0.0136425
TAG_TAG 50:2	0.0344057		TAG_TAG 50:3	0.0112189
TAG_TAG 51:3	0.00457968		TAG_TAG 51:4	0.0361658
TAG_TAG 52:4	0.00457968		TAG_TAG 52:5	0.00207788
TAG_TAG 53:5	0.00457968		TAG_TAG 54:7	0.00207788
TAG_TAG 54:6	0.00457968		TAG_TAG 50:2	0.0136425
TAG_TAG 56:8	0.00457968		TAG_TAG 51:3	0.00207788
TAG_TAG 58:10	0.00457968		TAG_TAG 52:4	0.00207788
TAG_TAG 50:1	0.0344057		TAG_TAG 53:5	0.00207788
TAG_TAG 52:3	0.00457968		TAG_TAG 54:6	0.00207788
TAG_TAG 53:4	0.00457968		TAG_TAG 56:8	0.00207788
TAG_TAG 54:5	0.00457968		TAG_TAG 58:10	0.00207788
TAG_TAG 56:7	0.00457968		TAG_TAG 50:1	0.0136425
TAG_TAG 53:3	0.00457968		TAG_TAG 51:2	0.0498236
TAG_TAG 54:4	0.00457968		TAG_TAG 52:3	0.00207788
TAG_TAG 56:6	0.00457968		TAG_TAG 53:4	0.00207788
TAG_TAG 53:2	0.00457968		TAG_TAG 54:5	0.00207788
TAG_TAG 54:3	0.00457968		TAG_TAG 56:7	0.00207788
TAG_TAG 56:5	0.00457968		TAG_TAG 52:2	0.0361658
TAG_TAG 56:4	0.00457968		TAG_TAG 53:3	0.00207788
TAG_TAG 53:0	0.0344057		TAG_TAG 54:4	0.00207788
TAG_TAG 56:3	0.00457968		TAG_TAG 56:6	0.00207788
TAG_TAG 58:5	0.00457968		TAG_TAG 53:2	0.00207788
TAG_TAG 58:4	0.00457968		TAG_TAG 54:3	0.00207788
TAG_TAG 58:3	0.0201985		TAG_TAG 56:5	0.00207788
TAG_TAG 60:4	0.00457968		TAG_TAG 52:0	0.0498236
LPA_LPA 16:0	0.0344057		TAG_TAG 56:4	0.00207788
LPEO_LPE-O 16:1	0.00457968		TAG_TAG 53:0	0.0136425
LPS_LPS 22:6	0.0344057		TAG_TAG 56:3	0.00207788
LPG_LPG 22:6	0.0201985		TAG_TAG 58:5	0.00207788
LPG_LPG 18:1	0.0201985		TAG_TAG 56:2	0.0361658
LPEO_LPE-O 18:1	0.00457968		TAG_TAG 58:4	0.00207788
LPI_LPI 20:4	0.0201985		TAG_TAG 58:3	0.0112189
LPEO_LPE-O 18:0	0.00457968		TAG_TAG 58:2	0.0361658
LPEO_LPE-O 20:1	0.0344057		TAG_TAG 60:4	0.00207788
LPEO_LPE-O 20:0	0.00457968		TAG_TAG 60:3	0.0361658
LPC_LPC 16:0	0.0344057		LPEO_LPE-O 16:1	0.00207788
LPS_LPS 22:0	0.0344057		LPE_LPE 16:0	0.0498236
DAG_DAG 32:4	0.0201985		LPS_LPS 22:6	0.0136425
Cer_Cer 34:2	0.00457968		LPG_LPG 22:6	0.0112189
PA_PA 18:2 / 16:0	0.00457968		LPG_LPG 18:1	0.0498236
PA_PA 18:2 / 18:2	0.00457968		LPEO_LPE-O 18:1	0.00207788
Cer_Cer 34:1	0.0344057		LPG_LPG 19:1	0.0361658
DAG_DAG 34:3	0.0344057		LPG_LPG 21:3	0.0498236
PA_PA 18:1 / 16:0	0.0344057		LPI_LPI 20:4	0.0112189
DAG_DAG 36:5	0.0344057		LPEO_LPE-O 18:0	0.00207788
PA_PA 18:1 / 18:2	0.00457968		LPEO_LPE-O 20:1	0.0136425
DAG_DAG 36:4	0.0344057		LPI_LPI 18:0	0.0498236
PA_PA 18:0 / 18:2	0.0344057		LPEO_LPE-O 20:0	0.00207788
DAG_DAG 34:1	0.0344057		LPC_LPC 16:0	0.0136425
DAG_DAG 35:2	0.0344057		LPC_LPC 18:0	0.0498236
DAG_DAG 36:3	0.0344057		DAG_DAG 32:4	0.0112189
DAG_DAG 38:5	0.0344057		DAG_DAG 32:2	0.0498236
PS_PS 36:3	0.00457968		Cer_Cer 34:2	0.00207788
PS_PS 38:5	0.0344057		PA_PA 18:2 / 16:0	0.00207788
DAG_DAG 36:2	0.0344057		PA_PA 18:2 / 18:2	0.00207788
PG_PG 18:1 / 16:0	0.0344057		DAG_DAG 32:1	0.0498236
DAG_DAG 38:4	0.0344057		Cer_Cer 34:1	0.0136425
DAG_DAG 40:6	0.0344057		DAG_DAG 34:3	0.0136425
PS_PS 36:2	0.00457968		PA_PA 18:1 / 16:0	0.0136425
PS_PS 38:4	0.0344057		DAG_DAG 36:5	0.0136425
PS_PS 40:6	0.0344057		PA_PA 18:1 / 18:2	0.00207788
DAG_DAG 35:0	0.00457968		DAG_DAG 34:2	0.0498236
DAG_DAG 37:2	0.0344057		DAG_DAG 36:4	0.0136425
DAG_DAG 38:3	0.0344057		PA_PA 18:0 / 18:2	0.0136425
PI_PI 34:2	0.0344057		PA_PA 20:1 / 18:3	0.0361658
PI_PI 36:4	0.0344057		DAG_DAG 34:1	0.0136425
PI_PI 38:6	0.0201985		DAG_DAG 35:2	0.0136425
PS_PS 36:1	0.0344057		DAG_DAG 36:3	0.0136425
PS_PS 37:2	0.0201985		DAG_DAG 38:5	0.0136425
PS_PS 38:3	0.00457968		PS_PS 34:1	0.0361658
DAG_DAG 40:4	0.00457968		PS_PS 36:3	0.00207788
PI_PI 35:2	0.00457968		PS_PS 38:5	0.0136425
PI_PI 36:3	0.0201985		DAG_DAG 36:2	0.0136425
PI_PI 37:4	0.00457968		PG_PG 18:1 / 16:0	0.0136425
PI_PI 38:5	0.0344057		DAG_DAG 38:4	0.0136425
PS_PS 37:1	0.0344057		DAG_DAG 40:6	0.0136425
PS_PS 38:2	0.00457968		PS_PS 36:2	0.00207788
PS_PS 40:4	0.0201985		PS_PS 38:4	0.0136425
Cer_Cer 40:1	0.00457968		PE_PEO 40:7	0.0361658
PI_PI 36:2	0.0344057		PS_PS 40:6	0.0136425
SE_SE 27:1 - 18:1	0.0201985		DAG_DAG 35:0	0.00207788
PI_PI 38:4	0.00457968		DAG_DAG 37:2	0.0136425
PS_PS 38:1	0.0344057		DAG_DAG 38:3	0.0136425
PS_PS 40:3	0.00457968		PI_PI 34:2	0.0136425
PC_PC 38:6	0.0344057		PI_PI 36:4	0.0136425
Cer_Cer 42:2	0.0201985		PI_PI 38:6	0.0112189
PC_PC 35:2	0.00457968		PE_PEO 36:2	0.0498236
PS_PS 40:2	0.00457968		PS_PS 36:1	0.0136425
PC_PC 37:4	0.0201985		PS_PS 37:2	0.0112189
Cer_Cer 42:1	0.0201985		PS_PS 38:3	0.00207788
PS_PS 40:1	0.00457968		DAG_DAG 38:2	0.0498236
PC_PC 37:2	0.0201985		PI_PI 34:1	0.0361658
PS_PS 42:2	0.00457968		DAG_DAG 40:4	0.00207788
PC_PC 40:4	0.0344057		PI_PI 35:2	0.00207788
TAG_TAG 48:3	0.0201985		PI_PI 36:3	0.0112189
TAG_TAG 50:5	0.00457968		PI_PI 37:4	0.00207788
TAG_TAG 48:2	0.0344057		PI_PI 38:5	0.0136425
TAG_TAG 50:4	0.00457968		PE_PEO 36:1	0.0498236
TAG_TAG 52:6	0.00457968		PS_PS 37:1	0.0136425
			PS_PS 38:2	0.00207788
			PS_PS 40:4	0.0112189
			Cer_Cer 40:1	0.00207788
			Cer_Cer 42:3	0.0498236
			PI_PI 36:2	0.0136425
			SE_SE 27:1 - 18:1	0.0498236
			PI_PI 38:4	0.00207788
			PI_PI 40:6	0.0361658
			PE_PEO 38:2	0.0498236
			PS_PS 38:1	0.0136425
			PC_PC 35:3	0.0361658
			PS_PS 40:3	0.00207788
			PC_PC 38:6	0.0498236
			Cer_Cer 42:2	0.0112189
			PE_PEO 38:1	0.0498236
			PC_PC 35:2	0.00207788
			PS_PS 40:2	0.00207788
			PC_PC 37:4	0.0112189
			PC_PC 38:5	0.0498236
			Cer_Cer 42:1	0.0112189
			PS_PS 40:1	0.00207788
			PC_PC 38:4	0.0498236
			PC_PC 37:2	0.0112189
			PS_PS 42:2	0.00207788
			PC_PC 40:4	0.0136425
			TAG_TAG 48:4	0.0361658
			TAG_TAG 46:1	0.0498236
			TAG_TAG 48:3	0.0112189
			TAG_TAG 50:5	0.00207788
			TAG_TAG 48:2	0.0136425
			TAG_TAG 50:4	0.00207788
			TAG_TAG 52:6	0.00207788

## Sheet: For Plotting
	MEAN GF	MEAN MI (ALL)	MEAN MI (NO 15)	STD GF	STD MI (All)	STD MI no 15		GF1	GF2	GF3	GF4	GF5	GF6	GF7	GF8	MI1	MI2	MI3	MI4	MI5	MI6	MEAN GF	MEAN MI (ALL)	MEAN MI (NO 15)	STD GF	STD MI (All)	STD MI no 15	Ratio (GF/MI)	Ratio (GF/MI)	FC (GF/MI) ALL	FC (GF/MI) NO 15
Cer_Cer 40:1	1.92008	0.129983	0.155979	0.948421	0.318392	0.348781		0.868944	1.86699	1.03283	2.77767	1.39232	3.72654	1.60908	2.08626	0.0001	0.779897	0.0001	0.0001	0.0001	0.0001	1.92008	0.130066	0.156059	0.948421	0.318351	0.348736	1.16915	1.09003	1	1
Cer_Cer 42:1	2.04351	0.201026	0.241232	2.23148	0.27135	0.282693		0.0001	1.80884	0.792748	2.50993	0.940793	7.23876	1.7591	1.29787	0.200236	0.682669	0.323253	0.0001	0.0001	0.0001	2.04352	0.201076	0.241272	2.23146	0.271306	0.28265	1.00702	0.927872	1	1
Cer_Cer 42:2	6.16702	0.983002	0.847737	8.01032	0.786836	0.797912		1.95378	4.99326	2.14151	4.197	2.649	25.8207	3.74858	3.83234	0.920518	2.12908	0.756774	0.432309	1.65933	0.0001	6.16702	0.983019	0.847757	8.01032	0.786811	0.797885	0.797513	0.861804	1	1
DAG_DAG 35:0	0	0.0264948	0.025587	0	0.0101539	0.0110769		0.0001	0.0001	0.0001	0.0001	0.0001	0.0001	0.0001	0.0001	0.0284954	0.0376443	0.0205701	0.0320646	0.0310337	0.00916075	0.0001	0.0264948	0.025587	1.44883e-20	0.0101539	0.0110769	-2.42316	-2.40802	2	2
DAG_DAG 40:4	0.113006	0	0	0.0948804	0	0		0.0592124	0.0964226	0.0894707	0.0958275	0.0575542	0.344498	0.091154	0.0699097	0.0001	0.0001	0.0001	0.0001	0.0001	0.0001	0.113006	0.0001	0.0001	0.0948804	0	0	3.0531	3.0531	1	1
EICO_11-HETE	6.40816	31.2352	10.3539	1.24341	51.198	2.51292		6.58892	7.41325	7.69231	4.74763	6.58482	6.64193	7.30539	4.291	9.17706	10.4235	8.39142	9.1222	135.642	14.6552	6.40816	31.2352	10.3539	1.24341	51.198	2.51292	-0.687911	-0.208369	2	2
EICO_13-HDoHE	0.875665	3.95269	1.60134	0.338664	5.76275	0.212503		0.664723	0.832808	0.783654	0.537855	1.58482	1.11503	0.882236	0.604192	1.73815	1.70358	1.53351	1.77281	15.7095	1.25862	0.875665	3.95269	1.60134	0.338664	5.76275	0.212503	-0.654555	-0.262144	2	2
EICO_13-oxoOD	22.0532	96.0037	43.5828	12.6373	129.218	16.1829		11.4869	20.2524	42.3077	9.36909	10.8929	32.0965	34.7305	15.2898	43.3915	69.7068	38.874	25.3012	358.108	40.6404	22.0532	96.0037	43.5828	12.6373	129.218	16.1829	-0.638816	-0.295843	2	2
EICO_14-HDoHE	13.5752	184.322	54.6322	7.78761	317.95	14.8231		6.06414	10.0631	8.62981	14.2271	31.4732	13.9147	13.8723	10.3576	60.3491	50.8143	45.3083	77.2806	832.77	39.4089	13.5752	184.322	54.6322	7.78761	317.95	14.8231	-1.13283	-0.604702	2	2
EICO_15-HEPE	3.29951	35.1671	12.9776	1.21504	54.5256	4.84528		1.54519	2.74132	2.95673	3.80126	5.22321	2.57885	4.7505	2.79901	18.6284	13.5179	15.2279	11.9966	146.115	5.51724	3.29951	35.1671	12.9776	1.21504	54.5256	4.84528	-1.02769	-0.594745	2	2
EICO_15-HETE	6.83178	66.5014	22.0314	2.29493	109.018	4.93655		7.60933	7.47634	5.52885	4.66877	10.3795	6.30798	9.18164	3.50185	25.9352	18.9902	19.5174	28.5714	288.851	17.1429	6.83178	66.5014	22.0314	2.29493	109.018	4.93655	-0.988297	-0.508509	2	2
EICO_17-HDoHE	13.2537	164.488	50.7639	9.97852	278.984	17.0637		7.4344	10.1893	6.70673	11.1356	37.2768	13.0427	12.3154	7.92848	67.0823	35.1792	48.5255	69.5353	733.108	33.4975	13.2537	164.488	50.7639	9.97852	278.984	17.0637	-1.0938	-0.583219	2	2
EICO_5-HETE	2.76045	15.9831	7.42292	0.797322	21.0519	2.09926		2.09621	3.01893	4.25481	2.52366	3.41518	1.7885	2.75449	2.23181	9.10224	7.13355	6.59517	9.77625	58.7838	4.50739	2.76045	15.9831	7.42292	0.797322	21.0519	2.09926	-0.76268	-0.429595	2	2
EICO_LTB4	0.362812	2.83138	1.61049	0.201526	3.05726	0.710145		0.148688	0.213249	0.387019	0.223975	0.752232	0.495362	0.45509	0.22688	2.06234	1.36482	1.26273	2.58176	8.93581	0.780788	0.362812	2.83138	1.61049	0.201526	3.05726	0.710145	-0.892316	-0.647276	2	2
EICO_PGJ2	2.63454	22.7828	5.8867	0.674528	41.4263	2.01991		1.96793	2.10726	3.10096	1.95584	3.10268	2.93135	3.7525	2.15783	5.41147	5.21173	5.38874	4.06196	107.264	9.35961	2.63454	22.7828	5.8867	0.674528	41.4263	2.01991	-0.936903	-0.349167	2	2
LPEO_LPE-O 16:1	17.5674	3331.76	3593.71	49.6882	4181.63	4619.83		140.539	0.0001	0.0001	0.0001	0.0001	0.0001	0.0001	0.0001	856.504	3015.2	1013.12	11714	2022.04	1369.71	17.5675	3331.76	3593.71	49.6881	4181.63	4619.83	-2.27796	-2.31083	2	2
LPEO_LPE-O 18:0	35.1073	5288.93	5804.41	67.1311	5881.24	6422.09		0.0001	0.0001	0.0001	0.0001	0.0001	109.08	171.778	0.0001	1422.38	6387.79	1954.93	16747.6	2711.52	2509.33	35.1074	5288.93	5804.41	67.131	5881.24	6422.09	-2.17797	-2.21836	2	2
LPEO_LPE-O 18:1	35.3284	3591.23	3855.75	65.7749	4416.6	4884.48		154.16	0.0001	0.0001	0.0001	128.467	0.0001	0.0001	0.0001	877.813	3924.67	983.812	12296.1	2268.59	1196.38	35.3284	3591.23	3855.75	65.7748	4416.6	4884.48	-2.00712	-2.03798	2	2
LPEO_LPE-O 20:0	463.408	3917.49	4274.18	176.436	4251.2	4651.52		622.758	681.659	673.779	253.221	452.208	416.842	341.786	265.012	1155.6	4814.75	1756.03	12170.3	2134.05	1474.27	463.408	3917.49	4274.18	176.436	4251.2	4651.52	-0.927045	-0.964889	2	2
LPEO_LPE-O 20:1	0	825.785	898.247	0	1095.63	1208.77		0.0001	0.0001	0.0001	0.0001	0.0001	0.0001	0.0001	0.0001	93.3167	1499.02	141.563	2757.34	463.478	0.0001	0.0001	825.785	898.247	1.44883e-20	1095.63	1208.77	-6.91687	-6.9534	2	2
LPS_LPS 22:6	0	0.109559	0.0990293	0	0.124509	0.136185		0.0001	0.0001	0.0001	0.0001	0.0001	0.0001	0.0001	0.0001	0.0001	0.0742901	0.0137986	0.335177	0.162209	0.071881	0.0001	0.109576	0.0990493	1.44883e-20	0.124491	0.136167	-3.03972	-2.99585	2	2
PC_PC 35:2	2.30867	0.501246	0.47418	0.741026	0.400168	0.441218		1.88999	2.00864	2.69438	2.69144	2.97613	3.3959	1.28894	1.52393	0.667934	0.793408	0.909557	0.0001	0.636577	0.0001	2.30867	0.501279	0.47422	0.741026	0.400118	0.441164	0.663282	0.687382	1	1
PC_PC 37:2	0.337883	0	0	0.181346	0	0		0.262218	0.225283	0.516446	0.426466	0.404399	0.566326	0.0001	0.301925	0.0001	0.0001	0.0001	0.0001	0.0001	0.0001	0.337895	0.0001	0.0001	0.181319	0	0	3.52878	3.52878	1	1
PG_PG 18:1 / 16:0	0.919578	0.437963	0.44386	0.206826	0.22005	0.245493		0.949489	1.0808	1.04893	0.895163	0.971576	1.17907	0.633262	0.598324	0.42401	0.695506	0.458841	0.0496643	0.408479	0.591281	0.919578	0.437963	0.44386	0.206826	0.22005	0.245493	0.322151	0.316342	1	1
PI_PI 34:2	2.42858	1.2209	1.26457	0.505499	0.645269	0.711448		2.41831	2.6872	2.52003	2.42719	3.06352	2.9135	1.62254	1.77639	1.36376	1.47509	1.501	0.0519733	1.00252	1.93104	2.42858	1.2209	1.26457	0.505499	0.645269	0.711448	0.298674	0.283409	1	1
PI_PI 36:2	5.30967	2.78631	2.8674	1.2131	1.67993	1.86504		4.2526	5.794	5.69505	5.91636	6.58919	6.68434	4.07518	3.47067	2.71083	2.602	3.09632	0.342143	2.38085	5.58572	5.30967	2.78631	2.8674	1.2131	1.67993	1.86504	0.280038	0.267579	1	1
PI_PI 36:3	0.461544	0.160442	0.161662	0.102485	0.0937741	0.104789		0.469338	0.492946	0.537194	0.41764	0.575181	0.562457	0.340873	0.296723	0.115023	0.301167	0.175393	0.0177646	0.154342	0.198964	0.461544	0.160442	0.161662	0.102485	0.0937741	0.104789	0.458894	0.455604	1	1
PI_PI 36:4	1.3503	0.543337	0.554256	0.3498	0.304609	0.339247		1.48753	1.52596	1.38224	1.26955	1.80326	1.64213	0.842451	0.84926	0.536633	1.03613	0.433005	0.104985	0.488741	0.660528	1.3503	0.543337	0.554256	0.3498	0.304609	0.339247	0.39536	0.386719	1	1
PI_PI 38:4	15.5433	6.84807	7.03614	3.44587	3.07862	3.40325		14.9113	16.147	17.8385	14.95	19.1206	19.8025	10.2515	11.3251	6.39057	9.49795	7.42527	1.61675	5.90773	10.2502	15.5433	6.84807	7.03614	3.44587	3.07862	3.40325	0.355975	0.344209	1	1
PS_PS 36:1	6.60368	2.56275	2.59788	2.55577	1.35217	1.50871		9.94212	10.467	7.75704	5.08414	5.14769	4.285	6.45756	3.68885	1.8331	4.90515	2.4024	0.863473	2.38712	2.98527	6.60368	2.56275	2.59788	2.55577	1.35217	1.50871	0.411079	0.405167	1	1
PS_PS 36:2	13.0023	4.54696	4.79507	3.14097	2.72798	2.97333		9.41052	11.3703	15.8887	15.6115	17.8906	13.09	9.79342	10.9636	4.16202	4.37004	6.18444	0.579987	3.3064	8.67888	13.0023	4.54696	4.79507	3.14097	2.72798	2.97333	0.4563	0.433226	1	1
PS_PS 38:3	3.00949	0.982189	0.989887	0.614242	0.418193	0.467079		2.98655	3.2178	4.11863	2.90378	3.4951	2.74178	2.47769	2.13458	0.681524	1.44932	1.15416	0.337354	0.943703	1.32707	3.00949	0.982189	0.989887	0.614242	0.418193	0.467079	0.486298	0.482907	1	1
PS_PS 38:4	3.08863	0.978919	0.98402	0.932039	0.676989	0.756768		1.94757	2.24839	3.49974	4.0927	4.24849	3.45191	1.91713	3.3031	0.584595	0.937704	1.43556	0.0001	0.953416	1.96224	3.08863	0.978936	0.98404	0.932039	0.67696	0.756735	0.499011	0.496753	1	1
PS_PS 40:1	1.54693	0.507993	0.534034	0.408032	0.274715	0.298746		1.76349	1.4015	2.25928	1.74811	1.77954	1.12308	1.17184	1.12857	0.486557	0.660021	0.659603	0.0432277	0.377788	0.820759	1.54693	0.507993	0.534034	0.408032	0.274715	0.298746	0.483612	0.461901	1	1
PS_PS 40:2	2.76587	0.5998	0.642013	0.794465	0.391026	0.421619		2.58767	2.5989	3.92077	3.10529	3.81638	1.6936	2.3041	2.10026	0.670207	0.867018	1.12956	0.0001	0.388738	0.54328	2.76587	0.599817	0.642033	0.794465	0.390996	0.421581	0.663813	0.634275	1	1
PS_PS 40:3	3.70399	0.885898	0.937575	1.27555	0.588315	0.642351		2.78726	5.52342	4.08186	3.75354	5.47215	1.95871	2.97466	3.08036	1.01123	1.3591	1.65397	0.0001	0.627513	0.663572	3.70399	0.885915	0.937595	1.27555	0.588285	0.642314	0.621278	0.596655	1	1
PS_PS 40:4	1.23757	0.568241	0.589231	0.222127	0.251972	0.275787		1.20063	1.29095	1.55892	1.40605	1.37066	1.18457	0.851933	1.03686	0.555935	0.597243	0.726813	0.160372	0.463291	0.905793	1.23757	0.568241	0.589231	0.222127	0.251972	0.275787	0.338038	0.322285	1	1
TAG_TAG 50:2	2.47478	0.317921	0.376851	2.62368	0.603042	0.654622		0.749247	1.15315	1.35714	3.22563	0.720636	8.62884	2.30829	1.65528	0.0735075	0.108726	0.148031	0.00965415	0.0232739	1.54434	2.47478	0.317921	0.376851	2.62368	0.603042	0.654622	0.891217	0.817367	1	1
TAG_TAG 51:3	0.0729167	0	0	0.056053	0	0		0.0192119	0.0550196	0.0514879	0.105113	0.0333309	0.197025	0.0657047	0.0564412	0.0001	0.0001	0.0001	0.0001	0.0001	0.0001	0.0729167	0.0001	0.0001	0.056053	0	0	2.86283	2.86283	1	1
TAG_TAG 52:2	2.5797	0.204756	0.242964	2.84802	0.331842	0.35595		0.0001	1.24791	1.9356	3.29108	0.719639	9.15309	2.58219	1.70811	0.0651116	0.113009	0.153011	0.0110971	0.0137153	0.872589	2.57972	0.204756	0.242964	2.848	0.331842	0.35595	1.10034	1.02603	1	1
TAG_TAG 52:3	4.66336	0.258741	0.306223	3.63005	0.302246	0.3119		2.51483	2.83872	2.71898	6.16356	1.7413	12.9768	4.4397	3.91301	0.189645	0.181487	0.338839	0.0001	0.0213344	0.821142	4.66336	0.258758	0.306243	3.63005	0.302228	0.311876	1.25581	1.18263	1	1
TAG_TAG 52:4	3.70617	0.193425	0.23211	1.62489	0.181518	0.173096		3.91111	4.11103	1.61099	4.13436	2.21607	7.04264	3.17197	3.45117	0.209178	0.153172	0.35759	0.0001	0.0001	0.440608	3.70617	0.193458	0.23213	1.62489	0.181476	0.173062	1.28234	1.20319	1	1
TAG_TAG 53:0	0	0.00649932	0.00652562	0	0.00379024	0.004237		0.0001	0.0001	0.0001	0.0001	0.0001	0.0001	0.0001	0.0001	0.00995059	0.0105957	0.00556178	0.00652004	0.00636781	0.0001	0.0001	0.00651599	0.00654562	1.44883e-20	0.00375601	0.00419856	-1.81398	-1.81595	2	2
TAG_TAG 53:2	0.0776938	0	0	0.0726572	0	0		0.0175963	0.0432857	0.0682333	0.111793	0.011784	0.238738	0.0774519	0.0526687	0.0001	0.0001	0.0001	0.0001	0.0001	0.0001	0.0776938	0.0001	0.0001	0.0726572	0	0	2.89039	2.89039	1	1
TAG_TAG 53:3	0.113891	0	0	0.095337	0	0		0.0358662	0.0626986	0.0909756	0.160466	0.0374683	0.326956	0.114168	0.0825252	0.0001	0.0001	0.0001	0.0001	0.0001	0.0001	0.113891	0.0001	0.0001	0.095337	0	0	3.05649	3.05649	1	1
TAG_TAG 53:4	0.0863809	0	0	0.0466939	0	0		0.0513839	0.0847612	0.0611552	0.113177	0.0515789	0.190598	0.0721554	0.0662378	0.0001	0.0001	0.0001	0.0001	0.0001	0.0001	0.0863809	0.0001	0.0001	0.0466939	0	0	2.93642	2.93642	1	1
TAG_TAG 53:5	0.0419616	0	0	0.0243825	0	0		0.0180853	0.0602039	0.0147561	0.0568191	0.0244359	0.0861158	0.0362862	0.0389901	0.0001	0.0001	0.0001	0.0001	0.0001	0.0001	0.0419616	0.0001	0.0001	0.0243825	0	0	2.62285	2.62285	1	1
TAG_TAG 54:3	2.63577	0.104186	0.123109	2.17968	0.10632	0.106978		1.2408	1.63165	2.24553	3.05995	0.810218	7.72861	2.56809	1.80129	0.0770416	0.0875197	0.160211	0.00393218	0.00956899	0.286842	2.63577	0.104186	0.123109	2.17968	0.10632	0.106978	1.4031	1.33062	1	1
TAG_TAG 54:4	4.33783	0.197457	0.233588	2.29505	0.169962	0.162228		3.24308	3.62708	2.86299	5.03048	2.15925	9.5957	4.08982	4.09426	0.232322	0.158811	0.400349	0.00417038	0.016802	0.372286	4.33783	0.197457	0.233588	2.29505	0.169962	0.162228	1.3418	1.26882	1	1
TAG_TAG 54:5	5.03704	0.26767	0.31698	1.85879	0.245671	0.239178		5.19873	8.45873	1.93126	4.57754	4.1661	5.6749	4.30609	5.98297	0.392401	0.244655	0.658539	0.0001	0.0211152	0.289307	5.03704	0.267686	0.317	1.85879	0.245649	0.239144	1.27455	1.20112	1	1
TAG_TAG 54:6	4.27551	0.209178	0.247931	3.65889	0.207551	0.206358		4.92967	12.6934	0.813905	2.45402	4.4363	2.08443	2.78399	4.00838	0.275318	0.227721	0.566707	0.0001	0.0154123	0.16991	4.27551	0.209195	0.247951	3.65889	0.207531	0.206328	1.31044	1.23662	1	1
TAG_TAG 58:3	0.0939906	0	0	0.0760517	0	0		0.0509716	0.0689858	0.0960211	0.115905	0.0001	0.261448	0.0897535	0.0688399	0.0001	0.0001	0.0001	0.0001	0.0001	0.0001	0.0940031	0.0001	0.0001	0.076034	0	0	2.97314	2.97314	1	1
TAG_TAG 58:4	0.136727	0	0	0.08608	0	0		0.0891103	0.104178	0.111135	0.162788	0.0617892	0.337569	0.123289	0.103959	0.0001	0.0001	0.0001	0.0001	0.0001	0.0001	0.136727	0.0001	0.0001	0.08608	0	0	3.13585	3.13585	1	1
TAG_TAG 58:5	0.0985101	0	0	0.0319299	0	0		0.1039	0.108082	0.0712412	0.113288	0.0618648	0.163516	0.0853355	0.080853	0.0001	0.0001	0.0001	0.0001	0.0001	0.0001	0.0985101	0.0001	0.0001	0.0319299	0	0	2.99348	2.99348	1	1
TAG_TAG 60:4	0.0620434	0	0	0.0323823	0	0		0.0595617	0.0547358	0.0609878	0.0638027	0.0231308	0.135079	0.0571006	0.0419495	0.0001	0.0001	0.0001	0.0001	0.0001	0.0001	0.0620434	0.0001	0.0001	0.0323823	0	0	2.7927	2.7927	1	1

## Sheet: For Plotting Genes
	Connection to Ileum Metabolic Model				LipidMaps Genes		Reactome Genes				Compilation of Genes	FC	P Values	GEM	LMPD	REACTOME	Compile	P Values 4 Dec
											ACAA1A	1.21819	0.0284846	A	B	C	A/B/C	0.0284846
	Metabolically relevant gene altered	Fold Change	P Value				UniguesGenesLipidRelated	Gene Fold Change	P Value		ACOX2	1.75706	0.0444486	A	B	C	A/B/C	0.0444486
1	ACAA1A	1.21819	0.0284846	A	ALDH1A1	B	PLA2G2F	-1.61706	0.0193115	C	ACSL6	1.27656	0.0320529	A	B	C	A/B/C	0.0320529
2	ACOX2	1.75706	0.0444486	A	ALOX5AP	B	CDIPT	1.24443	0.0160947	C	ADSL	-1.76835	0.041936	A	-	-	A/-/-	0.041936
3	ACSL6	1.27656	0.0320529	A	AUH	B	DHCR24	1.21945	0.0450655	C	AKR1A1	1.11414	0.0325862	A	B	-	A/B/-	0.0325862
4	ADSL	-1.76835	0.041936	A	AZGP1	B	CUBN	1.4288	0.0316291	C	ALAS1	1.22465	0.0447292	A	-	-	A/-/-	0.0447292
5	AKR1A1	1.11414	0.0325862	A	CES1G	B	SARDH	1.36452	0.0409036	C	ALDH1A1	1.30612	0.0296045	A	B	-	A/B/-	0.0296045
6	ALAS1	1.22465	0.0447292	A	CHKB	B	MED1	1.2206	0.0479498	C	AMPD2	1.20521	0.0479498	A	-	-	A/-/-	0.0479498
7	ALDH1A1	1.30612	0.0296045	A	CYP2J5	B	CLPS	-3.0916	0.0164179	C	ATP2A3	-1.57535	0.0474103	A	-	-	A/-/-	0.0474103
8	AMPD2	1.20521	0.0479498	A	EIF2AK3	B	ACAA1A	1.21819	0.0284846	C	AUH	1.2616	0.0348384	A	B	-	A/B/-	0.0348384
9	ATP2A3	-1.57535	0.0474103	A	FUT2	B	PLA2G4A	-1.42267	0.0254314	C	CES1G	2.83377	0.00841747	A	B	-	A/B/-	0.00841747
10	AUH	1.2616	0.0348384	A	GBA	B	CHKB	1.2371	0.0492783	C	CHKB	1.2371	0.0492783	A	B	C	A/B/C	0.0492783
11	CES1G	2.83377	0.00841747	A	GPX1	B	PRKCE	1.47703	0.0476339	C	COX6C	-1.10777	0.0457941	A	-	-	A/-/-	0.0457941
12	CHKB	1.2371	0.0492783	A	GPX2	B	FYN	-1.35652	0.0305146	C	CYP2C55	1.9716	0.0370555	A	-	-	A/-/-	0.0370555
13	COX6C	-1.10777	0.0457941	A	HEXB	B	CYP2J5	1.1613	0.0497376	C	CYP4B1	1.44437	0.0434335	A	-	C	A/-/C	0.0434335
14	CYP2C55	1.9716	0.0370555	A	HPGD	B	PCSK5	1.52651	0.0306329	C	DAPK2	-1.43433	0.0221277	A	-	-	A/-/-	0.0221277
15	CYP4B1	1.44437	0.0434335	A	PIGR	B	ACOX2	1.75706	0.0444486	C	DHCR24	1.21945	0.0450655	A	B	C	A/B/C	0.0450655
16	DAPK2	-1.43433	0.0221277	A	PIP5K1B	B	GPI1	1.1778	0.0298649	C	ERBB3	1.30646	0.0390688	A	-	-	A/-/-	0.0390688
17	DHCR24	1.21945	0.0450655	A	PIP5K1A	B	HEXB	1.49581	0.0151298	C	FUCA2	1.21801	0.034891	A	-	-	A/-/-	0.034891
18	ERBB3	1.30646	0.0390688	A	PRKCD	B	PIP5K1A	1.18137	0.0169988	C	GALNT4	-1.25599	0.0452741	A	-	-	A/-/-	0.0452741
19	FUCA2	1.21801	0.034891	A	PRKCE	B	PCCB	-1.55296	0.0483625	C	GART	-1.25381	0.0475613	A	-	-	A/-/-	0.0475613
20	GALNT4	-1.25599	0.0452741	A	PLA2G2A	B	VAPB	1.20013	0.0399558	C	GATM	-1.3127	0.0275423	A	-	-	A/-/-	0.0275423
21	GART	-1.25381	0.0475613	A	PLA2G2D	B	SPCS1	-1.11104	0.0255066	C	GBA	1.26265	0.0462235	A	B	C	A/B/C	0.0462235
22	GATM	-1.3127	0.0275423	A	PLA2G4A	B	ACSL6	1.27656	0.0320529	C	GLRX	1.20233	0.041936	A	-	-	A/-/-	0.041936
23	GBA	1.26265	0.0462235	A	PNLIPRP2	B	HPGDS	-1.3088	0.0242312	C	GPX1	-1.18093	0.0275423	A	B	C	A/B/C	0.0275423
24	GLRX	1.20233	0.041936	A	PPARA	B	ABHD4	1.26653	0.0499336	C	GPX2	-2.27924	0.00684472	A	B	C	A/B/C	0.00684472
25	GPX1	-1.18093	0.0275423	A	INPP5K	B	HEBP1	-1.28527	0.0174439	C	GSR	-1.44988	0.0187446	A	-	-	A/-/-	0.0187446
26	GPX2	-2.27924	0.00684472	A	SOAT1	B	PLA2G16	-1.78809	0.00649728	C	HDLBP	1.21107	0.039337	A	B	C	A/B/C	0.039337
27	GSR	-1.44988	0.0187446	A	GRK6	B	PLA2G12A	-1.28899	0.0390688	C	HPGD	1.40064	0.0135565	A	B	C	A/B/C	0.0135565
28	HDLBP	1.21107	0.039337	A	PLA2G2F	B	BMP1	1.49058	0.039337	C	INPP5K	1.32099	0.0421396	A	B	C	A/B/C	0.0421396
29	HPGD	1.40064	0.0135565	A	PIK3CG	B	SIN3A	1.40033	0.039337	C	KARS	-1.19082	0.0462235	A	-	-	A/-/-	0.0462235
30	INPP5K	1.32099	0.0421396	A	CDIPT	B	PRKCD	1.34033	0.0320529	C	MAN2A1	-1.14839	0.0136061	A	-	-	A/-/-	0.0136061
31	KARS	-1.19082	0.0462235	A	HPGDS	B	CYP4B1	1.44437	0.0434335	C	MAP2K1	1.24352	0.0275423	A	-	-	A/-/-	0.0275423
32	MAN2A1	-1.14839	0.0136061	A	AKR1E1	B	PGK1	1.15616	0.0258551	C	MBOAT7	1.20902	0.0355826	A	-	C	A/-/C	0.0355826
33	MAP2K1	1.24352	0.0275423	A	NAA10	B	GBA	1.26265	0.0462235	C	MTMR7	1.30797	0.0158991	A	-	C	A/-/C	0.0158991
34	MBOAT7	1.20902	0.0355826	A	AKR1A1	B	INPP5K	1.32099	0.0421396	C	NAA10	-1.29719	0.0197312	A	B	-	A/B/-	0.0197312
35	MTMR7	1.30797	0.0158991	A	CUBN	B	ATP6AP2	-1.18543	0.0452393	C	OGT	1.52282	0.0451788	A	B	-	A/B/-	0.0451788
36	NAA10	-1.29719	0.0197312	A	PLA2G12A	B	THEM4	1.23008	0.0333861	C	PAPSS1	1.38836	0.039337	A	-	-	A/-/-	0.039337
37	OGT	1.52282	0.0451788	A	PCCB	B	GPX2	-2.27924	0.00684472	C	PCCB	-1.55296	0.0483625	A	B	C	A/B/C	0.0483625
38	PAPSS1	1.38836	0.039337	A	FAR1	B	PLA2G2D	-1.38364	0.0499284	C	PLA2G4A	-1.42267	0.0254314	A	B	C	A/B/C	0.0254314
39	PCCB	-1.55296	0.0483625	A	PRMT3	B	HPGD	1.40064	0.0135565	C	PNPO	1.27729	0.0485507	A	-	-	A/-/-	0.0485507
40	PLA2G4A	-1.42267	0.0254314	A	DHCR24	B	APP	1.22069	0.00591312	C	PPM1A	1.19257	0.00731978	A	-	-	A/-/-	0.00731978
41	PNPO	1.27729	0.0485507	A	ACOX2	B	HDLBP	1.21107	0.039337	C	PPP3CA	1.23702	0.0172858	A	-	-	A/-/-	0.0172858
42	PPM1A	1.19257	0.00731978	A	PLEKHA1	B	PPARA	1.34777	0.0409036	C	PPP3R1	1.19297	0.0273931	A	-	-	A/-/-	0.0273931
43	PPP3CA	1.23702	0.0172858	A	ABHD4	B	PIP5K1B	1.18786	0.0380587	C	PRKCD	1.34033	0.0320529	A	B	C	A/B/C	0.0320529
44	PPP3R1	1.19297	0.0273931	A	OGT	B	SEC11C	-1.30497	0.0404119	C	PRKCE	1.47703	0.0476339	A	B	C	A/B/C	0.0476339
45	PRKCD	1.34033	0.0320529	A	CLPS	B	GPX1	-1.18093	0.0275423	C	PYGL	-2.45234	0.0398937	A	-	C	A/-/C	0.0398937
46	PRKCE	1.47703	0.0476339	A	GUSB	B	PYGL	-2.45234	0.0398937	C	SARDH	1.36452	0.0409036	A	-	C	A/-/C	0.0409036
47	PYGL	-2.45234	0.0398937	A	DGKQ	B	EDN1	1.47698	0.0306005	C	SEC11C	-1.30497	0.0404119	A	-	C	A/-/C	0.0404119
48	SARDH	1.36452	0.0409036	A	HDLBP	B	MBOAT7	1.20902	0.0355826	C	SLC13A2	1.28241	0.039337	A	-	-	A/-/-	0.039337
49	SEC11C	-1.30497	0.0404119	A	ACAA1A	B	PLA2G2A	-4.04874	0.0174439	C	SLC25A19	1.20452	0.0434335	A	-	-	A/-/-	0.0434335
50	SLC13A2	1.28241	0.039337	A	ACSL6	B	PIK3CG	-1.90404	0.0434335	C	SLK	-1.28559	0.0273931	A	-	-	A/-/-	0.0273931
51	SLC25A19	1.20452	0.0434335	A	NRIP1	B	MTMR7	1.30797	0.0158991	C	UAP1L1	1.27191	0.0351081	A	-	-	A/-/-	0.0351081
52	SLK	-1.28559	0.0273931	A			ALOX5AP	-3.60523	0.0268886	C	VAPB	1.20013	0.0399558	A	-	C	A/-/C	0.0399558
53	UAP1L1	1.27191	0.0351081	A			CCL9	-2.31396	0.00591312	C	ALOX5AP	-3.60523	0.0268886	-	B	C	-/B/C	0.0268886
54	VAPB	1.20013	0.0399558	A			CCL6	-1.35164	0.0235826	C	AZGP1	-1.31332	0.0450655	-	B	-	-/B/-	0.0450655
							NMU	-2.51223	0.0142737	C	CYP2J5	1.1613	0.0497376	-	B	C	-/B/C	0.0497376
							CCR9	-1.64108	0.034465	C	EIF2AK3	1.23057	0.0320529	-	B	-	-/B/-	0.0320529
							AKR1B10	-1.35514	0.0362856	C	FUT2	-1.57785	0.0135565	-	B	-	-/B/-	0.0135565
							FAR1	-1.48778	0.0298649	C	HEXB	1.49581	0.0151298	-	B	C	-/B/C	0.0151298
											PIGR	-1.44164	0.00764049	-	B	-	-/B/-	0.00764049
											PIP5K1B	1.18786	0.0380587	-	B	C	-/B/C	0.0380587
											PIP5K1A	1.18137	0.0169988	-	B	C	-/B/C	0.0169988
											PLA2G2A	-4.04874	0.0174439	-	B	C	-/B/C	0.0174439
											PLA2G2D	-1.38364	0.0499284	-	B	C	-/B/C	0.0499284
											PNLIPRP2	-2.43658	0.0133305	-	B	-	-/B/-	0.0133305
											PPARA	1.34777	0.0409036	-	B	C	-/B/C	0.0409036
											SOAT1	-1.45382	0.00731978	-	B	-	-/B/-	0.00731978
											GRK6	-1.26274	0.0342251	-	B	-	-/B/-	0.0342251
											PLA2G2F	-1.61706	0.0193115	-	B	C	-/B/C	0.0193115
											PIK3CG	-1.90404	0.0434335	-	B	C	-/B/C	0.0434335
											CDIPT	1.24443	0.0160947	-	B	C	-/B/C	0.0160947
											HPGDS	-1.3088	0.0242312	-	B	C	-/B/C	0.0242312
											AKR1E1	1.31897	0.0484977	-	B	-	-/B/-	0.0484977
											CUBN	1.4288	0.0316291	-	B	C	-/B/C	0.0316291
											PLA2G12A	-1.28899	0.0390688	-	B	C	-/B/C	0.0390688
											FAR1	-1.48778	0.0298649	-	B	C	-/B/C	0.0298649
											PRMT3	-1.26562	0.0352674	-	B	-	-/B/-	0.0352674
											PLEKHA1	1.38293	0.0226685	-	B	-	-/B/-	0.0226685
											ABHD4	1.26653	0.0499336	-	B	C	-/B/C	0.0499336
											CLPS	-3.0916	0.0164179	-	B	C	-/B/C	0.0164179
											GUSB	-1.40016	0.00793268	-	B	-	-/B/-	0.00793268
											DGKQ	1.2318	0.0298311	-	B	-	-/B/-	0.0298311
											NRIP1	1.43531	0.00591312	-	B	-	-/B/-	0.00591312
											MED1	1.2206	0.0479498	-	-	C	-/-/C	0.0479498
											FYN	-1.35652	0.0305146	-	-	C	-/-/C	0.0305146
											PCSK5	1.52651	0.0306329	-	-	C	-/-/C	0.0306329
											GPI1	1.1778	0.0298649	-	-	C	-/-/C	0.0298649
											SPCS1	-1.11104	0.0255066	-	-	C	-/-/C	0.0255066
											HEBP1	-1.28527	0.0174439	-	-	C	-/-/C	0.0174439
											PLA2G16	-1.78809	0.00649728	-	-	C	-/-/C	0.00649728
											BMP1	1.49058	0.039337	-	-	C	-/-/C	0.039337
											SIN3A	1.40033	0.039337	-	-	C	-/-/C	0.039337
											PGK1	1.15616	0.0258551	-	-	C	-/-/C	0.0258551
											ATP6AP2	-1.18543	0.0452393	-	-	C	-/-/C	0.0452393
											THEM4	1.23008	0.0333861	-	-	C	-/-/C	0.0333861
											APP	1.22069	0.00591312	-	-	C	-/-/C	0.00591312
											EDN1	1.47698	0.0306005	-	-	C	-/-/C	0.0306005
											CCL9	-2.31396	0.00591312	-	-	C	-/-/C	0.00591312
											CCL6	-1.35164	0.0235826	-	-	C	-/-/C	0.0235826
											NMU	-2.51223	0.0142737	-	-	C	-/-/C	0.0142737
											CCR9	-1.64108	0.034465	-	-	C	-/-/C	0.034465
											AKR1B10	-1.35514	0.0362856	-	-	C	-/-/C	0.0362856

## Sheet: Rearranged Plot
Compilation of Genes	FC	P Values	Compile	P Values 4 Dec	Order
ACAA1A	1.21819	0.0284846	A/B/C	0.0284846	1				A/B/C	1
ACOX2	1.75706	0.0444486	A/B/C	0.0444486	1				A/B/-	2
ACSL6	1.27656	0.0320529	A/B/C	0.0320529	1				-/B/C	3
CHKB	1.2371	0.0492783	A/B/C	0.0492783	1				A/-/C	4
DHCR24	1.21945	0.0450655	A/B/C	0.0450655	1				A/-/-	5
GBA	1.26265	0.0462235	A/B/C	0.0462235	1				-/B/-	6
GPX1	-1.18093	0.0275423	A/B/C	0.0275423	1				-/-/C	7
GPX2	-2.27924	0.00684472	A/B/C	0.00684472	1
HDLBP	1.21107	0.039337	A/B/C	0.039337	1				A	GEMS
HPGD	1.40064	0.0135565	A/B/C	0.0135565	1				B	LipidMaps
INPP5K	1.32099	0.0421396	A/B/C	0.0421396	1				C	Reactome
PCCB	-1.55296	0.0483625	A/B/C	0.0483625	1
PLA2G4A	-1.42267	0.0254314	A/B/C	0.0254314	1
PRKCD	1.34033	0.0320529	A/B/C	0.0320529	1
PRKCE	1.47703	0.0476339	A/B/C	0.0476339	1
AKR1A1	1.11414	0.0325862	A/B/-	0.0325862	2
ALDH1A1	1.30612	0.0296045	A/B/-	0.0296045	2
AUH	1.2616	0.0348384	A/B/-	0.0348384	2
CES1G	2.83377	0.00841747	A/B/-	0.00841747	2
NAA10	-1.29719	0.0197312	A/B/-	0.0197312	2
OGT	1.52282	0.0451788	A/B/-	0.0451788	2
ALOX5AP	-3.60523	0.0268886	-/B/C	0.0268886	3
CYP2J5	1.1613	0.0497376	-/B/C	0.0497376	3
HEXB	1.49581	0.0151298	-/B/C	0.0151298	3
PIP5K1B	1.18786	0.0380587	-/B/C	0.0380587	3
PIP5K1A	1.18137	0.0169988	-/B/C	0.0169988	3
PLA2G2A	-4.04874	0.0174439	-/B/C	0.0174439	3
PLA2G2D	-1.38364	0.0499284	-/B/C	0.0499284	3
PPARA	1.34777	0.0409036	-/B/C	0.0409036	3
PLA2G2F	-1.61706	0.0193115	-/B/C	0.0193115	3
PIK3CG	-1.90404	0.0434335	-/B/C	0.0434335	3
CDIPT	1.24443	0.0160947	-/B/C	0.0160947	3
HPGDS	-1.3088	0.0242312	-/B/C	0.0242312	3
CUBN	1.4288	0.0316291	-/B/C	0.0316291	3
PLA2G12A	-1.28899	0.0390688	-/B/C	0.0390688	3
FAR1	-1.48778	0.0298649	-/B/C	0.0298649	3
ABHD4	1.26653	0.0499336	-/B/C	0.0499336	3
CLPS	-3.0916	0.0164179	-/B/C	0.0164179	3
CYP4B1	1.44437	0.0434335	A/-/C	0.0434335	4
MBOAT7	1.20902	0.0355826	A/-/C	0.0355826	4
MTMR7	1.30797	0.0158991	A/-/C	0.0158991	4
PYGL	-2.45234	0.0398937	A/-/C	0.0398937	4
SARDH	1.36452	0.0409036	A/-/C	0.0409036	4
SEC11C	-1.30497	0.0404119	A/-/C	0.0404119	4
VAPB	1.20013	0.0399558	A/-/C	0.0399558	4
ADSL	-1.76835	0.041936	A/-/-	0.041936	5
ALAS1	1.22465	0.0447292	A/-/-	0.0447292	5
AMPD2	1.20521	0.0479498	A/-/-	0.0479498	5
ATP2A3	-1.57535	0.0474103	A/-/-	0.0474103	5
COX6C	-1.10777	0.0457941	A/-/-	0.0457941	5
CYP2C55	1.9716	0.0370555	A/-/-	0.0370555	5
DAPK2	-1.43433	0.0221277	A/-/-	0.0221277	5
ERBB3	1.30646	0.0390688	A/-/-	0.0390688	5
FUCA2	1.21801	0.034891	A/-/-	0.034891	5
GALNT4	-1.25599	0.0452741	A/-/-	0.0452741	5
GART	-1.25381	0.0475613	A/-/-	0.0475613	5
GATM	-1.3127	0.0275423	A/-/-	0.0275423	5
GLRX	1.20233	0.041936	A/-/-	0.041936	5
GSR	-1.44988	0.0187446	A/-/-	0.0187446	5
KARS	-1.19082	0.0462235	A/-/-	0.0462235	5
MAN2A1	-1.14839	0.0136061	A/-/-	0.0136061	5
MAP2K1	1.24352	0.0275423	A/-/-	0.0275423	5
PAPSS1	1.38836	0.039337	A/-/-	0.039337	5
PNPO	1.27729	0.0485507	A/-/-	0.0485507	5
PPM1A	1.19257	0.00731978	A/-/-	0.00731978	5
PPP3CA	1.23702	0.0172858	A/-/-	0.0172858	5
PPP3R1	1.19297	0.0273931	A/-/-	0.0273931	5
SLC13A2	1.28241	0.039337	A/-/-	0.039337	5
SLC25A19	1.20452	0.0434335	A/-/-	0.0434335	5
SLK	-1.28559	0.0273931	A/-/-	0.0273931	5
UAP1L1	1.27191	0.0351081	A/-/-	0.0351081	5
AZGP1	-1.31332	0.0450655	-/B/-	0.0450655	6
EIF2AK3	1.23057	0.0320529	-/B/-	0.0320529	6
FUT2	-1.57785	0.0135565	-/B/-	0.0135565	6
PIGR	-1.44164	0.00764049	-/B/-	0.00764049	6
PNLIPRP2	-2.43658	0.0133305	-/B/-	0.0133305	6
SOAT1	-1.45382	0.00731978	-/B/-	0.00731978	6
GRK6	-1.26274	0.0342251	-/B/-	0.0342251	6
AKR1E1	1.31897	0.0484977	-/B/-	0.0484977	6
PRMT3	-1.26562	0.0352674	-/B/-	0.0352674	6
PLEKHA1	1.38293	0.0226685	-/B/-	0.0226685	6
GUSB	-1.40016	0.00793268	-/B/-	0.00793268	6
DGKQ	1.2318	0.0298311	-/B/-	0.0298311	6
NRIP1	1.43531	0.00591312	-/B/-	0.00591312	6
MED1	1.2206	0.0479498	-/-/C	0.0479498	7
FYN	-1.35652	0.0305146	-/-/C	0.0305146	7
PCSK5	1.52651	0.0306329	-/-/C	0.0306329	7
GPI1	1.1778	0.0298649	-/-/C	0.0298649	7
SPCS1	-1.11104	0.0255066	-/-/C	0.0255066	7
HEBP1	-1.28527	0.0174439	-/-/C	0.0174439	7
PLA2G16	-1.78809	0.00649728	-/-/C	0.00649728	7
BMP1	1.49058	0.039337	-/-/C	0.039337	7
SIN3A	1.40033	0.039337	-/-/C	0.039337	7
PGK1	1.15616	0.0258551	-/-/C	0.0258551	7
ATP6AP2	-1.18543	0.0452393	-/-/C	0.0452393	7
THEM4	1.23008	0.0333861	-/-/C	0.0333861	7
APP	1.22069	0.00591312	-/-/C	0.00591312	7
EDN1	1.47698	0.0306005	-/-/C	0.0306005	7
CCL9	-2.31396	0.00591312	-/-/C	0.00591312	7
CCL6	-1.35164	0.0235826	-/-/C	0.0235826	7
NMU	-2.51223	0.0142737	-/-/C	0.0142737	7
CCR9	-1.64108	0.034465	-/-/C	0.034465	7
AKR1B10	-1.35514	0.0362856	-/-/C	0.0362856	7

## Sheet: Sheet3
	MEAN GF	MEAN MI (ALL)	MEAN MI (NO 15)
DAG_DAG 35:0	0	0.0264948	0.025587
DAG_DAG 40:4	0.113006	0	0
LPEO_LPE-O 20:1	0	825.785	898.247
LPS_LPS 22:6	0	0.109559	0.0990293
PC_PC 37:2	0.337883	0	0
TAG_TAG 51:3	0.0729167	0	0
TAG_TAG 53:0	0	0.00649932	0.00652562		BP
TAG_TAG 53:2	0.0776938	0	0		BP
TAG_TAG 53:3	0.113891	0	0		BP
TAG_TAG 53:4	0.0863809	0	0		BP
TAG_TAG 53:5	0.0419616	0	0
TAG_TAG 58:3	0.0939906	0	0
TAG_TAG 58:4	0.136727	0	0
TAG_TAG 58:5	0.0985101	0	0
TAG_TAG 60:4	0.0620434	0	0

## Sheet: Sheet4
	MEAN GF	MEAN MI (ALL)	STD GF	STD MI (All)	GF (mean±std)	M8 (mean±std)
Cer_Cer 40:1	1.92008	0.129983	0.948421	0.318392	1.920080120625±0.948421290390484	0.1299828805±0.318391732522162
Cer_Cer 42:1	2.04351	0.201026	2.23148	0.27135	2.043507142125±2.23147798460827	0.201026398±0.271350303603427
Cer_Cer 42:2	6.16702	0.983002	8.01032	0.786836	6.1670185105±8.01032437266854	0.983002109±0.786836362754548
DAG_DAG 35:0	0	0.0264948	0	0.0101539	0±0	0.0264948178333333±0.0101539037751196
DAG_DAG 40:4	0.113006	0	0.0948804	0	0.1130061335±0.0948804004243177	0±0
EICO_11-HETE	6.40816	31.2352	1.24341	51.198	6.4081563965±1.24341178262971	31.2351997411667±51.1979843021583
EICO_13-HDoHE	0.875665	3.95269	0.338664	5.76275	0.875664560125±0.338663965246385	3.95268923283333±5.76275289884957
EICO_13-oxoOD	22.0532	96.0037	12.6373	129.218	22.05320757675±12.6372517878055	96.0036772066667±129.217668009728
EICO_14-HDoHE	13.5752	184.322	7.78761	317.95	13.57523477925±7.78761188823367	184.321909748333±317.950066362504
EICO_15-HEPE	3.29951	35.1671	1.21504	54.5256	3.29951044975±1.21504371866384	35.1671483698333±54.52555719335
EICO_15-HETE	6.83178	66.5014	2.29493	109.018	6.8317767915±2.29493192169516	66.5014089133333±109.018231762417
EICO_17-HDoHE	13.2537	164.488	9.97852	278.984	13.253670521875±9.97851593707237	164.48797426±278.983621375801
EICO_5-HETE	2.76045	15.9831	0.797322	21.0519	2.760447967375±0.797321854321498	15.9830649888333±21.0518851174782
EICO_LTB4	0.362812	2.83138	0.201526	3.05726	0.362811923875±0.201526302087472	2.83137569216667±3.05725939492062
EICO_PGJ2	2.63454	22.7828	0.674528	41.4263	2.634542603875±0.674527820508109	22.7828365328333±41.426324665935
LPEO_LPE-O 16:1	17.5674	3331.76	49.6882	4181.63	17.567419825±49.688166744834	3331.7611466±4181.62533425397
LPEO_LPE-O 18:0	35.1073	5288.93	67.1311	5881.24	35.1072775625±67.1310699290044	5288.93176116667±5881.2355210632
LPEO_LPE-O 18:1	35.3284	3591.23	65.7749	4416.6	35.328358475±65.7748501679747	3591.22596933333±4416.60136150855
LPEO_LPE-O 20:0	463.408	3917.49	176.436	4251.2	463.408204675±176.435769924633	3917.49417533333±4251.19564674842
LPEO_LPE-O 20:1	0	825.785	0	1095.63	0±0	825.785231238333±1095.62690564695
LPS_LPS 22:6	0	0.109559	0	0.124509	0±0	0.109559279±0.124508757743118
PC_PC 35:2	2.30867	0.501246	0.741026	0.400168	2.308669493375±0.741026083119327	0.501246032±0.400167740752557
PC_PC 37:2	0.337883	0	0.181346	0	0.33788276475±0.181345853170708	0±0
PG_PG 18:1 / 16:0	0.919578	0.437963	0.206826	0.22005	0.919577931±0.206825952557063	0.437963444166667±0.220050293567064
PI_PI 34:2	2.42858	1.2209	0.505499	0.645269	2.428584120375±0.505498630406205	1.220897147±0.645269299799642
PI_PI 36:2	5.30967	2.78631	1.2131	1.67993	5.30967310225±1.21310376760161	2.78631063366667±1.67993013107779
PI_PI 36:3	0.461544	0.160442	0.102485	0.0937741	0.461543954±0.102484577460653	0.160442282833333±0.09377409051143
PI_PI 36:4	1.3503	0.543337	0.3498	0.304609	1.350298279625±0.349799694078399	0.543337221±0.30460864020679
PI_PI 38:4	15.5433	6.84807	3.44587	3.07862	15.54330674±3.44586981048174	6.848072427±3.07862065132417
PS_PS 36:1	6.60368	2.56275	2.55577	1.35217	6.6036794235±2.55577182951509	2.56275393083333±1.352172695361
PS_PS 36:2	13.0023	4.54696	3.14097	2.72798	13.002320187375±3.14096523717413	4.5469607565±2.72798485748021
PS_PS 38:3	3.00949	0.982189	0.614242	0.418193	3.009488605875±0.614241690817397	0.982189252833333±0.41819305963186
PS_PS 38:4	3.08863	0.978919	0.932039	0.676989	3.088627694375±0.932039009425868	0.978919429833333±0.676988749504998
PS_PS 40:1	1.54693	0.507993	0.408032	0.274715	1.546925357375±0.408031738683514	0.507992660333333±0.274714545419041
PS_PS 40:2	2.76587	0.5998	0.794465	0.391026	2.765870077±0.79446543988094	0.599800196833333±0.391026370316646
PS_PS 40:3	3.70399	0.885898	1.27555	0.588315	3.70399418225±1.27555171251313	0.885898206±0.58831516535201
PS_PS 40:4	1.23757	0.568241	0.222127	0.251972	1.237571714125±0.222127470489083	0.568241182333333±0.251972354055321
TAG_TAG 50:2	2.47478	0.317921	2.62368	0.603042	2.474777501875±2.6236798768655	0.3179213215±0.603042373658248
TAG_TAG 51:3	0.0729167	0	0.056053	0	0.072916744375±0.0560530289606053	0±0
TAG_TAG 52:2	2.5797	0.204756	2.84802	0.331842	2.57970361625±2.84801717962171	0.20475557±0.331842483825418
TAG_TAG 52:3	4.66336	0.258741	3.63005	0.302246	4.66335909125±3.63005163486018	0.258741215±0.302245588863946
TAG_TAG 52:4	3.70617	0.193425	1.62489	0.181518	3.70616824325±1.62489100622581	0.193424762166667±0.18151828688681
TAG_TAG 53:0	0	0.00649932	0	0.00379024	0±0	0.00649931916666667±0.00379023679737303
TAG_TAG 53:2	0.0776938	0	0.0726572	0	0.0776938375±0.0726571816370287	0±0
TAG_TAG 53:3	0.113891	0	0.095337	0	0.11389053275±0.095337048050294	0±0
TAG_TAG 53:4	0.0863809	0	0.0466939	0	0.0863808755±0.0466938871966225	0±0
TAG_TAG 53:5	0.0419616	0	0.0243825	0	0.04196155225±0.0243824609637403	0±0
TAG_TAG 54:3	2.63577	0.104186	2.17968	0.10632	2.6357677635±2.17967758304258	0.104185878±0.106320091464626
TAG_TAG 54:4	4.33783	0.197457	2.29505	0.169962	4.337832974±2.29505198023346	0.197456783166667±0.169962031207056
TAG_TAG 54:5	5.03704	0.26767	1.85879	0.245671	5.0370401735±1.85878566272648	0.267669514333333±0.245670709408354
TAG_TAG 54:6	4.27551	0.209178	3.65889	0.207551	4.27551301525±3.658888493909	0.209178018±0.207551399010735
TAG_TAG 58:3	0.0939906	0	0.0760517	0	0.093990577625±0.0760516696423271	0±0
TAG_TAG 58:4	0.136727	0	0.08608	0	0.136727114875±0.086080030285838	0±0
TAG_TAG 58:5	0.0985101	0	0.0319299	0	0.098510080375±0.0319298858808471	0±0
TAG_TAG 60:4	0.0620434	0	0.0323823	0	0.062043441±0.0323822909355886	0±0

## Sheet: Sheet5
Cer	Cer 40:1
Cer	Cer 42:1
Cer	Cer 42:2
DAG	DAG 35:0
DAG	DAG 40:4
EICO	11-HETE
EICO	13-HDoHE
EICO	13-oxoOD
EICO	14-HDoHE
EICO	15-HEPE
EICO	15-HETE
EICO	17-HDoHE
EICO	5-HETE
EICO	LTB4
EICO	PGJ2
LPEO	LPE-O 16:1
LPEO	LPE-O 18:0
LPEO	LPE-O 18:1
LPEO	LPE-O 20:0
LPEO	LPE-O 20:1
LPS	LPS 22:6
PC	PC 35:2
PC	PC 37:2
PG	PG 18:1 / 16:0
PI	PI 34:2
PI	PI 36:2
PI	PI 36:3
PI	PI 36:4
PI	PI 38:4
PS	PS 36:1
PS	PS 36:2
PS	PS 38:3
PS	PS 38:4
PS	PS 40:1
PS	PS 40:2
PS	PS 40:3
PS	PS 40:4
TAG	TAG 50:2
TAG	TAG 51:3
TAG	TAG 52:2
TAG	TAG 52:3
TAG	TAG 52:4
TAG	TAG 53:0
TAG	TAG 53:2
TAG	TAG 53:3
TAG	TAG 53:4
TAG	TAG 53:5
TAG	TAG 54:3
TAG	TAG 54:4
TAG	TAG 54:5
TAG	TAG 54:6
TAG	TAG 58:3
TAG	TAG 58:4
TAG	TAG 58:5
TAG	TAG 60:4
