# Supplementary material for: Transcriptomics-driven lipidomics (TDL) identifies the microbiome-regulated targets of ileal lipid metabolism
Source: NPJ Syst Biol Appl. 2017 Nov 7;3:33. doi: 10.1038/s41540-017-0033-0 (PMC5676686; doi:10.1038/s41540-017-0033-0)
Supplement: Supplementary file 11 — Data Set 9 [file 41540_2017_33_MOESM11_ESM.xlsx]

## Sheet: EICO Pathway
Metabolites and Reactions affected										Unique EICO Metabolites implicated by GEM			Measured	Overlap		Differential	MEAN GF	MEAN MI (ALL)	MEAN MI (NO 15)	STD GF	STD MI (All)	STD MI no 15
m00257c	10,11-dihydro-LTB4	C20H34O4	HMR_1263	0	0	ACSL6	1.27656	0.0320529		10,11-dihydro-LTB4	ACSL6		EICO_11-HETE	Yes		EICO_11-HETE	6.40816	31.2352	10.3539	1.24341	51.198	2.51292
m00257m	10,11-dihydro-LTB4	C20H34O4	HMR_1264	0	0	ACSL6	1.27656	0.0320529		10-HETE	CYP2C55		EICO_12-HEPE			EICO_13-HDoHE	0.875665	3.95269	1.60134	0.338664	5.76275	0.212503
m00257p	10,11-dihydro-LTB4	C20H34O4	HMR_1266	0	0	ACSL6	1.27656	0.0320529		11,12,15-THETA	CYP2C55		EICO_12-HETE			EICO_13-oxoOD	22.0532	96.0037	43.5828	12.6373	129.218	16.1829
m00257r	10,11-dihydro-LTB4	C20H34O4	HMR_1265	0	0	ACSL6	1.27656	0.0320529		11,12-EET	CYP2C55		EICO_13-HDoHE			EICO_14-HDoHE	13.5752	184.322	54.6322	7.78761	317.95	14.8231
m00270c	10-HETE	C20H32O3	HMR_0934	0	0	CYP2C55	1.9716	0.0370555		11,14,15-THETA	CYP2C55		EICO_13-oxoOD			EICO_15-HEPE	3.29951	35.1671	12.9776	1.21504	54.5256	4.84528
m00276c	11,12,15-THETA	C20H34O5	HMR_0992	0	0	CYP2C55	1.9716	0.0370555		11h-14,15-EETA	CYP2C55		EICO_14-HDoHE			EICO_15-HETE	6.83178	66.5014	22.0314	2.29493	109.018	4.93655
m00279c	11,12-EET	C20H32O3	HMR_0950	HMR_0951	HMR_1065	CYP2C55	1.9716	0.0370555		11-HETE	CYP2C55		EICO_14,15,EET			EICO_17-HDoHE	13.2537	164.488	50.7639	9.97852	278.984	17.0637
m00280c	11,14,15-THETA	C20H34O5	HMR_0994	0	0	CYP2C55	1.9716	0.0370555		12(S)-HPETE	GPX1		EICO_15-HEPE			EICO_5-HETE	2.76045	15.9831	7.42292	0.797322	21.0519	2.09926
m00296c	11h-14,15-EETA	C20H32O4	HMR_0993	HMR_0994	0	CYP2C55	1.9716	0.0370555		13-HETE	CYP2C55		EICO_15-HETE	Yes		EICO_LTB4	0.362812	2.83138	1.61049	0.201526	3.05726	0.710145
m00297c	11-HETE	C20H32O3	HMR_0935	0	0	CYP2C55	1.9716	0.0370555		15(S)-HETE	GPX1		EICO_15DEOXY D12,14 PGJ2			EICO_PGJ2	2.63454	22.7828	5.8867	0.674528	41.4263	2.01991
m00309c	12(S)-HPETE	C20H32O4	HMR_1043	0	0	GPX1	-1.18093	0.0275423		15(S)-HPETE	GPX1		EICO_17-HDoHE
m00309p	12(S)-HPETE	C20H32O4	HMR_1048	0	0	GPX1	-1.18093	0.0275423		16(R)-HETE	CYP2C55		EICO_18-HEPE			10 sig diffferent taking all samples together
m00309r	12(S)-HPETE	C20H32O4	HMR_1049	0	0	GPX1	-1.18093	0.0275423		16e-18-oxo-18-CoA-dinor-LTE4	ACAA1A		EICO_20-HETE			9 sig different not considering 15th sample
m00354c	13-HETE	C20H32O3	HMR_0936	0	0	CYP2C55	1.9716	0.0370555		17-HETE	CYP2C55		EICO_5-HEPE
m00377c	15(S)-HETE	C20H32O3	HMR_0988	0	0	GPX1	-1.18093	0.0275423		18,20-dioxo-20-CoA-LTB4	ACAA1A		EICO_5-HETE	Yes
m00380c	15(S)-HPETE	C20H32O4	HMR_0988	HMR_0991	HMR_0993	GPX1	-1.18093	0.0275423		18-CoA-18-oxo-dinor-LTB4	ACAA1A		EICO_6keto-F1a
m00396c	16(R)-HETE	C20H32O3	HMR_0937	0	0	CYP2C55	1.9716	0.0370555		18-HETE	CYP2C55		EICO_LTB4	Yes
m00401p	16e-18-oxo-18-CoA-dinor-LTE4	C42H65N8O22P3S2	HMR_1301	0	0	ACAA1A	1.21819	0.0284846		19(S)-HETE	CYP2C55		EICO_PGD2
m00414c	17-HETE	C20H32O3	HMR_0938	0	0	CYP2C55	1.9716	0.0370555		20-CoA-20-oxo-LTB4	ACSL6		EICO_PGE2	Yes
m00420p	18,20-dioxo-20-CoA-LTB4	C41H62N7O22P3S	HMR_1260	0	0	ACAA1A	1.21819	0.0284846		5(S)-HETE	GPX1		EICO_PGF2a
m00421p	18-CoA-18-oxo-dinor-LTB4	C39H60N7O21P3S	HMR_1260	0	0	ACAA1A	1.21819	0.0284846		5(S)-HPETE	GPX1		EICO_PGJ2
m00426c	18-HETE	C20H32O3	HMR_0939	0	0	CYP2C55	1.9716	0.0370555		5-oxo-(6E)-12-epi-LTB4	CYP2C55		EICO_TXB2
m00430c	19(S)-HETE	C20H32O3	HMR_0940	0	0	CYP2C55	1.9716	0.0370555		5-oxo-6-trans-LTB4	CYP2C55
m00582c	20-CoA-20-oxo-LTB4	C41H64N7O21P3S	HMR_1248	0	0	ACSL6	1.27656	0.0320529		6,7-dihydro-5-oxo-12-epi-LTB4	CYP2C55		22 Species measured
m00582m	20-CoA-20-oxo-LTB4	C41H64N7O21P3S	HMR_1249	0	0	ACSL6	1.27656	0.0320529		6,7-dihydro-5-oxo-LTB4	CYP2C55
m00582p	20-CoA-20-oxo-LTB4	C41H64N7O21P3S	HMR_1251	0	0	ACSL6	1.27656	0.0320529		6,7-dihydro-LTB4	CYP2C55
m00582r	20-CoA-20-oxo-LTB4	C41H64N7O21P3S	HMR_1250	0	0	ACSL6	1.27656	0.0320529		7-HETE	CYP2C55
m01040c	5(S)-HETE	C20H32O3	HMR_0960	0	0	GPX1	-1.18093	0.0275423		8-HETE	CYP2C55
m01040m	5(S)-HETE	C20H32O3	HMR_0963	0	0	GPX1	-1.18093	0.0275423		9-HETE	CYP2C55
m01042c	5(S)-HPETE	C20H32O4	HMR_0960	0	0	GPX1	-1.18093	0.0275423		prostaglandin-PGE2-glyceryl ester	HPGD
m01042m	5(S)-HPETE	C20H32O4	HMR_0963	0	0	GPX1	-1.18093	0.0275423
m01118c	5-oxo-(6E)-12-epi-LTB4	C20H30O4	HMR_1193	0	0	CYP2C55	1.9716	0.0370555		30 Species indicated by GEM
m01118m	5-oxo-(6E)-12-epi-LTB4	C20H30O4	HMR_1194	0	0	CYP2C55	1.9716	0.0370555
m01118p	5-oxo-(6E)-12-epi-LTB4	C20H30O4	HMR_1196	0	0	CYP2C55	1.9716	0.0370555
m01118r	5-oxo-(6E)-12-epi-LTB4	C20H30O4	HMR_1195	0	0	CYP2C55	1.9716	0.0370555
m01124c	5-oxo-6-trans-LTB4	C20H30O4	HMR_1149	0	0	CYP2C55	1.9716	0.0370555
m01124m	5-oxo-6-trans-LTB4	C20H30O4	HMR_1150	0	0	CYP2C55	1.9716	0.0370555
m01124p	5-oxo-6-trans-LTB4	C20H30O4	HMR_1152	0	0	CYP2C55	1.9716	0.0370555
m01124r	5-oxo-6-trans-LTB4	C20H30O4	HMR_1151	0	0	CYP2C55	1.9716	0.0370555
m01151c	6,7-dihydro-5-oxo-12-epi-LTB4	C20H32O4	HMR_1193	HMR_1200	0	CYP2C55	1.9716	0.0370555
m01151m	6,7-dihydro-5-oxo-12-epi-LTB4	C20H32O4	HMR_1194	HMR_1201	0	CYP2C55	1.9716	0.0370555
m01151p	6,7-dihydro-5-oxo-12-epi-LTB4	C20H32O4	HMR_1196	HMR_1203	0	CYP2C55	1.9716	0.0370555
m01151r	6,7-dihydro-5-oxo-12-epi-LTB4	C20H32O4	HMR_1195	HMR_1202	0	CYP2C55	1.9716	0.0370555
m01152c	6,7-dihydro-5-oxo-LTB4	C20H32O4	HMR_1149	HMR_1153	HMR_1157	CYP2C55	1.9716	0.0370555
m01152m	6,7-dihydro-5-oxo-LTB4	C20H32O4	HMR_1150	HMR_1154	HMR_1158	CYP2C55	1.9716	0.0370555
m01152p	6,7-dihydro-5-oxo-LTB4	C20H32O4	HMR_1152	HMR_1156	HMR_1160	CYP2C55	1.9716	0.0370555
m01152r	6,7-dihydro-5-oxo-LTB4	C20H32O4	HMR_1151	HMR_1155	HMR_1159	CYP2C55	1.9716	0.0370555
m01153c	6,7-dihydro-LTB4	C20H34O4	HMR_1153	0	0	CYP2C55	1.9716	0.0370555
m01153m	6,7-dihydro-LTB4	C20H34O4	HMR_1154	0	0	CYP2C55	1.9716	0.0370555
m01153p	6,7-dihydro-LTB4	C20H34O4	HMR_1156	0	0	CYP2C55	1.9716	0.0370555
m01153r	6,7-dihydro-LTB4	C20H34O4	HMR_1155	0	0	CYP2C55	1.9716	0.0370555
m01190c	7-HETE	C20H32O3	HMR_0931	0	0	CYP2C55	1.9716	0.0370555
m01213c	8-HETE	C20H32O3	HMR_0932	0	0	CYP2C55	1.9716	0.0370555
m01239c	9-HETE	C20H32O3	HMR_0933	0	0	CYP2C55	1.9716	0.0370555
m02800c	prostaglandin-PGE2-glyceryl ester	C23H38O7	HMR_1344	0	0	HPGD	1.40064	0.0135565
