# Supplementary material for: Transcriptomics-driven lipidomics (TDL) identifies the microbiome-regulated targets of ileal lipid metabolism
Source: NPJ Syst Biol Appl. 2017 Nov 7;3:33. doi: 10.1038/s41540-017-0033-0 (PMC5676686; doi:10.1038/s41540-017-0033-0)
Supplement: Supplementary file 12 — Data Set 10 [file 41540_2017_33_MOESM12_ESM.xlsx]

## Sheet: 150107_Bacteria_IntactLipids-ou
SampleType_multC	FileName	FileName	SampleName	Glucose	Bile (Yes/Type)	LPC 13:0_LPC_Ac-	LPC 15:1_LPC_Ac-	LPC 16:4_LPC_Ac-	LPC 17:1_LPC_Ac-	LPC 13:1_LPC_Ac-	LPC 17:0_LPC_Ac-	LPC 13:3_LPC_Ac-	LPC 15:3_LPC_Ac-	LPC 18:4_LPC_Ac-	LPC 20:6_LPC_Ac-	LPC 18:0_LPC_Ac-	LPC 17:2_LPC_Ac-	LPC 22:6_LPC_Ac-	LPC 16:0_LPC_Ac-	LPC 16:6_LPC_Ac-	LPC 16:5_LPC_Ac-	LPC 18:1_LPC_Ac-	LPCO 13:0_LPC_Ac-	LPCO 14:2_LPC_Ac-	LPCO 15:1_LPC_Ac-	LPCO 15:0_LPC_Ac-	LPCO 20:0_LPC_Ac-	LPA 16:3_LPA_H-	LPA 16:2_LPA_H-	LPA 16:1_LPA_H-	LPA 17:3_LPA_H-	LPA 17:1_LPA_H-	LPA 18:4_LPA_H-	LPA 18:3_LPA_H-	LPA 18:1_LPA_H-	LPA 18:0_LPA_H-	LPA 21:1_LPA_H-	LPA 22:2_LPA_H-	LPA 22:1_LPA_H-	LPA 22:0_LPA_H-	LPA 20:1_LPA_H-	LPA 20:2_LPA_H-	LPA 21:2_LPA_H-	LPA 20:0_LPA_H-	LPA 16:0_LPA_H-	LPA 17:2_LPA_H-	LPA 18:2_LPA_H-	LPA 19:2_LPA_H-	LPA 19:1_LPA_H-
BL	intensity.20150107_bacteria_intactlipids_01_s85_blk_03.sgml	s85_blk_03	s85	blk	3	0	0	0.0343834	0.0124342	0.00415419	0.00482689	0	0	0	0	0	0	0	0	0	0	0	0	0	0.0108014	0.0808756	0	0	0	0	0	0	0	0.00196621	0	0	0	0.00183561	0.00149461	0.00476977	0	0	0	0	0	0	0	0	0
QC	intensity.20150107_bacteria_intactlipids_01_s43_highg_ctrl01.sgml	s43_highg_ctrl01	s43	highg	ctrl01	0	0	0.792354	0	0	0	0	0	0.0947702	0.481737	0	0	0	0	0	0	0	0.146348	0	0	0.134468	0	0.0100664	0.0130149	0.00333288	0	0	0.0102555	0.049445	0	0.00456234	0	0	0.0574962	0.0346352	0.0250185	0	0.00795541	0	0	0	0	0	0
QC	intensity.20150107_bacteria_intactlipids_01_s1_lowg_ctrl01.sgml	s1_lowg_ctrl01	s1	lowg	ctrl01	0	0	0.856053	0	0	0.0389896	0.0291523	0	0	0	0	0	0	0	0	0	0	0.131522	0	0.0312814	0.121612	0	0.0131719	0	0.0042299	0.00508395	0.00426945	0.00373639	0.0190194	0	0	0	0	0.0299144	0.00977058	0	0	0.00746204	0	0	0	0	0	0
QC	intensity.20150107_bacteria_intactlipids_01_s50_highg_ctrl02.sgml	s50_highg_ctrl02	s50	highg	ctrl02	0	0	0.959299	0.0427524	0	0	0	0.0510802	0.117195	0.369416	0	0	0	0	0	0	0	0.146098	0	0	0.0966011	0	0.00981705	0.0067558	0	0	0	0.0109668	0.0358789	0	0	0	0	0.0536715	0.0339608	0.0151633	0	0.00540655	0	0	0	0	0	0
QC	intensity.20150107_bacteria_intactlipids_01_s8_lowg_ctrl02.sgml	s8_lowg_ctrl02	s8	lowg	ctrl02	0	0	1.58433	0	0	0	0.0569649	0	0	0	0	0	0	0	0	0	0	0.221842	0	0	0.158071	0	0	0	0	0	0	0	0	0	0	0	0	0.037365	0	0	0	0	0	0	0	0	0	0
QC	intensity.20150107_bacteria_intactlipids_01_s57_highg_ctrl03.sgml	s57_highg_ctrl03	s57	highg	ctrl03	0	0	2.02657	0	0	0.188829	0.0571977	0.121136	0.265085	0	0	0	0	0	0	0	0	0	0	0.0716493	0	0	0	0	0	0	0	0	0.00635601	0	0	0	0	0.0467153	0	0.0216399	0	0	0	0	0	0	0	0
QC	intensity.20150107_bacteria_intactlipids_01_s15_lowg_ctrl03.sgml	s15_lowg_ctrl03	s15	lowg	ctrl03	0	0	1.36117	0	0	0.0903639	0	0.0821778	0.041398	0	0	0	0	0	0	0	0	0.129231	0	0	0.0674049	0	0	0	0	0	0	0	0	0	0	0	0	0.0291028	0	0	0	0	0	0	0	0	0	0
QC	intensity.20150107_bacteria_intactlipids_01_s64_highg_ctrl04.sgml	s64_highg_ctrl04	s64	highg	ctrl04	0	0	0.891754	0.0931764	0	0	0	0	0.0717858	0.756279	0	0	0	0	0	0	0	0.100963	0	0	0	0	0.0181993	0.0173624	0	0.00767369	0	0.0281828	0.077342	0	0.00725935	0	0	0.0937347	0.0614612	0.0274192	0	0.0714407	0	0	0	0	0	0
QC	intensity.20150107_bacteria_intactlipids_01_s22_lowg_ctrl04.sgml	s22_lowg_ctrl04	s22	lowg	ctrl04	0	0	1.23784	0	0	0.0411098	0	0	0	0	0	0	0	0	0	0	0	0.271495	0	0.0655572	0.212811	0	0	0	0	0	0	0	0.0152978	0	0	0	0	0.0445858	0.00667502	0	0	0	0	0	0	0	0	0
QC	intensity.20150107_bacteria_intactlipids_01_s71_highg_ctrl05.sgml	s71_highg_ctrl05	s71	highg	ctrl05	0	0	0.730702	0.14167	0	0	0	0	0	0.813818	0	0	0	0	0	0	0	0.0908401	0	0	0	0	0.0136099	0.00883727	0	0.00712285	0	0.0319656	0.0639223	0	0	0	0	0.0706167	0.0498369	0	0	0.0333277	0	0	0	0	0	0
QC	intensity.20150107_bacteria_intactlipids_01_s29_lowg_ctrl05.sgml	s29_lowg_ctrl05	s29	lowg	ctrl05	0	0	1.33461	0	0	0	0	0.0917827	0.0621356	0	0	0	0	0	0	0	0	0.0286185	0	0	0	0	0	0	0	0	0	0	0.00406514	0	0	0	0	0.0311828	0	0	0	0.00688924	0	0	0	0	0	0
QC	intensity.20150107_bacteria_intactlipids_01_s78_highg_ctrl06.sgml	s78_highg_ctrl06	s78	highg	ctrl06	0	0	0.801483	0.0784464	0	0	0	0	0	0.892252	0	0	0	0	0	0	0	0.204777	0	0	0.115286	0	0.0105371	0.00965305	0	0	0.00670646	0.0264681	0.0799041	0.0108856	0.0153022	0	0	0.1054	0.0646709	0.0626231	0	0.058408	0.0223617	0	0	0	0	0
QC	intensity.20150107_bacteria_intactlipids_01_s36_lowg_ctrl06.sgml	s36_lowg_ctrl06	s36	lowg	ctrl06	0	0	1.02993	0	0	0.0417663	0	0	0	0.122729	0	0	0	0	0	0	0	0.110461	0	0	0.108762	0	0	0	0	0	0	0	0.0146585	0	0	0	0	0.0402697	0.0070974	0	0	0	0	0	0	0	0	0
SA	intensity.20150107_bacteria_intactlipids_01_s44_highg_tca01.sgml	s44_highg_tca01	s44	highg	tca01	0	0	1.62177	0	0	0.500531	0	0	0.101048	0.539276	0.480148	0	0	0.154306	0	0	0	1.01227	0	0.229068	0.0907712	0	0	0.0179629	0	0	0	0.0117425	0.0355437	0	0	0	0	0.12748	0.0624455	0.0332717	0	0.0207194	0	0	0	0	0	0
SA	intensity.20150107_bacteria_intactlipids_01_s2_lowg_tca01.sgml	s2_lowg_tca01	s2	lowg	tca01	0	0	1.32145	0	0	0.294819	0	0	0	0	0	0	0	0.0535118	0	0	0	0.0722036	0	0	0.0860579	0	0	0	0	0	0	0	0	0	0	0	0	0.0123954	0	0	0	0	0	0	0	0	0	0
SA	intensity.20150107_bacteria_intactlipids_01_s51_highg_tca02.sgml	s51_highg_tca02	s51	highg	tca02	0	0	1.90741	0	0	0.625587	0	0	0.171907	0.672021	0	0	0	0.307874	0	0	0	1.00511	0	0.162525	0.125065	0	0	0	0	0	0	0	0.0307839	0	0	0	0	0.0953087	0.0387071	0.0121394	0	0	0	0	0	0	0	0
SA	intensity.20150107_bacteria_intactlipids_01_s9_lowg_tca02.sgml	s9_lowg_tca02	s9	lowg	tca02	0	0	0.82927	0.0852279	0	0.269207	0	0	0	0	0	0	0	0.10288	0	0	0	0.18398	0	0	0.176938	0	0	0	0	0	0	0	0.0145822	0	0	0	0	0.0327969	0.011268	0	0	0.00512635	0	0	0	0	0	0
SA	intensity.20150107_bacteria_intactlipids_01_s58_highg_tca03.sgml	s58_highg_tca03	s58	highg	tca03	0	0	1.69174	0	0	0.612351	0	0	0.187405	0.691414	0.46945	0	0	0.284867	0	0	0	0.764872	0	0.0997531	0	0	0	0	0	0	0	0	0.0320949	0	0	0	0	0.0793055	0.0498154	0	0	0	0	0	0	0	0	0
SA	intensity.20150107_bacteria_intactlipids_01_s16_lowg_tca03.sgml	s16_lowg_tca03	s16	lowg	tca03	0	0	0.82701	0.0741667	0	0.167831	0	0	0	0	0	0	0	0.110807	0	0	0	0.198075	0	0.0470538	0.193181	0	0	0	0	0	0.00354757	0.00431684	0.0209817	0	0	0	0	0.0386859	0.0167452	0	0	0.00592484	0	0	0	0	0	0
SA	intensity.20150107_bacteria_intactlipids_01_s65_highg_tca04.sgml	s65_highg_tca04	s65	highg	tca04	1.21316	0	1.6463	0	0.0632442	0.678425	0	0.0896118	0.17913	0.530145	0.463028	0.325936	0.288528	0.330036	0	0	0	0	0	0.408247	0	0	0.00882925	0.0102274	0	0	0.00848812	0	0.0403442	0	0.0258052	0.0335707	0	0.0996932	0.0446191	0	0	0.0478499	0	0	0	0	0	0
SA	intensity.20150107_bacteria_intactlipids_01_s23_lowg_tca04.sgml	s23_lowg_tca04	s23	lowg	tca04	0	0	1.14474	0	0	0.0438785	0.0755194	0.0803646	0.0674352	0.0520406	0	0	0	0	0	0	0	0.22686	0	0.0439678	0.225977	0	0	0	0	0	0	0	0.0233308	0	0	0	0	0.0438327	0.0099126	0	0	0	0	0	0	0	0	0
SA	intensity.20150107_bacteria_intactlipids_01_s72_highg_tca05.sgml	s72_highg_tca05	s72	highg	tca05	0	0	2.28874	0	0	0.63144	0.0810946	0.13641	0.354119	0.440168	0.466728	0	0	0.13232	0	0	0	0.375077	0	0	0.0611436	0	0.0222262	0.0113862	0	0	0	0.0339543	0.0792762	0	0.0150591	0	0	0.0856562	0.0551168	0	0	0.0483954	0	0	0	0	0	0
SA	intensity.20150107_bacteria_intactlipids_01_s30_lowg_tca05.sgml	s30_lowg_tca05	s30	lowg	tca05	0	0	0.888834	0	0	0.198357	0	0	0	0	0	0	0	0.0544217	0	0	0	0.234484	0	0.0499374	0.224717	0	0	0	0	0.00383136	0	0	0.0174162	0	0	0	0	0.0429544	0.0187116	0.00504996	0	0	0	0	0	0	0	0
SA	intensity.20150107_bacteria_intactlipids_01_s79_highg_tca06.sgml	s79_highg_tca06	s79	highg	tca06	0	0	1.02273	0.0755522	0	0.376176	0	0.0616666	0.157997	0.517994	0.312962	0	0	0	0	0	0	0.149632	0	0	0.0943031	0	0.0176327	0.0146972	0.00694003	0.00510633	0.00690589	0.0302958	0.0637689	0.0140054	0.0148378	0.00886493	0	0.0610751	0.0535796	0.136311	0.0403191	0.0456692	0.0661134	0.00529424	0.00576475	0	0	0.00674689
SA	intensity.20150107_bacteria_intactlipids_01_s37_lowg_tca06.sgml	s37_lowg_tca06	s37	lowg	tca06	0	0	1.24684	0	0	0.148826	0.096184	0.107499	0.0992473	0.0864909	0	0	0	0.0703409	0	0	0	0.164762	0	0	0.128469	0	0.0122784	0	0	0	0	0	0.0191318	0	0	0	0	0.0402212	0.00753509	0.0059972	0	0	0	0	0	0	0	0
SA	intensity.20150107_bacteria_intactlipids_01_s46_highg_tcapa01.sgml	s46_highg_tcapa01	s46	highg	tcapa01	0	0	1.03365	0	0	0	0	0	0	0	0	0	0	0	0	0	0	2.90641	0	0	0	0.499801	0	0	0	0	0	0	0	0	0	0	0	0.113324	0.0451635	0	0.343886	0	0	0	0	0	0	0
SA	intensity.20150107_bacteria_intactlipids_01_s4_lowg_tcapa01.sgml	s4_lowg_tcapa01	s4	lowg	tcapa01	0	0	2.218	0	0	0	0	0	0	0	0	0	0	0	0	0	0	0	0	0	0	0	0	0	0	0	0	0	0	0	0	0	0	0.0205416	0	0	0	0	0	0	0	0	0	0
SA	intensity.20150107_bacteria_intactlipids_01_s53_highg_tcapa02.sgml	s53_highg_tcapa02	s53	highg	tcapa02	0	0	2.55313	0	0	0	0	0	0	0	0	0	0	0	0	0	0	5.26716	0	0	0	2.21773	0	0	0	0	0	0	0	0	0	0	0	0.0801121	0	0	0.450988	0	0	0	0	0	0	0
SA	intensity.20150107_bacteria_intactlipids_01_s11_lowg_tcapa02.sgml	s11_lowg_tcapa02	s11	lowg	tcapa02	0	0	0	0	0	0	0	0	0	0	0	0	0	0	17727	21008.3	36995.6	0	0	15007.3	0	0	0.685415	0.584908	0.391395	0.478251	0	0.455199	0.327519	0.303219	0.104947	0.224279	0.223748	0	0.260669	0.19917	0	0.48536	0.212901	0.120855	0.205854	0.178354	0.378839	0.800725
SA	intensity.20150107_bacteria_intactlipids_01_s60_highg_tcapa03.sgml	s60_highg_tcapa03	s60	highg	tcapa03	0	0	0.976689	0	0	0	0	0	0	0.200728	0	0	0	0	0	0	0	2.64535	0	0	0	0	0	0	0	0	0	0.0286169	0.0251112	0	0	0	0	0.163085	0.0761964	0	0	0.0437151	0	0	0	0	0	0
SA	intensity.20150107_bacteria_intactlipids_01_s18_lowg_tcapa03.sgml	s18_lowg_tcapa03	s18	lowg	tcapa03	0	0	89012	3627.1	0	0	0	0	5247.5	16939.9	0	0	0	0	0	0	0	46167.1	0	0	10850.8	0	0.00834032	0	0.00543685	0	0	0.00701328	0.0375848	0	0	0	0	0.0448108	0.0154149	0	0	0	0	0	0	0	0	0
SA	intensity.20150107_bacteria_intactlipids_01_s67_highg_tcapa04.sgml	s67_highg_tcapa04	s67	highg	tcapa04	0	0	1.1813	0	0	0	0	0	0	0	0	0	0	0	0	0	0	2.74512	0	0	0	0.509407	0	0	0	0	0	0	0	0	0	0	0	0.05688	0	0.186714	0.120263	0	0	0	0	0	0	0
SA	intensity.20150107_bacteria_intactlipids_01_s25_lowg_tcapa04.sgml	s25_lowg_tcapa04	s25	lowg	tcapa04	0	0	1.16846	0	0	0	0	0.0538138	0.084467	0.519669	0	0	0	0	0	0	0	0.185312	0	0	0.118601	0	0	0	0	0	0	0	0.013729	0	0	0	0	0.0371764	0	0	0	0	0	0	0	0	0	0
SA	intensity.20150107_bacteria_intactlipids_01_s74_highg_tcapa05.sgml	s74_highg_tcapa05	s74	highg	tcapa05	0.147894	0	0.723743	0	0	0	0	0	0	0.340549	0	0	0	0	0	0	0	1.50667	0	0	0	0	0	0	0.0166682	0	0	0.0293418	0.0610206	0	0	0	0	0.112799	0.0590456	0	0	0.0429629	0	0	0	0	0	0
SA	intensity.20150107_bacteria_intactlipids_01_s32_lowg_tcapa05.sgml	s32_lowg_tcapa05	s32	lowg	tcapa05	0	0	1.40491	0	0	0	0	0.0664678	0	0.339569	0	0	0	0	0	0	0	0.711148	0	0	0.196956	0	0.00521829	0	0	0	0	0	0.0308826	0	0	0	0	0.0535536	0.0186982	0	0	0	0	0	0	0	0	0
SA	intensity.20150107_bacteria_intactlipids_01_s81_highg_tcapa06.sgml	s81_highg_tcapa06	s81	highg	tcapa06	24476.6	0	48219.4	0	0	0	0	0	0	0	0	0	0	0	0	0	0	91004.4	0	0	0	56653.9	0	0	0	0	0	0	0	0	0	0	0	0	0	0	0.361716	0	0	0	0	0	0	0
SA	intensity.20150107_bacteria_intactlipids_01_s39_lowg_tcapa06.sgml	s39_lowg_tcapa06	s39	lowg	tcapa06	0	0	1.5479	0	0	0	0.107873	0.132288	0.105518	0.0865246	0	0	0	0	0	0	0	0.305528	0	0	0.136637	0	0	0	0	0	0	0	0.0143582	0	0	0	0	0.0397921	0.00649048	0	0	0	0	0	0	0	0	0
SA	intensity.20150107_bacteria_intactlipids_01_s48_highg_tcapo01.sgml	s48_highg_tcapo01	s48	highg	tcapo01	0	0	0	0	0	0	0	0	0	0	0	0	0	0	0	0	0	0	0	0	0	0	0	0	0	0	0	0	0	0	0	0	0	0	0	0	0	0	0	0	0	0	0	0
SA	intensity.20150107_bacteria_intactlipids_01_s6_lowg_tcapo01.sgml	s6_lowg_tcapo01	s6	lowg	tcapo01	0	0	32507	0	0	0	0	0	0	0	0	0	0	0	0	0	0	4128.7	0	0	6948.2	0	0	0	0	0	0	0	0	0	0	0	0	0.0380655	0	0	0	0	0	0	0	0	0	0
SA	intensity.20150107_bacteria_intactlipids_01_s55_highg_tcapo02.sgml	s55_highg_tcapo02	s55	highg	tcapo02	0	0	64930	0	0	15535.1	0	0	5547.7	54942	13751.1	0	0	0	0	0	0	17441.7	0	0	0	0	0.0144412	0.0183515	0.010174	0	0.0133733	0	0.0727631	0.0121877	0.0142683	0	0	0.0688241	0.0503251	0.113471	0	0	0.0267391	0	0	0	0	0
SA	intensity.20150107_bacteria_intactlipids_01_s13_lowg_tcapo02.sgml	s13_lowg_tcapo02	s13	lowg	tcapo02	0	0	3.8958	0.47203	0	0	0	0	0	0	0	0	0	0	0	0	0	1.53115	0	0	2.57289	0	0	0	0	0	0	0	0.00865126	0	0	0	0	0.0344832	0.0103375	0.00707107	0	0	0	0	0	0	0	0
SA	intensity.20150107_bacteria_intactlipids_01_s62_highg_tcapo03.sgml	s62_highg_tcapo03	s62	highg	tcapo03	0	0	2.54873	0	0	0.732338	0	0	0	1.59339	0.56568	0	0	0	0	0	0	0.836852	0	0	0	0	0.0127896	0.0175844	0	0	0	0.0267736	0.0896408	0	0	0	0	0.0956014	0.0856678	0.0332005	0	0	0	0	0	0	0	0
SA	intensity.20150107_bacteria_intactlipids_01_s20_lowg_tcapo03.sgml	s20_lowg_tcapo03	s20	lowg	tcapo03	0	0	68932.2	0	0	6831.1	0	0	0	0	0	0	0	0	0	0	0	13487	0	0	18378.1	0	0	0	0	0	0	0	0.0174246	0	0	0	0	0.0392906	0.00759285	0	0	0	0	0	0	0	0	0
SA	intensity.20150107_bacteria_intactlipids_01_s69_highg_tcapo04.sgml	s69_highg_tcapo04	s69	highg	tcapo04	0	0	73405.8	0	0	0	0	0	8702.6	56744.7	0	0	0	0	0	0	0	14715.5	0	0	6601.6	0	0.0491398	0.0351197	0.00866406	0.00753542	0.010811	0.0255164	0.0757848	0.0124157	0.0350743	0	0	0.0888911	0.0590627	0.133894	0.0704941	0.0398673	0.0347555	0	0.00974937	0	0	0.00843101
SA	intensity.20150107_bacteria_intactlipids_01_s27_lowg_tcapo04.sgml	s27_lowg_tcapo04	s27	lowg	tcapo04	0	0	31708.9	0	0	0	0	0	0	0	0	0	0	0	0	0	0	5387.6	0	0	9720.5	0	0	0	0	0	0	0	0.00564297	0	0	0	0	0.0284905	0	0	0	0	0	0	0	0	0	0
SA	intensity.20150107_bacteria_intactlipids_01_s76_highg_tcapo05.sgml	s76_highg_tcapo05	s76	highg	tcapo05	6679.3	0	78343	0	0	12517.4	0	0	7729.9	54569.1	16744.1	0	0	0	0	0	0	21957.9	19580.6	0	9173.8	0	0.0255447	0.0203286	0.0140434	0	0.0116401	0.0193062	0.103111	0.0163744	0.031066	0.0148057	0.153434	0.093804	0.0656416	0.168825	0	0.0156874	0.0682169	0	0.00951465	0	0	0
SA	intensity.20150107_bacteria_intactlipids_01_s34_lowg_tcapo05.sgml	s34_lowg_tcapo05	s34	lowg	tcapo05	0	0	31609.2	3342.6	0	0	0	0	0	0	0	0	0	0	0	0	0	9887.3	0	0	16970.7	0	0	0	0	0	0	0	0.0228327	0	0	0	0	0.0429737	0.00851642	0.00553739	0	0.00506814	0	0	0	0	0	0
SA	intensity.20150107_bacteria_intactlipids_01_s83_highg_tcapo06.sgml	s83_highg_tcapo06	s83	highg	tcapo06	9105.9	0	65219.7	5530	0	8757.3	0	0	0	61878.7	8539.6	0	0	0	0	0	0	17497.2	24154.2	0	6234.4	0	0.0383556	0.0356588	0.0109287	0.0102904	0.0134174	0.0303736	0.113997	0.011546	0.0323367	0	0.219416	0.102023	0.0779022	0.05687	0	0.0275303	0	0	0.016766	0	0	0
SA	intensity.20150107_bacteria_intactlipids_01_s41_lowg_tcapo06.sgml	s41_lowg_tcapo06	s41	lowg	tcapo06	0	0	25387.9	3048.8	0	0	0	0	0	0	0	0	0	0	0	0	0	2601.9	0	0	3940.1	0	0	0	0	0	0	0	0	0	0	0	0	0.0311615	0	0	0	0	0	0	0	0	0	0
SA	intensity.20150107_bacteria_intactlipids_01_s45_highg_tdca01.sgml	s45_highg_tdca01	s45	highg	tdca01	0	0	1.01733	0	0	0	0	0	0.0775074	1.07911	0	0	0	0	0	0	0	0.221611	0	0	0.107616	0	0.00630793	0.0167474	0.0060612	0.00949662	0.00696989	0.020894	0.0576749	0	0	0	0	0.109746	0.0592794	0.0378461	0	0.0430025	0	0	0.0074129	0	0	0
SA	intensity.20150107_bacteria_intactlipids_01_s3_lowg_tdca01.sgml	s3_lowg_tdca01	s3	lowg	tdca01	0	0	37113.7	0	0	0	0	0	0	0	0	0	0	0	0	0	0	3580.6	0	0	5695.1	0	0	0	0	0	0	0	0	0	0	0	0	0.029676	0	0	0	0	0	0	0	0	0	0
SA	intensity.20150107_bacteria_intactlipids_01_s52_highg_tdca02.sgml	s52_highg_tdca02	s52	highg	tdca02	0	0	0.978282	0	0	0	0	0	0.0938839	0.567966	0	0	0	0	0	0	0	0.213423	0	0	0.140462	0	0.0155959	0.0129879	0	0.00570831	0	0.0233519	0.0576917	0	0	0	0	0.105888	0.05231	0.0471654	0	0.0385497	0	0	0	0	0	0
SA	intensity.20150107_bacteria_intactlipids_01_s10_lowg_tdca02.sgml	s10_lowg_tdca02	s10	lowg	tdca02	0	0	0.670031	0.0747563	0	0	0	0	0	0	0	0	0	0	0	0	0	0.0969391	0	0	0.253375	0	0	0	0	0	0	0	0	0	0	0	0	0.0304597	0	0	0	0	0	0	0	0	0	0
SA	intensity.20150107_bacteria_intactlipids_01_s59_highg_tdca03.sgml	s59_highg_tdca03	s59	highg	tdca03	0	0	1.26113	0	0	0	0	0.064259	0.139704	0.758882	0	0	0	0	0	0	0	0.245582	0	0	0.0681584	0	0.014565	0.0104057	0	0	0	0.0276282	0.0579704	0	0	0	0	0.130913	0.0720777	0.00978293	0	0.0804228	0	0	0	0	0	0
SA	intensity.20150107_bacteria_intactlipids_01_s17_lowg_tdca03.sgml	s17_lowg_tdca03	s17	lowg	tdca03	0	0	33986.9	0	0	0	0	0	0	0	0	0	0	0	0	0	0	3350	0	0	11754.8	0	0	0	0	0	0	0	0.00564583	0	0	0	0	0.0320506	0	0	0	0	0	0	0	0	0	0
SA	intensity.20150107_bacteria_intactlipids_01_s66_highg_tdca04.sgml	s66_highg_tdca04	s66	highg	tdca04	0	0	0.805806	0	0	0.0756293	0	0	0.0680131	0.798492	0	0	0	0	0	0	0	0.217775	0	0	0.0647728	0	0.0501202	0.0167791	0.00653571	0.0163219	0.00781694	0.0219739	0.0692207	0.00851897	0.0135834	0	0	0.101227	0.0643422	0.0871182	0	0.0458276	0.0349534	0	0.00729741	0	0	0.00853161
SA	intensity.20150107_bacteria_intactlipids_01_s24_lowg_tdca04.sgml	s24_lowg_tdca04	s24	lowg	tdca04	0	0	7.04257	0	0	0	0	0	0	0	0	0	0	0	0	0	0	2.12332	0	0	3.90543	0	0	0	0	0	0	0	0.00465112	0	0	0	0	0.0308994	0	0	0	0	0	0	0	0	0	0
SA	intensity.20150107_bacteria_intactlipids_01_s73_highg_tdca05.sgml	s73_highg_tdca05	s73	highg	tdca05	0.966269	0.264727	0.945052	0.0641616	0.0960608	0	0	0	0.0652834	0.678337	0	0.129055	0.347911	0	0	0	0	0	0.0705991	0.504312	0	0	0.0159059	0.0110669	0	0.00766337	0	0.0499916	0.0783914	0	0.0262786	0.0397539	0	0.120525	0.0640537	0	0	0.0760749	0	0	0	0	0	0
SA	intensity.20150107_bacteria_intactlipids_01_s31_lowg_tdca05.sgml	s31_lowg_tdca05	s31	lowg	tdca05	0	0	112557	0	0	6087.7	0	4608.8	5509.4	11350.4	0	0	0	0	0	0	0	15483.8	0	0	16524.5	0	0	0	0	0	0	0	0.0167837	0	0	0	0	0.0490044	0.0171452	0	0	0	0	0	0	0	0	0
SA	intensity.20150107_bacteria_intactlipids_01_s80_highg_tdca06.sgml	s80_highg_tdca06	s80	highg	tdca06	0.362736	0.118111	0.679641	0.0808518	0	0	0	0	0	0.733571	0	0	0	0	0	0	0	0	0	0.162	0	0	0.0269895	0.0180038	0.0098807	0.0088899	0.0107158	0.0331671	0.100094	0.0233681	0.0336354	0.0380617	0.0838458	0.111861	0.0853829	0.190489	0	0.0920019	0.0510475	0.010222	0.00964899	0.00944165	0.00998766	0.0189837
SA	intensity.20150107_bacteria_intactlipids_01_s38_lowg_tdca06.sgml	s38_lowg_tdca06	s38	lowg	tdca06	0	0	41386.5	0	0	0	0	0	0	0	0	0	0	3497.3	0	0	0	4016	0	0	9230.8	0	0	0	0	0	0	0	0.00450076	0	0	0	0	0.0387932	0	0	0	0	0	0	0	0	0	0
SA	intensity.20150107_bacteria_intactlipids_01_s47_highg_tdcapa01.sgml	s47_highg_tdcapa01	s47	highg	tdcapa01	0	0	0	0	0	0	0	0	0	0	0	0	0	0	0	0	0	125272	0	0	0	18224.6	0	0	0	0	0	0	0	0	0	0	0	0.0500018	0.0156793	0	0	0	0	0	0	0	0	0
SA	intensity.20150107_bacteria_intactlipids_01_s5_lowg_tdcapa01.sgml	s5_lowg_tdcapa01	s5	lowg	tdcapa01	0	0	31154.6	0	0	0	0	0	0	0	0	0	0	0	0	0	0	175962	0	0	15653.5	5360.1	0	0	0.00517468	0	0	0	0.0122142	0	0	0	0	0.0392604	0.00734128	0	0	0	0	0	0	0	0	0
SA	intensity.20150107_bacteria_intactlipids_01_s54_highg_tdcapa02.sgml	s54_highg_tdcapa02	s54	highg	tdcapa02	0	0	20426.6	0	0	0	0	0	0	0	0	0	0	0	0	0	0	145317	0	0	0	8672	0	0	0	0	0	0	0.0261503	0	0	0	0	0.0818981	0.0260167	0.0625082	0	0	0	0	0	0	0	0
SA	intensity.20150107_bacteria_intactlipids_01_s12_lowg_tdcapa02.sgml	s12_lowg_tdcapa02	s12	lowg	tdcapa02	0	0	46683.8	0	0	4376.8	0	0	0	0	0	0	0	0	0	0	0	71046.6	0	0	5916.6	0	0	0	0.00938006	0	0	0	0.012475	0	0	0	0	0.0351287	0	0	0	0	0	0	0	0	0	0
SA	intensity.20150107_bacteria_intactlipids_01_s61_highg_tdcapa03.sgml	s61_highg_tdcapa03	s61	highg	tdcapa03	0	0	0	0	0	0	0	0	0	0	0	0	0	0	0	0	0	0	0	0	0	0	0	0	0	0	0	0	0	0	0	0	0	0	0	0	0	0	0	0	0	0	0	0
SA	intensity.20150107_bacteria_intactlipids_01_s19_lowg_tdcapa03.sgml	s19_lowg_tdcapa03	s19	lowg	tdcapa03	0	0	71035.7	0	0	0	4008.3	5748.9	2863.4	7790.8	0	0	0	0	0	0	0	38106.4	0	0	8149.4	0	0	0	0	0	0	0	0.0200761	0	0	0	0	0.0327633	0.00671826	0.00515746	0	0	0	0	0	0	0	0
SA	intensity.20150107_bacteria_intactlipids_01_s68_highg_tdcapa04.sgml	s68_highg_tdcapa04	s68	highg	tdcapa04	0	0	71951.8	0	0	22215.4	0	0	0	0	11924.5	0	0	0	0	0	0	154655	0	0	0	0	0	0	0	0	0	0	0.0411659	0	0	0	0	0.105446	0.0443498	0.113412	0.0791175	0.0173437	0.0582181	0	0	0	0	0
SA	intensity.20150107_bacteria_intactlipids_01_s26_lowg_tdcapa04.sgml	s26_lowg_tdcapa04	s26	lowg	tdcapa04	0	0	62603	0	0	4166.1	0	0	0	16268.9	0	0	0	0	0	0	0	31482.9	0	0	10829.7	0	0	0	0	0	0	0	0.022893	0	0	0	0	0.0367575	0.0130482	0	0	0	0	0	0	0	0	0
SA	intensity.20150107_bacteria_intactlipids_01_s75_highg_tdcapa05.sgml	s75_highg_tdcapa05	s75	highg	tdcapa05	0	0	83324.7	0	0	10259.7	0	0	0	18355.6	0	0	0	0	0	0	0	64247.1	10630.9	0	10400.6	0	0.00901827	0	0	0	0	0.0106612	0.0552723	0	0.0149428	0	0	0.0694133	0.0294637	0.0850288	0	0	0.023126	0	0	0	0	0
SA	intensity.20150107_bacteria_intactlipids_01_s33_lowg_tdcapa05.sgml	s33_lowg_tdcapa05	s33	lowg	tdcapa05	0	0	55699.2	0	0	0	0	0	0	0	0	0	0	0	0	0	0	13305	0	0	7755.9	0	0	0	0.00294694	0	0.00361371	0	0.0101685	0	0	0	0	0.0349822	0.00630698	0	0	0.00616368	0	0	0	0	0	0
SA	intensity.20150107_bacteria_intactlipids_01_s82_highg_tdcapa06.sgml	s82_highg_tdcapa06	s82	highg	tdcapa06	25464.7	0	86896.7	0	0	0	0	0	0	26261.1	0	0	0	0	0	0	0	0	0	17368	0	0	0	0	0	0	0	0	0.0417281	0	0	0.019294	0	0.0830948	0.0385524	0	0	0.0171968	0	0	0	0	0	0
SA	intensity.20150107_bacteria_intactlipids_01_s40_lowg_tdcapa06.sgml	s40_lowg_tdcapa06	s40	lowg	tdcapa06	0	0	58102.6	0	0	0	0	0	0	4526.1	0	0	0	0	0	0	0	69878.5	0	0	11595.4	0	0	0	0	0	0	0	0.0240918	0	0	0	0	0.042656	0.0128517	0	0	0	0	0	0	0	0	0
SA	intensity.20150107_bacteria_intactlipids_01_s49_highg_tdcapo01.sgml	s49_highg_tdcapo01	s49	highg	tdcapo01	0	0	0	0	0	0	0	0	0	0	0	0	0	0	0	0	0	0	0	0	0	0	0	0	0	0	0	0	0.0228386	0	0	0	0	0.10451	0	0	0	0.03393	0	0	0	0	0	0
SA	intensity.20150107_bacteria_intactlipids_01_s7_lowg_tdcapo01.sgml	s7_lowg_tdcapo01	s7	lowg	tdcapo01	0	0	0.918845	0	0	0.109368	0	0	0	0	0	0	0	0	0	0	0	0.331855	0	0.0872842	0.363672	0	0	0	0	0.00845018	0.00844286	0	0.0237417	0	0	0	0	0.0470839	0.0501004	0.0135044	0	0	0	0	0	0	0	0
SA	intensity.20150107_bacteria_intactlipids_01_s56_highg_tdcapo02.sgml	s56_highg_tdcapo02	s56	highg	tdcapo02	0	0	0	0	0	17858.1	0	0	0	0	22953.4	0	0	0	0	0	0	13543.9	0	0	0	0	0	0	0	0	0	0	0.0557686	0	0	0	0	0.079288	0.0257986	0	0	0	0	0	0	0	0	0
SA	intensity.20150107_bacteria_intactlipids_01_s14_lowg_tdcapo02.sgml	s14_lowg_tdcapo02	s14	lowg	tdcapo02	0	0	1.35472	0	0	0.242592	0	0	0	0	0	0	0	0.103833	0	0	0	0.113625	0	0	0.127244	0	0	0	0	0	0	0	0.00667488	0	0	0	0	0.0411687	0.00999918	0	0	0	0	0	0	0	0	0
SA	intensity.20150107_bacteria_intactlipids_01_s63_highg_tdcapo03.sgml	s63_highg_tdcapo03	s63	highg	tdcapo03	0	0	0	0	0	12160.9	0	0	0	39180.1	0	0	0	0	0	0	0	11703.6	0	0	0	0	0.0152482	0	0	0	0	0	0.0654255	0	0	0	0	0.0902626	0.0257751	0	0	0	0	0	0	0	0	0
SA	intensity.20150107_bacteria_intactlipids_01_s21_lowg_tdcapo03.sgml	s21_lowg_tdcapo03	s21	lowg	tdcapo03	0	0	0.871691	0.0533958	0	0.120027	0	0	0	0	0	0	0	0	0	0	0	0.240185	0	0	0.251951	0	0.00434693	0	0	0	0.00589936	0	0.025707	0	0	0	0	0.042299	0.0176283	0.0194593	0	0	0	0	0	0	0	0
SA	intensity.20150107_bacteria_intactlipids_01_s70_highg_tdcapo04.sgml	s70_highg_tdcapo04	s70	highg	tdcapo04	0	0	216277	0	0	9827.9	0	0	28224.6	47725	0	0	0	0	0	0	0	35130	0	0	11807.3	0	0.0204042	0.0130732	0	0	0	0.011593	0.0802396	0	0.0151762	0	0	0.112099	0.0530006	0.205407	0	0.0202922	0.089449	0	0	0	0	0
SA	intensity.20150107_bacteria_intactlipids_01_s28_lowg_tdcapo04.sgml	s28_lowg_tdcapo04	s28	lowg	tdcapo04	0	0	0.857324	0	0	0.152195	0	0	0	0	0	0	0	0.073413	0	0	0	0.199437	0	0	0.201035	0	0.00524385	0	0	0	0	0	0.0198199	0	0	0	0	0.0425489	0.00985229	0.025672	0	0	0	0	0	0	0	0
SA	intensity.20150107_bacteria_intactlipids_01_s77_highg_tdcapo05.sgml	s77_highg_tdcapo05	s77	highg	tdcapo05	0	0	199022	0	0	9306.7	0	10518.6	24071	34512.6	0	0	0	0	0	0	0	25005.3	0	0	10228.2	0	0.0144146	0.0123419	0	0	0	0	0.0620208	0	0	0	0	0.0963788	0.0606412	0.0100024	0	0	0	0	0	0	0	0
SA	intensity.20150107_bacteria_intactlipids_01_s35_lowg_tdcapo05.sgml	s35_lowg_tdcapo05	s35	lowg	tdcapo05	0	0	0.918692	0	0	0.310014	0	0	0	0	0	0	0	0.119375	0	0	0	0.244168	0	0	0.178313	0	0.0102502	0	0	0	0.00974234	0.00451551	0.0370772	0.00580898	0	0	0	0.0369523	0.0218629	0.0170231	0	0	0	0	0	0	0	0
SA	intensity.20150107_bacteria_intactlipids_01_s84_highg_tdcapo06.sgml	s84_highg_tdcapo06	s84	highg	tdcapo06	6371.3	8496.1	32653.2	7783.9	0	0	0	0	0	0	0	0	0	0	0	0	0	22359.4	26400.2	10936.6	23553.5	0	0.0134695	0.00487089	0.00761299	0.00707754	0.00683863	0.0115522	0.0479534	0.0158711	0.00951775	0.0190894	0.243815	0.0582409	0.0516876	0	0	0	0	0	0	0	0	0
SA	intensity.20150107_bacteria_intactlipids_01_s42_lowg_tdcapo06.sgml	s42_lowg_tdcapo06	s42	lowg	tdcapo06	0	0	1.12271	0.072276	0	0.277185	0	0	0	0	0	0	0	0.119173	0	0	0	0.199683	0	0	0.218304	0	0.00639708	0	0	0	0.0059182	0	0.025895	0.00492505	0	0	0	0.0364156	0.0141906	0.00555139	0	0	0	0	0	0	0	0
[truncated: 191 more columns]

## Sheet: Sorted_Data
SampleType_multC	FileName	FileName	SampleName	Glucose	Bile (Yes/Type)	Groups	LPC 13:0_LPC_Ac-	LPC 15:1_LPC_Ac-	LPC 16:4_LPC_Ac-	LPC 17:1_LPC_Ac-	LPC 13:1_LPC_Ac-	LPC 17:0_LPC_Ac-	LPC 13:3_LPC_Ac-	LPC 15:3_LPC_Ac-	LPC 18:4_LPC_Ac-	LPC 20:6_LPC_Ac-	LPC 18:0_LPC_Ac-	LPC 17:2_LPC_Ac-	LPC 22:6_LPC_Ac-	LPC 16:0_LPC_Ac-	LPC 16:6_LPC_Ac-	LPC 16:5_LPC_Ac-	LPC 18:1_LPC_Ac-	LPCO 13:0_LPC_Ac-	LPCO 14:2_LPC_Ac-	LPCO 15:1_LPC_Ac-	LPCO 15:0_LPC_Ac-	LPCO 20:0_LPC_Ac-	LPA 16:3_LPA_H-	LPA 16:2_LPA_H-	LPA 16:1_LPA_H-	LPA 17:3_LPA_H-	LPA 17:1_LPA_H-	LPA 18:4_LPA_H-	LPA 18:3_LPA_H-	LPA 18:1_LPA_H-	LPA 18:0_LPA_H-	LPA 21:1_LPA_H-	LPA 22:2_LPA_H-	LPA 22:1_LPA_H-	LPA 22:0_LPA_H-	LPA 20:1_LPA_H-	LPA 20:2_LPA_H-	LPA 21:2_LPA_H-	LPA 20:0_LPA_H-	LPA 16:0_LPA_H-	LPA 17:2_LPA_H-	LPA 18:2_LPA_H-	LPA 19:2_LPA_H-
QC	intensity.20150107_bacteria_intactlipids_01_s1_lowg_ctrl01.sgml	s1_lowg_ctrl01	s1	lowg	ctrl01	1	0	0	0.856053	0	0	0.0389896	0.0291523	0	0	0	0	0	0	0	0	0	0	0.131522	0	0.0312814	0.121612	0	0.0131719	0	0.0042299	0.00508395	0.00426945	0.00373639	0.0190194	0	0	0	0	0.0299144	0.00977058	0	0	0.00746204	0	0	0	0	0
QC	intensity.20150107_bacteria_intactlipids_01_s8_lowg_ctrl02.sgml	s8_lowg_ctrl02	s8	lowg	ctrl02	1	0	0	1.58433	0	0	0	0.0569649	0	0	0	0	0	0	0	0	0	0	0.221842	0	0	0.158071	0	0	0	0	0	0	0	0	0	0	0	0	0.037365	0	0	0	0	0	0	0	0	0
QC	intensity.20150107_bacteria_intactlipids_01_s15_lowg_ctrl03.sgml	s15_lowg_ctrl03	s15	lowg	ctrl03	1	0	0	1.36117	0	0	0.0903639	0	0.0821778	0.041398	0	0	0	0	0	0	0	0	0.129231	0	0	0.0674049	0	0	0	0	0	0	0	0	0	0	0	0	0.0291028	0	0	0	0	0	0	0	0	0
QC	intensity.20150107_bacteria_intactlipids_01_s22_lowg_ctrl04.sgml	s22_lowg_ctrl04	s22	lowg	ctrl04	1	0	0	1.23784	0	0	0.0411098	0	0	0	0	0	0	0	0	0	0	0	0.271495	0	0.0655572	0.212811	0	0	0	0	0	0	0	0.0152978	0	0	0	0	0.0445858	0.00667502	0	0	0	0	0	0	0	0
QC	intensity.20150107_bacteria_intactlipids_01_s29_lowg_ctrl05.sgml	s29_lowg_ctrl05	s29	lowg	ctrl05	1	0	0	1.33461	0	0	0	0	0.0917827	0.0621356	0	0	0	0	0	0	0	0	0.0286185	0	0	0	0	0	0	0	0	0	0	0.00406514	0	0	0	0	0.0311828	0	0	0	0.00688924	0	0	0	0	0
QC	intensity.20150107_bacteria_intactlipids_01_s36_lowg_ctrl06.sgml	s36_lowg_ctrl06	s36	lowg	ctrl06	1	0	0	1.02993	0	0	0.0417663	0	0	0	0.122729	0	0	0	0	0	0	0	0.110461	0	0	0.108762	0	0	0	0	0	0	0	0.0146585	0	0	0	0	0.0402697	0.0070974	0	0	0	0	0	0	0	0
SA	intensity.20150107_bacteria_intactlipids_01_s2_lowg_tca01.sgml	s2_lowg_tca01	s2	lowg	tca01	2	0	0	1.32145	0	0	0.294819	0	0	0	0	0	0	0	0.0535118	0	0	0	0.0722036	0	0	0.0860579	0	0	0	0	0	0	0	0	0	0	0	0	0.0123954	0	0	0	0	0	0	0	0	0
SA	intensity.20150107_bacteria_intactlipids_01_s9_lowg_tca02.sgml	s9_lowg_tca02	s9	lowg	tca02	2	0	0	0.82927	0.0852279	0	0.269207	0	0	0	0	0	0	0	0.10288	0	0	0	0.18398	0	0	0.176938	0	0	0	0	0	0	0	0.0145822	0	0	0	0	0.0327969	0.011268	0	0	0.00512635	0	0	0	0	0
SA	intensity.20150107_bacteria_intactlipids_01_s16_lowg_tca03.sgml	s16_lowg_tca03	s16	lowg	tca03	2	0	0	0.82701	0.0741667	0	0.167831	0	0	0	0	0	0	0	0.110807	0	0	0	0.198075	0	0.0470538	0.193181	0	0	0	0	0	0.00354757	0.00431684	0.0209817	0	0	0	0	0.0386859	0.0167452	0	0	0.00592484	0	0	0	0	0
SA	intensity.20150107_bacteria_intactlipids_01_s23_lowg_tca04.sgml	s23_lowg_tca04	s23	lowg	tca04	2	0	0	1.14474	0	0	0.0438785	0.0755194	0.0803646	0.0674352	0.0520406	0	0	0	0	0	0	0	0.22686	0	0.0439678	0.225977	0	0	0	0	0	0	0	0.0233308	0	0	0	0	0.0438327	0.0099126	0	0	0	0	0	0	0	0
SA	intensity.20150107_bacteria_intactlipids_01_s30_lowg_tca05.sgml	s30_lowg_tca05	s30	lowg	tca05	2	0	0	0.888834	0	0	0.198357	0	0	0	0	0	0	0	0.0544217	0	0	0	0.234484	0	0.0499374	0.224717	0	0	0	0	0.00383136	0	0	0.0174162	0	0	0	0	0.0429544	0.0187116	0.00504996	0	0	0	0	0	0	0
SA	intensity.20150107_bacteria_intactlipids_01_s37_lowg_tca06.sgml	s37_lowg_tca06	s37	lowg	tca06	2	0	0	1.24684	0	0	0.148826	0.096184	0.107499	0.0992473	0.0864909	0	0	0	0.0703409	0	0	0	0.164762	0	0	0.128469	0	0.0122784	0	0	0	0	0	0.0191318	0	0	0	0	0.0402212	0.00753509	0.0059972	0	0	0	0	0	0	0
SA	intensity.20150107_bacteria_intactlipids_01_s4_lowg_tcapa01.sgml	s4_lowg_tcapa01	s4	lowg	tcapa01	3	0	0	2.218	0	0	0	0	0	0	0	0	0	0	0	0	0	0	0	0	0	0	0	0	0	0	0	0	0	0	0	0	0	0	0.0205416	0	0	0	0	0	0	0	0	0
SA	intensity.20150107_bacteria_intactlipids_01_s11_lowg_tcapa02.sgml	s11_lowg_tcapa02	s11	lowg	tcapa02	3	0	0	0	0	0	0	0	0	0	0	0	0	0	0	17727	21008.3	36995.6	0	0	15007.3	0	0	0.685415	0.584908	0.391395	0.478251	0	0.455199	0.327519	0.303219	0.104947	0.224279	0.223748	0	0.260669	0.19917	0	0.48536	0.212901	0.120855	0.205854	0.178354	0.378839
SA	intensity.20150107_bacteria_intactlipids_01_s18_lowg_tcapa03.sgml	s18_lowg_tcapa03	s18	lowg	tcapa03	3	0	0	89012	3627.1	0	0	0	0	5247.5	16939.9	0	0	0	0	0	0	0	46167.1	0	0	10850.8	0	0.00834032	0	0.00543685	0	0	0.00701328	0.0375848	0	0	0	0	0.0448108	0.0154149	0	0	0	0	0	0	0	0
SA	intensity.20150107_bacteria_intactlipids_01_s25_lowg_tcapa04.sgml	s25_lowg_tcapa04	s25	lowg	tcapa04	3	0	0	1.16846	0	0	0	0	0.0538138	0.084467	0.519669	0	0	0	0	0	0	0	0.185312	0	0	0.118601	0	0	0	0	0	0	0	0.013729	0	0	0	0	0.0371764	0	0	0	0	0	0	0	0	0
SA	intensity.20150107_bacteria_intactlipids_01_s32_lowg_tcapa05.sgml	s32_lowg_tcapa05	s32	lowg	tcapa05	3	0	0	1.40491	0	0	0	0	0.0664678	0	0.339569	0	0	0	0	0	0	0	0.711148	0	0	0.196956	0	0.00521829	0	0	0	0	0	0.0308826	0	0	0	0	0.0535536	0.0186982	0	0	0	0	0	0	0	0
SA	intensity.20150107_bacteria_intactlipids_01_s39_lowg_tcapa06.sgml	s39_lowg_tcapa06	s39	lowg	tcapa06	3	0	0	1.5479	0	0	0	0.107873	0.132288	0.105518	0.0865246	0	0	0	0	0	0	0	0.305528	0	0	0.136637	0	0	0	0	0	0	0	0.0143582	0	0	0	0	0.0397921	0.00649048	0	0	0	0	0	0	0	0
SA	intensity.20150107_bacteria_intactlipids_01_s6_lowg_tcapo01.sgml	s6_lowg_tcapo01	s6	lowg	tcapo01	4	0	0	32507	0	0	0	0	0	0	0	0	0	0	0	0	0	0	4128.7	0	0	6948.2	0	0	0	0	0	0	0	0	0	0	0	0	0.0380655	0	0	0	0	0	0	0	0	0
SA	intensity.20150107_bacteria_intactlipids_01_s13_lowg_tcapo02.sgml	s13_lowg_tcapo02	s13	lowg	tcapo02	4	0	0	3.8958	0.47203	0	0	0	0	0	0	0	0	0	0	0	0	0	1.53115	0	0	2.57289	0	0	0	0	0	0	0	0.00865126	0	0	0	0	0.0344832	0.0103375	0.00707107	0	0	0	0	0	0	0
SA	intensity.20150107_bacteria_intactlipids_01_s20_lowg_tcapo03.sgml	s20_lowg_tcapo03	s20	lowg	tcapo03	4	0	0	68932.2	0	0	6831.1	0	0	0	0	0	0	0	0	0	0	0	13487	0	0	18378.1	0	0	0	0	0	0	0	0.0174246	0	0	0	0	0.0392906	0.00759285	0	0	0	0	0	0	0	0
SA	intensity.20150107_bacteria_intactlipids_01_s27_lowg_tcapo04.sgml	s27_lowg_tcapo04	s27	lowg	tcapo04	4	0	0	31708.9	0	0	0	0	0	0	0	0	0	0	0	0	0	0	5387.6	0	0	9720.5	0	0	0	0	0	0	0	0.00564297	0	0	0	0	0.0284905	0	0	0	0	0	0	0	0	0
SA	intensity.20150107_bacteria_intactlipids_01_s34_lowg_tcapo05.sgml	s34_lowg_tcapo05	s34	lowg	tcapo05	4	0	0	31609.2	3342.6	0	0	0	0	0	0	0	0	0	0	0	0	0	9887.3	0	0	16970.7	0	0	0	0	0	0	0	0.0228327	0	0	0	0	0.0429737	0.00851642	0.00553739	0	0.00506814	0	0	0	0	0
SA	intensity.20150107_bacteria_intactlipids_01_s41_lowg_tcapo06.sgml	s41_lowg_tcapo06	s41	lowg	tcapo06	4	0	0	25387.9	3048.8	0	0	0	0	0	0	0	0	0	0	0	0	0	2601.9	0	0	3940.1	0	0	0	0	0	0	0	0	0	0	0	0	0.0311615	0	0	0	0	0	0	0	0	0
SA	intensity.20150107_bacteria_intactlipids_01_s3_lowg_tdca01.sgml	s3_lowg_tdca01	s3	lowg	tdca01	5	0	0	37113.7	0	0	0	0	0	0	0	0	0	0	0	0	0	0	3580.6	0	0	5695.1	0	0	0	0	0	0	0	0	0	0	0	0	0.029676	0	0	0	0	0	0	0	0	0
SA	intensity.20150107_bacteria_intactlipids_01_s10_lowg_tdca02.sgml	s10_lowg_tdca02	s10	lowg	tdca02	5	0	0	0.670031	0.0747563	0	0	0	0	0	0	0	0	0	0	0	0	0	0.0969391	0	0	0.253375	0	0	0	0	0	0	0	0	0	0	0	0	0.0304597	0	0	0	0	0	0	0	0	0
SA	intensity.20150107_bacteria_intactlipids_01_s17_lowg_tdca03.sgml	s17_lowg_tdca03	s17	lowg	tdca03	5	0	0	33986.9	0	0	0	0	0	0	0	0	0	0	0	0	0	0	3350	0	0	11754.8	0	0	0	0	0	0	0	0.00564583	0	0	0	0	0.0320506	0	0	0	0	0	0	0	0	0
SA	intensity.20150107_bacteria_intactlipids_01_s24_lowg_tdca04.sgml	s24_lowg_tdca04	s24	lowg	tdca04	5	0	0	7.04257	0	0	0	0	0	0	0	0	0	0	0	0	0	0	2.12332	0	0	3.90543	0	0	0	0	0	0	0	0.00465112	0	0	0	0	0.0308994	0	0	0	0	0	0	0	0	0
SA	intensity.20150107_bacteria_intactlipids_01_s31_lowg_tdca05.sgml	s31_lowg_tdca05	s31	lowg	tdca05	5	0	0	112557	0	0	6087.7	0	4608.8	5509.4	11350.4	0	0	0	0	0	0	0	15483.8	0	0	16524.5	0	0	0	0	0	0	0	0.0167837	0	0	0	0	0.0490044	0.0171452	0	0	0	0	0	0	0	0
SA	intensity.20150107_bacteria_intactlipids_01_s38_lowg_tdca06.sgml	s38_lowg_tdca06	s38	lowg	tdca06	5	0	0	41386.5	0	0	0	0	0	0	0	0	0	0	3497.3	0	0	0	4016	0	0	9230.8	0	0	0	0	0	0	0	0.00450076	0	0	0	0	0.0387932	0	0	0	0	0	0	0	0	0
SA	intensity.20150107_bacteria_intactlipids_01_s5_lowg_tdcapa01.sgml	s5_lowg_tdcapa01	s5	lowg	tdcapa01	6	0	0	31154.6	0	0	0	0	0	0	0	0	0	0	0	0	0	0	175962	0	0	15653.5	5360.1	0	0	0.00517468	0	0	0	0.0122142	0	0	0	0	0.0392604	0.00734128	0	0	0	0	0	0	0	0
SA	intensity.20150107_bacteria_intactlipids_01_s12_lowg_tdcapa02.sgml	s12_lowg_tdcapa02	s12	lowg	tdcapa02	6	0	0	46683.8	0	0	4376.8	0	0	0	0	0	0	0	0	0	0	0	71046.6	0	0	5916.6	0	0	0	0.00938006	0	0	0	0.012475	0	0	0	0	0.0351287	0	0	0	0	0	0	0	0	0
SA	intensity.20150107_bacteria_intactlipids_01_s19_lowg_tdcapa03.sgml	s19_lowg_tdcapa03	s19	lowg	tdcapa03	6	0	0	71035.7	0	0	0	4008.3	5748.9	2863.4	7790.8	0	0	0	0	0	0	0	38106.4	0	0	8149.4	0	0	0	0	0	0	0	0.0200761	0	0	0	0	0.0327633	0.00671826	0.00515746	0	0	0	0	0	0	0
SA	intensity.20150107_bacteria_intactlipids_01_s26_lowg_tdcapa04.sgml	s26_lowg_tdcapa04	s26	lowg	tdcapa04	6	0	0	62603	0	0	4166.1	0	0	0	16268.9	0	0	0	0	0	0	0	31482.9	0	0	10829.7	0	0	0	0	0	0	0	0.022893	0	0	0	0	0.0367575	0.0130482	0	0	0	0	0	0	0	0
SA	intensity.20150107_bacteria_intactlipids_01_s33_lowg_tdcapa05.sgml	s33_lowg_tdcapa05	s33	lowg	tdcapa05	6	0	0	55699.2	0	0	0	0	0	0	0	0	0	0	0	0	0	0	13305	0	0	7755.9	0	0	0	0.00294694	0	0.00361371	0	0.0101685	0	0	0	0	0.0349822	0.00630698	0	0	0.00616368	0	0	0	0	0
SA	intensity.20150107_bacteria_intactlipids_01_s40_lowg_tdcapa06.sgml	s40_lowg_tdcapa06	s40	lowg	tdcapa06	6	0	0	58102.6	0	0	0	0	0	0	4526.1	0	0	0	0	0	0	0	69878.5	0	0	11595.4	0	0	0	0	0	0	0	0.0240918	0	0	0	0	0.042656	0.0128517	0	0	0	0	0	0	0	0
SA	intensity.20150107_bacteria_intactlipids_01_s7_lowg_tdcapo01.sgml	s7_lowg_tdcapo01	s7	lowg	tdcapo01	7	0	0	0.918845	0	0	0.109368	0	0	0	0	0	0	0	0	0	0	0	0.331855	0	0.0872842	0.363672	0	0	0	0	0.00845018	0.00844286	0	0.0237417	0	0	0	0	0.0470839	0.0501004	0.0135044	0	0	0	0	0	0	0
SA	intensity.20150107_bacteria_intactlipids_01_s14_lowg_tdcapo02.sgml	s14_lowg_tdcapo02	s14	lowg	tdcapo02	7	0	0	1.35472	0	0	0.242592	0	0	0	0	0	0	0	0.103833	0	0	0	0.113625	0	0	0.127244	0	0	0	0	0	0	0	0.00667488	0	0	0	0	0.0411687	0.00999918	0	0	0	0	0	0	0	0
SA	intensity.20150107_bacteria_intactlipids_01_s21_lowg_tdcapo03.sgml	s21_lowg_tdcapo03	s21	lowg	tdcapo03	7	0	0	0.871691	0.0533958	0	0.120027	0	0	0	0	0	0	0	0	0	0	0	0.240185	0	0	0.251951	0	0.00434693	0	0	0	0.00589936	0	0.025707	0	0	0	0	0.042299	0.0176283	0.0194593	0	0	0	0	0	0	0
SA	intensity.20150107_bacteria_intactlipids_01_s28_lowg_tdcapo04.sgml	s28_lowg_tdcapo04	s28	lowg	tdcapo04	7	0	0	0.857324	0	0	0.152195	0	0	0	0	0	0	0	0.073413	0	0	0	0.199437	0	0	0.201035	0	0.00524385	0	0	0	0	0	0.0198199	0	0	0	0	0.0425489	0.00985229	0.025672	0	0	0	0	0	0	0
SA	intensity.20150107_bacteria_intactlipids_01_s35_lowg_tdcapo05.sgml	s35_lowg_tdcapo05	s35	lowg	tdcapo05	7	0	0	0.918692	0	0	0.310014	0	0	0	0	0	0	0	0.119375	0	0	0	0.244168	0	0	0.178313	0	0.0102502	0	0	0	0.00974234	0.00451551	0.0370772	0.00580898	0	0	0	0.0369523	0.0218629	0.0170231	0	0	0	0	0	0	0
SA	intensity.20150107_bacteria_intactlipids_01_s42_lowg_tdcapo06.sgml	s42_lowg_tdcapo06	s42	lowg	tdcapo06	7	0	0	1.12271	0.072276	0	0.277185	0	0	0	0	0	0	0	0.119173	0	0	0	0.199683	0	0	0.218304	0	0.00639708	0	0	0	0.0059182	0	0.025895	0.00492505	0	0	0	0.0364156	0.0141906	0.00555139	0	0	0	0	0	0	0
QC	intensity.20150107_bacteria_intactlipids_01_s43_highg_ctrl01.sgml	s43_highg_ctrl01	s43	highg	ctrl01	1	0	0	0.792354	0	0	0	0	0	0.0947702	0.481737	0	0	0	0	0	0	0	0.146348	0	0	0.134468	0	0.0100664	0.0130149	0.00333288	0	0	0.0102555	0.049445	0	0.00456234	0	0	0.0574962	0.0346352	0.0250185	0	0.00795541	0	0	0	0	0
QC	intensity.20150107_bacteria_intactlipids_01_s50_highg_ctrl02.sgml	s50_highg_ctrl02	s50	highg	ctrl02	1	0	0	0.959299	0.0427524	0	0	0	0.0510802	0.117195	0.369416	0	0	0	0	0	0	0	0.146098	0	0	0.0966011	0	0.00981705	0.0067558	0	0	0	0.0109668	0.0358789	0	0	0	0	0.0536715	0.0339608	0.0151633	0	0.00540655	0	0	0	0	0
QC	intensity.20150107_bacteria_intactlipids_01_s57_highg_ctrl03.sgml	s57_highg_ctrl03	s57	highg	ctrl03	1	0	0	2.02657	0	0	0.188829	0.0571977	0.121136	0.265085	0	0	0	0	0	0	0	0	0	0	0.0716493	0	0	0	0	0	0	0	0	0.00635601	0	0	0	0	0.0467153	0	0.0216399	0	0	0	0	0	0	0
QC	intensity.20150107_bacteria_intactlipids_01_s64_highg_ctrl04.sgml	s64_highg_ctrl04	s64	highg	ctrl04	1	0	0	0.891754	0.0931764	0	0	0	0	0.0717858	0.756279	0	0	0	0	0	0	0	0.100963	0	0	0	0	0.0181993	0.0173624	0	0.00767369	0	0.0281828	0.077342	0	0.00725935	0	0	0.0937347	0.0614612	0.0274192	0	0.0714407	0	0	0	0	0
QC	intensity.20150107_bacteria_intactlipids_01_s71_highg_ctrl05.sgml	s71_highg_ctrl05	s71	highg	ctrl05	1	0	0	0.730702	0.14167	0	0	0	0	0	0.813818	0	0	0	0	0	0	0	0.0908401	0	0	0	0	0.0136099	0.00883727	0	0.00712285	0	0.0319656	0.0639223	0	0	0	0	0.0706167	0.0498369	0	0	0.0333277	0	0	0	0	0
QC	intensity.20150107_bacteria_intactlipids_01_s78_highg_ctrl06.sgml	s78_highg_ctrl06	s78	highg	ctrl06	1	0	0	0.801483	0.0784464	0	0	0	0	0	0.892252	0	0	0	0	0	0	0	0.204777	0	0	0.115286	0	0.0105371	0.00965305	0	0	0.00670646	0.0264681	0.0799041	0.0108856	0.0153022	0	0	0.1054	0.0646709	0.0626231	0	0.058408	0.0223617	0	0	0	0
SA	intensity.20150107_bacteria_intactlipids_01_s44_highg_tca01.sgml	s44_highg_tca01	s44	highg	tca01	2	0	0	1.62177	0	0	0.500531	0	0	0.101048	0.539276	0.480148	0	0	0.154306	0	0	0	1.01227	0	0.229068	0.0907712	0	0	0.0179629	0	0	0	0.0117425	0.0355437	0	0	0	0	0.12748	0.0624455	0.0332717	0	0.0207194	0	0	0	0	0
SA	intensity.20150107_bacteria_intactlipids_01_s51_highg_tca02.sgml	s51_highg_tca02	s51	highg	tca02	2	0	0	1.90741	0	0	0.625587	0	0	0.171907	0.672021	0	0	0	0.307874	0	0	0	1.00511	0	0.162525	0.125065	0	0	0	0	0	0	0	0.0307839	0	0	0	0	0.0953087	0.0387071	0.0121394	0	0	0	0	0	0	0
SA	intensity.20150107_bacteria_intactlipids_01_s58_highg_tca03.sgml	s58_highg_tca03	s58	highg	tca03	2	0	0	1.69174	0	0	0.612351	0	0	0.187405	0.691414	0.46945	0	0	0.284867	0	0	0	0.764872	0	0.0997531	0	0	0	0	0	0	0	0	0.0320949	0	0	0	0	0.0793055	0.0498154	0	0	0	0	0	0	0	0
SA	intensity.20150107_bacteria_intactlipids_01_s65_highg_tca04.sgml	s65_highg_tca04	s65	highg	tca04	2	1.21316	0	1.6463	0	0.0632442	0.678425	0	0.0896118	0.17913	0.530145	0.463028	0.325936	0.288528	0.330036	0	0	0	0	0	0.408247	0	0	0.00882925	0.0102274	0	0	0.00848812	0	0.0403442	0	0.0258052	0.0335707	0	0.0996932	0.0446191	0	0	0.0478499	0	0	0	0	0
SA	intensity.20150107_bacteria_intactlipids_01_s72_highg_tca05.sgml	s72_highg_tca05	s72	highg	tca05	2	0	0	2.28874	0	0	0.63144	0.0810946	0.13641	0.354119	0.440168	0.466728	0	0	0.13232	0	0	0	0.375077	0	0	0.0611436	0	0.0222262	0.0113862	0	0	0	0.0339543	0.0792762	0	0.0150591	0	0	0.0856562	0.0551168	0	0	0.0483954	0	0	0	0	0
SA	intensity.20150107_bacteria_intactlipids_01_s79_highg_tca06.sgml	s79_highg_tca06	s79	highg	tca06	2	0	0	1.02273	0.0755522	0	0.376176	0	0.0616666	0.157997	0.517994	0.312962	0	0	0	0	0	0	0.149632	0	0	0.0943031	0	0.0176327	0.0146972	0.00694003	0.00510633	0.00690589	0.0302958	0.0637689	0.0140054	0.0148378	0.00886493	0	0.0610751	0.0535796	0.136311	0.0403191	0.0456692	0.0661134	0.00529424	0.00576475	0	0
SA	intensity.20150107_bacteria_intactlipids_01_s46_highg_tcapa01.sgml	s46_highg_tcapa01	s46	highg	tcapa01	3	0	0	1.03365	0	0	0	0	0	0	0	0	0	0	0	0	0	0	2.90641	0	0	0	0.499801	0	0	0	0	0	0	0	0	0	0	0	0.113324	0.0451635	0	0.343886	0	0	0	0	0	0
SA	intensity.20150107_bacteria_intactlipids_01_s53_highg_tcapa02.sgml	s53_highg_tcapa02	s53	highg	tcapa02	3	0	0	2.55313	0	0	0	0	0	0	0	0	0	0	0	0	0	0	5.26716	0	0	0	2.21773	0	0	0	0	0	0	0	0	0	0	0	0.0801121	0	0	0.450988	0	0	0	0	0	0
SA	intensity.20150107_bacteria_intactlipids_01_s60_highg_tcapa03.sgml	s60_highg_tcapa03	s60	highg	tcapa03	3	0	0	0.976689	0	0	0	0	0	0	0.200728	0	0	0	0	0	0	0	2.64535	0	0	0	0	0	0	0	0	0	0.0286169	0.0251112	0	0	0	0	0.163085	0.0761964	0	0	0.0437151	0	0	0	0	0
SA	intensity.20150107_bacteria_intactlipids_01_s67_highg_tcapa04.sgml	s67_highg_tcapa04	s67	highg	tcapa04	3	0	0	1.1813	0	0	0	0	0	0	0	0	0	0	0	0	0	0	2.74512	0	0	0	0.509407	0	0	0	0	0	0	0	0	0	0	0	0.05688	0	0.186714	0.120263	0	0	0	0	0	0
SA	intensity.20150107_bacteria_intactlipids_01_s74_highg_tcapa05.sgml	s74_highg_tcapa05	s74	highg	tcapa05	3	0.147894	0	0.723743	0	0	0	0	0	0	0.340549	0	0	0	0	0	0	0	1.50667	0	0	0	0	0	0	0.0166682	0	0	0.0293418	0.0610206	0	0	0	0	0.112799	0.0590456	0	0	0.0429629	0	0	0	0	0
SA	intensity.20150107_bacteria_intactlipids_01_s81_highg_tcapa06.sgml	s81_highg_tcapa06	s81	highg	tcapa06	3	24476.6	0	48219.4	0	0	0	0	0	0	0	0	0	0	0	0	0	0	91004.4	0	0	0	56653.9	0	0	0	0	0	0	0	0	0	0	0	0	0	0	0.361716	0	0	0	0	0	0
SA	intensity.20150107_bacteria_intactlipids_01_s48_highg_tcapo01.sgml	s48_highg_tcapo01	s48	highg	tcapo01	4	0	0	0	0	0	0	0	0	0	0	0	0	0	0	0	0	0	0	0	0	0	0	0	0	0	0	0	0	0	0	0	0	0	0	0	0	0	0	0	0	0	0	0
SA	intensity.20150107_bacteria_intactlipids_01_s55_highg_tcapo02.sgml	s55_highg_tcapo02	s55	highg	tcapo02	4	0	0	64930	0	0	15535.1	0	0	5547.7	54942	13751.1	0	0	0	0	0	0	17441.7	0	0	0	0	0.0144412	0.0183515	0.010174	0	0.0133733	0	0.0727631	0.0121877	0.0142683	0	0	0.0688241	0.0503251	0.113471	0	0	0.0267391	0	0	0	0
SA	intensity.20150107_bacteria_intactlipids_01_s62_highg_tcapo03.sgml	s62_highg_tcapo03	s62	highg	tcapo03	4	0	0	2.54873	0	0	0.732338	0	0	0	1.59339	0.56568	0	0	0	0	0	0	0.836852	0	0	0	0	0.0127896	0.0175844	0	0	0	0.0267736	0.0896408	0	0	0	0	0.0956014	0.0856678	0.0332005	0	0	0	0	0	0	0
SA	intensity.20150107_bacteria_intactlipids_01_s69_highg_tcapo04.sgml	s69_highg_tcapo04	s69	highg	tcapo04	4	0	0	73405.8	0	0	0	0	0	8702.6	56744.7	0	0	0	0	0	0	0	14715.5	0	0	6601.6	0	0.0491398	0.0351197	0.00866406	0.00753542	0.010811	0.0255164	0.0757848	0.0124157	0.0350743	0	0	0.0888911	0.0590627	0.133894	0.0704941	0.0398673	0.0347555	0	0.00974937	0	0
SA	intensity.20150107_bacteria_intactlipids_01_s76_highg_tcapo05.sgml	s76_highg_tcapo05	s76	highg	tcapo05	4	6679.3	0	78343	0	0	12517.4	0	0	7729.9	54569.1	16744.1	0	0	0	0	0	0	21957.9	19580.6	0	9173.8	0	0.0255447	0.0203286	0.0140434	0	0.0116401	0.0193062	0.103111	0.0163744	0.031066	0.0148057	0.153434	0.093804	0.0656416	0.168825	0	0.0156874	0.0682169	0	0.00951465	0	0
SA	intensity.20150107_bacteria_intactlipids_01_s83_highg_tcapo06.sgml	s83_highg_tcapo06	s83	highg	tcapo06	4	9105.9	0	65219.7	5530	0	8757.3	0	0	0	61878.7	8539.6	0	0	0	0	0	0	17497.2	24154.2	0	6234.4	0	0.0383556	0.0356588	0.0109287	0.0102904	0.0134174	0.0303736	0.113997	0.011546	0.0323367	0	0.219416	0.102023	0.0779022	0.05687	0	0.0275303	0	0	0.016766	0	0
SA	intensity.20150107_bacteria_intactlipids_01_s45_highg_tdca01.sgml	s45_highg_tdca01	s45	highg	tdca01	5	0	0	1.01733	0	0	0	0	0	0.0775074	1.07911	0	0	0	0	0	0	0	0.221611	0	0	0.107616	0	0.00630793	0.0167474	0.0060612	0.00949662	0.00696989	0.020894	0.0576749	0	0	0	0	0.109746	0.0592794	0.0378461	0	0.0430025	0	0	0.0074129	0	0
SA	intensity.20150107_bacteria_intactlipids_01_s52_highg_tdca02.sgml	s52_highg_tdca02	s52	highg	tdca02	5	0	0	0.978282	0	0	0	0	0	0.0938839	0.567966	0	0	0	0	0	0	0	0.213423	0	0	0.140462	0	0.0155959	0.0129879	0	0.00570831	0	0.0233519	0.0576917	0	0	0	0	0.105888	0.05231	0.0471654	0	0.0385497	0	0	0	0	0
SA	intensity.20150107_bacteria_intactlipids_01_s59_highg_tdca03.sgml	s59_highg_tdca03	s59	highg	tdca03	5	0	0	1.26113	0	0	0	0	0.064259	0.139704	0.758882	0	0	0	0	0	0	0	0.245582	0	0	0.0681584	0	0.014565	0.0104057	0	0	0	0.0276282	0.0579704	0	0	0	0	0.130913	0.0720777	0.00978293	0	0.0804228	0	0	0	0	0
SA	intensity.20150107_bacteria_intactlipids_01_s66_highg_tdca04.sgml	s66_highg_tdca04	s66	highg	tdca04	5	0	0	0.805806	0	0	0.0756293	0	0	0.0680131	0.798492	0	0	0	0	0	0	0	0.217775	0	0	0.0647728	0	0.0501202	0.0167791	0.00653571	0.0163219	0.00781694	0.0219739	0.0692207	0.00851897	0.0135834	0	0	0.101227	0.0643422	0.0871182	0	0.0458276	0.0349534	0	0.00729741	0	0
SA	intensity.20150107_bacteria_intactlipids_01_s73_highg_tdca05.sgml	s73_highg_tdca05	s73	highg	tdca05	5	0.966269	0.264727	0.945052	0.0641616	0.0960608	0	0	0	0.0652834	0.678337	0	0.129055	0.347911	0	0	0	0	0	0.0705991	0.504312	0	0	0.0159059	0.0110669	0	0.00766337	0	0.0499916	0.0783914	0	0.0262786	0.0397539	0	0.120525	0.0640537	0	0	0.0760749	0	0	0	0	0
SA	intensity.20150107_bacteria_intactlipids_01_s80_highg_tdca06.sgml	s80_highg_tdca06	s80	highg	tdca06	5	0.362736	0.118111	0.679641	0.0808518	0	0	0	0	0	0.733571	0	0	0	0	0	0	0	0	0	0.162	0	0	0.0269895	0.0180038	0.0098807	0.0088899	0.0107158	0.0331671	0.100094	0.0233681	0.0336354	0.0380617	0.0838458	0.111861	0.0853829	0.190489	0	0.0920019	0.0510475	0.010222	0.00964899	0.00944165	0.00998766
SA	intensity.20150107_bacteria_intactlipids_01_s47_highg_tdcapa01.sgml	s47_highg_tdcapa01	s47	highg	tdcapa01	6	0	0	0	0	0	0	0	0	0	0	0	0	0	0	0	0	0	125272	0	0	0	18224.6	0	0	0	0	0	0	0	0	0	0	0	0.0500018	0.0156793	0	0	0	0	0	0	0	0
SA	intensity.20150107_bacteria_intactlipids_01_s54_highg_tdcapa02.sgml	s54_highg_tdcapa02	s54	highg	tdcapa02	6	0	0	20426.6	0	0	0	0	0	0	0	0	0	0	0	0	0	0	145317	0	0	0	8672	0	0	0	0	0	0	0.0261503	0	0	0	0	0.0818981	0.0260167	0.0625082	0	0	0	0	0	0	0
SA	intensity.20150107_bacteria_intactlipids_01_s61_highg_tdcapa03.sgml	s61_highg_tdcapa03	s61	highg	tdcapa03	6	0	0	0	0	0	0	0	0	0	0	0	0	0	0	0	0	0	0	0	0	0	0	0	0	0	0	0	0	0	0	0	0	0	0	0	0	0	0	0	0	0	0	0
SA	intensity.20150107_bacteria_intactlipids_01_s68_highg_tdcapa04.sgml	s68_highg_tdcapa04	s68	highg	tdcapa04	6	0	0	71951.8	0	0	22215.4	0	0	0	0	11924.5	0	0	0	0	0	0	154655	0	0	0	0	0	0	0	0	0	0	0.0411659	0	0	0	0	0.105446	0.0443498	0.113412	0.0791175	0.0173437	0.0582181	0	0	0	0
SA	intensity.20150107_bacteria_intactlipids_01_s75_highg_tdcapa05.sgml	s75_highg_tdcapa05	s75	highg	tdcapa05	6	0	0	83324.7	0	0	10259.7	0	0	0	18355.6	0	0	0	0	0	0	0	64247.1	10630.9	0	10400.6	0	0.00901827	0	0	0	0	0.0106612	0.0552723	0	0.0149428	0	0	0.0694133	0.0294637	0.0850288	0	0	0.023126	0	0	0	0
SA	intensity.20150107_bacteria_intactlipids_01_s82_highg_tdcapa06.sgml	s82_highg_tdcapa06	s82	highg	tdcapa06	6	25464.7	0	86896.7	0	0	0	0	0	0	26261.1	0	0	0	0	0	0	0	0	0	17368	0	0	0	0	0	0	0	0	0.0417281	0	0	0.019294	0	0.0830948	0.0385524	0	0	0.0171968	0	0	0	0	0
SA	intensity.20150107_bacteria_intactlipids_01_s49_highg_tdcapo01.sgml	s49_highg_tdcapo01	s49	highg	tdcapo01	7	0	0	0	0	0	0	0	0	0	0	0	0	0	0	0	0	0	0	0	0	0	0	0	0	0	0	0	0	0.0228386	0	0	0	0	0.10451	0	0	0	0.03393	0	0	0	0	0
SA	intensity.20150107_bacteria_intactlipids_01_s56_highg_tdcapo02.sgml	s56_highg_tdcapo02	s56	highg	tdcapo02	7	0	0	0	0	0	17858.1	0	0	0	0	22953.4	0	0	0	0	0	0	13543.9	0	0	0	0	0	0	0	0	0	0	0.0557686	0	0	0	0	0.079288	0.0257986	0	0	0	0	0	0	0	0
SA	intensity.20150107_bacteria_intactlipids_01_s63_highg_tdcapo03.sgml	s63_highg_tdcapo03	s63	highg	tdcapo03	7	0	0	0	0	0	12160.9	0	0	0	39180.1	0	0	0	0	0	0	0	11703.6	0	0	0	0	0.0152482	0	0	0	0	0	0.0654255	0	0	0	0	0.0902626	0.0257751	0	0	0	0	0	0	0	0
SA	intensity.20150107_bacteria_intactlipids_01_s70_highg_tdcapo04.sgml	s70_highg_tdcapo04	s70	highg	tdcapo04	7	0	0	216277	0	0	9827.9	0	0	28224.6	47725	0	0	0	0	0	0	0	35130	0	0	11807.3	0	0.0204042	0.0130732	0	0	0	0.011593	0.0802396	0	0.0151762	0	0	0.112099	0.0530006	0.205407	0	0.0202922	0.089449	0	0	0	0
SA	intensity.20150107_bacteria_intactlipids_01_s77_highg_tdcapo05.sgml	s77_highg_tdcapo05	s77	highg	tdcapo05	7	0	0	199022	0	0	9306.7	0	10518.6	24071	34512.6	0	0	0	0	0	0	0	25005.3	0	0	10228.2	0	0.0144146	0.0123419	0	0	0	0	0.0620208	0	0	0	0	0.0963788	0.0606412	0.0100024	0	0	0	0	0	0	0
SA	intensity.20150107_bacteria_intactlipids_01_s84_highg_tdcapo06.sgml	s84_highg_tdcapo06	s84	highg	tdcapo06	7	6371.3	8496.1	32653.2	7783.9	0	0	0	0	0	0	0	0	0	0	0	0	0	22359.4	26400.2	10936.6	23553.5	0	0.0134695	0.00487089	0.00761299	0.00707754	0.00683863	0.0115522	0.0479534	0.0158711	0.00951775	0.0190894	0.243815	0.0582409	0.0516876	0	0	0	0	0	0	0	0
[truncated: 192 more columns]

## Sheet: Comparisons
Name_InVitro	Type	Name_InVivo	Common	Was it stat different in Host
LPG 16:0	HOST	Cer 35:1;2	#N/A					235 Lipid species measured
LPC 16:0	HOST	DAG 32:0	HOST	NO				97 common to lipids identified in the ileum samples
LPG 23:1	HOST	DAG 32:1	HOST	NO				17 of them were identified to be statistically different
LPS 22:1	HOST	DAG 33:1	HOST	NO				so these could be those that could be some or the other ones contributing to the above difference
LPS 24:3	HOST	DAG 34:1	HOST	NO
LPG 21:0	HOST	DAG 35:1	HOST	NO
LPS 24:1	HOST	DAG 35:2	HOST	NO
LPS 23:1	HOST	DAG 36:0	HOST	NO
LPC 18:0	HOST	DAG 36:1	HOST	NO
LPS 22:0	HOST	DAG 36:2	HOST	NO
LPC 17:0	HOST	DAG 36:3	HOST	NO
LPCO 18:0	HOST	DAG 36:4	HOST	NO
DAG 32:4	HOST	DAG 38:1	HOST	NO
TAG 58:10	HOST	LPA 16:0	HOST	NO
TAG 49:2	HOST	LPA 16:1	HOST	NO
TAG 48:1	HOST	LPA 16:2	HOST	NO
TAG 47:0	HOST	LPA 16:3	#N/A
TAG 51:4	HOST	LPA 17:1	HOST	NO
TAG 60:12	HOST	LPA 17:2	HOST	NO
TAG 50:3	HOST	LPA 17:3	HOST	NO
TAG 56:9	HOST	LPA 18:0	HOST	NO
TAG 54:7	HOST	LPA 18:1	HOST	NO
TAG 49:0	HOST	LPA 18:2	HOST	NO
TAG 53:6	HOST	LPA 18:3	HOST	NO
TAG 52:5	HOST	LPA 18:4	HOST	NO
TAG 52:3	HOST	LPA 19:0	#N/A
TAG 51:2	HOST	LPA 19:1	#N/A
TAG 50:1	HOST	LPA 19:2	#N/A
TAG 55:6	HOST	LPA 19:3	#N/A
TAG 58:9	HOST	LPA 19:4	#N/A
TAG 56:7	HOST	LPA 19:5	#N/A
TAG 56:8	HOST	LPA 20:0	HOST	NO
TAG 52:4	HOST	LPA 20:1	HOST	NO
TAG 53:5	HOST	LPA 20:2	HOST	NO
TAG 53:4	HOST	LPA 20:3	#N/A
TAG 51:1	HOST	LPA 20:4	#N/A
TAG 50:0	HOST	LPA 20:5	#N/A
TAG 54:5	HOST	LPA 21:0	#N/A
TAG 48:0	HOST	LPA 21:1	#N/A
TAG 54:6	HOST	LPA 21:2	#N/A
TAG 53:3	HOST	LPA 21:3	#N/A
TAG 52:2	HOST	LPA 21:4	#N/A
TAG 51:3	HOST	LPA 22:0	#N/A
TAG 50:2	HOST	LPA 22:1	#N/A
TAG 49:1	HOST	LPA 22:2	#N/A
TAG 55:5	HOST	LPA 22:4	#N/A
TAG 54:4	HOST	LPA 22:5	#N/A
EICO_11-HETE	HOST	LPC 13:0	#N/A
EICO_13-oxoOD	HOST	LPC 13:1	#N/A
EICO_14,15,EET	HOST	LPC 13:3	#N/A
EICO_12-HEPE	HOST	LPC 15:1	#N/A
EICO_15-HEPE	HOST	LPC 15:3	#N/A
EICO_5-HEPE	HOST	LPC 16:0	HOST	NO
EICO_12-HETE	HOST	LPC 16:4	#N/A
EICO_6keto-F1a	HOST	LPC 16:5	#N/A
EICO_5-HETE	HOST	LPC 16:6	#N/A
EICO_14-HDoHE	HOST	LPC 17:0	HOST	NO
EICO_13-HDoHE	HOST	LPC 17:1	#N/A
EICO_18-HEPE	HOST	LPC 17:2	#N/A
EICO_17-HDoHE	HOST	LPC 18:0	HOST	NO
EICO_LTB4	HOST	LPC 18:1	#N/A
EICO_15-HETE	HOST	LPC 18:4	#N/A
EICO_15DEOXY D12,14 PGJ2	HOST	LPC 20:6	#N/A
EICO_20-HETE	HOST	LPC 22:6	#N/A
EICO_PGD2	HOST	LPCO 13:0	#N/A
EICO_PGE2	HOST	LPCO 14:2	#N/A
EICO_PGJ2	HOST	LPCO 15:0	#N/A
EICO_PGF2a	HOST	LPCO 15:1	HOST	NO
EICO_TXB2	HOST	LPCO 20:0	#N/A
TAG 55:2	HOST	LPE 13:0	#N/A
TAG 57:4	HOST	LPE 13:2	#N/A
TAG 58:8	HOST	LPE 14:0	#N/A
TAG 56:6	HOST	LPE 14:1	#N/A
TAG 56:2	HOST	LPE 14:2	#N/A
TAG 54:0	HOST	LPE 14:3	#N/A
TAG 58:5	HOST	LPE 14:4	#N/A
TAG 55:3	HOST	LPE 15:0	#N/A
TAG 58:4	HOST	LPE 15:1	#N/A
TAG 57:3	HOST	LPE 15:3	#N/A
TAG 52:1	HOST	LPE 16:0	HOST	NO
TAG 60:10	HOST	LPE 16:1	#N/A
TAG 56:1	HOST	LPE 16:3	#N/A
TAG 54:3	HOST	LPE 17:0	#N/A
TAG 53:2	HOST	LPE 17:2	#N/A
TAG 53:0	HOST	LPE 18:0	HOST	NO
TAG 56:4	HOST	LPE 18:1	HOST	NO
TAG 54:2	HOST	LPE 18:3	HOST	NO
TAG 55:4	HOST	LPE 18:4	#N/A
TAG 54:1	HOST	LPE 19:0	HOST	NO
TAG 58:7	HOST	LPE 19:1	#N/A
TAG 56:5	HOST	LPE 19:2	#N/A
TAG 53:1	HOST	LPE 20:1	HOST	NO
TAG 52:0	HOST	LPE 20:2	#N/A
TAG 60:9	HOST	LPE 20:3	HOST	NO
TAG 60:8	HOST	LPE 21:0	#N/A
TAG 58:6	HOST	LPE 22:2	#N/A
TAG 56:3	HOST	LPE 22:5	#N/A
LPE 16:0	HOST	LPE-O 14:1	#N/A
LPE-O 15:0	HOST	LPE-O 15:1	#N/A
LPE 22:6	HOST	LPE-O 16:0	#N/A
LPE-O 16:1	HOST	LPE-O 16:1	HOST	YES
LPE-O 18:3	HOST	LPE-O 16:2	#N/A
LPE 17:1	HOST	LPE-O 16:3	#N/A
LPS 20:4	HOST	LPE-O 17:0	#N/A
LPE 18:2	HOST	LPE-O 17:2	#N/A
LPS 22:6	HOST	LPE-O 18:0	HOST	YES
LPE 20:4	HOST	LPE-O 18:1	HOST	YES
LPG 18:3	HOST	LPE-O 18:2	HOST	NO
LPS 18:2	HOST	LPE-O 18:3	HOST	NO
LPA 16:2	HOST	LPI 12:1	#N/A
LPS 10:2	HOST	LPI 12:2	#N/A
LPS 10:1	HOST	LPI 12:4	#N/A
TAG 60:4	HOST	LPI 12:5	#N/A
TAG 57:2	HOST	LPI 13:0	HOST	NO
LPG 12:0	HOST	LPI 13:1	#N/A
LPA 18:4	HOST	LPI 13:2	#N/A
LPA 17:3	HOST	LPI 13:3	#N/A
TAG 59:3	HOST	LPI 14:0	#N/A
LPA 18:3	HOST	LPI 14:1	#N/A
LPG 14:2	HOST	LPI 14:2	#N/A
TAG 60:2	HOST	LPI 14:3	#N/A
LPA 17:2	HOST	LPI 14:4	#N/A
LPA 16:1	HOST	LPI 14:5	#N/A
LPA 16:0	HOST	LPI 15:0	#N/A
TAG 58:3	HOST	LPI 15:2	#N/A
LPA 18:2	HOST	LPI 17:0	#N/A
TAG 60:3	HOST	LPI 17:1	#N/A
LPA 17:1	HOST	LPI 17:2	#N/A
LPG 11:4	HOST	LPI 17:3	#N/A
LPE 18:3	HOST	LPI 18:0	HOST	NO
LPA 18:1	HOST	LPI 18:1	#N/A
TAG 60:5	HOST	LPI 18:2	HOST	NO
LPA 17:0	HOST	LPI 18:6	#N/A		INCREASED
LPI 13:0	HOST	LPI 19:0	#N/A
LPA 18:0	HOST	LPI 19:1	#N/A		INCREASED
TAG 57:1	HOST	LPI 19:2	#N/A		INCREASED
TAG 58:2	HOST	LPI 20:3	HOST	NO
LPA 20:2	HOST	LPI 22:6	#N/A
LPI 20:3	HOST	PA 18:0 / 20:6	#N/A
LPG 21:2	HOST	PA 18:1 / 16:0	HOST	NO
ST 27:3	HOST	PA 19:1 / 16:0	#N/A
LPE-O 17:1	HOST	PC 28:0	#N/A
LPC 12:0	HOST	PC 30:1	#N/A
LPG 22:6	HOST	PC 31:0	#N/A
LPE 18:1	HOST	PC 32:0	HOST	NO
LPG 18:2	HOST	PC 33:0	HOST	NO
LPE-O 18:2	HOST	PC 33:1	HOST	NO
LPA 20:1	HOST	PC 34:0	HOST	NO
LPI 18:2	HOST	PE 32:0	#N/A
LPE 22:4	HOST	PE 32:1	#N/A
LPS 21:2	HOST	PE 32:2	#N/A
LPI 16:0	HOST	PE 33:1	#N/A
LPG 21:3	HOST	PE 33:2	#N/A
LPG 23:5	HOST	PE 34:1	#N/A
LPI 20:4	HOST	PE 34:2	#N/A
LPG 19:1	HOST	PE 35:1	#N/A
LPE-O 18:0	HOST	PE 35:2	#N/A
LPS 24:5	HOST	PE 36:1	#N/A
LPE 19:0	HOST	PE 36:2	#N/A
LPG 19:0	HOST	PE 37:1	#N/A
LPE 20:1	HOST	PE 37:2	#N/A
LPCO 15:1	HOST	PE 38:2	#N/A
LPE 20:3	HOST	PG 18:1 / 16:0	HOST	YES
LPS 18:1	HOST	PG 18:1 / 16:1	#N/A
LPG 18:1	HOST	PG 18:1 / 17:1	#N/A
LPA 20:0	HOST	PG 18:1 / 18:1	#N/A
LPS 20:3	HOST	PG 19:1 / 16:0	HOST	NO
LPE 18:0	HOST	PG 19:1 / 17:0	#N/A
LPE-O 18:1	HOST	PG 19:1 / 18:0	#N/A
LPG 19:2	HOST	PG 19:1 / 18:1	#N/A
LPS 18:0	HOST	PI 33:0	#N/A
LPS 20:2	HOST	PI 33:1	#N/A
LPI 18:0	HOST	SE 16:1	#N/A
LPS 23:3	HOST	SE 18:1	#N/A
LPG 24:4	HOST	SE 19:-1	#N/A
LPE-O 20:1	HOST	SE 20:0	#N/A
LPCO 16:1	HOST	SE 20:4	#N/A
LPE-O 20:0	HOST	SE 24:0	#N/A		REDUCED
LPCO 16:0	HOST	SE 25:0	#N/A
DAG 36:2	HOST	ST 27:3	HOST	NO
PA 18:0 / 18:0	HOST	ST 27:3	HOST	NO
PA 20:3 / 18:0	HOST	TAG 30:0	HOST	NO
SE 27:1 - 13:5	HOST	TAG 32:0	#N/A
PG 18:2 / 18:2	HOST	TAG 33:0	#N/A
PEO 38:7	HOST	TAG 33:12	#N/A
TAG 30:0	HOST	TAG 34:0	#N/A
DAG 32:3	HOST	TAG 36:0	#N/A
DAG 33:4	HOST	TAG 38:0	#N/A
DAG 34:5	HOST	TAG 40:0	#N/A
Cer 34:2;2	HOST	TAG 42:0	#N/A
DAG 32:2	HOST	TAG 42:1	HOST	NO
PEO 40:8	HOST	TAG 43:0	#N/A
DAG 34:4	HOST	TAG 44:0	HOST	NO
DAG 33:0	HOST	TAG 45:0	#N/A
DAG 36:6	HOST	TAG 46:0	HOST	NO
PA 18:2 / 16:0	HOST	TAG 46:1	HOST	NO
PS 38:5	HOST	TAG 46:2	HOST	NO
SM 30:1;2	HOST	TAG 47:0	HOST	NO
DAG 36:3	HOST	TAG 47:1	#N/A
Cer 34:1;2	HOST	TAG 48:0	HOST	NO
DAG 32:1	HOST	TAG 48:1	HOST	NO
PA 18:2 / 18:2	HOST	TAG 48:2	HOST	NO
PG 18:2 / 16:0	HOST	TAG 49:0	HOST	NO	REDUCED
DAG 34:3	HOST	TAG 49:1	HOST	NO
PA 18:0 / 18:1	HOST	TAG 49:2	HOST	NO
DAG 34:1	HOST	TAG 50:0	HOST	NO
PA 18:1 / 18:2	HOST	TAG 50:1	HOST	NO	REDUCED
DAG 36:5	HOST	TAG 50:2	HOST	YES
PA 18:1 / 16:0	HOST	TAG 50:3	HOST	NO
PEO 34:2	HOST	TAG 51:1	HOST	NO	REDUCED
PA 20:4 / 18:1	HOST	TAG 51:2	HOST	NO
DAG 37:4	HOST	TAG 51:3	HOST	YES
PEO 36:5	HOST	TAG 52:0	HOST	NO	REDUCED
DAG 35:2	HOST	TAG 52:1	HOST	NO	REDUCED
DAG 34:2	HOST	TAG 52:2	HOST	YES
DAG 33:1	HOST	TAG 52:3	HOST	YES
DAG 32:0	HOST	TAG 52:4	HOST	YES	INCREASED
DAG 35:1	HOST	TAG 52:5	HOST	NO	REDUCED
PS 36:4	HOST	TAG 53:0	HOST	YES	REDUCED
PA 17:0 / 17:0	HOST	TAG 53:2	HOST	YES	REDUCED
PEO 36:4	HOST	TAG 53:3	HOST	YES
PS 34:1	HOST	TAG 53:4	HOST	YES
DAG 39:6	HOST	TAG 54:0	HOST	NO
PA 20:1 / 18:3	HOST	TAG 54:1	HOST	NO
DAG 38:6	HOST	TAG 54:2	HOST	NO	REDUCED
DAG 37:5	HOST	TAG 54:3	HOST	YES	REDUCED
PA 18:0 / 18:2	HOST	TAG 54:4	HOST	YES	REDUCED
DAG 36:4	HOST	TAG 54:5	HOST	YES	REDUCED
DAG 35:3	HOST	TAG 54:6	HOST	YES
PS 36:3	HOST	TAG 56:1	HOST	NO
PS 34:2	HOST	TAG 56:2	HOST	NO
PG 20:4 / 18:2	HOST	TAG 56:3	HOST	NO
DAG 34:0	HOST	TAG 56:4	HOST	NO
PEO 38:6	HOST	TAG 58:1	#N/A
DAG 38:5	HOST	TAG 58:2	HOST	NO
PG 18:1 / 16:0	HOST
DAG 37:3	HOST
PI 32:1	HOST
DAG 38:4	HOST
PA 20:2 / 18:0	HOST
PG 18:1 / 18:2	HOST
PI 34:3	HOST
DAG 40:6	HOST
PG 20:3 / 18:2	HOST
PEO 36:3	HOST
PS 36:2	HOST
PEO 38:5	HOST
PS 38:4	HOST
PEO 40:7	HOST
PS 40:6	HOST
DAG 35:0	HOST
DAG 36:1	HOST
DAG 37:2	HOST
PG 19:1 / 16:0	HOST
DAG 38:3	HOST
PG 20:2 / 16:0	HOST
PI 34:2	HOST
SE 27:1 - 16:1	HOST
DAG 40:5	HOST
PG 20:2 / 18:2	HOST
PI 36:4	HOST
SE 27:1 - 18:3	HOST
PI 38:6	HOST
PEO 36:2	HOST
PS 36:1	HOST
PS 37:2	HOST
PEO 38:4	HOST
PS 38:3	HOST
PS 39:4	HOST
PEO 40:6	HOST
DAG 36:0	HOST
SM 33:1;2	HOST
DAG 37:1	HOST
DAG 38:2	HOST
PG 18:0 / 18:1	HOST
DAG 39:3	HOST
PI 34:1	HOST
SE 27:1 - 16:0	HOST
DAG 40:4	HOST
PG 20:3 / 18:0	HOST
PI 35:2	HOST
PI 36:3	HOST
SE 27:1 - 18:2	HOST
PI 37:4	HOST
PI 38:5	HOST
SE 27:1 - 20:4	HOST
SE 27:2 - 22:5	HOST
PEO 36:1	HOST
PS 37:1	HOST
PEO 38:3	HOST
PS 38:2	HOST
PS 39:3	HOST
PEO 40:5	HOST
PS 40:4	HOST
SM 34:1;2	HOST
DAG 38:1	HOST
PG 18:0 / 18:0	HOST
Cer 40:1;2	HOST
PI 34:0	HOST
DAG 40:3	HOST
Cer 42:3;2	HOST
PI 36:2	HOST
SE 27:1 - 18:1	HOST
PI 37:3	HOST
SE 28:1 - 18:2	HOST
PI 38:4	HOST
SE 27:1 - 20:3	HOST
PI 40:6	HOST
PC 32:0	HOST
PC 33:1	HOST
PEO 38:2	HOST
PS 38:1	HOST
PC 35:3	HOST
PEO 40:4	HOST
PS 40:3	HOST
PCO 36:5	HOST
PEO 42:6	HOST
PC 38:6	HOST
SM 34:0;3	HOST
DAG 38:0	HOST
DAG 40:2	HOST
Cer 42:2;2	HOST
SE 27:1 - 18:0	HOST
SE 28:1 - 18:1	HOST
SE 29:1 - 18:2	HOST
PI 39:4	HOST
PI 40:5	HOST
SE 27:1 - 22:4	HOST
PCO 32:0	HOST
PC 33:0	HOST
PEO 38:1	HOST
PC 34:1	HOST
PC 35:2	HOST
PEO 40:3	HOST
PS 40:2	HOST
PCO 36:4	HOST
PC 37:4	HOST
PEO 42:5	HOST
PC 38:5	HOST
PC 40:7	HOST
DAG 40:1	HOST
Cer 42:1;2	HOST
TAG 42:2	HOST
SE 27:2 - 20:0	HOST
PI 40:4	HOST
PC 34:0	HOST
PCO 34:1	HOST
PEO 40:2	HOST
PS 40:1	HOST
PS 41:2	HOST
PEO 42:4	HOST
PC 38:4	HOST
PC 40:6	HOST
TAG 42:1	HOST
PC 36:1	HOST
PC 37:2	HOST
PS 42:2	HOST
PC 40:5	HOST
TAG 44:2	HOST
PS 42:1	HOST
PC 40:4	HOST
TAG 44:1	HOST
TAG 46:3	HOST
PCO 38:2	HOST
TAG 44:0	HOST
TAG 46:2	HOST
TAG 48:4	HOST
TAG 50:6	HOST
SE 27:2 - 27:3	HOST
TAG 46:1	HOST
TAG 47:2	HOST
TAG 48:3	HOST
TAG 49:4	HOST
TAG 50:5	HOST
SE 27:1 - 27:3	HOST
TAG 52:7	HOST
TAG 46:0	HOST
TAG 48:2	HOST
TAG 49:3	HOST
TAG 50:4	HOST
TAG 51:5	HOST
TAG 52:6	HOST
TAG 54:8	HOST

## Sheet: Comparison_Imp
Name_InVivo	Common	Was it stat different in Host
LPE-O 16:1	HOST	YES	INCREASED
LPE-O 18:0	HOST	YES	INCREASED
LPE-O 18:1	HOST	YES	INCREASED
PG 18:1 / 16:0	HOST	YES	REDUCED
TAG 50:2	HOST	YES	REDUCED
TAG 51:3	HOST	YES	REDUCED
TAG 52:2	HOST	YES	REDUCED
TAG 52:3	HOST	YES	REDUCED
TAG 52:4	HOST	YES	REDUCED
TAG 53:0	HOST	YES	INCREASED
TAG 53:2	HOST	YES	REDUCED
TAG 53:3	HOST	YES	REDUCED
TAG 53:4	HOST	YES	REDUCED
TAG 54:3	HOST	YES	REDUCED
TAG 54:4	HOST	YES	REDUCED
TAG 54:5	HOST	YES	REDUCED
TAG 54:6	HOST	YES	REDUCED

## Sheet: Sheet4
SampleType_multC	Stat Diff Host	QC	QC	QC	QC	QC	QC	SA	SA	SA	SA	SA	SA	SA	SA	SA	SA	SA	SA	SA	SA	SA	SA	SA	SA	SA	SA	SA	SA	SA	SA	SA	SA	SA	SA	SA	SA	SA	SA	SA	SA	SA	SA	QC	QC	QC	QC	QC	QC
FileName	Imp	intensity.20150107_bacteria_intactlipids_01_s1_lowg_ctrl01.sgml	intensity.20150107_bacteria_intactlipids_01_s8_lowg_ctrl02.sgml	intensity.20150107_bacteria_intactlipids_01_s15_lowg_ctrl03.sgml	intensity.20150107_bacteria_intactlipids_01_s22_lowg_ctrl04.sgml	intensity.20150107_bacteria_intactlipids_01_s29_lowg_ctrl05.sgml	intensity.20150107_bacteria_intactlipids_01_s36_lowg_ctrl06.sgml	intensity.20150107_bacteria_intactlipids_01_s2_lowg_tca01.sgml	intensity.20150107_bacteria_intactlipids_01_s9_lowg_tca02.sgml	intensity.20150107_bacteria_intactlipids_01_s16_lowg_tca03.sgml	intensity.20150107_bacteria_intactlipids_01_s23_lowg_tca04.sgml	intensity.20150107_bacteria_intactlipids_01_s30_lowg_tca05.sgml	intensity.20150107_bacteria_intactlipids_01_s37_lowg_tca06.sgml	intensity.20150107_bacteria_intactlipids_01_s4_lowg_tcapa01.sgml	intensity.20150107_bacteria_intactlipids_01_s11_lowg_tcapa02.sgml	intensity.20150107_bacteria_intactlipids_01_s18_lowg_tcapa03.sgml	intensity.20150107_bacteria_intactlipids_01_s25_lowg_tcapa04.sgml	intensity.20150107_bacteria_intactlipids_01_s32_lowg_tcapa05.sgml	intensity.20150107_bacteria_intactlipids_01_s39_lowg_tcapa06.sgml	intensity.20150107_bacteria_intactlipids_01_s6_lowg_tcapo01.sgml	intensity.20150107_bacteria_intactlipids_01_s13_lowg_tcapo02.sgml	intensity.20150107_bacteria_intactlipids_01_s20_lowg_tcapo03.sgml	intensity.20150107_bacteria_intactlipids_01_s27_lowg_tcapo04.sgml	intensity.20150107_bacteria_intactlipids_01_s34_lowg_tcapo05.sgml	intensity.20150107_bacteria_intactlipids_01_s41_lowg_tcapo06.sgml	intensity.20150107_bacteria_intactlipids_01_s3_lowg_tdca01.sgml	intensity.20150107_bacteria_intactlipids_01_s10_lowg_tdca02.sgml	intensity.20150107_bacteria_intactlipids_01_s17_lowg_tdca03.sgml	intensity.20150107_bacteria_intactlipids_01_s24_lowg_tdca04.sgml	intensity.20150107_bacteria_intactlipids_01_s31_lowg_tdca05.sgml	intensity.20150107_bacteria_intactlipids_01_s38_lowg_tdca06.sgml	intensity.20150107_bacteria_intactlipids_01_s5_lowg_tdcapa01.sgml	intensity.20150107_bacteria_intactlipids_01_s12_lowg_tdcapa02.sgml	intensity.20150107_bacteria_intactlipids_01_s19_lowg_tdcapa03.sgml	intensity.20150107_bacteria_intactlipids_01_s26_lowg_tdcapa04.sgml	intensity.20150107_bacteria_intactlipids_01_s33_lowg_tdcapa05.sgml	intensity.20150107_bacteria_intactlipids_01_s40_lowg_tdcapa06.sgml	intensity.20150107_bacteria_intactlipids_01_s7_lowg_tdcapo01.sgml	intensity.20150107_bacteria_intactlipids_01_s14_lowg_tdcapo02.sgml	intensity.20150107_bacteria_intactlipids_01_s21_lowg_tdcapo03.sgml	intensity.20150107_bacteria_intactlipids_01_s28_lowg_tdcapo04.sgml	intensity.20150107_bacteria_intactlipids_01_s35_lowg_tdcapo05.sgml	intensity.20150107_bacteria_intactlipids_01_s42_lowg_tdcapo06.sgml	intensity.20150107_bacteria_intactlipids_01_s43_highg_ctrl01.sgml	intensity.20150107_bacteria_intactlipids_01_s50_highg_ctrl02.sgml	intensity.20150107_bacteria_intactlipids_01_s57_highg_ctrl03.sgml	intensity.20150107_bacteria_intactlipids_01_s64_highg_ctrl04.sgml	intensity.20150107_bacteria_intactlipids_01_s71_highg_ctrl05.sgml	intensity.20150107_bacteria_intactlipids_01_s78_highg_ctrl06.sgml
FileName	Imp	s1_lowg_ctrl01	s8_lowg_ctrl02	s15_lowg_ctrl03	s22_lowg_ctrl04	s29_lowg_ctrl05	s36_lowg_ctrl06	s2_lowg_tca01	s9_lowg_tca02	s16_lowg_tca03	s23_lowg_tca04	s30_lowg_tca05	s37_lowg_tca06	s4_lowg_tcapa01	s11_lowg_tcapa02	s18_lowg_tcapa03	s25_lowg_tcapa04	s32_lowg_tcapa05	s39_lowg_tcapa06	s6_lowg_tcapo01	s13_lowg_tcapo02	s20_lowg_tcapo03	s27_lowg_tcapo04	s34_lowg_tcapo05	s41_lowg_tcapo06	s3_lowg_tdca01	s10_lowg_tdca02	s17_lowg_tdca03	s24_lowg_tdca04	s31_lowg_tdca05	s38_lowg_tdca06	s5_lowg_tdcapa01	s12_lowg_tdcapa02	s19_lowg_tdcapa03	s26_lowg_tdcapa04	s33_lowg_tdcapa05	s40_lowg_tdcapa06	s7_lowg_tdcapo01	s14_lowg_tdcapo02	s21_lowg_tdcapo03	s28_lowg_tdcapo04	s35_lowg_tdcapo05	s42_lowg_tdcapo06	s43_highg_ctrl01	s50_highg_ctrl02	s57_highg_ctrl03	s64_highg_ctrl04	s71_highg_ctrl05	s78_highg_ctrl06
SampleName	Imp	s1	s8	s15	s22	s29	s36	s2	s9	s16	s23	s30	s37	s4	s11	s18	s25	s32	s39	s6	s13	s20	s27	s34	s41	s3	s10	s17	s24	s31	s38	s5	s12	s19	s26	s33	s40	s7	s14	s21	s28	s35	s42	s43	s50	s57	s64	s71	s78
Glucose	Imp	lowg	lowg	lowg	lowg	lowg	lowg	lowg	lowg	lowg	lowg	lowg	lowg	lowg	lowg	lowg	lowg	lowg	lowg	lowg	lowg	lowg	lowg	lowg	lowg	lowg	lowg	lowg	lowg	lowg	lowg	lowg	lowg	lowg	lowg	lowg	lowg	lowg	lowg	lowg	lowg	lowg	lowg	highg	highg	highg	highg	highg	highg
Bile (Yes/Type)	Imp	ctrl01	ctrl02	ctrl03	ctrl04	ctrl05	ctrl06	tca01	tca02	tca03	tca04	tca05	tca06	tcapa01	tcapa02	tcapa03	tcapa04	tcapa05	tcapa06	tcapo01	tcapo02	tcapo03	tcapo04	tcapo05	tcapo06	tdca01	tdca02	tdca03	tdca04	tdca05	tdca06	tdcapa01	tdcapa02	tdcapa03	tdcapa04	tdcapa05	tdcapa06	tdcapo01	tdcapo02	tdcapo03	tdcapo04	tdcapo05	tdcapo06	ctrl01	ctrl02	ctrl03	ctrl04	ctrl05	ctrl06
Groups	Imp	1	1	1	1	1	1	2	2	2	2	2	2	3	3	3	3	3	3	4	4	4	4	4	4	5	5	5	5	5	5	6	6	6	6	6	6	7	7	7	7	7	7	1	1	1	1	1	1
LPC 13:0_LPC_Ac-		0	0	0	0	0	0	0	0	0	0	0	0	0	0	0	0	0	0	0	0	0	0	0	0	0	0	0	0	0	0	0	0	0	0	0	0	0	0	0	0	0	0	0	0	0	0	0	0
LPC 15:1_LPC_Ac-		0	0	0	0	0	0	0	0	0	0	0	0	0	0	0	0	0	0	0	0	0	0	0	0	0	0	0	0	0	0	0	0	0	0	0	0	0	0	0	0	0	0	0	0	0	0	0	0
LPC 16:4_LPC_Ac-		0.856053	1.58433	1.36117	1.23784	1.33461	1.02993	1.32145	0.82927	0.82701	1.14474	0.888834	1.24684	2.218	0	89012	1.16846	1.40491	1.5479	32507	3.8958	68932.2	31708.9	31609.2	25387.9	37113.7	0.670031	33986.9	7.04257	112557	41386.5	31154.6	46683.8	71035.7	62603	55699.2	58102.6	0.918845	1.35472	0.871691	0.857324	0.918692	1.12271	0.792354	0.959299	2.02657	0.891754	0.730702	0.801483
LPC 17:1_LPC_Ac-		0	0	0	0	0	0	0	0.0852279	0.0741667	0	0	0	0	0	3627.1	0	0	0	0	0.47203	0	0	3342.6	3048.8	0	0.0747563	0	0	0	0	0	0	0	0	0	0	0	0	0.0533958	0	0	0.072276	0	0.0427524	0	0.0931764	0.14167	0.0784464
LPC 13:1_LPC_Ac-		0	0	0	0	0	0	0	0	0	0	0	0	0	0	0	0	0	0	0	0	0	0	0	0	0	0	0	0	0	0	0	0	0	0	0	0	0	0	0	0	0	0	0	0	0	0	0	0
LPC 17:0_LPC_Ac-		0.0389896	0	0.0903639	0.0411098	0	0.0417663	0.294819	0.269207	0.167831	0.0438785	0.198357	0.148826	0	0	0	0	0	0	0	0	6831.1	0	0	0	0	0	0	0	6087.7	0	0	4376.8	0	4166.1	0	0	0.109368	0.242592	0.120027	0.152195	0.310014	0.277185	0	0	0.188829	0	0	0
LPC 13:3_LPC_Ac-		0.0291523	0.0569649	0	0	0	0	0	0	0	0.0755194	0	0.096184	0	0	0	0	0	0.107873	0	0	0	0	0	0	0	0	0	0	0	0	0	0	4008.3	0	0	0	0	0	0	0	0	0	0	0	0.0571977	0	0	0
LPC 15:3_LPC_Ac-		0	0	0.0821778	0	0.0917827	0	0	0	0	0.0803646	0	0.107499	0	0	0	0.0538138	0.0664678	0.132288	0	0	0	0	0	0	0	0	0	0	4608.8	0	0	0	5748.9	0	0	0	0	0	0	0	0	0	0	0.0510802	0.121136	0	0	0
LPC 18:4_LPC_Ac-		0	0	0.041398	0	0.0621356	0	0	0	0	0.0674352	0	0.0992473	0	0	5247.5	0.084467	0	0.105518	0	0	0	0	0	0	0	0	0	0	5509.4	0	0	0	2863.4	0	0	0	0	0	0	0	0	0	0.0947702	0.117195	0.265085	0.0717858	0	0
LPC 20:6_LPC_Ac-		0	0	0	0	0	0.122729	0	0	0	0.0520406	0	0.0864909	0	0	16939.9	0.519669	0.339569	0.0865246	0	0	0	0	0	0	0	0	0	0	11350.4	0	0	0	7790.8	16268.9	0	4526.1	0	0	0	0	0	0	0.481737	0.369416	0	0.756279	0.813818	0.892252
LPC 18:0_LPC_Ac-		0	0	0	0	0	0	0	0	0	0	0	0	0	0	0	0	0	0	0	0	0	0	0	0	0	0	0	0	0	0	0	0	0	0	0	0	0	0	0	0	0	0	0	0	0	0	0	0
LPC 17:2_LPC_Ac-		0	0	0	0	0	0	0	0	0	0	0	0	0	0	0	0	0	0	0	0	0	0	0	0	0	0	0	0	0	0	0	0	0	0	0	0	0	0	0	0	0	0	0	0	0	0	0	0
LPC 22:6_LPC_Ac-		0	0	0	0	0	0	0	0	0	0	0	0	0	0	0	0	0	0	0	0	0	0	0	0	0	0	0	0	0	0	0	0	0	0	0	0	0	0	0	0	0	0	0	0	0	0	0	0
LPC 16:0_LPC_Ac-		0	0	0	0	0	0	0.0535118	0.10288	0.110807	0	0.0544217	0.0703409	0	0	0	0	0	0	0	0	0	0	0	0	0	0	0	0	0	3497.3	0	0	0	0	0	0	0	0.103833	0	0.073413	0.119375	0.119173	0	0	0	0	0	0
LPC 16:6_LPC_Ac-		0	0	0	0	0	0	0	0	0	0	0	0	0	17727	0	0	0	0	0	0	0	0	0	0	0	0	0	0	0	0	0	0	0	0	0	0	0	0	0	0	0	0	0	0	0	0	0	0
LPC 16:5_LPC_Ac-		0	0	0	0	0	0	0	0	0	0	0	0	0	21008.3	0	0	0	0	0	0	0	0	0	0	0	0	0	0	0	0	0	0	0	0	0	0	0	0	0	0	0	0	0	0	0	0	0	0
LPC 18:1_LPC_Ac-		0	0	0	0	0	0	0	0	0	0	0	0	0	36995.6	0	0	0	0	0	0	0	0	0	0	0	0	0	0	0	0	0	0	0	0	0	0	0	0	0	0	0	0	0	0	0	0	0	0
LPCO 13:0_LPC_Ac-		0.131522	0.221842	0.129231	0.271495	0.0286185	0.110461	0.0722036	0.18398	0.198075	0.22686	0.234484	0.164762	0	0	46167.1	0.185312	0.711148	0.305528	4128.7	1.53115	13487	5387.6	9887.3	2601.9	3580.6	0.0969391	3350	2.12332	15483.8	4016	175962	71046.6	38106.4	31482.9	13305	69878.5	0.331855	0.113625	0.240185	0.199437	0.244168	0.199683	0.146348	0.146098	0	0.100963	0.0908401	0.204777
LPCO 14:2_LPC_Ac-		0	0	0	0	0	0	0	0	0	0	0	0	0	0	0	0	0	0	0	0	0	0	0	0	0	0	0	0	0	0	0	0	0	0	0	0	0	0	0	0	0	0	0	0	0	0	0	0
LPCO 15:1_LPC_Ac-		0.0312814	0	0	0.0655572	0	0	0	0	0.0470538	0.0439678	0.0499374	0	0	15007.3	0	0	0	0	0	0	0	0	0	0	0	0	0	0	0	0	0	0	0	0	0	0	0.0872842	0	0	0	0	0	0	0	0.0716493	0	0	0
LPCO 15:0_LPC_Ac-		0.121612	0.158071	0.0674049	0.212811	0	0.108762	0.0860579	0.176938	0.193181	0.225977	0.224717	0.128469	0	0	10850.8	0.118601	0.196956	0.136637	6948.2	2.57289	18378.1	9720.5	16970.7	3940.1	5695.1	0.253375	11754.8	3.90543	16524.5	9230.8	15653.5	5916.6	8149.4	10829.7	7755.9	11595.4	0.363672	0.127244	0.251951	0.201035	0.178313	0.218304	0.134468	0.0966011	0	0	0	0.115286
LPCO 20:0_LPC_Ac-		0	0	0	0	0	0	0	0	0	0	0	0	0	0	0	0	0	0	0	0	0	0	0	0	0	0	0	0	0	0	5360.1	0	0	0	0	0	0	0	0	0	0	0	0	0	0	0	0	0
LPA 16:3_LPA_H-		0.0131719	0	0	0	0	0	0	0	0	0	0	0.0122784	0	0.685415	0.00834032	0	0.00521829	0	0	0	0	0	0	0	0	0	0	0	0	0	0	0	0	0	0	0	0	0	0.00434693	0.00524385	0.0102502	0.00639708	0.0100664	0.00981705	0	0.0181993	0.0136099	0.0105371
LPA 16:2_LPA_H-		0	0	0	0	0	0	0	0	0	0	0	0	0	0.584908	0	0	0	0	0	0	0	0	0	0	0	0	0	0	0	0	0	0	0	0	0	0	0	0	0	0	0	0	0.0130149	0.0067558	0	0.0173624	0.00883727	0.00965305
LPA 16:1_LPA_H-		0.0042299	0	0	0	0	0	0	0	0	0	0	0	0	0.391395	0.00543685	0	0	0	0	0	0	0	0	0	0	0	0	0	0	0	0.00517468	0.00938006	0	0	0.00294694	0	0	0	0	0	0	0	0.00333288	0	0	0	0	0
LPA 17:3_LPA_H-		0.00508395	0	0	0	0	0	0	0	0	0	0.00383136	0	0	0.478251	0	0	0	0	0	0	0	0	0	0	0	0	0	0	0	0	0	0	0	0	0	0	0.00845018	0	0	0	0	0	0	0	0	0.00767369	0.00712285	0
LPA 17:1_LPA_H-		0.00426945	0	0	0	0	0	0	0	0.00354757	0	0	0	0	0	0	0	0	0	0	0	0	0	0	0	0	0	0	0	0	0	0	0	0	0	0.00361371	0	0.00844286	0	0.00589936	0	0.00974234	0.0059182	0	0	0	0	0	0.00670646
LPA 18:4_LPA_H-		0.00373639	0	0	0	0	0	0	0	0.00431684	0	0	0	0	0.455199	0.00701328	0	0	0	0	0	0	0	0	0	0	0	0	0	0	0	0	0	0	0	0	0	0	0	0	0	0.00451551	0	0.0102555	0.0109668	0	0.0281828	0.0319656	0.0264681
LPA 18:3_LPA_H-		0.0190194	0	0	0.0152978	0.00406514	0.0146585	0	0.0145822	0.0209817	0.0233308	0.0174162	0.0191318	0	0.327519	0.0375848	0.013729	0.0308826	0.0143582	0	0.00865126	0.0174246	0.00564297	0.0228327	0	0	0	0.00564583	0.00465112	0.0167837	0.00450076	0.0122142	0.012475	0.0200761	0.022893	0.0101685	0.0240918	0.0237417	0.00667488	0.025707	0.0198199	0.0370772	0.025895	0.049445	0.0358789	0.00635601	0.077342	0.0639223	0.0799041
LPA 18:1_LPA_H-		0	0	0	0	0	0	0	0	0	0	0	0	0	0.303219	0	0	0	0	0	0	0	0	0	0	0	0	0	0	0	0	0	0	0	0	0	0	0	0	0	0	0.00580898	0.00492505	0	0	0	0	0	0.0108856
LPA 18:0_LPA_H-		0	0	0	0	0	0	0	0	0	0	0	0	0	0.104947	0	0	0	0	0	0	0	0	0	0	0	0	0	0	0	0	0	0	0	0	0	0	0	0	0	0	0	0	0.00456234	0	0	0.00725935	0	0.0153022
LPA 21:1_LPA_H-		0	0	0	0	0	0	0	0	0	0	0	0	0	0.224279	0	0	0	0	0	0	0	0	0	0	0	0	0	0	0	0	0	0	0	0	0	0	0	0	0	0	0	0	0	0	0	0	0	0
LPA 22:2_LPA_H-		0	0	0	0	0	0	0	0	0	0	0	0	0	0.223748	0	0	0	0	0	0	0	0	0	0	0	0	0	0	0	0	0	0	0	0	0	0	0	0	0	0	0	0	0	0	0	0	0	0
LPA 22:1_LPA_H-		0.0299144	0.037365	0.0291028	0.0445858	0.0311828	0.0402697	0.0123954	0.0327969	0.0386859	0.0438327	0.0429544	0.0402212	0.0205416	0	0.0448108	0.0371764	0.0535536	0.0397921	0.0380655	0.0344832	0.0392906	0.0284905	0.0429737	0.0311615	0.029676	0.0304597	0.0320506	0.0308994	0.0490044	0.0387932	0.0392604	0.0351287	0.0327633	0.0367575	0.0349822	0.042656	0.0470839	0.0411687	0.042299	0.0425489	0.0369523	0.0364156	0.0574962	0.0536715	0.0467153	0.0937347	0.0706167	0.1054
LPA 22:0_LPA_H-		0.00977058	0	0	0.00667502	0	0.0070974	0	0.011268	0.0167452	0.0099126	0.0187116	0.00753509	0	0.260669	0.0154149	0	0.0186982	0.00649048	0	0.0103375	0.00759285	0	0.00851642	0	0	0	0	0	0.0171452	0	0.00734128	0	0.00671826	0.0130482	0.00630698	0.0128517	0.0501004	0.00999918	0.0176283	0.00985229	0.0218629	0.0141906	0.0346352	0.0339608	0	0.0614612	0.0498369	0.0646709
LPA 20:1_LPA_H-		0	0	0	0	0	0	0	0	0	0	0.00504996	0.0059972	0	0.19917	0	0	0	0	0	0.00707107	0	0	0.00553739	0	0	0	0	0	0	0	0	0	0.00515746	0	0	0	0.0135044	0	0.0194593	0.025672	0.0170231	0.00555139	0.0250185	0.0151633	0.0216399	0.0274192	0	0.0626231
LPA 20:2_LPA_H-		0	0	0	0	0	0	0	0	0	0	0	0	0	0	0	0	0	0	0	0	0	0	0	0	0	0	0	0	0	0	0	0	0	0	0	0	0	0	0	0	0	0	0	0	0	0	0	0
LPA 21:2_LPA_H-		0.00746204	0	0	0	0.00688924	0	0	0.00512635	0.00592484	0	0	0	0	0.48536	0	0	0	0	0	0	0	0	0.00506814	0	0	0	0	0	0	0	0	0	0	0	0.00616368	0	0	0	0	0	0	0	0.00795541	0.00540655	0	0.0714407	0.0333277	0.058408
LPA 20:0_LPA_H-		0	0	0	0	0	0	0	0	0	0	0	0	0	0.212901	0	0	0	0	0	0	0	0	0	0	0	0	0	0	0	0	0	0	0	0	0	0	0	0	0	0	0	0	0	0	0	0	0	0.0223617
LPA 16:0_LPA_H-		0	0	0	0	0	0	0	0	0	0	0	0	0	0.120855	0	0	0	0	0	0	0	0	0	0	0	0	0	0	0	0	0	0	0	0	0	0	0	0	0	0	0	0	0	0	0	0	0	0
LPA 17:2_LPA_H-		0	0	0	0	0	0	0	0	0	0	0	0	0	0.205854	0	0	0	0	0	0	0	0	0	0	0	0	0	0	0	0	0	0	0	0	0	0	0	0	0	0	0	0	0	0	0	0	0	0
LPA 18:2_LPA_H-		0	0	0	0	0	0	0	0	0	0	0	0	0	0.178354	0	0	0	0	0	0	0	0	0	0	0	0	0	0	0	0	0	0	0	0	0	0	0	0	0	0	0	0	0	0	0	0	0	0
LPA 19:2_LPA_H-		0	0	0	0	0	0	0	0	0	0	0	0	0	0.378839	0	0	0	0	0	0	0	0	0	0	0	0	0	0	0	0	0	0	0	0	0	0	0	0	0	0	0	0	0	0	0	0	0	0
LPA 19:1_LPA_H-		0	0	0	0	0	0	0	0	0	0	0	0	0	0.800725	0	0	0	0	0	0	0	0	0	0	0	0	0	0	0	0	0	0	0	0	0	0	0	0	0	0	0	0	0	0	0	0	0	0
LPA 19:0_LPA_H-		0	0	0	0	0	0	0	0	0	0	0	0	0	0.691623	0	0	0	0	0	0	0	0	0	0	0	0	0	0	0	0	0	0	0	0	0	0	0	0	0	0	0	0	0	0	0	0	0	0
LPA 20:3_LPA_H-		0	0	0	0	0	0	0	0	0	0	0	0	0	0	0	0	0	0	0	0	0	0	0	0	0	0	0	0	0	0	0	0	0	0	0	0	0	0	0	0	0	0	0	0	0	0	0	0
LPA 21:0_LPA_H-		0	0	0	0	0	0	0	0	0	0	0	0	0	0.113631	0	0	0	0	0	0	0	0	0	0	0	0	0	0	0	0	0	0	0	0	0	0	0	0	0	0	0	0	0	0	0	0	0	0
LPA 19:3_LPA_H-		0	0	0	0	0	0	0	0	0	0	0	0	0	0.380693	0	0	0	0	0	0	0	0	0	0	0	0	0	0	0	0	0	0	0	0	0	0	0	0	0	0	0	0	0	0	0	0	0.00825194	0
LPA 19:5_LPA_H-		0	0	0	0	0	0	0	0	0	0	0	0	0	0.975302	0	0	0	0	0	0	0	0	0	0	0	0	0	0	0	0	0	0	0	0	0	0	0	0	0	0	0	0	0	0	0	0	0	0
LPA 19:4_LPA_H-		0	0	0	0	0	0	0	0	0	0	0	0	0	0.607858	0	0	0	0	0	0	0	0	0	0	0	0	0	0	0	0	0	0	0	0	0	0	0	0	0	0	0	0	0	0	0	0	0	0
LPA 20:5_LPA_H-		0	0	0	0	0	0	0	0	0	0	0	0	0	4.82874	0	0	0	0	0	0	0	0	0	0	0	0	0	0	0	0	0	0	0	0	0	0	0	0	0	0	0	0	0	0	0	0	0	0
LPA 20:4_LPA_H-		0	0	0	0	0	0	0	0	0	0	0	0	0	0.612103	0	0	0	0	0	0	0	0	0	0	0	0	0	0	0	0	0	0	0	0	0	0	0	0	0	0	0	0	0	0	0	0	0	0
LPA 21:4_LPA_H-		0	0	0	0	0	0	0	0	0	0	0	0	0	0.753419	0	0	0	0	0	0	0	0	0	0	0	0	0	0	0	0	0	0	0	0	0	0	0	0	0	0	0	0	0	0	0	0	0	0
LPA 21:3_LPA_H-		0	0	0	0	0	0	0	0	0	0	0	0	0	0.112738	0	0	0	0	0	0	0	0	0	0	0	0	0	0	0	0	0	0	0	0	0	0	0	0	0	0	0	0	0	0	0	0	0	0
LPA 22:5_LPA_H-		0	0	0	0	0	0	0	0	0	0	0	0	0	1.28783	0	0	0	0	0	0	0	0	0	0	0	0	0	0	0	0	0	0	0	0	0	0	0	0	0	0	0	0	0	0	0	0	0	0
LPA 22:4_LPA_H-		0	0	0	0	0	0	0	0	0	0	0	0	0	0.130784	0	0	0	0	0	0	0	0	0	0	0	0	0	0	0	0	0	0	0	0	0	0	0	0	0	0	0	0	0	0	0	0	0	0
LPE 14:1_LPE_H-		0.00666805	0.00566071	0.00695469	0.00898147	0.00691126	0.00797619	0	0.00610761	0.00594474	0.00833307	0.00435849	0.00990016	0.00491836	4.74535	0.00681883	0.00917582	0.00947181	0.00871806	0	0	0.00692502	0	0	0	0	0	0	0.012514	0.00998753	0	0	0.00914632	0.00663533	0.0134973	0.00772735	0.00791733	0	0	0.0122488	0.03629	0.00525047	0.0103156	0.00379619	0.00534955	0.0052222	0.00662057	0.00470524	0.00963192
LPE 14:0_LPE_H-		0.0649908	0.0704803	0.0661979	0.0691417	0.0710455	0.0824389	0.041448	0.0358287	0.0684088	0.0939797	0.0389889	0.0899749	0.101827	0.0851334	0.0864298	0.0963774	0.0930667	0.0935972	0	0	0.0714998	0	0	0	0	0	0	0	0.0962344	0.0417061	0	0.0708306	0.0882786	0.0842889	0.0866962	0.0800909	0.0512118	0.0455752	0.0491101	0.0409066	0.0449645	0.0465551	0.0675738	0.0633492	0.0525123	0.0634654	0.0685566	0.0683068
LPE 16:1_LPE_H-		0.107508	0.137314	0.0888701	0.0782391	0.0887136	0.0413585	0.111679	0.190678	0.214798	0.105406	0.0934043	0.150739	0.0781158	0.164353	0.0791299	0.0713787	0.17749	0.0678559	0	0	0.215476	0	0	0.0530056	0	0	0	0.0137548	0.0923738	0.469741	0.0185799	0.348159	0.0820298	0.222918	0.174763	0.194484	0.103824	0.192519	0.209146	0.177883	0.202472	0.216286	0.00966612	0.00845239	0.0274583	0.00320185	0.00570634	0.0039326
LPE 16:0_LPE_H-		0.0629575	0.0683951	0.0642161	0.0623452	0.0715316	0.0716945	0.0496137	0.059654	0.0685	0.0871495	0.0462011	0.0946162	0.102938	0.181023	0.0807145	0.0949174	0.0989105	0.100329	0	0	0.0731411	0	0	0.0088959	0	0	0	0	0.0691425	0.075233	0	0.104398	0.0807407	0.0994003	0.0860397	0.0731806	0.0509054	0.0479469	0.0592633	0.0507645	0.0477409	0.0504203	0.0868334	0.0843436	0.0782315	0.0832516	0.0734557	0.0867289
LPE 17:2_LPE_H-		0.033765	0.117121	0.0638319	0.0828598	0.0442144	0.082212	0.186207	0.0797475	0.0535684	0.0494497	0.0427976	0.0294464	0.315516	0	0.0377937	0.04623	0.0369109	0.0422157	0.501506	0.204236	0.0864373	0.169197	0.157259	0.268944	0.441248	0.221053	0.270054	0.162277	0.041836	0.207371	0.0594774	0.120697	0.0565947	0.054763	0.0744618	0.079434	0.124039	0.221462	0.0853996	0.0973708	0.0702668	0.0762886	0.0401371	0.0316842	0.0721147	0.0437341	0.0698494	0.0571401
LPE 17:0_LPE_H-		0.00422319	0.00770352	0.0068042	0.00960865	0.00580253	0.0125272	0.00493216	0.0107045	0.00696565	0.00603254	0.00569424	0.00562926	0.00879207	0	0.0050731	0.00720438	0.00404149	0.00637908	0.0295917	0.0312076	0.0148956	0.0296158	0.0235886	0.0452276	0.0211588	0.0271334	0.0301493	0.021277	0.00450801	0.0322475	0.00910782	0.0122164	0.0055974	0.0100948	0.0115313	0.0106363	0	0.0153073	0.00947247	0.0145766	0.0118034	0.0116927	0.00928413	0.00869835	0.00946328	0.00891137	0.0118183	0.00998465
LPE 18:4_LPE_H-		0.00194291	0.00363623	0.00544961	0.00624985	0.00348976	0.00673894	0.00374089	0.00362831	0.00331303	0.00357438	0.00380511	0.00263361	0.013126	0.0930465	0.00566022	0.00352966	0.00254037	0.0028351	0.0255414	0.0105815	0.00541339	0.011888	0.00924064	0.0204449	0.014557	0.0151608	0.0139499	0.00901568	0.00270683	0.0131771	0	0.00885703	0.00593667	0.00451833	0.00271576	0.00457253	0	0.00941764	0.00612483	0.00576717	0.00343795	0.00543063	0.00301624	0.00246494	0.00695287	0	0.00579393	0.00569146
LPE 19:2_LPE_H-		0	0	0	0	0	0	0	0	0	0	0	0	0	0	0	0	0	0	0	0	0	0	0	0	0	0	0	0	0	0	0	0	0	0	0	0	0	0	0	0	0	0	0	0	0	0	0	0
LPE 19:1_LPE_H-		0.0454421	0.0462929	0.0604504	0.0579578	0.0631249	0.0877178	0.0574495	0.0252513	0.0308572	0.0767968	0.0561979	0.0717333	0.0714659	0.0385119	0.0663176	0.0691856	0.042998	0.0809743	0	0	0.0295481	0	0	0	0	0	0	0	0.0621951	0	0	0.0168855	0.0687942	0.0267839	0.0268692	0.0210779	0.0400885	0.0235817	0.0258108	0.0204344	0.0268944	0.0222514	0.125671	0.141091	0.137495	0.13978	0.13183	0.147433
LPE 20:3_LPE_H-		0	0	0	0	0	0	0	0	0	0	0	0	0	0	0	0	0	0	0	0	0	0	0	0	0	0	0	0	0	0	0	0	0	0	0	0	0	0	0	0	0	0	0	0	0	0	0	0
LPE 20:2_LPE_H-		0	0	0	0	0	0	0	0	0	0	0	0	0	0	0	0	0	0	0	0	0	0	0	0	0	0	0	0	0	0	0	0	0	0	0	0	0	0	0	0	0	0	0	0	0	0	0	0
LPE 20:1_LPE_H-		0	0	0	0	0	0	0	0	0	0	0	0	0	0	0	0	0	0	0	0	0	0	0	0	0	0	0	0	0	0	0	0	0	0	0	0	0	0	0	0	0	0	0	0	0	0	0	0
LPE 18:3_LPE_H-		0	0	0	0	0	0	0	0	0	0	0.00914493	0	0	0.101242	0	0	0.00549073	0	0	0.0322895	0.00558306	0	0	0	0	0	0	0	0.00259045	0	0.0213199	0	0	0	0	0	0.0324612	0	0	0	0	0	0	0	0	0	0	0
LPE 15:0_LPE_H-		0.00690277	0.00300523	0.0114821	0.00337055	0.00607757	0.00564524	0	0.00277915	0.00282589	0.00324208	0.00413204	0.00487047	0	0	0.00195943	0	0.00320328	0.00227769	0	0	0	0	0	0	0	0	0	0	0.00456049	0.00618482	0	0	0.00261071	0	0.00196568	0.00536044	0.00483302	0	0.00329473	0.00282116	0.00248817	0.005738	0.00618948	0.0102794	0.00133924	0.00622719	0.0042077	0.00526463
LPE 18:1_LPE_H-		0.0866548	0.100975	0.0899975	0.0786527	0.0908012	0.0545096	0.101047	0.128614	0.120774	0.0750361	0.0913551	0.100639	0.0756038	0.13779	0.0598365	0.0689962	0.109521	0.0774232	0	0	0.15571	0	0	0.0217123	0	0	0	0	0.0610519	0.105973	0	0.138209	0.0610148	0.114124	0.0859443	0.0960544	0.10071	0.120208	0.129213	0.113367	0.124145	0.117543	0.0134224	0.016556	0.025613	0.00985791	0.00729401	0.0138667
LPE 22:2_LPE_H-		0	0	0	0	0	0	0	0	0	0	0.00647353	0	0	0	0.00501832	0	0	0	0	0	0	0	0.0268915	0	0.01799	0	0.0396064	0	0	0	0	0	0	0.00559374	0	0	0	0	0	0	0	0	0	0	0	0	0.00630814	0
LPE 21:0_LPE_H-		0	0	0	0	0	0	0	0	0	0	0	0	0	0	0	0	0	0	0	0	0	0	0	0	0	0	0	0	0	0	0	0	0	0	0	0	0	0	0	0	0	0	0	0	0	0	0	0
LPE 18:0_LPE_H-		0	0	0	0	0	0	0	0	0.00222521	0	0	0.00386812	0	0	0	0	0	0	0	0	0	0	0	0	0	0	0	0	0	0	0	0	0	0	0	0	0	0	0	0	0	0	0	0	0	0	0	0
LPE 19:0_LPE_H-		0	0	0	0	0	0	0	0	0	0	0	0	0	0	0	0	0	0	0	0	0	0	0	0	0	0	0	0.0162012	0	0	0	0	0	0	0	0	0	0	0	0	0	0	0	0	0	0	0	0
LPE 13:0_LPE_H-		0.00284938	0	0.0108711	0	0	0	0	0	0	0	0	0.000956742	0	0	0	0	0	0	0	0	0	0	0	0	0	0	0	0	0	0	0	0	0	0	0	0.00338708	0	0	0	0	0	0	0	0	0	0	0	0
LPE 22:5_LPE_H-		0	0	0	0	0	0	0	0	0	0	0	0	0	0	0	0	0	0	0	0	0	0	0	0	0	0	0	0	0	0	0	0	0	0	0	0	0	0	0	0	0	0	0	0	0	0	0	0
LPE 13:2_LPE_H-		0	0	0	0.00187103	0	0	0	0	0	0	0	0	0	0.0435797	0	0	0	0	0	0	0	0	0	0	0	0	0	0	0	0	0	0	0	0	0	0	0	0	0	0	0	0	0	0	0	0	0	0
LPE 14:4_LPE_H-		0	0	0	0	0	0	0	0	0	0	0	0	0	0.301058	0	0	0	0	0	0	0	0	0	0	0	0	0	0	0	0	0	0	0	0	0	0	0	0	0	0	0	0	0	0	0	0	0	0
LPE 14:3_LPE_H-		0	0	0	0	0	0	0	0	0	0	0	0	0	0.242285	0	0	0	0	0	0	0	0	0	0	0	0	0	0	0	0	0	0	0	0	0	0	0	0	0	0	0	0	0	0	0	0	0	0
LPE 14:2_LPE_H-		0	0	0	0	0	0	0	0	0	0	0	0	0	0.115966	0	0	0	0	0	0	0	0	0	0	0	0	0	0	0	0	0	0	0	0	0	0	0	0	0	0	0	0	0	0	0	0	0	0
LPE 15:3_LPE_H-		0	0	0	0	0	0	0	0	0	0	0	0	0	0.0964989	0	0	0	0	0	0	0	0	0	0	0	0	0	0	0	0	0	0	0	0	0	0	0	0	0	0	0	0	0	0	0	0	0	0
LPE 15:1_LPE_H-		0	0	0	0	0	0	0	0	0	0	0	0	0	0.121153	0	0	0	0	0	0	0	0	0	0	0	0	0	0	0	0	0	0	0	0	0	0	0	0	0	0	0	0	0	0	0	0	0	0
LPE 16:3_LPE_H-		0	0	0	0	0	0	0	0	0	0	0	0	0	0.0780794	0	0	0	0	0	0	0	0	0	0	0	0	0	0	0	0	0	0	0	0	0	0	0	0	0	0	0	0	0	0	0	0	0	0
LPI 13:0_LPI_H-		212300	160632	183348	236024	145710	158485	105811	186999	197409	198004	145683	142276	71792.7	5.06699	183520	177796	147195	129854	220070	186045	181963	170721	165944	171480	120149	170451	197494	195421	142387	165123	185381	165591	184635	182898	148194	152861	182859	135433	179535	166505	146850	131499	182784	167423	162925	154946	177809	144140
LPI 15:2_LPI_H-		0	0	0	0	0	0	0	0	3283	3062.3	0	0	0	0.835692	0	0	0	0	0	3406.5	0	0	3625.3	3044	0	0	0	6582.8	0	4768.9	0	0	0	0	0	0	0	0	0	0	0	0	0	0	0	0	6042.9	4423
LPI 18:2_LPI_H-		16384.3	19187.5	18337.3	27110.6	12581.9	23942.2	18084.4	20301.6	17055.1	19498.4	15016	16092.1	12743	0	12300.3	28563.8	14380.2	15780.4	25443.9	23341	21260.5	22962.3	21400.4	34396.4	24064.9	16125.2	27130.4	21186.7	18485.4	28276.3	5366.5	21464.3	17966.3	20643.2	17711.3	17398.8	9846.8	16600.2	18122	21726.8	19114.7	15646	12480.9	13053.5	29105.7	7663.7	14932.8	9181.7
LPI 19:2_LPI_H-		0	0	0	0	0	0	0	0	0	0	0	0	0	0	0	0	0	0	0	0	0	0	0	0	0	0	0	0	0	0	0	0	0	6995.9	0	0	0	0	0	0	0	0	0	3475.8	0	0	11654.8	0
LPI 20:3_LPI_H-		38746.8	50038.1	23326.2	62762.2	15583.6	44913.3	28359.1	54022.1	62344.3	58706.2	45465.9	35798.2	23802.7	2.90508	36442	32256.9	49124.6	30216.6	33782.4	63536.5	52537.6	35576.8	50047.9	47672.4	41052.4	35435.9	54276.9	58451.8	40804.8	58397.5	30852.2	37891.2	30300.5	46048.7	38201	62121	87778.6	25715.4	33169.9	31721.1	32139.5	30420.8	50317	35996.2	53927	61113.1	86054.2	57471.6
LPI 14:0_LPI_H-		2955.3	0	0	0	0	0	0	0	0	0	0	0	0	1.80845	0	0	0	0	0	0	0	5232.8	3866.9	2846.3	0	5212	5020.9	7569.1	0	0	0	0	0	0	0	0	0	0	0	0	0	0	0	0	0	0	0	0
LPI 12:5_LPI_H-		0	3135.6	0	0	0	0	5790	0	0	0	0	0	19544.9	0	0	0	0	0	6992.8	0	0	0	0	0	5044.6	0	0	0	0	0	0	0	0	0	0	0	0	3360.6	0	0	0	0	0	0	0	0	0	0
LPI 17:1_LPI_H-		0	0	0	0	0	0	0	0	0	0	0	0	0	0	0	0	0	0	0	0	0	0	0	0	0	0	0	0	0	0	0	0	0	0	0	0	0	0	0	0	0	0	0	0	0	0	0	0
LPI 14:3_LPI_H-		0	0	0	0	0	0	0	0	0	0	0	0	0	3.12367	0	0	0	0	0	0	0	0	0	0	0	0	0	0	0	0	0	0	0	0	0	0	0	0	0	0	0	0	0	0	0	0	5791.3	3130.8
LPI 17:3_LPI_H-		0	0	0	0	0	0	0	0	0	0	0	0	0	0	0	0	0	0	0	0	0	0	0	0	0	0	0	0	0	0	0	0	0	0	0	0	6760.7	0	0	0	0	0	0	0	0	0	0	0
LPI 12:2_LPI_H-		0	0	0	0	0	0	0	0	0	0	0	0	0	0	0	0	0	0	0	0	0	0	0	3891.5	0	0	0	0	0	0	0	0	0	0	0	0	0	0	0	0	0	0	0	0	0	0	0	0
LPI 12:4_LPI_H-		0	0	0	0	0	0	0	0	0	0	0	0	0	3.8703	0	0	0	0	0	0	0	0	0	0	0	0	0	0	0	0	0	0	0	0	0	0	0	0	0	0	0	0	0	0	0	0	0	0
LPI 12:1_LPI_H-		0	0	0	0	0	0	0	0	0	0	0	0	0	1.01975	0	0	0	0	0	0	0	0	0	0	0	0	0	0	0	0	0	0	0	0	0	0	0	0	0	0	0	0	0	0	0	0	0	0
LPI 13:3_LPI_H-		0	0	0	0	0	0	0	0	0	0	0	0	0	0.872289	0	0	0	0	0	0	0	0	0	0	0	0	0	0	0	0	0	0	0	0	0	0	0	0	0	0	0	0	0	0	0	0	0	0
LPI 13:2_LPI_H-		0	0	0	0	0	0	0	0	0	0	0	0	0	1.04896	0	0	0	0	0	0	0	0	0	0	0	0	0	0	0	0	0	0	0	0	0	0	0	0	0	0	0	0	0	0	0	0	0	0
LPI 13:1_LPI_H-		0	0	0	0	0	0	0	0	0	0	0	0	0	0.788382	0	0	0	0	0	0	0	0	0	0	0	0	0	0	0	0	0	0	0	0	0	0	0	0	0	0	0	0	0	0	0	0	0	0
LPI 14:5_LPI_H-		0	0	0	0	0	0	0	0	0	0	0	0	0	1.09426	0	0	0	0	0	0	0	0	0	0	0	0	0	0	0	0	0	0	0	0	0	0	0	0	0	0	0	0	0	0	0	0	0	0
LPI 14:4_LPI_H-		0	0	0	0	0	0	0	0	0	0	0	0	0	1.00963	0	0	0	0	0	0	0	0	0	0	0	0	0	0	0	0	0	0	0	0	0	0	0	0	0	0	0	0	0	0	0	0	0	0
LPI 14:2_LPI_H-		0	0	0	0	0	0	0	0	0	0	0	0	0	0.966652	0	0	0	0	0	0	0	0	0	0	0	0	0	0	0	0	0	0	0	0	0	0	0	0	0	0	0	0	0	0	0	0	0	0
LPI 14:1_LPI_H-		0	0	0	0	0	0	0	0	0	0	0	0	0	1.29392	0	0	0	0	0	0	0	0	0	0	0	0	0	0	0	0	0	0	0	0	0	0	0	0	0	0	0	0	0	0	0	0	0	0
LPI 15:0_LPI_H-		0	0	0	0	0	0	0	0	0	0	0	0	0	1.24354	0	0	0	0	0	0	0	0	0	0	0	0	0	0	0	0	0	0	0	0	0	0	0	0	0	0	0	0	0	0	0	0	0	0
LPI 17:2_LPI_H-		0	0	0	0	0	0	0	0	0	0	0	0	0	1.41386	0	0	0	0	0	0	0	0	0	0	0	0	0	0	0	0	0	0	0	0	0	0	0	0	0	0	0	0	0	0	0	0	0	0
LPI 17:0_LPI_H-		0	0	0	0	0	0	0	0	0	0	0	0	0	1	0	0	0	0	0	0	0	0	0	0	0	0	0	0	0	0	0	0	0	0	0	0	0	0	0	0	0	0	0	0	0	0	0	0
LPI 18:6_LPI_H-		0	0	0	0	0	0	0	0	0	0	0	0	0	1.22265	0	0	0	0	0	0	0	0	0	0	0	0	0	0	0	0	0	0	0	0	0	0	0	0	0	0	0	0	0	0	0	0	0	0
LPI 18:1_LPI_H-		0	0	0	0	0	0	0	0	0	0	0	0	0	1.10021	0	0	0	0	0	0	0	0	0	0	0	0	0	0	0	0	0	0	0	0	0	0	0	0	0	0	0	0	0	0	0	0	0	0
LPI 18:0_LPI_H-		0	0	0	0	0	0	0	0	0	0	0	0	0	5.63111	0	0	0	0	0	0	0	0	0	0	0	0	0	0	0	0	0	0	0	0	0	0	0	0	0	0	0	0	0	0	0	0	0	0
LPI 19:1_LPI_H-		0	0	0	0	0	0	0	0	0	0	0	0	0	1.11272	0	0	0	0	0	0	0	0	0	0	0	0	0	0	0	0	0	0	0	0	0	0	0	0	0	0	0	0	0	0	0	0	0	0
LPI 19:0_LPI_H-		0	0	0	0	0	0	0	0	0	0	0	0	0	1.16453	0	0	0	0	0	0	0	0	0	0	0	0	0	0	0	0	0	0	0	0	0	0	0	0	0	0	0	0	0	0	0	0	0	0
LPI 22:6_LPI_H-		0	0	0	0	0	0	0	0	0	0	0	0	0	0.952632	0	0	0	0	0	0	0	0	0	0	0	0	0	0	0	0	0	0	0	0	0	0	0	0	0	0	0	0	0	0	0	0	0	0
LPE-O 18:2_LPE_H-		0.0063517	0.00747345	0.00716336	0.0084743	0.00716775	0.0142283	0.00624588	0.0113213	0.00769637	0.00739117	0.00675868	0.00451237	0.0108336	0.153619	0.00487496	0.00678517	0.00789492	0.00746126	0.0337077	0.0273237	0.0129382	0.0244564	0.0250676	0.0444139	0.0280896	0.0279594	0.0292044	0.0250352	0.00607766	0.026106	0	0.0129354	0.00772936	0.00727057	0.0132316	0.00963983	0	0.018292	0.0105916	0.0124873	0.00809194	0.0117352	0.0072098	0.00672557	0.0107835	0.00704347	0.0144536	0.0106949
LPE-O 15:1_LPE_H-		0	0	0	0	0	0	0	0	0	0	0	0	0	0	0	0	0	0	0	0	0	0	0	0	0	0	0	0	0	0	0	0	0	0	0	0	0	0	0	0	0	0	0	0	0	0	0	0
LPE-O 16:1_LPE_H-	YES	0	0	0	0	0	0	0	0	0	0	0	0	0	0.0606961	0	0	0	0	0	0	0	0	0	0	0	0	0	0	0	0	0	0	0	0	0	0	0	0	0	0	0	0	0	0	0	0	0.00611905	0
LPE-O 14:1_LPE_H-		0	0	0	0	0	0	0	0	0	0	0	0	0	0	0	0	0	0	0	0	0	0	0	0	0	0	0	0	0	0	0	0	0	0	0	0	0	0	0	0	0	0	0	0.00175662	0	0.00613775	0	0.00335961
LPE-O 16:3_LPE_H-		0	0	0	0	0	0	0	0	0	0	0	0	0	0	0	0	0	0	0	0	0	0	0	0	0	0	0	0	0	0	0	0	0	0	0	0	0	0	0	0	0	0	0	0	0	0	0	0
LPE-O 16:2_LPE_H-		0	0	0	0	0	0	0	0	0	0	0	0	0	0	0	0	0	0	0	0	0	0	0	0	0	0	0	0	0	0	0	0	0	0	0	0	0	0	0	0	0	0	0	0	0	0	0.00385828	0
LPE-O 17:2_LPE_H-		0	0	0	0	0	0	0	0	0	0	0	0	0	0	0	0	0	0	0	0	0	0	0	0	0	0	0	0	0	0	0	0	0	0	0	0	0	0	0	0	0	0	0	0	0	0	0	0
LPE-O 18:3_LPE_H-		0	0	0	0	0	0	0	0	0	0	0	0	0	0	0	0	0	0	0	0	0	0	0	0	0	0	0	0	0	0	0	0	0	0	0	0	0	0	0	0	0	0	0	0	0	0.00550925	0.0067387	0.0118923
LPE-O 18:1_LPE_H-	YES	0	0	0	0	0	0	0	0	0	0	0	0	0	0.220846	0	0	0	0	0	0	0	0	0	0	0	0	0	0	0	0	0	0	0	0	0	0	0	0	0	0	0	0	0	0	0	0	0	0
LPE-O 17:0_LPE_H-		0	0	0.00191179	0.00245529	0.00130497	0.00272128	0	0	0	0	0	0.00116819	0	0	0	0	0	0	0.0099319	0	0	0	0	0.00734412	0	0.00641503	0.00623348	0.00472041	0	0.00605207	0	0	0	0	0	0	0	0.00577731	0	0	0	0	0	0	0.0013362	0	0	0
LPE-O 16:0_LPE_H-		0	0	0	0	0	0	0	0	0	0	0	0	0	0.0544732	0	0	0	0	0	0	0	0	0	0	0	0	0	0	0	0	0	0	0	0	0	0	0	0	0	0	0	0	0	0	0	0	0	0
LPE-O 18:0_LPE_H-	YES	0	0	0	0	0	0	0	0	0	0	0	0	0	0.0471845	0	0	0	0	0	0	0	0	0	0	0	0	0	0	0	0	0	0	0	0	0	0	0	0	0	0	0	0	0	0	0	0	0	0
Cer 35:1;2_Cer_Ac-		1	1	1	1	1	1	1	1	1	1	1	1	1	0	1	1	1	1	1	1	1	1	1	1	1	1	1	1	1	1	1	1	1	1	1	1	1	1	1	1	1	1	1	1	1	1	1	1
PC 34:0_PC_Ac-		1	1	1	1	1	1	1	1	1	1	1	1	1	1	1	1	1	1	1	1	1	1	1	1	1	1	1	1	1	1	1	1	1	1	1	1	1	1	1	1	1	1	1	1	1	1	1	1
PC 33:0_PC_Ac-		0.0171045	0	0.0226556	0.0152753	0.0409562	0.0400708	0	0.0193138	0.022464	0.0256259	0.0229205	0.0320429	0	0	0.0272244	0.0265487	0.0374386	0.0427955	0	0.0150297	0.0193251	0.0176919	0.0192929	0.0212403	0	0.0167789	0.0148166	0.0162813	0.0282981	0.0191233	0.013703	0.0184774	0.0278871	0.0195748	0.0226425	0.0228468	0	0	0.0155288	0.016746	0.0243139	0.0276278	0.043533	0.0477381	0.044981	0.0357363	0.053563	0.0662908
PC 31:0_PC_Ac-		0	0.0454224	0.0128199	0.0187332	0	0	0.0795022	0.00580689	0	0	0	0	0.341379	0	0	0	0	0	0.0555736	0.0067699	0	0	0	0	0.0519159	0.00538597	0.00781064	0.00344535	0	0.0107421	0	0.0107207	0	0	0	0	0.0212346	0.0472868	0.00607882	0	0	0	0	0	0.0332489	0	0	0
PC 28:0_PC_Ac-		0.0101375	0	0.0366068	0.0367236	0.0494379	0.0702368	0	0	0	0.0200778	0	0.0174774	0	0	0.0158146	0.0177528	0.0144233	0.0294482	0	0	0	0	0	0	0	0	0	0	0.0234604	0	0	0	0.0195281	0	0	0	0	0	0	0	0	0	0.102688	0.0949861	0.0584879	0.332042	0.225608	0.321388
PC 30:1_PC_Ac-		0.370637	0	0.351347	0.297528	0.365811	0	0	0	0	0	0	0	0	0	0.297937	0	0	0	0	0	0.475919	0	0	0	0	0	0	0	0	0	0	0	0.331975	0	0.43662	0	0	0	0	0	0	0	0	0	0	0	0	0
PC 33:1_PC_Ac-		0	0.0491824	0.00684787	0.0211114	0	0	0	0	0.00237129	0.00695441	0	0	0	0	0	0	0	0	0	0	0	0	0	0	0	0	0	0	0.0069366	0	0	0	0	0	0.00559944	0	0	0	0	0	0	0	0	0	0.067867	0	0	0
PC 32:0_PC_Ac-		0	0	0	0	0	0	0	0	0	0	0	0	0	0	0	0	0	0	0	0	0	0	0	0	0	0	0	0	0	0	0.00332469	0	0	0	0	0	0	0	0	0	0	0	0	0	0	0	0	0
PG 18:1 / 16:1_PG_H-		0.218534	0	0.421316	0.365424	0.513807	0.394295	0	0.033394	0.0528077	0.132912	0	0.108534	0.198595	0	0.145787	0.172914	0.187889	0.343057	0	0	0.130092	0	0	0	0	0	0	0	0.177554	0.153203	0	0.0719673	0.136833	0.0788184	0.0737198	0.0787908	0	0	0.0352536	0.0252021	0	0	0.15814	0.128292	0.229572	0.362484	0.308232	0.326375
PG 18:1 / 16:0_PG_H-	YES	1.38073	3.02608	2.52512	2.13591	2.95923	2.10469	0.31567	0.425791	0.683896	1.18289	0.326287	1.13729	2.25314	2.75683	1.47618	1.58067	2.21654	3.31136	0.0173991	0	1.54415	0.0212509	0	0.0392461	0.051305	0	0	0.0233329	1.28025	0.282653	0	0.972235	1.44935	0.937174	0.876541	0.929897	0.259761	0.334751	0.400132	0.323839	0.391539	0.426341	0.553016	0.513018	0.420174	1.11966	0.661512	1.00996
PG 19:1 / 16:0_PG_H-		0.444692	0.803976	1.13614	1.14763	1.17425	2.34661	0	0.0730216	0.116415	0.708595	0.133673	0.51871	0.969313	0.679807	0.934233	0.70532	0.453422	1.39429	0	0	0.168935	0	0	0	0.0224825	0	0	0	0.734321	0	0	0.0812751	0.956574	0.132315	0.155746	0.15089	0.0911407	0.0532138	0.0834297	0.0493323	0.073095	0.0659685	5.50754	5.53312	3.36228	11.8249	8.41841	9.70518
PG 18:1 / 18:1_PG_H-		0.225401	0.461348	0.451109	0.442716	0.51736	0.674083	0.0316897	0.0314851	0.054981	0.214067	0.0400452	0.153284	0.349368	0	0.241963	0.258513	0.276487	0.566781	0	0	0.0884489	0	0	0	0	0	0	0	0	0.0634315	0	0.0608395	0.256663	0.0821719	0.0877105	0.0890999	0	0.0157506	0.0312504	0.0264246	0.0335829	0.0424414	0.755513	0.748137	0.620762	1.89755	1.57446	1.82173
PG 18:1 / 17:1_PG_H-		0.212823	0.414614	0.45228	0.446998	0.53576	0.695032	0	0	0.0399999	0.196606	0.0263013	0.155556	0.169598	0	0.168154	0.206397	0.168502	0.358386	0	0	0.061155	0	0	0	0	0	0	0	0	0	0	0	0.167121	0.0429263	0.0421088	0.0495537	0	0	0	0	0	0	0.105662	0.111155	0.150012	0.305462	0.19336	0.244656
PG 19:1 / 18:1_PG_H-		0.0730779	0	0.188802	0.172318	0.172171	0.334257	0	0	0	0.0625105	0	0.0559128	0	0	0.0940053	0.0787523	0.0288944	0.146243	0	0	0	0	0	0	0	0	0	0	0.0713383	0	0	0	0.0971631	0	0	0	0	0	0	0	0	0	0.0498128	0.0492961	0	0.158419	0.0920389	0.103956
PG 19:1 / 18:0_PG_H-		0	0	0	0	0	0	0	0	0	0	0	0	0	0	0	0	0	0	0	0	0	0	0	0	0	0	0	0	0	0	0	0	0	0	0	0	0	0	0	0	0	0	0.0906739	0.108595	0	0.175742	0.156607	0.16966
PG 19:1 / 17:0_PG_H-		0	0	0	0	0	0	0	0	0	0	0	0	0	0	0	0	0	0	0	0	0	0	0	0	0	0	0	0	0	0	0	0	0	0	0	0	0	0	0	0	0	0	0.0250689	0	0	0	0	0.111586
PI 33:0_PI_H-		0	0	0	0	0	0	0	0	0	0	0	0	0	0	0	0	0	0	0	0	0	0	0	0	0	0	0	0	0	0	0	0	0	0	0	0	0	0	0	0	0	0	0	0.0183858	0	0.169102	0	0
PI 33:1_PI_H-		0	0.00695433	0	0	0	0	0	0	0	0	0	0	0.0255759	0	0	0	0	0	0	0	0	0	0	0	0	0	0	0	0	0	0	0	0	0	0	0	0	0	0	0	0	0	0	0	0	0	0	0
PE 32:1_PE_H-		0.626953	1.21409	0.915127	0.767027	1.08373	0.532247	0.381703	0.560507	0.955736	0.623572	0.341428	0.922107	1.08759	126864	0.671451	0.560769	1.56064	0.745075	0	0	0.822313	0	0	0	0	0	0	0	0.477776	0.425736	0	1.23869	0.704048	1.21596	0.927758	0.992416	0.174714	0.447189	0.56389	0.359261	0.516545	0.638775	0.409212	0.557556	0.385979	1.11069	0.689078	1.00783
PE 33:1_PE_H-		3.69371	5.98404	7.07045	6.41301	7.59988	8.55441	1.85924	1.93858	3.28317	5.44222	1.8086	5.48481	10.9258	891623	6.70153	7.02997	7.57895	10.5652	0	0	2.14687	0	0	0	0.25151	0	0	0	4.90556	0.198182	0	1.9178	6.65484	2.99959	2.73972	2.75612	1.36288	1.42356	1.68775	1.25995	1.60375	1.70991	12.8632	14.997	11.1608	31.0578	22.4011	29.1877
PE 35:1_PE_H-		0.392391	0.492303	0.817199	0.793267	0.831792	1.50331	0.209081	0.14186	0.273501	0.87882	0.247363	0.790104	1.48881	0	1.21064	1.08469	0.80801	1.59095	0	0	0.214589	0	0	0	0.0311788	0	0	0	0.786621	0	0	0.149424	1.18866	0.252286	0.282509	0.258837	0.162838	0.137761	0.184834	0.116034	0.163608	0.151264	3.44338	4.01451	2.60206	8.17448	6.00418	7.58563
PE 32:0_PE_H-		0.197353	0.336044	0.423031	0.337833	0.38186	0.45476	0	0	0.1741	0.265124	0	0.206174	1.18744	0	0.837582	0.842394	0.868315	1.21842	0	0	0.123884	0	0	0	0	0	0	0	0.20625	0	0	0.234931	0.807605	0.389223	0.463088	0.421817	0	0	0	0	0	0	0.815059	0.867158	0.698686	1.72655	1.44166	1.68858
PE 33:2_PE_H-		0.102647	0.19139	0.17552	0.139311	0.17402	0.102533	0	0	0.103003	0.0933589	0	0.0930163	0.115406	37996.8	0.082485	0	0.119	0.103746	0	0	0.0574128	0	0	0	0	0	0	0	0	0.0248559	0	0.0922788	0.0799853	0.0670511	0.0497806	0.0891094	0	0	0	0	0	0	0	0	0	0	0	0
PE 34:2_PE_H-		0.101818	0.197366	0.226085	0.206453	0.234412	0.265348	0.041816	0.0411298	0.0768561	0.137017	0.033873	0.125817	0.236416	0	0.116677	0.109147	0.126156	0.206827	0	0	0.0435366	0	0	0	0	0	0	0	0.097587	0	0	0.0214813	0.115045	0.0379299	0.0455209	0.0473455	0	0.0286992	0.0433804	0.0210827	0.0384341	0.0367714	0.245323	0.318401	0.221905	0.663419	0.438461	0.635888
PE 34:1_PE_H-		0.58573	0.992422	0.912583	0.778611	1.01302	0.563062	0.37921	0.567586	0.806071	0.636648	0.34435	0.809183	1.36137	162586	0.672287	0.818868	1.45445	1.16114	0	0	0.734703	0	0	0	0	0	0	0	0.508889	0.108576	0	0.634712	0.690178	0.803457	0.603301	0.646506	0.356038	0.446358	0.505687	0.403848	0.47175	0.531362	0.162603	0.233365	0.281138	0.358505	0.17634	0.37742
PE 35:2_PE_H-		0.522366	0.886334	0.971952	0.850761	1.04377	0.828376	0.227937	0.223066	0.391843	0.450054	0.240264	0.502976	0.805241	0	0.417642	0.532974	0.586379	0.747049	0	0	0.214821	0	0	0	0	0	0	0	0.358833	0	0	0.140205	0.395827	0.243557	0.214306	0.217278	0.186925	0.163094	0.206548	0.158534	0.203022	0.193319	0.117958	0.130239	0.168996	0.211194	0.0992544	0.243499
PE 36:2_PE_H-		0.0845961	0.120417	0.241974	0.190293	0.244277	0.572744	0	0.0187689	0.0328648	0.228624	0.0413481	0.182113	0.167014	0	0.181744	0.123821	0.018348	0.24705	0	0	0.0206513	0	0	0	0	0	0	0	0.134223	0	0	0	0.207528	0	0	0	0	0	0	0	0	0.0147498	1.20481	1.47319	0.779299	3.4732	2.33932	3.54062
PE 37:2_PE_H-		0.0754236	0	0	0	0	0.222009	0	0	0	0.115517	0	0.111721	0	0	0.128706	0.1285	0	0.193024	0	0	0	0	0	0	0	0	0	0	0	0	0	0	0.127622	0	0	0	0	0	0	0	0	0	0	0	0	0	0	0
PE 38:2_PE_H-		0	0	0	0	0	0	0	0	0	0	0	0	0	0	0	0	0	0	0	0	0	0	0	0	0	0	0	0	0	0	0	0	0	0	0	0	0	0	0	0	0	0	0.383163	0.472201	0.21088	1.08828	0.761747	1.01299
PE 32:2_PE_H-		0	0.0583742	0	0	0	0	0	0	0	0	0	0	0	0	0	0	0	0	0	0	0.032252	0	0	0	0	0	0	0	0	0.0311112	0	0.0247648	0	0	0	0	0	0	0	0	0	0	0	0	0	0	0	0
PE 36:1_PE_H-		0	0	0	0	0	0	0	0	0.0151562	0.0206048	0.00239271	0	0	0	0	0	0	0	0	0	0	0	0	0	0	0	0	0	0	0	0	0	0	0	0	0	0	0	0	0	0	0	0	0	0	0	0	0
PE 37:1_PE_H-		0	0	0	0	0	0	0	0	0	0	0	0	0	0	0	0	0	0	0	0	0	0	0	0	0	0	0	0	0	0	0	0	0	0	0	0	0	0	0	0	0	0	0	0	0	0	0	0
PA 19:1 / 16:0_PA_H-		0	0	0	0	0	0	0	0	0	0	0	0	0	0	0	0	0	0	0	0	0	0	0	0	0	0	0	0	0	0	0	0	0	0	0	0	0	0	0	0	0	0	0	0	0	0	0	0
PA 18:1 / 16:0_PA_H-		0	0	0	0	0	0	0	0	0	0	0	0	0	1.28179	0	0	0	0	0	0	0	0	0	0	0	0	0	0	0	0	0	0	0	0	0	0	0	0	0	0	0	0	0	0	0	0	0	0
PA 18:0 / 20:6_PA_H-		0	0	0	0	0	0	0	0	0	0	0	0	0	91.9835	0	0	0	0	0	0	0	0	0	0	0	0	0	0	0	0	0	0	0	0	0	0	0	0	0	0	0	0	0	0	0	0	0	0
SE 20:0_SE_NH4+		0.0056313	0	0.00601692	0.00680605	0.00566708	0.00717696	0.00586338	0.00730101	0.0079461	0.0103246	0.00899	0.00748662	0	0	0.00882511	0.00839934	0.00691396	0.00508639	0.00406174	0.00545925	0.00936022	0.00927222	0.00898711	0.00466748	0.00681496	0.0075185	0.0101997	0.00712161	0.00663154	0.00470669	0.00998967	0.0107617	0.00742386	0.00755007	0.00841666	0.0095692	0	0	0.00687011	0	0	0	0.00760938	0.00411423	0	0.00611202	0.00489533	0
SE 20:4_SE_NH4+		0	0	0	0	0	0	0	0	0	0	0	0	0	0	0	0	0	0	0	0	0	0	0	0	0	0	0.00364086	0	0	0	0	0	0	0	0	0	0	0	0	0	0	0	0	0	0	0	0	0
SE 18:1_SE_NH4+		0	0	0	0	0	0	0	0	0	0	0	0	0	0	0	0	0	0	0	0	0	0	0	0	0	0	0	0	0	0	0	0	0	0	0	0	0	0	0	0	0	0	0	0	0	0	0	0
SE 16:1_SE_NH4+		0	0	0	0	0	0	0	0	0	0	0	0	0	0	0	0	0	0	0	0	0	0	0	0	0	0	0	0	0	0	0	0	0	0	0	0	0	0	0	0	0	0	0	0	0	0	0	0
SE 19:-1_SE_NH4+		0	0	0	0	0	0	0	0	0	0	0	0	0	0	0	0	0	0	0	0	0	0	0	0	0	0	0	0	0	0	0	0	0	0	0	0	0	0	0	0	0	0	0	0	0	0	0	0
SE 24:0_SE_NH4+		0	0	0	0	0	0	0	0	0	0	0	0	0	0	0	0	0	0	0	0	0	0.00684844	0	0	0	0	0	0	0	0	0	0	0	0	0	0	0	0	0	0	0	0	0	0	0	0	0	0
SE 25:0_SE_NH4+		0	0	0	0	0	0	0	0	0	0	0	0	0	0	0	0	0	0	0	0	0	0	0	0	0	0	0	0	0	0	0	0	0	0	0	0	0	0	0	0	0	0	0	0	0	0	0	0
DAG 32:0_DAG_NH4+		0.0254498	0.0418541	0.0240082	0.0284778	0.0264013	0.0346569	0.0211382	0.0205263	0.0131005	0.0161372	0.0191013	0.0138488	0.0334083	0.0725966	0.037029	0.0358194	0.0439118	0.0293694	0.0159145	0.0242858	0.00821794	0.0222914	0.0289072	0.0154905	0.0129905	0.00639991	0.00462619	0.00325798	0.0138412	0	0.00474433	0.0127934	0.0307047	0.0357759	0.0292108	0.020881	0.439604	0.459208	0.530743	0.475404	0.748912	0.55494	0.00479384	0.00920276	0.00659046	0.0162221	0.0152166	0.0135422
DAG 33:1_DAG_NH4+		0.0417134	0.0525157	0.0630367	0.0460057	0.0499717	0.127713	0.0323522	0.0131918	0.0138214	0.0514137	0.0255511	0.0470816	0.0591026	0.369044	0.036215	0.045522	0.0375518	0.0416054	0	0	0.00421048	0	0	0	0	0	0	0	0.0190696	0	0	0.00697884	0.0319164	0.0174469	0.0129676	0.0129083	0.0743651	0.0106534	0.024305	0.0220179	0.0366519	0.0258533	0.0238792	0.0256791	0.0526821	0.062396	0.0779089	0.0819887
DAG 34:1_DAG_NH4+		0.0479356	0.0733009	0.0292082	0.0413826	0.0256248	0.0510938	0.0657278	0.0264961	0.0157644	0.0269894	0.0205807	0.022403	0	0.0703716	0.0290932	0.0320708	0.0175958	0.0194417	0.0696415	0.0606766	0.0104479	0.0414479	0.0772519	0.0397302	0	0	0	0	0	0	0	0.0088778	0.0106212	0.0194392	0.0106359	0.0075737	1.44001	1.51362	1.77089	1.55405	2.36003	1.84764	0.00414648	0	0	0.00990585	0.0187748	0
DAG 35:1_DAG_NH4+		0.0099714	0	0	0.00676878	0	0.0265012	0.00528871	0	0	0.0144546	0	0.00622245	0	0	0.0152935	0.00756731	0	0	0	0	0	0	0	0	0	0	0	0	0	0	0	0	0	0	0	0	0.0170051	0	0	0	0	0	0.00471607	0.00925814	0.0102836	0.0127028	0.0153273	0.0194107
DAG 36:3_DAG_NH4+		0	0	0	0	0	0.0170702	0	0	0	0	0	0	0	0	0	0	0	0	0	0	0	0	0.0296655	0	0	0	0	0	0	0	0	0	0	0	0	0	0.309435	0.363725	0.411205	0.356938	0.548843	0.444933	0	0	0	0	0	0
DAG 36:2_DAG_NH4+		0.00921363	0.027462	0.00554619	0.0150235	0	0.0311468	0.0144716	0.00449545	0	0	0.00506896	0	0	0	0	0	0	0	0.0304751	0.030675	0	0.0207049	0.0411347	0.0165433	0	0	0	0	0	0	0	0	0	0	0	0	0.890623	0.942718	1.0998	1.00268	1.50324	1.17855	0	0	0	0	0	0
DAG 36:0_DAG_NH4+		0.0117929	0	0	0	0	0.00520346	0	0	0.00560093	0	0	0	0	0	0	0	0	0	0	0	0	0.00642254	0.00877635	0	0	0.00126451	0	0	0	0	0.00507439	0	0	0.0112882	0.00711193	0	0	0	0	0	0	0	0	0	0	0	0	0
DAG 32:1_DAG_NH4+		0.0166865	0.0184433	0.0174054	0.014869	0.0118495	0.0163866	0.0227633	0.0188837	0.0165237	0.0188029	0.0161586	0.0237462	0.0071599	0	0.00826977	0.0137789	0.0203499	0.00992012	0	0	0.00537436	0	0	0	0	0	0	0	0.00515247	0	0	0.00722176	0.00941516	0.00713848	0.00736573	0.0055639	0.0499591	0.0407014	0.0466934	0.0424346	0.0656105	0.0511904	0	0	0.00556117	0	0	0
DAG 36:4_DAG_NH4+		0	0	0	0	0	0.0060047	0	0	0	0	0	0	0	0	0	0	0	0	0	0	0	0	0.0179378	0	0	0	0	0	0	0	0	0	0	0	0	0	0.0223949	0.03314	0.0455211	0.039722	0.0578128	0.0530926	0	0	0	0	0	0
DAG 36:1_DAG_NH4+		0	0	0	0	0	0	0	0	0	0	0	0	0	0	0	0	0	0	0	0	0	0	0.032486	0	0	0	0	0	0	0	0	0	0	0	0	0	0.080883	0.0965878	0	0.0908485	0	0.107661	0	0	0	0	0	0
DAG 35:2_DAG_NH4+		0.00774186	0	0.00855698	0.00488309	0	0.0150293	0	0	0	0	0	0	0	0	0	0	0	0	0	0	0	0	0	0	0	0	0	0	0	0	0	0	0	0	0	0	0	0	0	0	0	0	0	0	0	0	0	0
DAG 38:1_DAG_NH4+		0	0	0	0	0	0	0	0	0	0	0	0	0	0	0	0	0	0	0	0	0	0	0	0	0	0	0	0	0	0	0	0	0	0	0	0	0	0	0	0	0	0	0	0	0	0	0	0
TAG 32:0_TAG_NH4+		0	0	0	0	0	0	0	0	0	0	0	0	0	0	0	0	0	0	0	0.00131673	0	0	0	0	0	0	0	0	0	0	0	0	0	0	0	0	0.0119124	0.0148238	0.0157648	0.0162975	0.0210421	0.0179226	0	0	0	0	0	0
TAG 34:0_TAG_NH4+		0	0	0	0	0	0	0	0	0	0	0	0	0	0	0	0	0	0	0.00446134	0.00598695	0	0	0.00790854	0	0	0	0	0	0	0	0	0	0	0	0	0	0.0222985	0.0297577	0.0281545	0.028529	0.0351341	0.0315626	0	0	0	0	0	0
TAG 36:0_TAG_NH4+		0.00237185	0.00295665	0.00637733	0.00261091	0	0.00225669	0	0	0	0	0	0	0	0.00860355	0	0	0	0	0.0132082	0.00896918	0	0.0101147	0.0133707	0.00370813	0	0	0	0	0	0	0	0	0	0.00258067	0	0	0.0540385	0.063129	0.0683253	0.0661671	0.0872133	0.0730997	0	0	0	0	0	0
TAG 38:0_TAG_NH4+		0	0	0	0	0	0	0	0	0	0	0	0	0	0	0	0	0	0	0.0111753	0.00696799	0	0.00852147	0.010555	0.00338897	0	0	0	0	0	0	0	0	0	0	0	0	0.0394631	0.048407	0.0517464	0.0481863	0.0670624	0.0576396	0	0	0	0	0	0
TAG 40:0_TAG_NH4+		0	0	0	0	0	0	0	0	0	0	0	0	0	0	0	0	0	0	0.00788625	0.00493826	0	0.00569333	0.00870464	0.00168041	0	0	0	0	0	0	0	0	0	0	0.00209853	0	0.0237532	0.0298485	0.0320847	0.0323785	0.0408754	0.039855	0	0	0	0	0	0
TAG 42:1_TAG_NH4+		0	0	0	0	0	0	0	0	0	0	0	0	0	0	0	0	0	0	0	0	0	0	0	0	0	0	0	0	0	0	0	0	0	0	0	0	0.00794935	0	0	0.0131939	0.0200938	0	0	0	0	0	0	0
TAG 42:0_TAG_NH4+		0	0	0	0	0	0	0	0	0	0	0	0	0	0	0	0	0	0	0	0	0	0.00298162	0.00369325	0	0	0	0	0	0	0	0	0	0	0.00236273	0	0	0.00827196	0.0124478	0.0145302	0.0180483	0.0182921	0.017427	0	0	0	0	0	0
TAG 44:0_TAG_NH4+		0	0	0	0	0.00388312	0	0	0	0	0	0	0	0	0	0	0.00650193	0	0	0	0	0	0.00750615	0.00452145	0	0	0	0	0	0	0	0	0	0	0.0108552	0.0147307	0	0	0	0	0	0.0200973	0	0	0	0	0	0	0
TAG 46:1_TAG_NH4+		0	0	0	0	0	0	0	0	0	0	0	0	0	0	0	0	0	0	0	0	0	0	0	0	0	0	0	0	0	0	0	0	0	0	0	0	0.011421	0.0165904	0	0	0.0287063	0	0	0	0	0	0	0
TAG 46:0_TAG_NH4+		0.016349	0.0109411	0	0.00986134	0.0134645	0.0160267	0.00972967	0	0	0	0.0098614	0	0	0.0183784	0	0.0224922	0	0	0.0127586	0.0123658	0	0.0231203	0.0185434	0.00879468	0	0	0	0	0.00345868	0	0	0.00854239	0	0.0370385	0.050817	0	0.0384747	0.0467654	0.0507213	0.0614396	0.0615587	0.0603518	0	0	0	0	0	0
TAG 48:2_TAG_NH4+		0	0	0	0	0	0	0	0	0	0	0	0	0	0	0	0	0	0	0	0.00404289	0	0	0	0	0	0	0	0	0	0	0	0	0	0	0	0	0.0388181	0.0388946	0.0411081	0.0426484	0.0634003	0.0499679	0	0	0	0	0	0
TAG 48:1_TAG_NH4+		0	0	0	0.00748637	0	0.0110764	0	0.00378389	0	0	0	0	0	0	0	0.00587057	0	0	0.040534	0.0199908	0	0.0229698	0.0393229	0.00868486	0	0	0	0	0	0	0	0.00568764	0	0.00287952	0	0	0.117918	0.144003	0.162509	0.146722	0.228168	0.180122	0	0	0	0	0	0
TAG 48:0_TAG_NH4+		0.0548267	0.0455694	0.0112126	0.0635374	0.0198173	0.109963	0.0518709	0.152672	0	0.00645378	0.022233	0.00287684	0	0.0716789	0	0.0813607	0.00265948	0	0.206052	0.13938	0.0165258	0.151318	0.202719	0.042219	0.026786	0.0267992	0	0	0.00647463	0	0	0.0381169	0	0.0787652	0.0678137	0.00530942	0.577145	0.602824	0.675637	0.638959	0.893521	0.762302	0	0	0	0	0	0
TAG 49:1_TAG_NH4+		0	0	0	0	0	0	0	0	0	0	0	0	0	0	0	0	0	0	0	0	0	0	0	0	0	0	0	0	0	0	0	0	0	0	0	0	0.0103425	0	0.0173618	0	0.0251835	0	0	0	0	0	0	0
TAG 50:3_TAG_NH4+		0	0	0	0	0	0	0	0	0	0	0	0	0	0	0	0	0	0	0.009624	0	0	0	0.012617	0	0	0	0	0	0	0	0	0	0	0	0	0	0.031987	0.0366582	0.0430457	0.0414572	0.0630733	0.0513299	0	0	0	0	0	0
TAG 50:2_TAG_NH4+	YES	0	0	0	0.0254684	0	0.0445719	0.0234499	0.01637	0	0	0	0	0	0	0	0	0	0	0.249286	0.115997	0.00923518	0.126357	0.230058	0.0348476	0	0	0	0	0	0	0	0	0	0.0048787	0.00297967	0	0.820856	1.00692	1.08765	0.974331	1.48868	1.23129	0	0	0	0	0	0
TAG 50:1_TAG_NH4+		0.031234	0	0.0333806	0.0703348	0.00312454	0.136439	0.0624868	0.0712192	0	0.00224447	0.0166418	0	0	0.0513591	0	0.0553058	0	0	1.20738	0.530839	0.0373314	0.604928	0.995308	0.155805	0.0193583	0.013255	0	0	0	0	0	0.0227275	0	0.0202316	0.0103743	0.00518576	4.14321	4.70903	5.13251	4.67984	6.96503	5.80985	0	0	0	0	0	0
TAG 51:2_TAG_NH4+		0	0	0	0	0	0	0	0	0	0	0	0	0	0	0	0	0	0	0	0	0	0	0	0	0	0	0	0	0	0	0	0	0	0	0	0	0.012208	0.0140063	0.0166029	0.0189263	0.0294856	0	0	0	0	0	0	0
TAG 52:4_TAG_NH4+	YES	0	0	0	0	0	0	0	0	0	0	0	0	0	0	0	0	0	0	0	0	0	0	0	0	0	0	0	0	0	0	0	0	0	0	0	0	0	0.265293	0.262064	0.251691	0.350166	0.301489	0	0	0	0	0	0
TAG 52:3_TAG_NH4+	YES	0	0	0	0.04539	0	0.0796108	0.0511218	0.0195556	0	0	0	0	0	0	0	0.0344135	0	0	0.52536	0.236601	0.0188226	0.229869	0.458195	0.0568186	0	0	0	0	0	0	0	0.0147934	0	0	0	0	1.65383	1.9969	2.17769	2.00325	3.05119	2.51921	0	0	0	0	0	0
TAG 52:2_TAG_NH4+	YES	0.027901	0	0.0267724	0.0736794	0	0.137525	0.0742851	0.0418153	0.00854051	0	0	0	0	0.041171	0	0.0481001	0	0	1.41318	0.609693	0.041138	0.620887	1.21038	0.145423	0	0.00857456	0	0	0	0	0	0.0222693	0	0.0146261	0.0121609	0	4.66175	5.40527	5.92656	5.44425	8.26373	6.83357	0	0	0	0	0	0
TAG 53:2_TAG_NH4+	YES	0	0	0	0	0	0	0	0	0	0	0	0	0	0	0	0	0	0	0	0	0	0	0.00472236	0	0	0	0	0	0	0	0	0	0	0	0	0	0.0127149	0	0.019007	0	0.0285846	0	0	0	0	0	0	0
TAG 54:6_TAG_NH4+	YES	0	0	0	0	0	0	0	0	0	0	0	0	0	0	0	0.008209	0	0	0	0	0	0	0	0	0	0	0	0	0	0	0	0	0	0	0	0	0	0.00777871	0.00902993	0.0125861	0.0202636	0.0169421	0	0	0	0	0	0
TAG 54:5_TAG_NH4+	YES	0	0	0	0	0	0	0.00467581	0	0	0	0	0	0	0	0	0.00687004	0	0	0	0.0104599	0	0.0104381	0	0	0	0	0	0	0	0	0	0	0	0	0	0	0	0	0.114674	0.135072	0.179522	0.17223	0	0	0	0	0	0
TAG 54:4_TAG_NH4+	YES	0.00653143	0	0	0.020504	0	0.0468747	0.0220791	0.00303113	0	0	0	0	0	0	0	0.0186181	0	0	0.146819	0.0709144	0	0.0670051	0.157929	0.0154919	0.00365314	0	0	0	0	0	0	0	0	0	0	0	0.464702	0.55411	0.614671	0.570481	0.885831	0.727434	0	0	0	0	0	0
TAG 54:3_TAG_NH4+	YES	0.0101016	0.0296167	0.00432221	0.0211438	0	0.0531846	0.0228819	0.00901667	0	0	0.00314424	0	0	0.016166	0	0.0156736	0	0	0.257041	0.114748	0.0149899	0.116099	0.23967	0.0261485	0.00420309	0	0	0	0	0	0	0.00656843	0	0	0.00410847	0	0.856735	0.988457	1.08707	1.04131	1.54828	1.27793	0	0	0	0	0	0
TAG 54:2_TAG_NH4+		0.00409034	0	0	0.0109467	0	0.0220914	0	0.00785027	0	0	0	0	0	0	0	0	0	0	0.010172	0.00878492	0	0.0125695	0.0233574	0.00356307	0	0	0	0	0	0	0	0.00547056	0	0	0	0	0.0455045	0.0521934	0	0.050941	0.0846955	0.0693306	0	0	0	0	0	0
TAG 54:1_TAG_NH4+		0	0	0	0.00589389	0	0	0	0.00531469	0	0	0	0	0	0	0	0.00497782	0	0	0.0141346	0.0108264	0	0.00862811	0.0131497	0	0	0	0	0	0	0	0	0	0	0	0	0	0.0406482	0.0480954	0.0497821	0.0485445	0.0659246	0.061936	0	0	0	0	0	0
TAG 56:2_TAG_NH4+		0	0	0	0	0	0	0	0	0	0	0	0	0	0	0	0	0	0	0	0	0	0	0.00570604	0	0	0	0	0	0	0	0	0	0	0	0	0	0	0	0.021086	0	0.0317545	0.0274401	0	0	0	0	0	0
TAG 52:0_TAG_NH4+		0.0110179	0	0	0.00241333	0.00964028	0	0.00531985	0	0	0.00412111	0	0	0	0	0	0	0	0	0	0	0	0	0	0	0	0.00510169	0	0	0.00275561	0	0.00291148	0.00803547	0	0.0214192	0.0192886	0	0	0	0	0	0	0	0	0	0	0	0	0
TAG 53:0_TAG_NH4+	YES	0.00540685	0	0	0	0	0	0	0.00349507	0	0.00323094	0.00575009	0.00404002	0	0	0	0.00510081	0	0	0	0	0	0	0.00253244	0.00349886	0.00239483	0	0	0.00188873	0	0	0	0	0.00431527	0	0.00795073	0.00347312	0	0	0	0	0	0	0	0	0	0	0	0
TAG 33:12_TAG_NH4+		0	0	0	0	0	0	0	0	0	0	0	0	0	0	0	0	0	0	0	0	0	0	0	0	0.0013169	0	0	0	0	0	0	0	0	0	0	0	0	0	0	0	0	0	0	0	0	0	0	0
TAG 45:0_TAG_NH4+		0	0	0	0	0	0.00223549	0	0	0	0	0	0	0	0	0	0.00727568	0	0	0	0	0	0.00707391	0	0.00233928	0.00260208	0	0	0	0	0	0	0.00243605	0	0.0134942	0.0194122	0	0	0	0	0	0	0	0	0	0	0	0	0
TAG 47:0_TAG_NH4+		0.0111022	0	0	0.00411781	0.0109663	0	0	0.00736043	0	0	0.00772139	0	0	0	0	0.0143893	0	0	0	0	0	0.0119985	0	0	0.00522057	0	0	0	0.0025704	0	0	0	0	0.0272409	0.0381976	0	0	0	0	0	0	0	0	0	0	0	0	0
TAG 50:0_TAG_NH4+		0	0	0	0.0027693	0.0104859	0	0	0	0	0	0.00850745	0	0	0.00865542	0	0	0	0	0	0	0	0	0	0	0	0.00499963	0	0	0.00301198	0	0	0	0	0.0285049	0.0275651	0	0	0	0	0	0	0	0	0	0	0	0	0
TAG 52:1_TAG_NH4+		0	0	0	0	0	0	0.0386055	0.0282066	0.00332719	0	0.00488935	0	0	0.0226071	0	0	0	0	0	0	0	0	0	0	0	0.00452823	0	0	0	0	0	0.0206984	0	0	0	0	0	0	0	0	0	0	0	0	0	0	0	0
TAG 47:1_TAG_NH4+		0	0	0	0	0	0	0	0	0	0	0	0	0	0	0	0	0	0	0	0	0	0	0	0	0	0	0	0	0	0	0	0	0	0	0	0	0	0	0	0	0.00657534	0	0	0	0	0	0	0
TAG 49:2_TAG_NH4+		0	0	0	0	0	0	0	0	0	0	0	0	0	0	0	0	0	0	0	0	0	0	0	0	0	0	0	0	0	0	0	0	0	0	0	0	0	0	0	0	0.00892057	0	0	0	0	0	0	0
TAG 49:0_TAG_NH4+		0	0	0	0	0	0.00445467	0	0.00385754	0	0	0	0	0	0	0	0.00938954	0	0	0	0	0	0.00667954	0	0	0	0	0	0	0	0	0	0.00184195	0	0.0155981	0.0192125	0	0	0	0	0.0121565	0	0	0	0	0	0	0	0
TAG 51:3_TAG_NH4+	YES	0	0	0	0	0	0	0	0	0	0	0	0	0	0	0	0	0	0	0	0	0	0	0	0	0	0	0	0	0	0	0	0	0	0	0	0	0	0	0	0	0	0	0	0	0	0	0	0
TAG 58:2_TAG_NH4+		0	0	0	0	0	0	0	0	0	0	0	0	0	0	0	0	0	0	0	0	0	0	0	0	0	0	0	0	0	0	0	0	0	0	0	0	0	0	0	0	0.0220036	0	0	0	0	0	0	0
TAG 30:0_TAG_NH4+		0	0	0	0	0	0	0	0	0	0	0	0	0	0	0	0.00914524	0.00208324	0	0	0	0	0.00119962	0	0	0	0	0	0.00454709	0	0	0	0	0	0.00887079	0	0	0	0	0	0	0	0	0	0	0	0	0	0
TAG 33:0_TAG_NH4+		0.00109377	0	0	0	0	0	0	0.0019444	0	0	0	0	0	0	0	0.0226256	0.00524996	0	0	0	0	0.00345741	0	0	0	0	0	0.0102181	0	0	0	0	0	0.0180629	0	0	0	0	0	0	0	0	0	0	0	0	0	0
TAG 54:0_TAG_NH4+		0.0063033	0	0	0	0.00237116	0	0	0.00288242	0	0	0	0	0	0	0	0.00647376	0	0	0	0	0	0	0	0	0	0	0	0	0	0	0	0	0	0	0.0109491	0	0	0	0	0	0	0	0	0	0	0	0	0
TAG 56:3_TAG_NH4+		0	0	0	0	0	0	0	0	0	0	0	0	0	0	0	0	0	0	0	0	0	0	0	0	0	0	0	0	0	0	0	0	0	0	0	0	0	0	0	0	0	0	0	0	0	0	0	0
TAG 51:1_TAG_NH4+		0	0	0	0	0	0	0	0	0	0	0	0	0	0	0	0	0	0	0	0	0	0	0	0	0	0	0	0	0	0	0	0	0	0	0	0	0	0	0	0.0290373	0	0	0	0	0	0	0	0
TAG 53:4_TAG_NH4+	YES	0	0	0	0	0	0	0	0	0	0	0	0	0	0	0	0	0	0	0	0	0	0	0	0	0	0	0	0	0	0	0	0	0	0	0	0	0	0	0	0	0	0	0	0	0	0	0	0
TAG 53:3_TAG_NH4+	YES	0	0	0	0	0	0	0	0	0	0	0	0	0	0	0	0	0	0	0	0	0	0	0	0	0	0	0	0	0	0	0	0	0	0	0	0	0	0	0.00499942	0	0.0077034	0	0	0	0	0	0	0
TAG 56:1_TAG_NH4+		0	0	0	0	0	0	0	0	0	0	0	0	0	0	0	0	0	0	0	0	0	0	0	0	0	0	0	0	0	0	0	0	0	0	0	0	0	0	0	0	0.0176169	0	0	0	0	0	0	0
TAG 58:1_TAG_NH4+		0	0	0	0	0	0	0	0	0	0	0	0	0	0	0	0	0	0	0	0	0	0	0	0	0	0	0	0	0	0	0	0	0	0	0	0	0	0	0	0.00474126	0	0.000306109	0	0	0	0	0	0
TAG 46:2_TAG_NH4+		0	0	0	0	0	0	0	0	0	0	0	0	0	0	0	0	0	0	0	0	0	0	0	0	0	0	0	0	0	0	0	0	0	0	0	0	0	0	0	0	0.009509	0	0	0	0	0	0	0
TAG 43:0_TAG_NH4+		0	0	0	0	0	0	0	0	0	0	0	0	0	0	0	0	0	0	0	0	0	0	0	0	0	0	0	0	0	0	0	0	0	0	0.00360669	0	0	0	0	0	0	0	0	0	0	0	0	0
TAG 56:4_TAG_NH4+		0	0	0	0	0	0	0	0	0	0	0	0	0	0	0	0	0	0	0	0	0	0	0	0	0	0	0	0	0	0	0	0	0	0	0	0	0	0	0	0	0	0	0	0	0	0	0	0
TAG 52:5_TAG_NH4+		0	0	0	0	0	0	0	0	0	0	0	0	0	0	0	0	0	0	0	0	0	0	0.0102757	0	0	0	0	0	0	0	0	0	0	0	0	0	0	0	0	0	0	0	0	0	0	0	0	0
ST 27:3_ST_NH4+		1	1	1	1	1	1	1	1	1	1	1	1	1	1	1	1	1	1	1	1	1	1	1	1	1	1	1	1	1	1	1	1	1	1	1	1	1	1	1	1	1	1	1	1	1	1	1	1
ST 27:3_ST_NH4+		0.206086	0.0487831	0.0134769	0.0395203	0.0295192	0.0375575	0.0467936	0.0366252	0.0282085	0	0.0252017	0.00397008	0	0.127305	0.0111594	0.0343618	0.0223602	0.0167143	0.031816	0	0.055485	0.0172117	0.0161606	0.0100333	0.190057	0	0	0.0127591	0.0215865	0	0.0160212	0.0078387	0	0.0221148	0.0343833	0.0197968	0	0.00593098	0	0.0238738	0.0190933	0.0613659	0.00437983	0.0166858	0.0104938	0.0197819	0.0332881	0.0214405
[truncated: 36 more columns]

## Sheet: ForPlotting
Mean
			Palmitic Acid				Corn Oil
	CTRL	TCA06	TCAPA01	TCACO06	TDCA01	TDCAPA06	TDCACO01	CTRL	TCA06	TCAPA01	TCAPO06	TDCA01	TDCAPA06	TDCAPO01
	Low Glucose							High Glucose							BenchMark
Name	Mean Gp 1	Mean Gp 2	Mean Gp 3	Mean Gp 4	Mean Gp 5	Mean Gp 6	Mean Gp 7	Mean Gp 1	Mean Gp 2	Mean Gp 3	Mean Gp 4	Mean Gp 5	Mean Gp 6	Mean Gp 7	GF	MI
LPE-O 16:1_LPE_H-	0	0	0.010116	0	0	0	0	0.00101984	0.00344679	0.0505244	0.0133982	0.00897867	0.00171942	0	17.5674	3331.76
LPE-O 18:1_LPE_H-	0	0	0.0368076	0	0	0	0	0	0.000512091	0	0.00091995	0.0032995	0	0	35.3284	3591.23
LPE-O 18:0_LPE_H-	0	0	0.00786408	0	0	0	0	0	0	0	0	0	0	0	35.1073	5288.93
PG 18:1 / 16:0_PG_H-	2.35529	0.678638	2.26579	0.270342	0.272924	0.860866	0.35606	0.712889	1.18663	1.95143	0.668541	1.28374	0.158715	0.31952	0.919578	0.437963
TAG 50:2_TAG_NH4+	0.0116734	0.00663665	0	0.12763	0	0.00130973	1.10162	0	0	0	2.34699	0	0	0.860269	2.47478	0.317921
TAG 52:4_TAG_NH4+	0	0	0	0	0	0	0.238451	0	0	0	0.508019	0	0	0.149787	3.70617	0.193425
TAG 52:3_TAG_NH4+	0.0208335	0.0117796	0.00573559	0.254278	0	0.00246557	2.23368	0	0	0	4.66063	0	0	1.79094	4.66336	0.258741
TAG 52:2_TAG_NH4+	0.0443129	0.0207735	0.0148785	0.673449	0.00142909	0.00817605	6.08919	0	0	0	13.2727	0.0395579	0	5.5772	2.5797	0.204756
TAG 53:2_TAG_NH4+	0	0	0	0.00078706	0	0	0.0100511	0	0	0	0.00813046	0	0	0.0185579	0.0776938	0
TAG 54:6_TAG_NH4+	0	0	0.00136817	0	0	0	0.0111001	0	0	0	0.0300452	0	0	0.00757625	4.27551	0.209178
TAG 54:5_TAG_NH4+	0	0.000779301	0.00114501	0.003483	0	0	0.10025	0	0	0	0.260213	0	0	0.0923457	5.03704	0.26767
TAG 54:4_TAG_NH4+	0.0123184	0.00418504	0.00310302	0.0763598	0.000608857	0	0.636205	0	0	0	1.31016	0.0251192	0	0.538778	4.33783	0.197457
TAG 54:3_TAG_NH4+	0.0197281	0.00584047	0.00530659	0.128116	0.000700515	0.00177948	1.1333	0	0	0	2.42633	0.19098	0	1.06501	2.63577	0.104186
TAG 53:0_TAG_NH4+	0.000901142	0.00275268	0.000850135	0.00100522	0.000713928	0.00262319	0	0	0	0.000503275	0	0.00122922	0.00147479	0	0	0.00649932
TAG 51:3_TAG_NH4+	0	0	0	0	0	0	0	0	0	0	0.00165902	0	0	0	0.0729167	0
TAG 53:4_TAG_NH4+	0	0	0	0	0	0	0	0	0	0	0.00133352	0	0	0	0.0863809	0
TAG 53:3_TAG_NH4+	0	0	0	0	0	0	0.00211714	0	0	0	0.0101131	0	0	0	0.113891	0
	CTRL	TCA06	TCAPA01	TCACO06	TDCA01	TDCAPA06	TDCACO01	CTRL	TCA06	TCAPA01	TCAPO06	TDCA01	TDCAPA06	TDCAPO01
	Low Glucose							High Glucose							BenchMark
Name	Std Gp 1	Std Gp 2	Std Gp 3	Std Gp 4	Std Gp 5	Std Gp 6	Std Gp 7	Std Gp 1	Std Gp 2	Std Gp 3	Std Gp 4	Std Gp 5	Std Gp 6	Std Gp 7	GF	MI
LPE-O 16:1_LPE_H-	0	0	0.0247791	0	0	0	0	0.00249809	0.00482683	0.0424129	0.00793425	0.00816301	0.00421169	0	49.6882	4181.63
LPE-O 18:1_LPE_H-	0	0	0.0901598	0	0	0	0	0	0.00125436	0	0.00225341	0.00527578	0	0	65.7749	4416.6
LPE-O 18:0_LPE_H-	0	0	0.019263	0	0	0	0	0	0	0	0	0	0	0	67.1311	5881.24
PG 18:1 / 16:0_PG_H-	0.617129	0.396104	0.697107	0.624211	0.505013	0.471304	0.0614919	0.285496	0.341633	0.816701	0.367015	0.681609	0.156864	0.146672	0.206826	0.22005
TAG 50:2_TAG_NH4+	0.0190667	0.0105224	0	0.0980353	0	0.00211603	0.232733	0	0	0	1.37287	0	0	0.419133	2.62368	0.603042
TAG 52:4_TAG_NH4+	0	0	0	0	0	0	0.122283	0	0	0	0.290166	0	0	0.165565	1.62489	0.181518
TAG 52:3_TAG_NH4+	0.034041	0.0208005	0.0140493	0.205137	0	0.00603939	0.489568	0	0	0	2.72995	0	0	0.926597	3.63005	0.302246
TAG 52:2_TAG_NH4+	0.0530191	0.0308237	0.0231536	0.551533	0.00350055	0.00955662	1.283	0	0	0	7.76126	0.0968968	0	2.84193	2.84802	0.331842
TAG 53:2_TAG_NH4+	0	0	0	0.00192789	0	0	0.012115	0	0	0	0.0199155	0	0	0.0149167	0.0726572	0
TAG 54:6_TAG_NH4+	0	0	0.00335131	0	0	0	0.00719494	0	0	0	0.0191338	0	0	0.00750104	3.65889	0.207551
TAG 54:5_TAG_NH4+	0	0.00190889	0.00280468	0.00539584	0	0	0.0812229	0	0	0	0.151895	0	0	0.0624161	1.85879	0.245671
TAG 54:4_TAG_NH4+	0.0187075	0.00884971	0.00760082	0.065224	0.00149139	0	0.14938	0	0	0	0.768819	0.0615293	0	0.278231	2.29505	0.169962
TAG 54:3_TAG_NH4+	0.0196892	0.00905652	0.00822242	0.102551	0.00171591	0.00286442	0.245434	0	0	0	1.40951	0.467802	0	0.553028	2.17968	0.10632
TAG 53:0_TAG_NH4+	0.00220734	0.00230547	0.0020824	0.00158698	0.00111753	0.00324381	0	0	0	0.00123277	0	0.00191694	0.00239006	0	0	0.00379024
TAG 51:3_TAG_NH4+	0	0	0	0	0	0	0	0	0	0	0.00406375	0	0	0	0.056053	0
TAG 53:4_TAG_NH4+	0	0	0	0	0	0	0	0	0	0	0.00326644	0	0	0	0.0466939	0
TAG 53:3_TAG_NH4+	0	0	0	0	0	0	0.00338948	0	0	0	0.0115205	0	0	0	0.095337	0
			LPE-O 16:1
			LPE-O 18:1
			LPE-O 18:0
			PG 18:1 / 16:0
			TAG 50:2
			TAG 52:4
			TAG 52:3
			TAG 52:2
			TAG 53:2
			TAG 54:6
			TAG 54:5
			TAG 54:4
			TAG 54:3
			TAG 53:0
			TAG 51:3
			TAG 53:4
			TAG 53:3

## Sheet: Sheet6
FileName	MGF	MMI	SGF	SMI
Cer_Cer 34:1;2	83.2858	128.234	85.7204	283.489
Cer_Cer 34:2;2	1.81329	0.0687099	0.702357	0.106796
Cer_Cer 40:1;2	1.92008	0.129983	0.948421	0.318392
Cer_Cer 42:1;2	2.04351	0.201026	2.23148	0.27135
Cer_Cer 42:2;2	6.16702	0.983002	8.01032	0.786836
Cer_Cer 42:3;2	2.29522	0.369181	2.56815	0.572408
DAG_DAG 32:0	0.152704	0.582397	0.210715	1.3422
DAG_DAG 32:1	1.00718	3.63251	1.68002	8.76535
DAG_DAG 32:2	1.30584	4.14344	2.04036	9.93714
DAG_DAG 32:3	0.165204	0.484248	0.140281	1.0447
DAG_DAG 32:4	0.0278341	0.674603	0.0787268	1.48729
DAG_DAG 33:0	0.0341088	0.321459	0.067124	0.698164
DAG_DAG 33:1	0.0508052	0.308145	0.0946858	0.737167
DAG_DAG 33:4	0.0968067	1.21184	0.210006	2.60738
DAG_DAG 34:0	1.72787	2.52306	1.06594	4.16898
DAG_DAG 34:1	12.7237	56.7468	21.2352	136.729
DAG_DAG 34:2	2.25803	8.57153	4.12642	20.7329
DAG_DAG 34:3	2.19576	7.46129	3.37899	17.8903
DAG_DAG 34:4	0.276343	0.585477	0.285978	1.30361
DAG_DAG 34:5	0.0144169	0.200206	0.0407773	0.490403
DAG_DAG 35:0	0	0.0264948	0	0.0101539
DAG_DAG 35:1	0.148774	0.375654	0.239932	0.900433
DAG_DAG 35:2	0.294184	0.790094	0.336947	1.86022
DAG_DAG 35:3	0.0936563	0.548484	0.192777	1.33862
DAG_DAG 36:0	0.12862	0.170396	0.0871433	0.0945101
DAG_DAG 36:1	1.94418	7.28589	3.29516	17.4426
DAG_DAG 36:2	9.97454	21.5691	15.1873	51.3012
DAG_DAG 36:3	20.9195	43.257	23.6508	101.609
DAG_DAG 36:4	0.983972	1.57686	0.783505	3.42312
DAG_DAG 36:5	1.11348	2.52913	1.0305	5.85325
DAG_DAG 36:6	0	0.41653	0	1.02029
DAG_DAG 37:1	0.0520171	0.353434	0.13256	0.856267
DAG_DAG 37:2	0.210622	0.509816	0.298747	1.22108
DAG_DAG 37:3	0.125037	0.341994	0.182349	0.83771
DAG_DAG 37:4	0.0206821	0.0229649	0.030941	0.0562522
DAG_DAG 37:5	0	0.00292917	0	0.00717497
DAG_DAG 38:0	0	0.00348808	0	0.00854402
DAG_DAG 38:1	0.0147079	0.27284	0.0280001	0.668318
DAG_DAG 38:2	1.02505	2.56825	1.68865	6.12915
DAG_DAG 38:3	0.849615	2.62561	1.31624	6.32891
DAG_DAG 38:4	0.339129	0.808991	0.370425	1.8616
DAG_DAG 38:5	0.278297	0.794398	0.268771	1.8292
DAG_DAG 38:6	0.873232	5.20275	0.653282	11.5236
DAG_DAG 39:3	0	0.371081	0	0.90896
DAG_DAG 39:6	0	0.0619094	0	0.151647
DAG_DAG 40:1	0.00858677	0	0.0242871	0
DAG_DAG 40:2	0.198093	0.845801	0.319162	2.07178
DAG_DAG 40:3	0.324346	1.12717	0.571582	2.73795
DAG_DAG 40:4	0.113006	0	0.0948804	0
DAG_DAG 40:5	0.00591164	0	0.0167207	0
DAG_DAG 40:6	0.613115	0.229151	0.416893	0.476003
LPA_LPA 16:0	306.472	466.791	119.814	255.991
LPA_LPA 16:1	114.028	75.9479	139.381	118.677
LPA_LPA 16:2	57.9525	65.1575	68.4936	101.53
LPA_LPA 17:0	8237.22	10083	3416.15	4300.15
LPA_LPA 17:1	32.9761	65.5781	47.1574	114.069
LPA_LPA 17:2	0	23.5576	0	57.7042
LPA_LPA 17:3	0	10.9763	0	26.8864
LPA_LPA 18:0	325.076	169.294	271.702	261.717
LPA_LPA 18:1	85.9354	12.6983	78.8804	31.1042
LPA_LPA 18:2	358.707	145.62	217.677	179.558
LPA_LPA 18:3	152.636	215.659	117.247	254.274
LPA_LPA 18:4	0	45.7714	0	70.9126
LPA_LPA 20:0	0	114.62	0	280.761
LPA_LPA 20:1	183.332	45.5441	247.558	111.56
LPA_LPA 20:2	763.749	462.137	620.918	402.364
LPC_LPC 12:0	1144.7	1737.83	1559.48	2692.82
LPC_LPC 16:0	4193.51	1665.38	1365.57	1472.74
LPC_LPC 17:0	59.3368	0	85.0516	0
LPC_LPC 18:0	3472.36	1631.99	1197.85	1201.99
LPCO_LPCO 15:1	0	14.9983	0	36.7383
LPCO_LPCO 16:0	0	475.141	0	571.041
LPCO_LPCO 16:1	0	339.408	0	401.183
LPCO_LPCO 18:0	0	123.26	0	301.925
LPE_LPE 16:0	1460.23	651.364	565.811	545.326
LPE_LPE 17:1	7438.17	9118.13	3292.94	4002.63
LPE_LPE 18:0	6259.86	6175.26	2030.83	3161.65
LPE_LPE 18:1	1587.4	831.307	712.709	669.662
LPE_LPE 18:2	1270.8	1659.07	773.38	858.192
LPE_LPE 18:3	27.9413	69.7727	79.03	170.907
LPE_LPE 19:0	8.32306	89.0109	23.5412	218.031
LPE_LPE 20:1	8.52874	0	24.1229	0
LPE_LPE 20:3	75.2565	97.3455	97.7894	152.091
LPE_LPE 20:4	837.734	1143.45	339.197	615.539
LPE_LPE 22:4	11.9002	0	33.659	0
LPE_LPE 22:6	782.354	2725.69	230.788	1674.16
LPEO_LPE-O 15:0	64.0445	34.7103	108.764	85.0225
LPEO_LPE-O 16:1	17.5674	3331.76	49.6882	4181.63	YES
LPEO_LPE-O 17:1	0	57.7031	0	141.343
LPEO_LPE-O 18:0	35.1073	5288.93	67.1311	5881.24	YES
LPEO_LPE-O 18:1	35.3284	3591.23	65.7749	4416.6	YES
LPEO_LPE-O 18:2	0	866.818	0	1435.1
LPEO_LPE-O 18:3	0	92.541	0	226.678
LPEO_LPE-O 20:0	463.408	3917.49	176.436	4251.2
LPEO_LPE-O 20:1	0	825.785	0	1095.63
LPG_LPG 11:4	0.00123818	0	0.00231638	0
LPG_LPG 12:0	0.00120237	0	0.00340083	0
LPG_LPG 14:2	0	0.000545579	0	0.00133639
LPG_LPG 16:0	0.00700846	0.00492505	0.00373883	0.00656468
LPG_LPG 18:1	0.0143752	0.00168308	0.00916506	0.00412268
LPG_LPG 18:2	0.0266131	0.010499	0.0216985	0.0110646
LPG_LPG 18:3	0.00127182	0	0.00359725	0
LPG_LPG 19:0	0.174149	0.206292	0.0903621	0.145768
LPG_LPG 19:1	0.284267	0.419786	0.269257	0.140578
LPG_LPG 19:2	0.00461598	0	0.0110814	0
LPG_LPG 21:0	0.00316513	0	0.00464136	0
LPG_LPG 21:2	0.00101906	0.00192871	0.00288235	0.00472434
LPG_LPG 21:3	0.00576324	0.0450032	0.00875485	0.0464393
LPG_LPG 22:6	0.124367	0.0124263	0.0758529	0.0194248
LPG_LPG 23:1	0.000820446	0	0.00232057	0
LPG_LPG 23:5	0.00206812	0.00972916	0.00456003	0.0177024
LPG_LPG 24:4	0.000663668	0	0.00187714	0
LPI_LPI 13:0	6597.27	8023.84	3085.53	3309.94
LPI_LPI 16:0	52.9687	181.081	80.3808	282.201
LPI_LPI 18:0	985.831	2891.33	299.362	2808.57
LPI_LPI 18:2	90.134	63.0732	149.586	154.497
LPI_LPI 20:3	11.7358	43.3262	33.1938	67.1243
LPI_LPI 20:4	272.443	0	206.753	0
LPS_LPS 10:1	0.00064103	0	0.00181311	0
LPS_LPS 10:2	0.00898199	0	0.0113716	0
LPS_LPS 18:0	0.0238009	0.019782	0.0290566	0.0484557
LPS_LPS 18:1	0.00102689	0.0201249	0.00290448	0.0315314
LPS_LPS 18:2	0	0.0324691	0	0.0405739
LPS_LPS 20:2	0.00767276	0	0.0125825	0
LPS_LPS 20:3	0.00271017	0.00707188	0.00766553	0.00895317
LPS_LPS 20:4	0.00176113	0.0086959	0.00328995	0.0102526
LPS_LPS 21:2	0.000835599	0	0.00236343	0
LPS_LPS 22:0	0.0829896	0.0466979	0.028465	0.0534004
LPS_LPS 22:1	0.108485	0.0859491	0.055838	0.0931932
LPS_LPS 22:6	0	0.109559	0	0.124509
LPS_LPS 23:1	0.0601354	0.0854754	0.022264	0.037485
LPS_LPS 23:3	0.000782484	0	0.0022132	0
LPS_LPS 24:1	0.000857922	0	0.00242657	0
LPS_LPS 24:3	0.00295105	0.021384	0.00631106	0.0289157
LPS_LPS 24:5	0.0175116	0.0140004	0.0251908	0.0256625
PA_PA 17:0 / 17:0	0.888317	1.19212	0.440931	0.299274
PA_PA 18:0 / 18:0	0	0.101437	0	0.24847
PA_PA 18:0 / 18:1	0.207615	0	0.240918	0
PA_PA 18:0 / 18:2	469.028	2.32578	1307.93	2.58404
PA_PA 18:1 / 16:0	30.5545	0.0663638	85.3555	0.0862807
PA_PA 18:1 / 18:2	259.788	0.110475	731.618	0.0997085
PA_PA 18:2 / 16:0	378.927	0.205906	1067.46	0.243065
PA_PA 18:2 / 18:2	212.461	0.0121788	599.175	0.0298318
PA_PA 20:1 / 18:3	0.270443	0	0.270647	0
PA_PA 20:2 / 18:0	2.94507	0	3.41814	0
PA_PA 20:3 / 18:0	7.00283	0.780192	13.7002	1.47698
PA_PA 20:4 / 18:1	0.0165509	0	0.0468129	0
PC_PC 32:0	0	0.147434	0	0.307974
PC_PC 33:0	0	0.0161714	0	0.0396116
PC_PC 33:1	0.0159139	0	0.0450114	0
PC_PC 34:0	2.2425	2.6944	0.67485	2.22392
PC_PC 34:1	0.171584	0.150088	0.0661334	0.150539
PC_PC 35:2	2.30867	0.501246	0.741026	0.400168
PC_PC 35:3	0.781944	0.0519111	0.53771	0.127156
PC_PC 36:1	0.00206465	0	0.0058397	0
PC_PC 37:2	0.337883	0	0.181346	0
PC_PC 37:4	0.621083	0.0785385	0.247382	0.122669
PC_PC 38:4	1.52513	0.906619	0.549277	0.78499
PC_PC 38:5	1.26781	0.557932	0.401248	0.402301
PC_PC 38:6	3.72232	1.91554	1.43776	1.48969
PC_PC 40:4	0.66328	0.185558	0.196827	0.218472
PC_PC 40:5	0.0770594	0.067656	0.107667	0.114143
PC_PC 40:6	1.08824	0.0974543	1.20058	0.238713
PC_PC 40:7	0.177801	0	0.341693	0
PC_PCO 32:0	0.0386645	0	0.0736944	0
PC_PCO 34:1	0.199373	0.131957	0.201462	0.158043
PC_PCO 36:4	0	0.0203773	0	0.049914
PC_PCO 36:5	0.10699	0	0.302613	0
PC_PCO 38:2	0.0323889	0	0.0916098	0
PE_PEO 34:2	207.833	0	587.841	0
PE_PEO 36:1	3108.59	1499.85	1678.86	1053.7
PE_PEO 36:2	6198.81	2599.26	2800.76	2183.38
PE_PEO 36:3	387.252	0	1095.31	0
PE_PEO 36:4	103.16	0	196.97	0
PE_PEO 36:5	6595.8	5863.59	2179.02	2130.29
PE_PEO 38:1	2469.2	789.83	1253.5	942.619
PE_PEO 38:2	5133.31	2255.08	2433.64	1471.06
PE_PEO 38:3	271.198	26.4057	289.6	64.6805
PE_PEO 38:4	8175.51	5659.28	3234.83	2794.18
PE_PEO 38:5	4035.74	2553.53	2159.04	2552.4
PE_PEO 38:6	182.494	953.735	206.214	1171.14
PE_PEO 38:7	4698.11	4781.28	1398.76	2546.79
PE_PEO 40:2	314.755	0	890.262	0
PE_PEO 40:3	204.663	0	238.311	0
PE_PEO 40:4	5143.53	3385.27	2085.1	1886.88
PE_PEO 40:5	1176.35	1061.2	418.807	683.282
PE_PEO 40:6	8547.96	8183.92	2571.46	1329.83
PE_PEO 40:7	3249.85	4335.92	1161.37	1037.34
PE_PEO 40:8	84.7855	0	239.81	0
PE_PEO 42:4	173.807	523.84	491.6	764.816
PE_PEO 42:5	813.931	334.144	851.858	818.483
PE_PEO 42:6	2815.86	2443.73	1542.24	1294.52
PG_PG 18:0 / 18:0	0.00946828	0.00478255	0.0267803	0.0117148
PG_PG 18:0 / 18:1	0.0887517	0.0612903	0.0334668	0.0481727
PG_PG 18:1 / 16:0	0.919578	0.437963	0.206826	0.22005	YES
PG_PG 18:1 / 18:2	0.212529	0.150968	0.0663524	0.0606304
PG_PG 18:2 / 16:0	0.101054	0.0639875	0.0365381	0.0427198
PG_PG 18:2 / 18:2	0.29306	0.268834	0.139623	0.0765945
PG_PG 19:1 / 16:0	0.00124169	0	0.00351203	0
PG_PG 20:2 / 16:0	0.104004	0.0628901	0.0264682	0.0333866
PG_PG 20:2 / 18:2	0.00703811	0	0.0131769	0
PG_PG 20:3 / 18:0	0.00210918	0	0.00596567	0
PG_PG 20:3 / 18:2	0.02665	0.00326308	0.0228328	0.00799289
PG_PG 20:4 / 18:2	0.0783806	0.0477787	0.0234573	0.0405406
PI_PI 32:1	0.00114275	0	0.0032322	0
PI_PI 34:0	0.142356	0.137416	0.0739277	0.117037
PI_PI 34:1	0.679449	0.38759	0.15994	0.229806
PI_PI 34:2	2.42858	1.2209	0.505499	0.645269
PI_PI 34:3	0.0211878	0	0.0300264	0
PI_PI 35:2	0.124582	0.0190423	0.0407698	0.0297856
PI_PI 36:2	5.30967	2.78631	1.2131	1.67993
PI_PI 36:3	0.461544	0.160442	0.102485	0.0937741
PI_PI 36:4	1.3503	0.543337	0.3498	0.304609
PI_PI 37:3	0.00533508	0	0.0150899	0
PI_PI 37:4	0.179477	0.0369151	0.0618611	0.0320883
PI_PI 38:4	15.5433	6.84807	3.44587	3.07862
PI_PI 38:5	0.764816	0.422532	0.156338	0.251252
PI_PI 38:6	0.295805	0.100271	0.103023	0.090925
PI_PI 39:4	0.00215992	0	0.00610917	0
PI_PI 40:4	0.266746	0.118596	0.127825	0.143821
PI_PI 40:5	0.0134018	0	0.0255009	0
PI_PI 40:6	0.592035	0	0.419819	0
PS_PS 34:1	0.128243	0.0553565	0.0281041	0.0485825
PS_PS 34:2	0.162277	0.139993	0.157629	0.135812
PS_PS 36:1	6.60368	2.56275	2.55577	1.35217
PS_PS 36:2	13.0023	4.54696	3.14097	2.72798
PS_PS 36:3	0.424279	0.135229	0.0814143	0.0954269
PS_PS 36:4	0.00210741	0	0.00596065	0
PS_PS 37:1	0.127907	0.0577282	0.0221859	0.105467
PS_PS 37:2	0.261569	0.0481406	0.0883559	0.0597403
PS_PS 38:1	0.346766	0.161882	0.0583174	0.139833
PS_PS 38:2	0.209859	0.0445176	0.0809719	0.0458415
PS_PS 38:3	3.00949	0.982189	0.614242	0.418193
PS_PS 38:4	3.08863	0.978919	0.932039	0.676989
PS_PS 38:5	0.210564	0.0523205	0.119691	0.0675569
PS_PS 39:3	0.0637564	0	0.119157	0
PS_PS 39:4	0.213154	0.017368	0.194493	0.0280329
PS_PS 40:1	1.54693	0.507993	0.408032	0.274715
PS_PS 40:2	2.76587	0.5998	0.794465	0.391026
PS_PS 40:3	3.70399	0.885898	1.27555	0.588315
PS_PS 40:4	1.23757	0.568241	0.222127	0.251972
PS_PS 40:6	2.98296	1.60035	0.509232	0.823298
PS_PS 41:2	0.00860259	0	0.018253	0
PS_PS 42:1	0.0529533	0.0339092	0.0273786	0.0308455
PS_PS 42:2	0.121921	0.0169106	0.0379152	0.0197532
SE_SE 27:1 - 13:5	0	0.0185857	0	0.0455256
SE_SE 27:1 - 16:0	0.058244	0.166561	0.0729056	0.111165
SE_SE 27:1 - 16:1	0	0.0136584	0	0.033456
SE_SE 27:1 - 18:0	0	0.00530274	0	0.012989
SE_SE 27:1 - 18:1	0.298822	0.629141	0.272675	0.345397
SE_SE 27:1 - 18:2	0.787241	1.21572	0.368694	0.669498
SE_SE 27:1 - 18:3	0	0.0121604	0	0.0297867
SE_SE 27:1 - 20:3	0.0400885	0.00540158	0.105705	0.0132311
SE_SE 27:1 - 20:4	0.304996	0.374671	0.118494	0.154951
SE_SE 27:1 - 22:4	0	0.0123237	0	0.0301868
SE_SE 27:1 - 27:3	1.44357	1.02229	0.373333	0.325907
SE_SE 27:2 - 20:0	0.00659742	0.0209924	0.0153545	0.0219008
SE_SE 27:2 - 22:5	0.000558242	0.00299733	0.00157895	0.00495698
SE_SE 27:2 - 27:3	0.00376666	0.00452239	0.0106537	0.0110775
SE_SE 28:1 - 18:1	0.00959033	0	0.0271255	0
SE_SE 28:1 - 18:2	0.0384791	0.0147392	0.0849414	0.0361035
SE_SE 29:1 - 18:2	0.259229	0.10116	0.406496	0.125487
SM_SM 30:1;2	2.98477	3.38441	2.7166	2.79967
SM_SM 33:1;2	0.0677296	0	0.191568	0
SM_SM 34:0;3	0.0724864	0	0.205022	0
SM_SM 34:1;2	5495.67	3168.7	7706.5	4940.97
ST_ST 27:3	98.9782	77.4771	21.8776	18.0653
TAG 30:0	0	0.000328566	0	0.000804818
TAG 42:1	0.00218868	0	0.00619051	0
TAG 42:2	0.00695192	0	0.0170338	0
TAG 44:0	0.0164719	0.0149116	0.0253841	0.0330534
TAG 44:1	0.00866115	0	0.018863	0
TAG 44:2	0.0101316	0	0.0166169	0
TAG 46:0	0.116659	0.131445	0.156145	0.293357
TAG 46:1	0.0713627	0.0105365	0.0837676	0.0258089
TAG 46:2	0.0516508	0	0.0626791	0
TAG 46:3	0.00447809	0	0.0088131	0
TAG 47:0	0	0.00864465	0	0.021175
TAG 47:2	0.00166575	0	0.00471144	0
TAG 48:0	0.423623	0.630362	0.601886	1.37864
TAG 48:1	0.459611	0.113209	0.598265	0.242627
TAG 48:2	0.405589	0.0311482	0.426997	0.0652932
TAG 48:3	0.0979669	0.00289926	0.0978105	0.00710171
TAG 48:4	0.0742071	0	0.0541419	0
TAG 49:0	0	0.0116119	0	0.0284431
TAG 49:1	0.0124538	0	0.0283086	0
TAG 49:2	0.0208209	0	0.0373557	0
TAG 49:3	0.0105985	0	0.0204901	0
TAG 49:4	0.00834102	0	0.023592	0
TAG 50:0	0	0.149314	0	0.311695
TAG 50:1	1.50974	0.417298	1.93093	0.8816
TAG 50:2	2.47478	0.317921	2.62368	0.603042	YES
TAG 50:3	0.947135	0.0677311	0.952243	0.10401
TAG 50:4	0.305643	0.00538795	0.205494	0.00983009
TAG 50:5	0.0618551	0.000846576	0.034887	0.00207368
TAG 50:6	0.0153775	0	0.0283594	0
TAG 51:1	0.0295637	0.00904643	0.0406831	0.0221591
TAG 51:2	0.0709091	0.00594275	0.0697714	0.0145567
TAG 51:3	0.0729167	0	0.056053	0	YES
TAG 51:4	0.0393003	0	0.027482	0
TAG 51:5	0.00201374	0	0.00569571	0
TAG 52:0	0.00279086	0.025831	0.00789375	0.0231645
TAG 52:1	0.305195	0.124819	0.5002	0.296075
TAG 52:2	2.5797	0.204756	2.84802	0.331842	YES
TAG 52:3	4.66336	0.258741	3.63005	0.302246	YES
TAG 52:4	3.70617	0.193425	1.62489	0.181518	YES
TAG 52:5	0.667942	0.0349123	0.374166	0.0323617
TAG 52:6	0.162212	0.00301762	0.165031	0.00739163
TAG 52:7	0.0142851	0	0.0274353	0
TAG 53:0	0	0.00649932	0	0.00379024	YES
TAG 53:1	0.00241617	0.00853951	0.00474687	0.0209174
TAG 53:2	0.0776938	0	0.0726572	0	YES
TAG 53:3	0.113891	0	0.095337	0	YES
TAG 53:4	0.0863809	0	0.0466939	0	YES
TAG 53:5	0.0419616	0	0.0243825	0
TAG 53:6	0.00509487	0	0.00990587	0
TAG 54:0	0	0.000751195	0	0.00184004
TAG 54:1	0.051564	0.0297315	0.113372	0.0705507
TAG 54:2	0.46592	0.0371319	0.612534	0.0591019
TAG 54:3	2.63577	0.104186	2.17968	0.10632	YES
TAG 54:4	4.33783	0.197457	2.29505	0.169962	YES
TAG 54:5	5.03704	0.26767	1.85879	0.245671	YES
TAG 54:6	4.27551	0.209178	3.65889	0.207551	YES
TAG 54:7	0.40783	0.0128963	0.35139	0.0175637
TAG 54:8	0.0168748	0	0.0239841	0
TAG 55:2	0.0300618	0.00198528	0.0367547	0.00486293
TAG 55:3	0.0757026	0	0.0841428	0
TAG 55:4	0.0591969	0	0.0712934	0
TAG 55:5	0.0212972	0	0.033948	0
TAG 55:6	0.00413332	0	0.0116908	0
TAG 56:1	0.0139414	0.00813881	0.0242911	0.0199359
TAG 56:2	0.0921663	0.00856426	0.0978398	0.0209781
TAG 56:3	0.382902	0.0157204	0.303059	0.0177647
TAG 56:4	0.479547	0.0168031	0.342158	0.016408
TAG 56:5	0.385752	0.0111004	0.175707	0.0141549
TAG 56:6	0.295507	0.00801484	0.114689	0.0136863
TAG 56:7	0.254678	0.013126	0.0946693	0.0158881
TAG 56:8	0.303892	0.00918243	0.139877	0.0224923
TAG 56:9	0.0468493	0	0.0550753	0
TAG 57:1	0.00398001	0	0.0112572	0
TAG 57:2	0.00349959	0	0.00989833	0
TAG 57:3	0.023989	0	0.023953	0
TAG 57:4	0.00884477	0	0.0250168	0
TAG 58:10	0.194661	0.00235281	0.081753	0.00368478
TAG 58:2	0.0270641	0	0.0327098	0
TAG 58:3	0.0939906	0	0.0760517	0
TAG 58:4	0.136727	0	0.08608	0
TAG 58:5	0.0985101	0	0.0319299	0
TAG 58:6	0.0228652	0	0.0266392	0
TAG 58:7	0.0288565	0	0.0293335	0
TAG 58:8	0.0676608	0.000962524	0.0622774	0.00235769
TAG 58:9	0.109842	0.00481782	0.093375	0.0118012
TAG 59:3	0.00338983	0	0.00706024	0
TAG 60:10	0.00193379	0	0.00546958	0
TAG 60:12	0.000781268	0	0.00220976	0
TAG 60:2	0.00339514	0	0.00642658	0
TAG 60:3	0.0270456	0	0.0233156	0
TAG 60:4	0.0620434	0	0.0323823	0
TAG 60:5	0.0393035	0	0.0330392	0
TAG 60:8	0.00332763	0	0.00941196	0
TAG 60:9	0.00148261	0	0.00419345	0
	FileName	MGF	MMI	SGF	SMI
LPE-O 16:1_LPE_H-	LPEO_LPE-O 16:1	17.5674	3331.76	49.6882	4181.63	YES
LPE-O 18:1_LPE_H-	LPEO_LPE-O 18:1	35.3284	3591.23	65.7749	4416.6	YES
LPE-O 18:0_LPE_H-	LPEO_LPE-O 18:0	35.1073	5288.93	67.1311	5881.24	YES
PG 18:1 / 16:0_PG_H-	PG_PG 18:1 / 16:0	0.919578	0.437963	0.206826	0.22005	YES
TAG 50:2_TAG_NH4+	TAG 50:2	2.47478	0.317921	2.62368	0.603042	YES
TAG 52:4_TAG_NH4+	TAG 52:4	3.70617	0.193425	1.62489	0.181518	YES
TAG 52:3_TAG_NH4+	TAG 52:3	4.66336	0.258741	3.63005	0.302246	YES
TAG 52:2_TAG_NH4+	TAG 52:2	2.5797	0.204756	2.84802	0.331842	YES
TAG 53:2_TAG_NH4+	TAG 53:2	0.0776938	0	0.0726572	0	YES
TAG 54:6_TAG_NH4+	TAG 54:6	4.27551	0.209178	3.65889	0.207551	YES
TAG 54:5_TAG_NH4+	TAG 54:5	5.03704	0.26767	1.85879	0.245671	YES
TAG 54:4_TAG_NH4+	TAG 54:4	4.33783	0.197457	2.29505	0.169962	YES
TAG 54:3_TAG_NH4+	TAG 54:3	2.63577	0.104186	2.17968	0.10632	YES
TAG 53:0_TAG_NH4+	TAG 53:0	0	0.00649932	0	0.00379024	YES
TAG 51:3_TAG_NH4+	TAG 51:3	0.0729167	0	0.056053	0	YES
TAG 53:4_TAG_NH4+	TAG 53:4	0.0863809	0	0.0466939	0	YES
TAG 53:3_TAG_NH4+	TAG 53:3	0.113891	0	0.095337	0	YES

## Sheet: Sheet7
	N
ST 27:3	235
ST 27:3	234
TAG 52:5	233
TAG 56:4	232
TAG 43:0	231
TAG 46:2	230
TAG 58:1	229
TAG 56:1	228
TAG 53:3	227
TAG 53:4	226
TAG 51:1	225
TAG 56:3	224
TAG 54:0	223
TAG 33:0	222
TAG 30:0	221
TAG 58:2	220
TAG 51:3	219
TAG 49:0	218
TAG 49:2	217
TAG 47:1	216
TAG 52:1	215
TAG 50:0	214
TAG 47:0	213
TAG 45:0	212
TAG 33:12	211
TAG 53:0	210
TAG 52:0	209
TAG 56:2	208
TAG 54:1	207
TAG 54:2	206
TAG 54:3	205
TAG 54:4	204
TAG 54:5	203
TAG 54:6	202
TAG 53:2	201
TAG 52:2	200
TAG 52:3	199
TAG 52:4	198
TAG 51:2	197
TAG 50:1	196
TAG 50:2	195
TAG 50:3	194
TAG 49:1	193
TAG 48:0	192
TAG 48:1	191
TAG 48:2	190
TAG 46:0	189
TAG 46:1	188
TAG 44:0	187
TAG 42:0	186
TAG 42:1	185
TAG 40:0	184
TAG 38:0	183
TAG 36:0	182
TAG 34:0	181
TAG 32:0	180
DAG 38:1	179
DAG 35:2	178
DAG 36:1	177
DAG 36:4	176
DAG 32:1	175
DAG 36:0	174
DAG 36:2	173
DAG 36:3	172
DAG 35:1	171
DAG 34:1	170
DAG 33:1	169
DAG 32:0	168
SE 25:0	167
SE 24:0	166
SE 19:-1	165
SE 16:1	164
SE 18:1	163
SE 20:4	162
SE 20:0	161
PA 18:0 / 20:6	160
PA 18:1 / 16:0	159
PA 19:1 / 16:0	158
PE 37:1	157
PE 36:1	156
PE 32:2	155
PE 38:2	154
PE 37:2	153
PE 36:2	152
PE 35:2	151
PE 34:1	150
PE 34:2	149
PE 33:2	148
PE 32:0	147
PE 35:1	146
PE 33:1	145
PE 32:1	144
PI 33:1	143
PI 33:0	142
PG 19:1 / 17:0	141
PG 19:1 / 18:0	140
PG 19:1 / 18:1	139
PG 18:1 / 17:1	138
PG 18:1 / 18:1	137
PG 19:1 / 16:0	136
PG 18:1 / 16:0	135
PG 18:1 / 16:1	134
PC 32:0	133
PC 33:1	132
PC 30:1	131
PC 28:0	130
PC 31:0	129
PC 33:0	128
PC 34:0	127
Cer 35:1;2	126
LPE-O 18:0	125
LPE-O 16:0	124
LPE-O 17:0	123
LPE-O 18:1	122
LPE-O 18:3	121
LPE-O 17:2	120
LPE-O 16:2	119
LPE-O 16:3	118
LPE-O 14:1	117
LPE-O 16:1	116
LPE-O 15:1	115
LPE-O 18:2	114
LPI 22:6	113
LPI 19:0	112
LPI 19:1	111
LPI 18:0	110
LPI 18:1	109
LPI 18:6	108
LPI 17:0	107
LPI 17:2	106
LPI 15:0	105
LPI 14:1	104
LPI 14:2	103
LPI 14:4	102
LPI 14:5	101
LPI 13:1	100
LPI 13:2	99
LPI 13:3	98
LPI 12:1	97
LPI 12:4	96
LPI 12:2	95
LPI 17:3	94
LPI 14:3	93
LPI 17:1	92
LPI 12:5	91
LPI 14:0	90
LPI 20:3	89
LPI 19:2	88
LPI 18:2	87
LPI 15:2	86
LPI 13:0	85
LPE 16:3	84
LPE 15:1	83
LPE 15:3	82
LPE 14:2	81
LPE 14:3	80
LPE 14:4	79
LPE 13:2	78
LPE 22:5	77
LPE 13:0	76
LPE 19:0	75
LPE 18:0	74
LPE 21:0	73
LPE 22:2	72
LPE 18:1	71
LPE 15:0	70
LPE 18:3	69
LPE 20:1	68
LPE 20:2	67
LPE 20:3	66
LPE 19:1	65
LPE 19:2	64
LPE 18:4	63
LPE 17:0	62
LPE 17:2	61
LPE 16:0	60
LPE 16:1	59
LPE 14:0	58
LPE 14:1	57
LPA 22:4	56
LPA 22:5	55
LPA 21:3	54
LPA 21:4	53
LPA 20:4	52
LPA 20:5	51
LPA 19:4	50
LPA 19:5	49
LPA 19:3	48
LPA 21:0	47
LPA 20:3	46
LPA 19:0	45
LPA 19:1	44
LPA 19:2	43
LPA 18:2	42
LPA 17:2	41
LPA 16:0	40
LPA 20:0	39
LPA 21:2	38
LPA 20:2	37
LPA 20:1	36
LPA 22:0	35
LPA 22:1	34
LPA 22:2	33
LPA 21:1	32
LPA 18:0	31
LPA 18:1	30
LPA 18:3	29
LPA 18:4	28
LPA 17:1	27
LPA 17:3	26
LPA 16:1	25
LPA 16:2	24
LPA 16:3	23
LPCO 20:0	22
LPCO 15:0	21
LPCO 15:1	20
LPCO 14:2	19
LPCO 13:0	18
LPC 18:1	17
LPC 16:5	16
LPC 16:6	15
LPC 16:0	14
LPC 22:6	13
LPC 17:2	12
LPC 18:0	11
LPC 20:6	10
LPC 18:4	9
LPC 15:3	8
LPC 13:3	7
LPC 17:0	6
LPC 13:1	5
LPC 17:1	4
LPC 16:4	3
LPC 15:1	2
LPC 13:0	1
