# Supplementary material for: Transcriptomics-driven lipidomics (TDL) identifies the microbiome-regulated targets of ileal lipid metabolism
Source: NPJ Syst Biol Appl. 2017 Nov 7;3:33. doi: 10.1038/s41540-017-0033-0 (PMC5676686; doi:10.1038/s41540-017-0033-0)
Supplement: Supplementary file 13 — Data Set 11 [file 41540_2017_33_MOESM13_ESM.xlsx]

## Sheet: Duodedum
SampleType_multC	TissueType_multC	TissueSize_num	Group_multC	FileName	11-HETE	12-HEPE	12-HETE	13-HDoHE	13-oxoOD	14-HDoHE	14,15,EET	15-HEPE	15-HETE	15DEOXY D12,14 PGJ2	17-HDoHE	18-HEPE	20-HETE	5-HEPE	5-HETE	6keto-F1a	LTB4	PGD2	PGE2	PGF2a	PGJ2	TXB2	TAG 48:1_TAG_NH4+	TAG 50:3_TAG_NH4+	TAG 52:5_TAG_NH4+	TAG 54:7_TAG_NH4+	TAG 48:0_TAG_NH4+	TAG 50:2_TAG_NH4+	TAG 52:4_TAG_NH4+	TAG 54:6_TAG_NH4+	TAG 56:8_TAG_NH4+	TAG 50:1_TAG_NH4+	TAG 52:3_TAG_NH4+	TAG 54:5_TAG_NH4+	TAG 56:7_TAG_NH4+	TAG 53:3_TAG_NH4+	TAG 54:4_TAG_NH4+	TAG 56:6_TAG_NH4+	TAG 54:3_TAG_NH4+	TAG 56:5_TAG_NH4+	TAG 56:4_TAG_NH4+	TAG 56:3_TAG_NH4+	TAG 58:5_TAG_NH4+	TAG 58:4_TAG_NH4+	TAG 60:4_TAG_NH4+
SA	DUO	63.5	GF	20160125_DUND100704_Gut1407-1502_QTRAP_A01DUO	364	107	914	128	1290	1710	7.71	195	746	16.5	2120	24.5	5.33	15.7	243	719	6.92	426	273	330	535	119	0.481896	6.14605	11.9288	7.20474	1.71214	21.0855	96.0578	104.391	8.40592	5.49557	69.2455	148.648	4.715	0.764052	83.1013	5.27539	17.4513	0	0	3.27095	2.26943	2.08982	0.656027
SA	DUO	72.1	GF	20160125_DUND100704_Gut1407-1502_QTRAP_A03DUO	407	213	1210	136	1970	2560	12.7	385	837	46.5	3440	23	5.52	17.5	176	848	27.3	3210	1430	293	258	30.9	2.23651	27.0678	52.7726	37.4483	7.40514	103.018	449.263	546.687	38.7495	27.4345	347.521	764.519	24.7023	4.27238	405.884	19.0626	93.3724	62.8316	55.6963	17.9006	7.88749	11.3017	4.76107
SA	DUO	64.8	GF	20160125_DUND100704_Gut1407-1502_QTRAP_A04DUO	499	341	1230	105	1320	2540	7.66	776	1250	79.4	3240	25.8	7.13	22.3	179	2400	44.6	4580	1850	308	567	55.9	16.6365	57.318	70.3998	36.0373	13.2025	154.983	424.789	411.864	31.9525	61.7649	397.109	637.268	25.2994	7.84359	436.941	27.8966	151.589	37.4036	42.9724	24.1856	9.06085	10.6348	4.97222
SA	DUO	90	GF	20160125_DUND100704_Gut1407-1502_QTRAP_A05DUO	529	234	1540	180	2250	4140	13.9	527	1280	27.5	5240	28.7	5.59	19.3	263	1240	24.1	1730	725	431	430	191	1.4414	11.3629	22.2641	12.9277	3.79141	41.2406	172.444	203.42	10.2727	12.0791	143.801	309.614	0	0	168.365	7.022	37.4448	19.2221	19.3551	8.31163	3.27411	5.71232	2.4913
SA	DUO	125	GF	20160125_DUND100704_Gut1407-1502_QTRAP_A06DUO	997	702	3880	257	6670	5730	37.2	1420	3470	226	10700	96.9	7.84	83.9	909	2070	75.7	9230	2370	507	478	40.2	0	7.79641	11.0179	0	7.01199	31.0706	83.1462	76.2281	10.543	10.0524	55.8492	99.3218	5.58085	0	55.8168	3.50832	11.1138	4.07856	3.87313	1.58394	0	0	0
SA	DUO	92.6	GF	20160125_DUND100704_Gut1407-1502_QTRAP_A07DUO	574	429	1040	207	1280	3350	0	879	1580	38.5	4960	53.5	5.7	35.4	320	1230	23.5	2290	829	602	1190	350	3.6201	18.8746	27.0333	14.9581	6.15449	62.3033	188.649	154.67	30.4895	18.5768	143.193	211.952	18.6433	3.75112	158.393	22.2785	69.5091	50.2464	43.7673	17.2901	7.77921	10.7791	3.61056
SA	DUO	79.1	GF	20160125_DUND100704_Gut1407-1502_QTRAP_A08DUO	632	290	1400	188	2030	3640	10.5	630	1550	52.9	5190	34.2	4.82	22.3	315	3790	71.4	4530	1660	357	579	184	3.31801	21.1558	36.7298	22.1809	4.58172	61.3642	249.215	275.713	23.4302	17.9595	200.256	409.809	15.1977	2.73034	235.789	14.5956	53.1677	28.5352	25.4528	10.5925	6.54826	5.79391	2.96401
SA	DUO	40.5	E-coli	20160125_DUND100704_Gut1407-1502_QTRAP_B11DUO	197	29.7	1130	53.3	2120	1400	10.4	69	505	2.34	1210	5.9	4.75	4.94	189	6.12	33.7	205	188	152	121	8.15	1.95635	13.1779	24.8998	15.3472	4.35408	41.6075	170.646	190.114	18.378	11.8742	128.099	257.679	10.8777	0	138.15	9.2922	30.8388	0	12.7267	5.31434	3.53584	3.24288	1.56011
SA	DUO	67.9	E-coli	20160125_DUND100704_Gut1407-1502_QTRAP_B12DUO	394	237	383	93.1	1380	3000	12.3	649	885	38.1	2870	21.2	6.93	12.6	226	40	98.4	2460	1410	198	492	17.5	9.11108	29.5344	33.1105	15.9666	8.08624	76.5142	194.346	183.251	18.9186	35.103	187.277	269.759	13.4533	3.57608	197.329	0	82.9255	20.5319	22.3165	14.0045	6.92085	6.68014	3.10974
SA	DUO	56.2	E-coli	20160125_DUND100704_Gut1407-1502_QTRAP_B13DUO	354	153	1280	73.8	1490	2380	7.81	463	663	38.8	2140	30.1	5.48	12.3	273	13.8	59.2	1690	1030	185	374	9.51	0.986329	6.91244	15.1713	10.8181	3.84066	30.7292	121.993	130.962	19.4585	7.7105	76.4693	167.821	10.0481	1.78251	90.3186	6.72979	22.7312	16.9138	12.2329	4.59518	0	2.52061	0
SA	DUO	54.8	E-coli	20160125_DUND100704_Gut1407-1502_QTRAP_B14DUO	300	153	947	70.1	1220	1950	0	355	731	30.4	1930	18.8	5.03	14.7	229	744	85	2170	991	142	320	127	2.2876	14.0379	27.5242	17.4714	4.01379	51.4903	217.935	245.631	22.6793	14.5082	159.822	330.842	14.2477	2.30715	186.574	12.845	45.2733	22.9077	20.6023	8.22516	5.19412	4.56584	0
SA	DUO	91.6	E-coli	20160125_DUND100704_Gut1407-1502_QTRAP_B15DUO	426	266	1100	122	2120	3200	12.2	632	960	38.5	3050	36.9	5.45	17.7	291	1520	89.1	1750	1430	221	342	60.7	1.49482	19.5252	40.3528	24.0928	4.85794	73.0132	307.458	368.594	18.6312	19.2717	246.875	548.289	13.3967	3.30408	301.438	13.7037	74.6071	46.6318	0	18.0553	8.50589	11.0111	4.49012
				Species Number ->	1	2	3	4	5	6	7	8	9	10	11	12	13	14	15	16	17	18	19	20	21	22	23	24	25	26	27	28	29	30	31	32	33	34	35	36	37	38	39	40	41	42	43	44	45
				Mean GF	571.714	330.857	1602	171.571	2401.43	3381.43	12.81	687.429	1530.43	69.6143	4984.29	40.9429	5.99	30.9143	343.571	1756.71	39.0743	3713.71	1305.29	404	576.714	138.714	3.96206	21.3888	33.1637	18.6796	6.26563	67.8664	237.652	253.282	21.9776	21.909	193.854	368.733	13.4484	2.76593	220.613	14.2341	61.9498	28.9025	27.3024	11.8765	5.25991	6.61595	2.77931
				Mean M8	334.2	167.74	968	82.46	1666	2386	8.542	433.6	748.8	29.628	2240	22.58	5.528	12.448	241.6	464.784	73.08	1655	1009.8	179.6	329.8	44.572	3.16723	16.6376	28.2117	16.7392	5.03054	54.6709	202.475	223.711	19.6131	17.6935	159.708	314.878	12.4047	2.19396	182.762	8.51415	51.2752	21.397	13.5757	10.0389	4.83134	5.60412	1.83199
				Std GF	208.924	192.585	1025.93	52.4241	1924.84	1312.47	11.6765	396.693	913.081	71.7969	2781.16	26.7889	1.07948	24.2292	255.881	1087.29	26.0008	2853.98	730.399	115.3	291.778	114.019	5.74911	17.5459	21.9146	14.1029	3.64417	46.8142	147.483	171.981	12.2971	18.94	132.043	251.509	10.1339	2.8382	149.455	9.3286	48.8566	23.182	21.1494	8.28112	3.41348	4.49422	1.90513
				STD M8	89.9844	92.1162	347.735	26.2426	425.417	741.943	5.11022	237.558	180.467	15.6512	744.983	11.7901	0.840726	4.71885	40.6054	668.14	26.3783	869.77	503.201	32.6236	134.262	50.851	3.35867	8.48488	9.3928	4.80121	1.75173	19.7961	68.5875	90.6087	1.76048	10.5978	63.8085	142.889	1.82796	1.42638	78.8144	5.52197	26.5261	16.7164	8.84023	5.81452	3.27949	3.41156	1.96752
Total Measured
				Statistically Different	PGF2a	PG 20:4 / 18:2_PG_H-	PI 39:4_PI_H-			Entries in green identify statistically different lipids
				GF	330	10.821	6.84258
				GF	293	11.8576	11.3748
				GF	308	11.0669	10.792
				GF	431	13.3405	12.5834
				GF	507	20.4868	14.359
				GF	602	12.1101	21.1461
				GF	357	15.7133	16.9308
				E-coli	152	4.24038	0
				E-coli	198	9.08342	5.60196
				E-coli	185	9.10268	5.36702
				E-coli	142	6.8447	5.69012
				E-coli	221	9.53435	5.66637
[truncated: 82 more columns]

## Sheet: Jejunum
SampleType_multC	TissueType_multC	TissueSize_num	Group_multC	FileName	11-HETE	12-HEPE	12-HETE	13-HDoHE	13-oxoOD	14-HDoHE	14,15,EET	15-HEPE	15-HETE	15DEOXY D12,14 PGJ2	17-HDoHE	18-HEPE	20-HETE	5-HEPE	5-HETE	6keto-F1a	LTB4	PGD2	PGE2	PGF2a	PGJ2	TXB2	TAG 48:1_TAG_NH4+	TAG 50:3_TAG_NH4+	TAG 51:4_TAG_NH4+	TAG 52:5_TAG_NH4+	TAG 54:7_TAG_NH4+	TAG 48:0_TAG_NH4+	TAG 50:2_TAG_NH4+	TAG 51:3_TAG_NH4+	TAG 52:4_TAG_NH4+	TAG 53:5_TAG_NH4+	TAG 54:6_TAG_NH4+	TAG 56:8_TAG_NH4+	TAG 58:10_TAG_NH4+	TAG 50:1_TAG_NH4+	TAG 51:2_TAG_NH4+	TAG 52:3_TAG_NH4+	TAG 53:4_TAG_NH4+	TAG 54:5_TAG_NH4+	TAG 56:7_TAG_NH4+	TAG 52:2_TAG_NH4+	TAG 53:3_TAG_NH4+	TAG 54:4_TAG_NH4+	TAG 56:6_TAG_NH4+
SA	JEJU	65.8	GF	20160125_DUND100704_Gut1407-1502_QTRAP_A01JEJU	339	175	879	74.3	2060	1330	4.67	288	631	16.1	1720	21.7	7	18.7	161	1690	13.5	1520	574	173	192	150	0	12.438	1.70337	27.3142	22.4691	10.8484	81.8746	2.27305	295.054	1.5737	381.669	14.2359	0	24.4476	1.95055	250.382	3.80446	561.249	10.0389	45.1623	2.92067	289.159	7.62791
SA	JEJU	99.6	GF	20160125_DUND100704_Gut1407-1502_QTRAP_A02JEJU	428	222	928	104	1890	1770	0	304	624	13	1800	27.4	8.91	22.3	197	1160	5.28	984	386	643	411	145	6.6259	22.7445	3.51561	32.6905	22.9091	30.0956	140.027	2.7985	314.464	2.1222	366.482	19.4558	0	56.142	3.95009	296.482	0	547.902	14.3514	0	4.57193	313.442	13.1524
SA	JEJU	67.2	GF	20160125_DUND100704_Gut1407-1502_QTRAP_A03JEJU	226	182	1150	33.4	3120	882	10.6	364	396	28.6	798	35.4	8.27	21.1	192	30.7	20.4	1590	982	233	111	10	14.9941	74.6481	11.2572	169.335	141.066	30.9718	399.456	11.5911	1680.82	9.7334	2484.88	92.1501	0	128.697	0	1406.68	22.8757	3590.28	74.4651	259.45	15.4708	1819.77	43.9384
SA	JEJU	69.1	GF	20160125_DUND100704_Gut1407-1502_QTRAP_A05JEJU	295	296	1650	36.2	2110	1770	12.3	714	573	27.6	1440	25.4	11.5	21.4	207	21.7	29.2	861	838	329	135	12.7	12.3778	47.2933	6.92558	83.4569	62.1464	20.3373	192.93	5.61826	747.601	5.84801	979.533	43.378	21.8115	70.7115	0	615.706	10.1024	1389.47	34.5132	145.633	7.90264	741.611	26.3684
SA	JEJU	71	GF	20160125_DUND100704_Gut1407-1502_QTRAP_A06JEJU	316	108	1490	30.1	1520	1380	11.4	433	335	18.4	946	10.2	8.73	6.96	131	21.2	18.7	669	473	245	142	11.8	48.9401	84.6408	0	62.3446	35.3909	95.0064	315.031	8.43188	481.97	3.65142	476.122	29.1881	13.945	209.465	8.59467	546.835	0	718.692	26.6397	264.536	9.85242	506.081	22.5224
SA	JEJU	68.3	GF	20160125_DUND100704_Gut1407-1502_QTRAP_A07JEJU	469	252	1230	59.2	1750	1470	7.38	583	1070	45.6	1850	41.2	10.7	33.7	284	2360	49	4300	1380	275	287	40.6	7.41501	41.9345	5.81372	70.5869	50.1738	12.2662	161.424	6.11768	615.608	5.25183	837.999	33.7251	0	54.903	4.04757	530.894	8.45685	1209.98	27.9023	0	6.9477	652.928	23.1402
SA	JEJU	72.2	GF	20160125_DUND100704_Gut1407-1502_QTRAP_A08JEJU	402	188	1430	46.7	2870	1590	0	420	389	26.8	1150	21.2	8.14	12.2	244	21.5	27	657	575	252	166	14.8	9.50773	34.2858	3.41683	42.8195	24.0839	9.12652	93.0487	3.863	297.716	2.84581	334.497	22.8056	12.6293	39.7956	0	278.206	5.09646	508.933	18.7253	83.2949	4.531	316.471	16.6009
SA	JEJU	96.9	E-coli	20160125_DUND100704_Gut1407-1502_QTRAP_B11JEJU	496	296	307	133	1610	3370	11.1	756	1540	45.7	4480	17	7.69	12.4	263	2570	208	6520	2770	477	753	171	8.76696	28.7248	0	36.0176	21.1135	7.71528	82.6271	3.1678	242.749	2.18453	274.385	16.5442	0	38.939	1.95054	224.311	3.8322	394.541	13.3667	78.1328	0	246.911	13.036
SA	JEJU	54.5	E-coli	20160125_DUND100704_Gut1407-1502_QTRAP_B12JEJU	298	226	664	55	2140	1960	0	539	576	25	1430	19.8	13.4	16	265	161	94.9	2160	747	151	150	9.45	1.95039	3.79298	0	4.82749	2.85334	8.29764	16.9761	0.413464	39.4263	0	48.3019	2.75918	1.08071	10.7503	0	38.5255	0.519096	70.1846	2.50334	13.8013	0.459868	40.8586	1.59653
SA	JEJU	68.8	E-coli	20160125_DUND100704_Gut1407-1502_QTRAP_B13JEJU	457	167	399	93.2	1270	2410	9.32	521	767	32.8	2420	36.4	6.76	12.2	314	27	45.3	2620	1380	247	360	15.7	5.87322	23.1855	3.1334	31.2504	20.328	5.81347	67.1494	3.07664	234.265	1.83014	309.838	20.6501	13.3774	26.2993	0	210.244	5.21319	440.875	15.4857	0	0	265.669	15.0752
SA	JEJU	84.2	E-coli	20160125_DUND100704_Gut1407-1502_QTRAP_B14JEJU	417	206	478	99.7	1100	2610	10.7	616	957	27.8	2600	27.4	7.41	11	270	143	77.4	3550	1490	260	436	17.8	17.3151	46.8348	3.44803	43.7623	21.7576	10.6723	122.528	4.71848	276.927	3.16735	254.529	29.146	17.3594	61.037	4.37625	287.895	5.97873	369.849	20.3954	134.754	5.94342	306.108	22.7255
SA	JEJU	80	E-coli	20160125_DUND100704_Gut1407-1502_QTRAP_B15JEJU	418	188	345	92.9	1040	2430	8.65	490	812	31.2	2410	27.9	7.53	12.1	268	1130	70.2	3470	1550	242	396	22	16.3391	48.5386	3.8911	45.727	22.3526	12.9483	116.289	4.08065	243.469	2.90441	225.837	24.939	14.2491	50.988	0	239.552	5.87841	328.199	20.715	92.0008	4.94166	246.25	21.1139
SA	JEJU	59.4	E-coli	20160125_DUND100704_Gut1407-1502_QTRAP_B16JEJU	240	48.6	671	39.4	1390	726	5.86	127	276	6.59	593	15.5	7.03	6.26	133	14.8	15.7	562	630	153	108	5.5	150.53	267.037	10.4051	149.925	56.2987	137.062	724.182	16.4742	846.443	8.00205	613.415	42.0859	19.3862	403.951	16.9539	1059.64	16.6752	990.715	39.0346	531.436	20.2116	798.067	38.3801
				Mean GF	353.571	203.286	1251	54.8429	2188.57	1456	6.62143	443.714	574	25.1571	1386.29	26.0714	9.03571	19.48	202.286	757.871	23.2971	1511.57	744	307.143	206.286	54.9857	14.2658	45.4264	4.66176	69.7925	51.177	29.8075	197.685	5.81335	633.318	4.43234	837.312	36.4198	6.91225	83.4516	2.64898	560.741	7.19084	1218.07	29.5194	114.011	7.45673	662.78	21.9072
				Mean M8	387.667	188.6	477.333	85.5333	1425	2251	7.605	508.167	821.333	28.1817	2322.17	24	8.30333	11.66	252.167	674.3	85.25	3147	1427.83	255	367.167	40.2417	33.4624	69.6857	3.4796	51.9183	24.1173	30.4182	188.292	5.32187	313.88	3.01475	287.718	22.6874	10.9088	98.6608	3.88011	343.362	6.34947	432.394	18.5835	141.687	5.25942	317.311	18.6545
				Std GF	84.1999	60.3951	289.171	26.7702	589.221	307.265	5.21185	154.517	249.932	10.9081	427.435	10.1066	1.55374	8.43434	50.5955	979.204	13.9004	1286.04	348.579	155.298	106.883	64.0689	16.0097	26.2494	3.72601	48.408	42.4418	30.1022	117.972	3.31151	493.668	2.81106	768.906	26.3916	9.08523	64.5974	3.17646	401.186	7.90954	1102.24	21.533	112.909	4.24028	540.222	11.661
				STD M8	98.1523	81.6127	158.122	33.5482	406.091	877.345	4.16433	209.658	423.203	12.7577	1306.65	7.99275	2.51998	3.14528	61.4408	1019.91	66.1544	1978.79	764.534	118.964	231.869	64.3297	57.6589	98.0806	3.80704	50.2149	17.4348	52.3033	265.284	5.65778	274.47	2.68663	183.846	13.1309	8.32251	150.613	6.63413	361.035	5.45162	303.048	12.0121	197.429	7.7781	253.121	12.2236
[truncated: 134 more columns]

## Sheet: Colon
SampleType_multC	TissueType_multC	TissueSize_num	Group_multC	FileName	11-HETE	12-HEPE	12-HETE	13-HDoHE	13-oxoOD	14-HDoHE	14,15,EET	15-HEPE	15-HETE	15DEOXY D12,14 PGJ2	17-HDoHE	18-HEPE	20-HETE	5-HEPE	5-HETE	6keto-F1a	LTB4	PGD2	PGE2	PGF2a	PGJ2	TXB2	TAG 48:1_TAG_NH4+	TAG 50:3_TAG_NH4+	TAG 52:5_TAG_NH4+	TAG 54:7_TAG_NH4+	TAG 48:0_TAG_NH4+	TAG 50:2_TAG_NH4+	TAG 51:3_TAG_NH4+	TAG 52:4_TAG_NH4+	TAG 54:6_TAG_NH4+	TAG 56:8_TAG_NH4+	TAG 50:1_TAG_NH4+	TAG 52:3_TAG_NH4+	TAG 53:4_TAG_NH4+	TAG 54:5_TAG_NH4+	TAG 56:7_TAG_NH4+	TAG 52:2_TAG_NH4+	TAG 53:3_TAG_NH4+	TAG 54:4_TAG_NH4+	TAG 56:6_TAG_NH4+	TAG 53:2_TAG_NH4+	TAG 54:3_TAG_NH4+	TAG 55:4_TAG_NH4+	TAG 56:5_TAG_NH4+
SA	COLON	43.2	GF	20160125_DUND100704_Gut1407-1502_QTRAP_A01COLO	317	44.5	397	66.4	24.6	147	0	28.8	396	23.3	160	4.28	4.79	8.27	50.6	1930	1.79	1770	977	907	797	177	1.0858	2.84444	1.18522	0	0.865394	6.26524	0	8.56378	3.27215	0.319314	3.75303	16.1365	0	10.4585	0	10.468	0	20.0157	0	0.654915	16.9857	0.779583	2.44321
SA	COLON	33.7	GF	20160125_DUND100704_Gut1407-1502_QTRAP_A02COLO	353	18.9	385	45.7	69.7	120	0	12.9	189	6.09	97.6	0.979	4.84	5.69	72.9	994	2.44	727	447	359	290	64.6	12.3329	23.6384	7.77897	1.81893	3.88098	45.1993	1.12272	39.7229	11.8558	1.8318	20.8504	63.5775	1.08688	28.6368	2.84129	31.4794	1.77228	41.0217	2.88083	1.18783	26.1472	1.38657	4.72085
SA	COLON	24.9	GF	20160125_DUND100704_Gut1407-1502_QTRAP_A03COLO	193	35.5	458	23.6	66.3	90.2	0	11.2	139	3.92	62	0.839	4.29	4.92	52.4	1730	5.98	578	216	177	124	98.1	0	321.046	144.81	41.6121	0	537.95	22.4433	788.165	345.944	38.1821	169.819	1138.45	25.2053	809.198	47.5523	0	35.8709	1006.93	56.6389	18.1343	561.523	32.7278	115.093
SA	COLON	34.7	GF	20160125_DUND100704_Gut1407-1502_QTRAP_A04COLO	191	59.8	404	29.7	322	295	0	58.4	198	5.99	283	6.71	5.16	9.97	72.7	1480	10	1320	336	78.8	87.4	70.5	71.743	160.554	71.9589	17.6864	51.7317	389.695	10.4941	393.997	121.352	14.9298	216.972	686.909	11.4195	336.238	20.1299	415.32	19.3183	516.271	24.5134	14.0682	382.185	14.9538	47.0854
SA	COLON	33.9	GF	20160125_DUND100704_Gut1407-1502_QTRAP_A05COLO	216	31.5	339	17.1	31.1	74.5	3.26	12.3	211	6.82	72.1	2.07	4.24	6.65	63.8	1100	2.7	564	246	160	253	46	8.72092	18.5398	7.79947	1.5093	3.15816	34.3011	1.57725	38.0772	12.0075	0	14.1773	55.5734	1.1894	30.3299	0	26.4334	0	40.2885	1.80341	1.05869	28.4841	1.25244	3.69994
SA	COLON	32.4	GF	20160125_DUND100704_Gut1407-1502_QTRAP_A06COLO	244	14.7	246	35.3	37.4	61.8	0	7.72	170	5.16	57.9	2.43	4.55	5.86	75.5	1190	1.68	697	324	265	244	50.7	2.217	5.08591	2.39047	0	1.38108	11.9049	0	13.534	6.20824	0	5.80559	20.2474	0	12.1754	1.3162	9.60725	0	14.7705	1.40635	0.278082	8.8696	0	2.03116
SA	COLON	25.4	GF	20160125_DUND100704_Gut1407-1502_QTRAP_A07COLO	212	13.2	213	25.1	28.8	56.8	3.39	8.78	169	6.34	49	3.13	4.3	6.86	84.6	1380	2.49	708	299	251	309	65.1	0	4.72712	2.26433	0.481338	1.1616	10.7785	0	12.6366	5.05863	0	4.54415	17.3648	0	11.3046	0	7.83419	0.387356	13.157	0.996687	0.279086	7.549	0	2.06581
SA	COLON	26.9	GF	20160125_DUND100704_Gut1407-1502_QTRAP_A08COLO	390	15.4	296	33.4	39.4	70.3	0	10.4	221	13.4	57.2	2.24	4.22	7.41	113	1530	2.85	1450	620	528	638	144	0	0	0	0	0.487818	0.617127	0	0	0.557365	0	0.58734	1.16229	0	1.08382	0	0.916705	0	0	0	0	0.692332	0	0
SA	COLON	17.5	E-coli	20160125_DUND100704_Gut1407-1502_QTRAP_B11COLO	186	19.7	280	11.4	30.1	51.1	0	7.27	160	3.38	54.3	0.277	4.22	5.19	43.5	715	3.94	278	199	155	92.4	37.3	5.6743	14.5587	6.70586	1.77625	3.00165	32.2795	1.09861	39.7958	17.6709	1.6428	13.9369	59.5384	1.14818	37.9094	2.64523	27.7349	1.71949	46.3332	2.828	0.979882	27.1798	1.33807	4.67775
SA	COLON	30.3	E-coli	20160125_DUND100704_Gut1407-1502_QTRAP_B12COLO	201	20.6	315	26.9	34.1	67.6	0	7.89	168	4.46	62.8	3.87	4.36	6.27	79.7	744	4.97	294	213	127	237	46.1	58.3166	117.734	37.6929	0	0	217.588	0	254.872	136.529	0	95.7997	342.414	0	222.525	0	146.629	0	256.444	35.8433	0	133.446	0	43.6279
SA	COLON	23.9	E-coli	20160125_DUND100704_Gut1407-1502_QTRAP_B13COLO	157	11.5	153	18.4	29.6	43.8	0	7.7	126	2.83	40	2.48	4.12	5.9	67.3	704	1.82	333	198	141	127	38.7	0	1.68648	0.745682	0	0.721394	3.58377	0	5.12637	2.34339	0	2.08909	6.83789	0	5.06393	0	0	0	5.95405	0.691416	0	4.00745	0	1.24186
SA	COLON	33	E-coli	20160125_DUND100704_Gut1407-1502_QTRAP_B14COLO	220	21.6	302	32.1	266	130	0	14.7	149	4.87	96.5	1.63	4.13	5.72	81.5	1440	3.18	600	298	106	175	79.8	0.844203	1.19219	0.284183	0	2.446	3.48342	0	3.79505	1.44412	0	2.75067	4.54847	0	2.75918	0	2.99054	0	3.7502	0	0	2.50663	0	0
SA	COLON	91.6	E-coli	20160125_DUND100704_Gut1407-1502_QTRAP_B16COLO	411	99.4	720	64.1	361	573	4.88	147	471	75.2	468	9.29	5.1	11.6	120	4470	15.5	2890	1010	198	1420	209	485.387	1500.17	892.508	245.193	294.318	3106.17	97.8526	3922.79	1338.92	103.683	1027.3	5035.76	91.3837	2750.45	143.63	1864.83	120.082	2879.48	139.29	56.3222	1439.12	61.3347	242.86
				Mean GF	264.5	29.1875	342.25	34.5375	77.4125	114.45	0.83125	18.8125	211.625	8.8775	104.85	2.83475	4.54875	6.95375	73.1875	1416.75	3.74125	976.75	433.125	340.725	342.8	89.5	12.0125	67.0544	29.7735	7.88851	7.83334	129.589	4.45467	161.837	63.282	6.90788	54.5636	249.928	4.86263	154.928	8.97996	62.7574	7.1686	206.557	11.03	4.45764	129.054	6.38753	22.1424
				Mean M8	235	34.56	354	30.58	144.16	173.1	0.976	36.912	214.8	18.148	144.32	3.5094	4.386	6.936	78.4	1614.6	5.882	879	383.6	145.4	410.28	82.18	110.044	327.068	187.587	49.3939	60.0974	672.621	19.7902	845.275	299.382	21.0652	228.374	1089.82	18.5064	603.741	29.255	408.436	24.3603	638.393	35.7305	11.4604	321.253	12.5346	58.4815
				Std GF	77.8111	16.8107	84.6467	15.4821	100.249	79.2081	1.53957	17.3069	78.9248	6.47675	80.4756	1.91694	0.348238	1.60664	19.8256	318.521	2.863	464.951	254.223	266.708	247.357	47.3204	24.5733	115.781	52.3587	14.8918	17.7867	210.585	8.09606	285.445	121.141	13.6407	86.8516	427.001	9.09588	287.343	17.0341	142.897	13.3743	367.076	20.1782	7.27931	217.141	11.7863	40.6931
				STD M8	101.047	36.468	214.51	20.345	158.202	226.114	2.1824	61.6178	144.089	31.9035	182.131	3.48517	0.410585	2.63614	27.7627	1626.36	5.49795	1131.76	352.609	34.5297	567.057	72.9648	211.238	657.594	394.364	109.458	130.939	1363.32	43.6408	1723.54	583.851	46.1903	448.315	2210.27	40.7427	1203.48	63.9478	816.357	53.5153	1257.14	59.8154	25.0821	627.222	27.2863	104.651
[truncated: 119 more columns]
