# Supplementary material for: Transcriptomics-driven lipidomics (TDL) identifies the microbiome-regulated targets of ileal lipid metabolism
Source: NPJ Syst Biol Appl. 2017 Nov 7;3:33. doi: 10.1038/s41540-017-0033-0 (PMC5676686; doi:10.1038/s41540-017-0033-0)
Supplement: Supplementary file 14 — Data Set 12 [file 41540_2017_33_MOESM14_ESM.xlsx]

## Sheet: LipidGeneRelationLMPD
Gene to Lipid connections in LMPD				Connections to lipid metabolism
gene_name	gene_symbol			Metabolic Pathway	Implicated Genes
aldehyde dehydrogenase family 1, subfamily A1	Aldh1a1			Acyl chain remodelling of PE	PLA2G2F;PLA2G12A;PLA2G2D;ABHD4;PLA2G2A;PLA2G4A
arachidonate 5-lipoxygenase activating protein	Alox5ap			Acyl chain remodelling of PI	PLA2G2F;PLA2G12A;PLA2G2D;PLA2G2A;PLA2G4A
AU RNA binding protein/enoyl-coenzyme A hydratase	Auh			Acyl chain remodelling of PS	PLA2G2F;PLA2G12A;PLA2G2D;PLA2G2A;PLA2G4A
alpha-2-glycoprotein 1, zinc	Azgp1			Acyl chain remodelling of PG	PLA2G2F;PLA2G12A;PLA2G2D;PLA2G2A;PLA2G4A
carboxylesterase 1G	Ces1g			PPARA activates gene expression	PPARA
choline kinase beta	Chkb			Acyl chain remodelling of PC	PLA2G2F;PLA2G12A;PLA2G2D;PLA2G2A;PLA2G4A
cytochrome P450, family 2, subfamily j, polypeptide 5	Cyp2j5			Glycerophospholipid biosynthesis	PLA2G2F;PLA2G12A;PLA2G2D;CHKB;ABHD4;PLA2G2A;PLA2G4A;CDIPT
eukaryotic translation initiation factor 2 alpha kinase 3	Eif2ak3			Phospholipid metabolism	PLA2G2F;PLA2G12A;PLA2G2D;CHKB;ABHD4;PLA2G2A;PIP5K1A;PLA2G4A;INPP5K;PIP5K1B;CDIPT;PIK3CG
fucosyltransferase 2	Fut2			Synthesis of PA	PLA2G2F;PLA2G12A;PLA2G2D;PLA2G2A;PLA2G4A
fucosyltransferase 2	Fut2			PERK regulates gene expression	EIF2AK3
glucosidase, beta, acid	Gba			Synthesis of Lipoxins (LX)	HPGD;ALOX5AP
glucosidase, beta, acid	Gba			Synthesis of 15-eicosatetraenoic acid derivatives	GPX2;GPX1
glutathione peroxidase 1	Gpx1			Hyaluronan uptake and degradation	HEXB;GUSB
glutathione peroxidase 2	Gpx2			Effects of PIP2 hydrolysis	DGKQ;PRKCE;PRKCD
hexosaminidase B	Hexb			Synthesis of 5-eicosatetraenoic acids	ALOX5AP
hydroxyprostaglandin dehydrogenase 15 (NAD)	Hpgd			Synthesis of PIPs at the plasma membrane	PIP5K1A;INPP5K;PIP5K1B;PIK3CG
polymeric immunoglobulin receptor	Pigr			Hyaluronan metabolism	HEXB;GUSB
phosphatidylinositol-4-phosphate 5-kinase, type 1 beta	Pip5k1b			phospho-PLA2 pathway	PLA2G4A
phosphatidylinositol-4-phosphate 5-kinase, type 1 alpha	Pip5k1a			Branched-chain amino acid catabolism	AUH
phosphatidylinositol-4-phosphate 5-kinase, type 1 alpha	Pip5k1a			Synthesis of PI	CDIPT
protein kinase C, delta	Prkcd			HDL-mediated lipid transport	CUBN;HDLBP
protein kinase C, epsilon	Prkce			WNT mediated activation of DVL	PIP5K1B
phospholipase A2, group IIA (platelets, synovial fluid)	Pla2g2a			HuR (ELAVL1) binds and stabilizes mRNA	PRKCD
phospholipase A2, group IID	Pla2g2d			BMAL1:CLOCK,NPAS2 activates circadian gene expression	PPARA
phospholipase A2, group IVA (cytosolic, calcium-dependent)	Pla2g4a			Bmal1:Clock,Npas2 activates circadian gene expression	PPARA
pancreatic lipase-related protein 2	Pnliprp2			ADP signalling through P2Y purinoceptor 1	PLA2G4A
peroxisome proliferator activated receptor alpha	Ppara			Propionyl-CoA catabolism	PCCB
peroxisome proliferator activated receptor alpha	Ppara			Wax biosynthesis	FAR1
inositol polyphosphate 5-phosphatase K	Inpp5k			Cholesterol biosynthesis via desmosterol	DHCR24
sterol O-acyltransferase 1	Soat1			Cholesterol biosynthesis via lathosterol	DHCR24
G protein-coupled receptor kinase 6	Grk6			Role of phospholipids in phagocytosis	PRKCE;PRKCD
G protein-coupled receptor kinase 6	Grk6			Arachidonic acid metabolism	HPGDS;GPX2;GPX1;CYP2J5;HPGD;ALOX5AP;PLA2G4A
G protein-coupled receptor kinase 6	Grk6			Vitamin D (calciferol) metabolism	CUBN
G protein-coupled receptor kinase 6	Grk6			Synthesis of 12-eicosatetraenoic acid derivatives	GPX1
G protein-coupled receptor kinase 6	Grk6			Platelet sensitization by LDL	PLA2G4A
G protein-coupled receptor kinase 6	Grk6			DAG and IP3 signaling	PRKCE;PRKCD
G protein-coupled receptor kinase 6	Grk6			PLC-gamma1 signalling	PRKCE;PRKCD
phospholipase A2, group IIF	Pla2g2f			Regulation of lipid metabolism by Peroxisome proliferator-activated receptor alpha (PPARalpha)	PPARA
phosphoinositide-3-kinase, catalytic, gamma polypeptide	Pik3cg			Ca-dependent events	PRKCD;PLA2G4A
phosphoinositide-3-kinase, catalytic, gamma polypeptide	Pik3cg			EGFR interacts with phospholipase C-gamma	PRKCE;PRKCD
phosphoinositide-3-kinase, catalytic, gamma polypeptide	Pik3cg			Unfolded Protein Response (UPR)	EIF2AK3
CDP-diacylglycerol--inositol 3-phosphatidyltransferase (phosphatidylinositol synthase)	Cdipt			Biotin transport and metabolism	PCCB
hematopoietic prostaglandin D synthase	Hpgds			Keratan sulfate degradation	HEXB
aldo-keto reductase family 1, member E1	Akr1e1			Catabolism of glucuronate to xylulose-5-phosphate	AKR1A1
N(alpha)-acetyltransferase 10, NatA catalytic subunit	Naa10			Miscellaneous transport and binding events	AZGP1
N(alpha)-acetyltransferase 10, NatA catalytic subunit	Naa10			Circadian Clock	PPARA
aldo-keto reductase family 1, member A1 (aldehyde reductase)	Akr1a1			Hydrolysis of LPC	PLA2G4A
cubilin (intrinsic factor-cobalamin receptor)	Cubn			PI Metabolism	PIP5K1A;INPP5K;PIP5K1B;PIK3CG
phospholipase A2, group XIIA	Pla2g12a			Signal amplification	PLA2G4A
phospholipase A2, group XIIA	Pla2g12a			Circadian Clock	PPARA
propionyl Coenzyme A carboxylase, beta polypeptide	Pccb			Digestion of dietary lipid	CLPS
fatty acyl CoA reductase 1	Far1			Fructose catabolism	ALDH1A1
fatty acyl CoA reductase 1	Far1			Beta-oxidation of very long chain fatty acids	ACAA1A
protein arginine N-methyltransferase 3	Prmt3			Acyl chain remodeling of CL	PLA2G4A
24-dehydrocholesterol reductase	Dhcr24			Phospholipase C-mediated cascade; FGFR4	PRKCE;PRKCD
acyl-Coenzyme A oxidase 2, branched chain	Acox2			Ethanol oxidation	ALDH1A1
acyl-Coenzyme A oxidase 2, branched chain	Acox2			Phospholipase C-mediated cascade: FGFR1	PRKCE;PRKCD
pleckstrin homology domain containing, family A (phosphoinositide binding specific) member 1	Plekha1			Synthesis of PE	CHKB
abhydrolase domain containing 4	Abhd4			Interferon gamma signaling	PRKCD
abhydrolase domain containing 4	Abhd4			Fructose metabolism	ALDH1A1
O-linked N-acetylglucosamine (GlcNAc) transferase (UDP-N-acetylglucosamine:polypeptide-N-acetylglucosaminyl transferase)	Ogt			Detoxification of Reactive Oxygen Species	GPX2;GPX1
O-linked N-acetylglucosamine (GlcNAc) transferase (UDP-N-acetylglucosamine:polypeptide-N-acetylglucosaminyl transferase)	Ogt			PLC beta mediated events	PRKCD;PLA2G4A
colipase, pancreatic	Clps			Phospholipase C-mediated cascade; FGFR3	PRKCE;PRKCD
glucuronidase, beta	Gusb			G-protein mediated events	PRKCD;PLA2G4A
diacylglycerol kinase, theta	Dgkq			Beta-oxidation of pristanoyl-CoA	ACOX2
high density lipoprotein (HDL) binding protein	Hdlbp			G beta:gamma signalling through PI3Kgamma	PIK3CG
high density lipoprotein (HDL) binding protein	Hdlbp			Synthesis of Leukotrienes (LT) and Eoxins (EX)	ALOX5AP
acetyl-Coenzyme A acyltransferase 1A	Acaa1a			COPI-independent Golgi-to-ER retrograde traffic	PLA2G4A
acyl-CoA synthetase long-chain family member 6	Acsl6			CS/DS degradation	HEXB
acyl-CoA synthetase long-chain family member 6	Acsl6			Glycosphingolipid metabolism	HEXB;GBA
acyl-CoA synthetase long-chain family member 6	Acsl6			CaM pathway	PRKCD
acyl-CoA synthetase long-chain family member 6	Acsl6			Calmodulin induced events	PRKCD
nuclear receptor interacting protein 1	Nrip1			Apoptotic cleavage of cellular proteins	PRKCD
				Glutathione conjugation	HPGDS;AKR1A1
				Fatty acids	CYP2J5
				Phospholipase C-mediated cascade; FGFR2	PRKCE;PRKCD
				G-protein beta:gamma signalling	PIK3CG
				Purine catabolism	GPX1
				Lipoprotein metabolism	CUBN;HDLBP
				Synthesis of PC	CHKB
				Synthesis of epoxy (EET) and dihydroxyeicosatrienoic acids (DHET)	CYP2J5
				alpha-linolenic acid (ALA) metabolism	ACAA1A
				Fcgamma receptor (FCGR) dependent phagocytosis	PRKCE;PRKCD
				Keratan sulfate/keratin metabolism	HEXB
				Lipid digestion, mobilization, and transport	CUBN;CLPS;HDLBP
				Synthesis of very long-chain fatty acyl-CoAs	ACSL6
				HS-GAG degradation	GUSB
				Apoptotic execution phase	PRKCD
				HATs acetylate histones	OGT
				Cobalamin (Cbl, vitamin B12) transport and metabolism	CUBN
				Synthesis of Prostaglandins (PG) and Thromboxanes (TX)	HPGDS
				Opioid Signalling	PRKCD;PLA2G4A
				Peroxisomal lipid metabolism	ACOX2;ACAA1A
				alpha-linolenic (omega3) and linoleic (omega6) acid metabolism	ACAA1A
				RA biosynthesis pathway	ALDH1A1
				Metabolism of lipids and lipoproteins	ABHD4;HPGD;HEXB;GBA;HDLBP;ACAA1A;PIK3CG;HPGDS;PIP5K1A;INPP5K;PIP5K1B;CDIPT;PLA2G2F;CUBN;PLA2G2D;GPX2;PLA2G12A;GPX1;CYP2J5;CHKB;PLA2G2A;ACSL6;PLA2G4A;DHCR24;CLPS;ACOX2;ALOX5AP;PCCB;FAR1;PPARA
				Metabolism of fat-soluble vitamins	CUBN;CLPS
				GPVI-mediated activation cascade	PIK3CG
				Nuclear Receptor transcription pathway	PPARA
				Cholesterol biosynthesis	DHCR24
				TP53 Regulates Metabolic Genes	GPX2
				Mitochondrial Fatty Acid Beta-Oxidation	PCCB
				PI5P, PP2A and IER3 Regulate PI3K/AKT Signaling	PIP5K1A;PIP5K1B
				Negative regulation of the PI3K/AKT network	PIP5K1A;PIP5K1B
				Synthesis of bile acids and bile salts via 7alpha-hydroxycholesterol	ACOX2
				Chondroitin sulfate/dermatan sulfate metabolism	HEXB
				Signaling by Retinoic Acid	ALDH1A1
				Retinoid metabolism and transport	CLPS
				Interferon Signaling	PRKCD
				Regulation of mRNA stability by proteins that bind AU-rich elements	PRKCD
				Fatty Acyl-CoA Biosynthesis	ACSL6
				Sphingolipid metabolism	HEXB;GBA
				Apoptosis	PRKCD
				PIP3 activates AKT signaling	PIP5K1A;PIP5K1B
				PI3K events in ERBB4 signaling	PIP5K1A;PIP5K1B
				PI-3K cascade:FGFR3	PIP5K1A;PIP5K1B
				PI-3K cascade:FGFR1	PIP5K1A;PIP5K1B
				PI-3K cascade:FGFR4	PIP5K1A;PIP5K1B
				PI-3K cascade:FGFR2	PIP5K1A;PIP5K1B
				Platelet homeostasis	PLA2G4A
				Heparan sulfate/heparin (HS-GAG) metabolism	GUSB
				GAB1 signalosome	PIP5K1A;PIP5K1B
				PI3K/AKT activation	PIP5K1A;PIP5K1B
				Purine metabolism	GPX1
				Golgi-to-ER retrograde transport	PLA2G4A
				UCH proteinases	OGT
				Synthesis of bile acids and bile salts	ACOX2
				Role of LAT2/NTAL/LAB on calcium mobilization	PIP5K1A;PIP5K1B
				Programmed Cell Death	PRKCD
				CLEC7A (Dectin-1) signaling	PRKCD
				Bile acid and bile salt metabolism	ACOX2
				Fatty acid, triacylglycerol, and ketone body metabolism	PCCB;ACSL6;PPARA
				Platelet activation, signaling and aggregation	DGKQ;PRKCE;PRKCD;PLA2G4A;PIK3CG
				G alpha (q) signalling events	DGKQ;PRKCE;PRKCD
				Triglyceride Biosynthesis	ACSL6
				Glycosaminoglycan metabolism	HEXB;GUSB
				C-type lectin receptors (CLRs)	PRKCD
				Metabolism of water-soluble vitamins and cofactors	CUBN;PCCB
				G alpha (s) signalling events	GRK6
				Mus musculus biological processes	PPARA
				Visual phototransduction	CLPS
				Downstream signaling events of B Cell Receptor (BCR)	PIP5K1A;PIP5K1B
				TCF dependent signaling in response to WNT	PIP5K1B
				Intra-Golgi and retrograde Golgi-to-ER traffic	PLA2G4A
				Phase II conjugation	HPGDS;AKR1A1
				Metabolism of vitamins and cofactors	CUBN;CLPS;PCCB
				Chromatin organization	OGT
				Chromatin modifying enzymes	OGT
				Downstream signaling of activated FGFR3	PRKCE;PRKCD;PIP5K1A;PIP5K1B
				Downstream signaling of activated FGFR2	PRKCE;PRKCD;PIP5K1A;PIP5K1B
				Downstream signaling of activated FGFR4	PRKCE;PRKCD;PIP5K1A;PIP5K1B
				Downstream signaling of activated FGFR1	PRKCE;PRKCD;PIP5K1A;PIP5K1B
				Signaling by the B Cell Receptor (BCR)	PIP5K1A;PIP5K1B
				Signaling by FGFR4	PRKCE;PRKCD;PIP5K1A;PIP5K1B
				Signaling by FGFR3	PRKCE;PRKCD;PIP5K1A;PIP5K1B
				Signaling by FGFR1	PRKCE;PRKCD;PIP5K1A;PIP5K1B
				Downstream signal transduction	PRKCE;PRKCD;PIP5K1A;PIP5K1B
				DAP12 signaling	PRKCE;PRKCD;PIP5K1A;PIP5K1B
				Signaling by EGFR	PRKCE;PRKCD;PIP5K1A;PIP5K1B
				Cytochrome P450 - arranged by substrate type	CYP2J5
				NGF signalling via TRKA from the plasma membrane	PRKCE;PRKCD;PIP5K1A;PIP5K1B
				Signaling by FGFR2	PRKCE;PRKCD;PIP5K1A;PIP5K1B
				DAP12 interactions	PRKCE;PRKCD;PIP5K1A;PIP5K1B
				Metabolism of nucleotides	GPX1
				Signaling by FGFR	PRKCE;PRKCD;PIP5K1A;PIP5K1B
				Signaling by PDGF	PRKCE;PRKCD;PIP5K1A;PIP5K1B
				Phase 1 - Functionalization of compounds	CYP2J5;ALDH1A1
				Signaling by Wnt	PIP5K1B
				Metabolism of carbohydrates	HEXB;ALDH1A1;AKR1A1;GUSB
				Metabolism of amino acids and derivatives	AUH
				Deubiquitination	OGT
				Cellular responses to stress	GPX2;GPX1
				VEGFR2 mediated cell proliferation	PRKCD
				Signaling by SCF-KIT	PIP5K1A;PIP5K1B
				Transcriptional Regulation by TP53	GPX2
				Signaling by ERBB4	PIP5K1A;PIP5K1B
				Fc epsilon receptor (FCERI) signaling	PIP5K1A;PIP5K1B
				Signalling by NGF	PRKCE;PRKCD;PIP5K1A;PIP5K1B
				Biological oxidations	HPGDS;CYP2J5;ALDH1A1;AKR1A1
				Gastrin-CREB signalling pathway via PKC and MAPK	DGKQ;PRKCE;PRKCD
				Hemostasis	DGKQ;PRKCE;PRKCD;PLA2G4A;PIK3CG
				VEGFA-VEGFR2 Pathway	PRKCD
				Signaling by VEGF	PRKCD
				Generic Transcription Pathway	GPX2;PPARA
				Membrane Trafficking	PLA2G4A
				Innate Immune System	PRKCE;PRKCD;PIP5K1A;PIP5K1B
				Cytokine Signaling in Immune system	PRKCD
				Vesicle-mediated transport	PLA2G4A
				Adaptive Immune System	PIP5K1A;PIP5K1B
				Transmembrane transport of small molecules	AZGP1
				GPCR downstream signaling	DGKQ;PRKCE;PRKCD;GRK6;PIK3CG
				Post-translational protein modification	OGT
				Metabolism	ABHD4;HPGD;HEXB;GBA;HDLBP;ACAA1A;PIK3CG;HPGDS;AUH;PIP5K1A;INPP5K;PIP5K1B;GUSB;CDIPT;PLA2G2F;CUBN;PLA2G2D;GPX2;PLA2G12A;GPX1;CYP2J5;CHKB;PLA2G2A;AKR1A1;ACSL6;PLA2G4A;DHCR24;CLPS;ACOX2;ALOX5AP;PCCB;ALDH1A1;FAR1;PPARA
				Signaling by GPCR	DGKQ;PRKCE;PRKCD;GRK6;PLA2G4A;PIK3CG
				Signal Transduction	CLPS;DGKQ;PRKCE;PRKCD;GRK6;ALDH1A1;PIP5K1A;PLA2G4A;PIP5K1B;PIK3CG
				Immune System	PRKCE;PRKCD;PIP5K1A;PIP5K1B
				Gene Expression	GPX2;PRKCD;PPARA
				Metabolism of proteins	EIF2AK3;OGT

## Sheet: LipidGeneRelationReactome
Gene to Lipid connections in Reactome
Connections to lipid metabolism
Metabolic Pathway	Implicated Genes
Acyl chain remodelling of PI	PLA2G2F;PLA2G16;PLA2G12A;PLA2G2D;MBOAT7;PLA2G2A;PLA2G4A
Acyl chain remodelling of PE	PLA2G2F;PLA2G16;PLA2G12A;PLA2G2D;ABHD4;PLA2G2A;PLA2G4A
Acyl chain remodelling of PS	PLA2G2F;PLA2G16;PLA2G12A;PLA2G2D;PLA2G2A;PLA2G4A
Acyl chain remodelling of PG	PLA2G2F;PLA2G12A;PLA2G2D;PLA2G2A;PLA2G4A
Synthesis of PI	CDIPT
Acyl chain remodelling of PC	PLA2G2F;PLA2G16;PLA2G12A;PLA2G2D;PLA2G2A;PLA2G4A
Cholesterol biosynthesis via lathosterol	DHCR24
Cholesterol biosynthesis via desmosterol	DHCR24
HDL-mediated lipid transport	CUBN;BMP1;HDLBP
Choline catabolism	SARDH
Regulation of lipid metabolism by Peroxisome proliferator-activated receptor alpha (PPARalpha)	MED1;SIN3A;PPARA
Digestion of dietary lipid	CLPS
Beta-oxidation of very long chain fatty acids	ACAA1A
Acyl chain remodeling of CL	PLA2G4A
Synthesis of PE	CHKB
Role of phospholipids in phagocytosis	PRKCE;PRKCD
VLDL interactions	FYN
Synthesis of PA	PLA2G2F;PLA2G12A;PLA2G2D;PLA2G2A;PLA2G4A
Fatty acids	CYP2J5;CYP4B1
Chylomicron-mediated lipid transport	PCSK5
Beta-oxidation of pristanoyl-CoA	ACOX2
Synthesis of PC	CHKB
alpha-linolenic acid (ALA) metabolism	ACAA1A
Lipoprotein metabolism	CUBN;BMP1;HDLBP;FYN;PCSK5
alpha-linolenic (omega3) and linoleic (omega6) acid metabolism	ACAA1A
Gluconeogenesis	GPI1;PGK1
Glycosphingolipid metabolism	HEXB;GBA
PI Metabolism	PIP5K1A;INPP5K;PIP5K1B;PIK3CG;MTMR7
Cholesterol biosynthesis	DHCR24
Mitochondrial Fatty Acid Beta-Oxidation	PCCB
Sphingolipid de novo biosynthesis	VAPB
Peptide hormone metabolism	SPCS1;ATP6AP2;SEC11C
Lipid digestion, mobilization, and transport	CUBN;BMP1;CLPS;HDLBP;FYN;PCSK5
Fatty Acyl-CoA Biosynthesis	ACSL6;THEM4
Glycerophospholipid biosynthesis	PLA2G2F;PLA2G16;PLA2G12A;PLA2G2D;CHKB;ABHD4;MBOAT7;PLA2G2A;SARDH;PLA2G4A;CDIPT
Arachidonic acid metabolism	HPGDS;GPX2;GPX1;CYP2J5;HPGD;ALOX5AP;PLA2G4A
Triglyceride Biosynthesis	ACSL6;THEM4
Glucose metabolism	GPI1;PGK1;PYGL
Sphingolipid metabolism	VAPB;HEXB;GBA
Phospholipid metabolism	PLA2G2F;PLA2G2D;PLA2G12A;CHKB;ABHD4;MBOAT7;PLA2G2A;PLA2G4A;PIK3CG;MTMR7;PLA2G16;SARDH;PIP5K1A;INPP5K;PIP5K1B;CDIPT
Metabolism of lipids and lipoproteins	ABHD4;HPGD;HEXB;GBA;HDLBP;ACAA1A;PCSK5;PIK3CG;MTMR7;HPGDS;SIN3A;PIP5K1A;INPP5K;THEM4;FYN;PIP5K1B;CDIPT;PLA2G2F;CUBN;MED1;PLA2G2D;GPX2;PLA2G12A;GPX1;CYP2J5;CHKB;MBOAT7;PLA2G2A;ACSL6;PLA2G4A;DHCR24;PLA2G16;AKR1B10;BMP1;CLPS;ACOX2;VAPB;ALOX5AP;PCCB;SARDH;FAR1;PPARA
Peptide ligand-binding receptors	HEBP1;APP;EDN1;CCL9;CCL6;NMU;CCR9
Fatty acid, triacylglycerol, and ketone body metabolism	MED1;SIN3A;PCCB;ACSL6;THEM4;PPARA

## Sheet: LipidGeneRelationGEMs
Gene to Lipid connections in GEMs
Connections to individual metabolites
Metabolite Name (including lipids)	Gene impacting
(-)-trans-carveol	CYP2C55
(+)-alpha-pinene	CYP2C55
(10Z)-heptadecenoic acid	ACSL6
(10Z)-heptadecenoic acid	ACSL6
(10Z)-heptadecenoyl-CoA	ACSL6
(10Z)-heptadecenoyl-CoA	ACSL6
(11Z)-docosenoyl-CoA	ACSL6
(11Z)-docosenoyl-CoA	ACAA1A
(11Z)-docosenoyl-CoA	ACSL6
(11Z)-eicosenoyl-CoA	ACSL6
(11Z)-eicosenoyl-CoA	ACAA1A
(11Z)-eicosenoyl-CoA	ACSL6
(11Z,14Z)-eicosadienoic acid	ACSL6
(11Z,14Z)-eicosadienoic acid	ACSL6
(11Z,14Z)-eicosadienoyl-CoA	ACSL6
(11Z,14Z)-eicosadienoyl-CoA	ACAA1A
(11Z,14Z)-eicosadienoyl-CoA	ACSL6
(11Z,14Z,17Z)-eicosatrienoic acid	ACSL6
(11Z,14Z,17Z)-eicosatrienoic acid	ACSL6
(11Z,14Z,17Z)-eicosatrienoyl-CoA	ACSL6
(11Z,14Z,17Z)-eicosatrienoyl-CoA	ACAA1A
(11Z,14Z,17Z)-eicosatrienoyl-CoA	ACSL6
(13Z)-docosenoyl-CoA	ACSL6
(13Z)-docosenoyl-CoA	ACAA1A
(13Z)-docosenoyl-CoA	ACSL6
(13Z)-eicosenoic acid	ACSL6
(13Z)-eicosenoic acid	ACSL6
(13Z)-eicosenoyl-CoA	ACSL6
(13Z)-eicosenoyl-CoA	ACSL6
(13Z)-octadecenoic acid	ACSL6
(13Z)-octadecenoic acid	ACSL6
(13Z)-octadecenoyl-CoA	ACSL6
(13Z)-octadecenoyl-CoA	ACAA1A
(13Z)-octadecenoyl-CoA	ACSL6
(13Z,16Z)-docosadienoic acid	ACSL6
(13Z,16Z)-docosadienoic acid	ACSL6
(13Z,16Z)-docosadienoyl-CoA	ACSL6
(13Z,16Z)-docosadienoyl-CoA	ACAA1A
(13Z,16Z)-docosadienoyl-CoA	ACSL6
(15Z)-tetracosenoyl-CoA	ACSL6
(15Z)-tetracosenoyl-CoA	ACAA1A
(15Z)-tetracosenoyl-CoA	ACSL6
(1aalpha,2beta,3alpha,11calpha)-1a,2,3,11c-tetrahydro-6,11-dimethylbenzo[6,7]phenanthro[3,4-b]oxirene-2,3-diol	CYP2C55
(1R,2S)-naphthalene 1,2-oxide	CYP2C55
(1S,2R)-naphthalene 1,2-oxide	CYP2C55
(2R,6R,10R)-trimethyl-hendecanoyl-CoA	ACAA1A
(2R,6S,10S)-pristanate	ACSL6
(2S)-pristanoyl-CoA	ACSL6
(3Z)-dodecenoyl-CoA	ACAA1A
(4Z,7Z,10Z)-hexadecatrienoyl-CoA	ACAA1A
(4Z,7Z,10Z,13Z,16Z)-docosapentaenoyl-CoA	ACSL6
(4Z,7Z,10Z,13Z,16Z)-docosapentaenoyl-CoA	ACAA1A
(4Z,7Z,10Z,13Z,16Z)-docosapentaenoyl-CoA	ACAA1A
(4Z,7Z,10Z,13Z,16Z)-docosapentaenoyl-CoA	ACSL6
(4Z,7Z,10Z,13Z,16Z)-DPA	ACSL6
(4Z,7Z,10Z,13Z,16Z)-DPA	ACSL6
(4Z,7Z,10Z,13Z,16Z,19Z)-docosahexaenoyl-CoA	ACSL6
(4Z,7Z,10Z,13Z,16Z,19Z)-docosahexaenoyl-CoA	ACAA1A
(4Z,7Z,10Z,13Z,16Z,19Z)-docosahexaenoyl-CoA	ACAA1A
(4Z,7Z,10Z,13Z,16Z,19Z)-docosahexaenoyl-CoA	ACSL6
(5Z)-dodecenoyl-CoA	ACAA1A
(5Z,8Z,11Z)-eicosatrienoyl-CoA	ACSL6
(5Z,8Z,11Z)-eicosatrienoyl-CoA	ACAA1A
(5Z,8Z,11Z)-eicosatrienoyl-CoA	ACSL6
(5Z,8Z,11Z,14Z,17Z)-eicosapentaenoyl-CoA	ACSL6
(5Z,8Z,11Z,14Z,17Z)-eicosapentaenoyl-CoA	ACAA1A
(5Z,8Z,11Z,14Z,17Z)-eicosapentaenoyl-CoA	ACSL6
(6Z,9Z)-octadecadienoic acid	ACSL6
(6Z,9Z)-octadecadienoic acid	ACSL6
(6Z,9Z)-octadecadienoyl-CoA	ACSL6
(6Z,9Z)-octadecadienoyl-CoA	ACAA1A
(6Z,9Z)-octadecadienoyl-CoA	ACSL6
(6Z,9Z,12Z,15Z)-octadecatetraenoyl-CoA	ACSL6
(6Z,9Z,12Z,15Z)-octadecatetraenoyl-CoA	ACAA1A
(6Z,9Z,12Z,15Z)-octadecatetraenoyl-CoA	ACSL6
(6Z,9Z,12Z,15Z,18Z)-tetracosapentaenoyl-CoA	ACSL6
(6Z,9Z,12Z,15Z,18Z)-tetracosapentaenoyl-CoA	ACSL6
(6Z,9Z,12Z,15Z,18Z)-TPA	ACSL6
(6Z,9Z,12Z,15Z,18Z)-TPA	ACSL6
(6Z,9Z,12Z,15Z,18Z,21Z)-tetracosahexaenoyl-CoA	ACSL6
(6Z,9Z,12Z,15Z,18Z,21Z)-tetracosahexaenoyl-CoA	ACSL6
(6Z,9Z,12Z,15Z,18Z,21Z)-THA	ACSL6
(6Z,9Z,12Z,15Z,18Z,21Z)-THA	ACSL6
(7Z)-octadecenoic acid	ACSL6
(7Z)-octadecenoyl-CoA	ACAA1A
(7Z)-tetradecenoic acid	ACSL6
(7Z)-tetradecenoic acid	ACSL6
(7Z)-tetradecenoyl-CoA	ACSL6
(7Z)-tetradecenoyl-CoA	ACAA1A
(7Z)-tetradecenoyl-CoA	ACSL6
(7Z,10Z,13Z,16Z)-docosatetraenoyl-CoA	ACSL6
(7Z,10Z,13Z,16Z)-docosatetraenoyl-CoA	ACAA1A
(7Z,10Z,13Z,16Z)-docosatetraenoyl-CoA	ACSL6
(7Z,10Z,13Z,16Z,19Z)-docosapentaenoyl-CoA	ACSL6
(7Z,10Z,13Z,16Z,19Z)-docosapentaenoyl-CoA	ACAA1A
(7Z,10Z,13Z,16Z,19Z)-docosapentaenoyl-CoA	ACSL6
(8Z,11Z)-eicosadienoyl-CoA	ACSL6
(8Z,11Z)-eicosadienoyl-CoA	ACAA1A
(8Z,11Z)-eicosadienoyl-CoA	ACSL6
(8Z,11Z,14Z,17Z)-eicosatetraenoyl-CoA	ACSL6
(8Z,11Z,14Z,17Z)-eicosatetraenoyl-CoA	ACAA1A
(8Z,11Z,14Z,17Z)-eicosatetraenoyl-CoA	ACSL6
(9E)-octadecenoyl-CoA	ACSL6
(9E)-octadecenoyl-CoA	ACAA1A
(9E)-octadecenoyl-CoA	ACSL6
(9E)-tetradecenoic acid	ACSL6
(9E)-tetradecenoic acid	ACSL6
(9E)-tetradecenoyl-CoA	ACSL6
(9E)-tetradecenoyl-CoA	ACAA1A
(9E)-tetradecenoyl-CoA	ACSL6
(9Z,12Z,15Z,18Z)-tetracosatetraenoyl-CoA	ACSL6
(9Z,12Z,15Z,18Z)-tetracosatetraenoyl-CoA	ACSL6
(9Z,12Z,15Z,18Z)-TTA	ACSL6
(9Z,12Z,15Z,18Z)-TTA	ACSL6
(9Z,12Z,15Z,18Z,21Z)-tetracosapentaenoyl-CoA	ACSL6
(9Z,12Z,15Z,18Z,21Z)-tetracosapentaenoyl-CoA	ACSL6
(9Z,12Z,15Z,18Z,21Z)-TPA	ACSL6
(9Z,12Z,15Z,18Z,21Z)-TPA	ACSL6
[protein]-L-serine	GALNT4
[protein]-L-tyrosine	ERBB3
[protein]-N6,N6,N6-trimethyl-L-lysine	SEC11C
[protein]-N6,N6,N6-trimethyl-L-lysine	SEC11C
[protein]-tyrosine-phosphate	ERBB3
1-(1-alkenyl)-sn-glycero-3-phosphoethanolamine	PLA2G4A
10,11-dihydro-LTB4	ACSL6
10,11-dihydro-LTB4	ACSL6
10,11-dihydro-LTB4	ACSL6
10,11-dihydro-LTB4	ACSL6
10,11-dihydro-LTB4-CoA	ACSL6
10,11-dihydro-LTB4-CoA	ACSL6
10,11-dihydro-LTB4-CoA	ACSL6
10,11-dihydro-LTB4-CoA	ACSL6
10,11-epoxy-(4Z,7Z)-hexadecadienoic acid	ACAA1A
10,13,16,19-docosatetraenoic acid	ACSL6
10,13,16,19-docosatetraenoyl-CoA	ACSL6
10,13,16,19-docosatetraenoyl-CoA	ACAA1A
10,13,16-docosatrienoyl-CoA	ACSL6
10,13,16-docosatrienoyl-CoA	ACAA1A
10,13,16-docosatriynoic acid	ACSL6
10-formyl-THF	GART
10-HETE	CYP2C55
11,12,15-THETA	CYP2C55
11,12-EET	CYP2C55
11,14,15-THETA	CYP2C55
11-carboxy-alpha-chromanol	ACAA1A
11-carboxy-alpha-tocotrienol	ACAA1A
11-carboxy-gamma-chromanol	ACAA1A
11-carboxy-gamma-tocotrienol	ACAA1A
11h-14,15-EETA	CYP2C55
11-HETE	CYP2C55
12(13)-Ep	CYP2C55
12(13)-Ep	CYP2C55
12(S)-HPETE	GPX1
12(S)-HPETE	GPX1
12(S)-HPETE	GPX1
12,13-epoxy-(6Z,9Z)-octadecadienoic acid	ACAA1A
12,15,18,21-tetracosatetraenoic acid	ACSL6
12,15,18,21-tetracosatetraenoyl-CoA	ACSL6
13(S)-H	GPX1
13(S)-HP	GPX1
13,14-dihydro-15-oxo-lipoxin A4	HPGD
13,14-dihydro-lipoxin A4	HPGD
13,16,19-docosatrienoic acid	ACSL6
13,16,19-docosatrienoic acid	ACSL6
13,16,19-docosatrienoyl-CoA	ACSL6
13,16,19-docosatrienoyl-CoA	ACAA1A
13,16,19-docosatrienoyl-CoA	ACSL6
13-carboxy-alpha-tocotrienol	ACAA1A
13-cis-retinal	ALDH1A1
13-cis-retinal	ALDH1A1
13-cis-retinoate	ALDH1A1
13-cis-retinoate	ALDH1A1
13-HETE	CYP2C55
14,15-EET	CYP2C55
14,15-EET	CYP2C55
15(S)-HETE	GPX1
15(S)-HPETE	GPX1
15H-11,12-EETA	CYP2C55
15-oxo-lipoxin A4	HPGD
15-oxo-prostaglandin E2-glyceryl ester	HPGD
16(R)-HETE	CYP2C55
16alpha-hydroxyestrone	CYP2C55
16alpha-hydroxyestrone	CYP2C55
16e-18-oxo-18-CoA-dinor-LTE4	ACAA1A
17-HETE	CYP2C55
18,20-dioxo-20-CoA-LTB4	ACAA1A
18-CoA-18-oxo-dinor-LTB4	ACAA1A
18-HETE	CYP2C55
18-hydroxy-all-trans-retinoate	CYP2C55
18-hydroxy-all-trans-retinoate	CYP2C55
19(S)-HETE	CYP2C55
19-hydroxyandrostenedione	CYP2C55
19-hydroxytestosterone	CYP2C55
19-oxoandrostenedione	CYP2C55
19-oxo-testosterone	CYP2C55
1-acylglycerol-3P-LD-TG1 pool	AKR1A1
1-acyl-PE pool	PLA2G4A
1D-myo-inositol-1,3,4,5-tetrakisphosphate	INPP5K
1D-myo-inositol-1,3,4-trisphosphate	INPP5K
1D-myo-inositol-1,4-bisphosphate	INPP5K
1-nitronaphthalene	CYP2C55
1-nitronaphthalene-5,6-oxide	CYP2C55
1-nitronaphthalene-7,8-oxide	CYP2C55
1-organyl-2-lyso-sn-glycero-3-phosphocholine	PLA2G4A
1-phosphatidyl-1D-myo-inositol-3,4-bisphosphate	MTMR7
1-phosphatidyl-1D-myo-inositol-3-phosphate	MTMR7
1-phosphatidyl-1D-myo-inositol-4-phosphate	MTMR7
1-phosphatidyl-1D-myo-inositol-5-phosphate	MTMR7
1-phosphatidyl-myo-inositol-3,5-bisphosphate	MTMR7
1-radyl-2-acyl-sn-glycero-3-phosphocholine	PLA2G4A
2,2-dichloroacetaldehyde	CYP2C55
20-CoA-20-oxo-LTB4	ACSL6
20-CoA-20-oxo-LTB4	ACSL6
20-CoA-20-oxo-LTB4	ACSL6
20-CoA-20-oxo-LTB4	ACSL6
20-C	ACAA1A
20-C	ACSL6
20-C	ACSL6
20-C	ACSL6
20-C	ACSL6
20-C	ACSL6
20-C	ACSL6
24,25-dihydrolanosterol	DHCR24
25(S)DHCA-CoA	ACOX2
2-hydroxyestradiol-17beta	CYP2C55
2-hydroxyestradiol-17beta	CYP2C55
2-lysolecithin pool	PLA2G4A
2-lysolecithin pool	PLA2G4A
3(S),10(R)-	ACAA1A
3,5-dioxo-12(R)-hydroxy-eicosa-(8E,10E,14Z)-trienoyl-CoA	ACAA1A
3,5-dioxo-12(S)-hydroxy-eicosa-(8E,10E,14Z)-trienoyl-CoA	ACAA1A
3alpha,7alpha,12alpha-trihydroxy-5beta-24-oxocholestanoyl-CoA	ACAA1A
3alpha,7alpha,12alpha-trihydroxy-5beta-24-oxocholestanoyl-CoA	ACAA1A
3alpha,7alpha-dihydroxy-24-oxo-5beta-cholestanoyl coa	ACAA1A
3alpha,7alpha-dihydroxy-5beta-cholest-24-enoyl-CoA	ACOX2
3alpha,7alpha-dihydroxy-5beta-cholestanate	ACAA1A
3alpha,7alpha-dihydroxy-5beta-cholestanate	ACAA1A
3-carboxy-alpha-chromanol	ACAA1A
3-ketopristanoyl-CoA	ACAA1A
3-keto-THA-CoA	ACAA1A
3-methylglutaconyl-CoA	AUH
3-oxo-(2S,6R,10R)-trimethyl-hendecanoyl-CoA	ACAA1A
3-oxo-(4R,8R,12R)-trimethyl-tridecanoyl-CoA	ACAA1A
3-oxo-(6Z,9Z,12Z)-octadecatrienoyl-CoA	ACAA1A
3-oxo-10(R)-hydroxy-octadeca-(6E,8E,12Z)-trienoyl-CoA	ACAA1A
3-oxo-10(S)-hydroxy-octadeca-(6E,8E,12Z)-trienoyl-CoA	ACAA1A
3-oxo-11-cis-eicosenoyl-CoA	ACAA1A
3-oxo-11-cis-octadecenoyl-CoA	ACAA1A
3-oxo-13cis-docosenoyl-CoA	ACAA1A
3-oxo-13-cis-eicosenoyl-CoA	ACAA1A
3-oxo-5(S),12(R)-dihydroxy-eicosa-8-trans-6,14-cis-trienoyl-CoA	ACAA1A
3-oxo-7-hexadecenoyl-CoA	ACAA1A
3-oxo-all-cis-6,9,12,15,18-tetracosapentaenoyl-CoA	ACAA1A
3-oxo-cis,cis-5,8-tetradecadienoyl-CoA	ACAA1A
3-oxo-cis,cis-7,10-hexadecadienoyl-CoA	ACAA1A
3-oxo-cis-15-tetracosaenoyl-CoA	ACAA1A
3-oxodecanoyl-CoA	ACAA1A
3-oxo-dihomo-gamma-linolenoyl-CoA	ACAA1A
3-oxodocosanoyl-CoA	ACAA1A
3-oxododecanoyl-CoA	ACAA1A
3-oxoeicosanoyl-CoA	ACAA1A
3-oxohexacosanoyl-CoA	ACAA1A
3-oxo-hexacosenoyl-CoA	ACAA1A
3-oxohexanoyl-CoA	ACAA1A
3-oxolaur-6-cis-enoyl-CoA	ACAA1A
3-oxolinoleoyl-CoA	ACAA1A
3-oxomyrist-5-enoyl-CoA	ACAA1A
3-oxomyrist-7-enoyl-CoA	ACAA1A
3-oxooctadecanoyl-CoA	ACAA1A
3-oxooctanoyl-CoA	ACAA1A
3-oxooleoyl-CoA	ACAA1A
3-oxopalmitoleoyl-CoA	ACAA1A
3-oxopalmitoyl-CoA	ACAA1A
3-oxotetracosanoyl-CoA	ACAA1A
3-oxotetradecanoyl-CoA	ACAA1A
3-phosphoadenylylselenate	PAPSS1
4-(n-nitrosomethylamino)-1-(3-pyridyl)-1-butanone	CYP2C55
4(R),8-dimethyl-nonanoyl-CoA	ACAA1A
4,8,12-trimethyltridecanoyl-CoA	ACAA1A
4-[(hydroxymethyl)nitrosoamino]-1-(3-pyridinyl)-1-butanone	CYP2C55
4-androstene-3,17-dione	CYP2C55
4-androstene-3,17-dione	CYP2C55
4-cis-decenoyl-CoA	ACAA1A
4-hydroxy-debrisoquine	CYP2C55
4-hydroxy-tolbutamide	CYP2C55
5(S)-HETE	GPX1
5(S)-HETE	GPX1
5(S)-HPETE	GPX1
5(S)-HPETE	GPX1
5,10-methylene-THF	SARDH
5,6-EET	CYP2C55
5,6-EET	CYP2C55
5,6-epoxy-(8Z)-tetradecenoic acid	ACAA1A
5-aminolevulinate	ALAS1
5-carboxy-alpha-chromanol	ACAA1A
5-carboxy-gamma-chromanol	ACAA1A
5-oxo-(6E)-12-epi-LTB4	CYP2C55
5-oxo-(6E)-12-epi-LTB4	CYP2C55
5-oxo-(6E)-12-epi-LTB4	CYP2C55
5-oxo-(6E)-12-epi-LTB4	CYP2C55
5-oxo-12(R)-hydroxy-eicosa-(8E,10E,14Z)-trienoyl-CoA	ACSL6
5-oxo-12(R)-hydroxy-eicosa-(8E,10E,14Z)-trienoyl-CoA	ACSL6
5-oxo-12(R)-hydroxy-eicosa-(8E,10E,14Z)-trienoyl-CoA	ACSL6
5-oxo-12(R)-hydroxy-eicosa-(8E,10E,14Z)-trienoyl-CoA	ACSL6
5-oxo-12(S)-hydroxy-eicosa-(8E,10E,14Z)-trienoyl-CoA	ACSL6
5-oxo-12(S)-hydroxy-eicosa-(8E,10E,14Z)-trienoyl-CoA	ACSL6
5-oxo-12(S)-hydroxy-eicosa-(8E,10E,14Z)-trienoyl-CoA	ACSL6
5-oxo-12(S)-hydroxy-eicosa-(8E,10E,14Z)-trienoyl-CoA	ACSL6
5-oxo-6-trans-LTB4	CYP2C55
5-oxo-6-trans-LTB4	CYP2C55
5-oxo-6-trans-LTB4	CYP2C55
5-oxo-6-trans-LTB4	CYP2C55
5-phosphoribosylamine	GART
5-phosphoribosylformylglycinamidine	GART
5-tetradecenoyl-CoA	ACSL6
5-tetradecenoyl-CoA	ACAA1A
5-tetradecenoyl-CoA	ACSL6
6,7-dihydro-5-oxo-12-epi-LTB4	CYP2C55
6,7-dihydro-5-oxo-12-epi-LTB4	CYP2C55
6,7-dihydro-5-oxo-12-epi-LTB4	CYP2C55
6,7-dihydro-5-oxo-12-epi-LTB4	CYP2C55
6,7-dihydro-5-oxo-LTB4	CYP2C55
6,7-dihydro-5-oxo-LTB4	CYP2C55
6,7-dihydro-5-oxo-LTB4	CYP2C55
6,7-dihydro-5-oxo-LTB4	CYP2C55
6,7-dihydro-LTB4	CYP2C55
6,7-dihydro-LTB4	CYP2C55
6,7-dihydro-LTB4	CYP2C55
6,7-dihydro-LTB4	CYP2C55
6-deoxy-L-galactose	FUCA2
6-deoxy-L-galactose	FUCA2
7,12-dimethylbenz[a]anthracene 5,6-oxide	CYP2C55
7,12-dimethylbenz[a]anthracene	CYP2C55
7,8-epoxy-(4Z,10Z)-hexadecadienoic acid	ACAA1A
7-carboxy-alpha-chromanol	ACAA1A
7-carboxy-alpha-tocotrienol	ACAA1A
7-carboxy-gamma-chromanol	ACAA1A
7-carboxy-gamma-tocotrienol	ACAA1A
7-HETE	CYP2C55
7-hexadecenoyl-CoA	ACSL6
7-hexadecenoyl-CoA	ACAA1A
7-hexadecenoyl-CoA	ACSL6
7-hydroxymethyl-12-methylbenz[a]anthracene	CYP2C55
7-palmitoleic acid	ACSL6
7-palmitoleic acid	ACSL6
8,11-eicosadienoic acid	ACSL6
8,11-eicosadienoic acid	ACSL6
8,9-EET	CYP2C55
8,9-EET	CYP2C55
8,9-epoxy-(5Z)-tetradecenoic acid	ACAA1A
8-HETE	CYP2C55
9(10)-Ep	CYP2C55
9(10)-Ep	CYP2C55
9,10-epoxy-(6Z,12Z)-octadecadienoic acid	ACAA1A
9-carboxy-alpha-chromanol	ACAA1A
9-carboxy-alpha-tocotrienol	ACAA1A
9-carboxy-gamma-chromanol	ACAA1A
9-carboxy-gamma-tocotrienol	ACAA1A
9-cis-retinal	ALDH1A1
9-cis-retinoate	ALDH1A1
9-eicosenoic acid	ACSL6
9-eicosenoic acid	ACSL6
9-eicosenoyl-CoA	ACSL6
9-eicosenoyl-CoA	ACAA1A
9-eicosenoyl-CoA	ACSL6
9-heptadecenoyl-CoA	ACSL6
9-heptadecenoyl-CoA	ACSL6
9-heptadecylenic acid	ACSL6
9-heptadecylenic acid	ACSL6
9-HETE	CYP2C55
9-hydroxybenzo[a]pyrene	CYP2C55
9-hydroxybenzo[a]pyrene-4,5-oxide	CYP2C55
acetaldehyde	AKR1A1
acetyl-CoA	ACAA1A
acetyl-CoA	ACAA1A
acetyl-CoA	MBOAT7
acetyl-CoA	ACAA1A
acylglycerone-phosphate	AKR1A1
adenylosuccinate	ADSL
adenylyl sulfate	PAPSS1
adenylylselenate	PAPSS1
ADP	GART
ADP	PCCB
adrenic acid	ACSL6
adrenic acid	ACSL6
aflatoxin B1	CYP2C55
aflatoxin B1-exo-8,9-epoxide	CYP2C55
aflatoxin M1	CYP2C55
aflatoxin M1-8,9-epoxide	CYP2C55
aflatoxin Q1	CYP2C55
AICAR	ADSL
AIR	GART
alpha-pinene-oxide	CYP2C55
AMP	AMPD2
AMP	ACSL6
AMP	ACSL6
AMP	ACSL6
arachidonate	ACSL6
arachidonate	ACSL6
arachidonyl-CoA	ACSL6
arachidonyl-CoA	ACSL6
arginine	GATM
ascorbate	GLRX
ATP	GART
ATP	PCCB
ATP	ACSL6
ATP	ACSL6
behenic acid	ACSL6
behenic acid	ACSL6
benzo[a]pyrene	CYP2C55
benzo[a]pyrene-4,5-oxide	CYP2C55
benzo[a]pyrene-7,8-dihydrodiol-9,10-oxide	CYP2C55
benzo[a]pyrene-7,8-diol	CYP2C55
benzo[a]pyrene-7,8-oxide	CYP2C55
benzo[a]pyrene-9,10-oxide	CYP2C55
bromobenzene_C6H5Br	CYP2C55
bromobenzene-2,3-oxide_C6H5Br	CYP2C55
bromobenzene-3,4-oxide_C6H5Br	CYP2C55
butyryl-CoA	MBOAT7
butyryl-CoA	MBOAT7
butyryl-CoA	ACAA1A
ceramide pool	GBA
ceramide pool	GBA
ceramide pool	VAPB
cerotic acid	ACSL6
cerotic acid	ACSL6
chenodeoxycholoyl-CoA	ACAA1A
chloral	CYP2C55
cholesterol	HDLBP
cholesterol	HDLBP
cholesterol	HDLBP
choline	CHKB
choloyl-CoA	ACAA1A
choloyl-CoA	ACAA1A
cis,cis-3,6-dodecadienoyl-CoA	ACAA1A
cis,cis-myristo-5,8-dienoyl-CoA	ACAA1A
cis,cis-palmito-7,10-dienoyl-CoA	ACAA1A
cis-cetoleic acid	ACSL6
cis-cetoleic acid	ACSL6
cis-erucic acid	ACSL6
cis-erucic acid	ACSL6
cis-gondoic acid	ACSL6
cis-gondoic acid	ACSL6
cis-vaccenic acid	ACSL6
cis-vaccenic acid	ACSL6
cis-vaccenoyl-CoA	ACSL6
cis-vaccenoyl-CoA	ACAA1A
cis-vaccenoyl-CoA	ACSL6
citrate	SLC13A2
citrate	SLC13A2
C	ALAS1
CoA	ACSL6
CoA	ALAS1
CoA	MBOAT7
CoA	ACAA1A
CoA	ACSL6
dADP	SLC25A19
dADP	SLC25A19
debrisoquin	CYP2C55
decanoyl-CoA	ACAA1A
de-Fuc form of PA6	FUCA2
de-Fuc form of PA6	FUCA2
dehydroascorbic acid	GLRX
D-galactosyl-N-acylsphingosine	OGT
D-galactosyl-N-acylsphingosine	OGT
dGTP	SLC25A19
dGTP	SLC25A19
DHA	ACSL6
DHA	ACSL6
digalactosylceramide	OGT
digalactosylceramide	OGT
dihomo-gamma-linolenate	ACSL6
dihomo-gamma-linolenate	ACSL6
dihomo-gamma-linolenoyl-CoA	ACSL6
dihomo-gamma-linolenoyl-CoA	ACSL6
D-lactaldehyde	AKR1A1
D-myo-inositol-1,4,5-trisphosphate	INPP5K
docosanoyl-CoA	ACSL6
docosanoyl-CoA	ACAA1A
docosanoyl-CoA	ACSL6
DPA	ACSL6
DPA	ACSL6
dTDP	SLC25A19
dTDP	SLC25A19
eicosanoate	ACSL6
eicosanoate	ACSL6
eicosanoyl-CoA	ACSL6
eicosanoyl-CoA	ACAA1A
eicosanoyl-CoA	ACSL6
elaidate	ACSL6
elaidate	ACSL6
EPA	ACSL6
EPA	ACSL6
estradiol-17beta	CYP2C55
estradiol-17beta	CYP2C55
estrone	CYP2C55
estrone	CYP2C55
ethanol	AKR1A1
ethanolamine	CHKB
ethanolamine-phosphate	CHKB
FAD	CYP2C55
FAD	SARDH
FAD	CYP2C55
FADH2	CYP2C55
FADH2	SARDH
FADH2	CYP2C55
fatty acid-LD-PC pool	PLA2G4A
fatty acid-LD-PC pool	PLA2G4A
fatty acid-LD-PE pool	PLA2G4A
fatty acid-LD-TG2 pool	PLA2G4A
fatty acid-retinol pool	CES1G
ferricytochrome C	COX6C
ferrocytochrome C	COX6C
formaldehyde	SARDH
formate	CYP2C55
formate	CYP2C55
fumarate	ADSL
gamma-carboxyethyl-hydroxychroman	ACAA1A
gamma-linolenate	ACSL6
gamma-linolenate	ACSL6
gamma-linolenoyl-CoA	ACSL6
gamma-linolenoyl-CoA	ACAA1A
gamma-linolenoyl-CoA	ACSL6
GAR	GART
glucose	GBA
glucose	GBA
glucose-1-phosphate	PYGL
glucosylceramide pool	GBA
glucosylceramide pool	GBA
glucosylceramide pool	OGT
glucuronate	AKR1A1
glyceraldehyde	AKR1A1
glyceraldehyde	AKR1A1
glycerol	AKR1A1
glycerol	AKR1A1
glycine	GART
glycine	SARDH
glycine	SARDH
glycogenin G4G4	PYGL
glycogenin G4G7	PYGL
glycogenin G7	PYGL
glycogenin	PYGL
GSH	GSR
GSH	GSR
GSH	GPX1
GSSG	GSR
GSSG	GSR
GSSG	GPX1
guanidinoacetate	GATM
HC	PCCB
heneicosanoyl-CoA	ACSL6
heneicosanoyl-CoA	ACSL6
henicosanoic acid	ACSL6
henicosanoic acid	ACSL6
hepoxilin A3	GPX1
hepoxilin A3	GPX1
hepoxilin A3	GPX1
heptadecanoyl-CoA	ACSL6
heptadecanoyl-CoA	ACSL6
hexacosanoyl-CoA	ACSL6
hexacosanoyl-CoA	ACSL6
hexacosenoyl-CoA	ACSL6
hexacosenoyl-CoA	ACSL6
hexanoyl-CoA	ACAA1A
HMG-CoA	AUH
hydroxyacetone	AKR1A1
IMP	AMPD2
keratan sulfate I, degradation product 1	FUCA2
keratan sulfate I, degradation product 1	FUCA2
keratan sulfate I	FUCA2
keratan sulfate I	FUCA2
LacCer pool	OGT
LacCer pool	OGT
lanosterol	DHCR24
L-arabinose	AKR1A1
L-arabitol	AKR1A1
lauric acid	ACSL6
lauric acid	ACSL6
lauroyl-CoA	ACSL6
lauroyl-CoA	ACAA1A
lauroyl-CoA	ACSL6
L-carnitine	MBOAT7
L-carnitine	MBOAT7
leukotriene E4	MBOAT7
leukotriene E4	MBOAT7
L-gulonate	AKR1A1
lignocerate	ACSL6
lignocerate	ACSL6
limonene	CYP2C55
linoleate	ACSL6
linoleate	ACSL6
linolenate	ACSL6
linolenate	ACSL6
linolenoyl-CoA	ACSL6
linolenoyl-CoA	ACAA1A
linolenoyl-CoA	ACSL6
linoleoyl-CoA	ACSL6
linoleoyl-CoA	ACSL6
lipoxin A4	HPGD
L-lysyl-tRNA(lys)_C16H29N2	KARS
lysine	KARS
mannose	MAN2A1
margaric acid	ACSL6
margaric acid	ACSL6
mead acid	ACSL6
mead acid	ACSL6
methylglyoxal	AKR1A1
methylmalonyl-CoA	PCCB
myristic acid	ACSL6
myristic acid	ACSL6
myristoyl-CoA	ACSL6
myristoyl-CoA	ACAA1A
myristoyl-CoA	ACSL6
N6,N6,N6-trimethyl-L-lysine	SEC11C
N6,N6,N6-trimethyl-L-lysine	SEC11C
N-acetylglucosamine-1-phosphate	UAP1L1
N-acetyl-LTE4	MBOAT7
N-acetyl-LTE4	MBOAT7
NAD+	ACAA1A
NAD+	ACAA1A
NAD+	ALDH1A1
NADH	ACAA1A
NADH	ACAA1A
NADH	ALDH1A1
NADP+	AKR1A1
NADP+	GSR
NADP+	CYP2C55
NADP+	CYP2C55
NADPH	AKR1A1
NADPH	GSR
NADPH	CYP2C55
NADPH	CYP2C55
naphthalene	CYP2C55
nervonic acid	ACSL6
nervonic acid	ACSL6
N-formyl-GAR	GART
nm2masn	MAN2A1
nm4masn	MAN2A1
nonadecanoyl-CoA	ACSL6
nonadecanoyl-CoA	ACSL6
nonadecylic acid	ACSL6
nonadecylic acid	ACSL6
octanoyl-CoA	ACAA1A
oleate	ACSL6
oleate	ACSL6
oleoyl-CoA	ACSL6
oleoyl-CoA	ACAA1A
oleoyl-CoA	ACSL6
omega-3-arachidonic acid	ACSL6
omega-3-arachidonic acid	ACSL6
omega-C	ACAA1A
omega-C	ACAA1A
ornithine	GATM
PA6	FUCA2
PA6	FUCA2
palmitate	ACSL6
palmitate	ACSL6
palmitolate	ACSL6
palmitolate	ACSL6
palmitoleoyl-CoA	ACSL6
palmitoleoyl-CoA	ACAA1A
palmitoleoyl-CoA	ACSL6
palmitoyl-CoA	ACSL6
palmitoyl-CoA	ACAA1A
palmitoyl-CoA	ACSL6
PAPS	PAPSS1
PC-LD pool	PLA2G4A
PC-LD pool	PLA2G4A
PE-LD pool	PLA2G4A
pentadecanoyl-CoA	ACSL6
pentadecanoyl-CoA	ACSL6
pentadecylic acid	ACSL6
pentadecylic acid	ACSL6
peptide sans lysine	SEC11C
perillyl alcohol	CYP2C55
phosphatidylinositol-3,4,5-trisphosphate	MTMR7
phosphatidylinositol-3,5-bisphosphate	MTMR7
phosphocholine	CHKB
physeteric acid	ACSL6
physeteric acid	ACSL6
PI pool	MTMR7
propane-1,2-diol	AKR1A1
propanoyl-CoA	PCCB
propanoyl-CoA	ACAA1A
prostaglandin-PGE2-glyceryl ester	HPGD
pyridoxal	PNPO
pyridoxal-phosphate	PNPO
pyridoxamine	PNPO
pyridoxamine-phosphate	PNPO
pyridoxine	PNPO
pyridoxine-phosphate	PNPO
retinal	ALDH1A1
retinal	ALDH1A1
retinoate	ALDH1A1
retinoate	ALDH1A1
retinol	CES1G
retinyl-ester	CES1G
SAICAR	ADSL
sarcosine	SARDH
sarcosine	SARDH
sn-glycerol-3-PC	PLA2G4A
sn-glycerol-3-PE	PLA2G4A
stearate	ACSL6
stearate	ACSL6
stearidonic acid	ACSL6
stearidonic acid	ACSL6
stearoyl-CoA	ACSL6
stearoyl-CoA	ACAA1A
stearoyl-CoA	ACSL6
succinyl-CoA	ALAS1
TAG epoxide	CYP2C55
testosterone	CYP2C55
testosterone	CYP2C55
tetracosanoyl-CoA	ACSL6
tetracosanoyl-CoA	ACAA1A
tetracosanoyl-CoA	ACSL6
THF	GART
THF	SARDH
Tn-antigen	GALNT4
tolbutamide	CYP2C55
trans-3,4-dihydro-3,4-dihydroxy-7,12-dimethylbenz[a]anthracene	CYP2C55
trichloroacetate	CYP2C55
trichloroethanol	CYP2C55
trichloroethene	CYP2C55
tricosanoic acid	ACSL6
tricosanoic acid	ACSL6
tricosanoyl-CoA	ACSL6
tricosanoyl-CoA	ACSL6
tridecanoyl-CoA	ACSL6
tridecanoyl-CoA	ACSL6
tridecylic acid	ACSL6
tridecylic acid	ACSL6
UDP	OGT
UDP	GALNT4
UDP	OGT
UDP-galactose	OGT
UDP-galactose	OGT
UDP-galactose	OGT
UDP-N-acetyl-D-galactosamine	GALNT4
UDP-N-acetylglucosamine	UAP1L1
UTP	UAP1L1
ximenic acid	ACSL6
ximenic acid	ACSL6
